# Supplementary material for: Determinants of Beat-to-Beat Variability of Repolarization Duration in the Canine Ventricular Myocyte: A Computational Analysis
Source: PLoS Comput Biol. 2013 Aug 22;9(8):e1003202. doi: 10.1371/journal.pcbi.1003202 (PMC3749940; doi:10.1371/journal.pcbi.1003202)
Supplement: Software S1 — Implementation of stochastic model in C. (ZIP) [file pcbi.1003202.s003.zip]

Archive with 43 entries (41 files):
- Source PLOS Comput Biol/
- Source PLOS Comput Biol/BARconstants.cc
- Source PLOS Comput Biol/BARconstants.h
- Source PLOS Comput Biol/BARsignaling.cc
- Source PLOS Comput Biol/BARsignaling.h
- Source PLOS Comput Biol/compile.bat
- Source PLOS Comput Biol/constants.h
- Source PLOS Comput Biol/Example/
- Source PLOS Comput Biol/Example/adjustINaX0.m
- Source PLOS Comput Biol/Example/Cell_0000_Det_1000_ms.txt
- Source PLOS Comput Biol/Example/Cell_0000_Det_1000_ms_APD.txt
- Source PLOS Comput Biol/Example/Cell_0000_Det_2000_ms.txt
- Source PLOS Comput Biol/Example/Cell_0000_Det_2000_ms_APD.txt
- Source PLOS Comput Biol/Example/Cell_0000_Det_400_ms.txt
- Source PLOS Comput Biol/Example/Cell_0000_Det_400_ms_APD.txt
- Source PLOS Comput Biol/Example/Cell_0000_Det_500_ms.txt
- Source PLOS Comput Biol/Example/Cell_0000_Det_500_ms_APD.txt
- Source PLOS Comput Biol/Example/Cell_0000_Det_800_ms.txt
- Source PLOS Comput Biol/Example/Cell_0000_Det_800_ms_APD.txt
- Source PLOS Comput Biol/Example/Cell_0000_Stoch_1000_ms.txt
- Source PLOS Comput Biol/Example/Cell_0000_Stoch_1000_ms_APD.txt
- Source PLOS Comput Biol/Example/Cell_0000_Stoch_2000_ms.txt
- Source PLOS Comput Biol/Example/Cell_0000_Stoch_2000_ms_APD.txt
- Source PLOS Comput Biol/Example/Cell_0000_Stoch_400_ms.txt
- Source PLOS Comput Biol/Example/Cell_0000_Stoch_400_ms_APD.txt
- Source PLOS Comput Biol/Example/Cell_0000_Stoch_500_ms.txt
- Source PLOS Comput Biol/Example/Cell_0000_Stoch_500_ms_APD.txt
- Source PLOS Comput Biol/Example/Cell_0000_Stoch_800_ms.txt
- Source PLOS Comput Biol/Example/Cell_0000_Stoch_800_ms_APD.txt
- Source PLOS Comput Biol/Example/Data_Cell_0000_Rate.txt
- Source PLOS Comput Biol/Example/Parameters_Cell_Rate_FromX0_FullStoch.txt
- Source PLOS Comput Biol/Example/Parameters_Cell_Rate_X0.txt
- Source PLOS Comput Biol/Example/Process_Data.m
- Source PLOS Comput Biol/Example/X0_Cell_0000_Det.txt
- Source PLOS Comput Biol/Example/X0_Cell_0000_StochMarkovINa.txt
- Source PLOS Comput Biol/genpurpose.h
- Source PLOS Comput Biol/HRdBARStoch.cc
- Source PLOS Comput Biol/HRdBARStoch.exe
- Source PLOS Comput Biol/HRdBARStoch.h
- Source PLOS Comput Biol/main.cc
- Source PLOS Comput Biol/MersenneTwister.h
- Source PLOS Comput Biol/Run_Example.bat
- Source PLOS Comput Biol/settings.h
