# Supplementary material for: Determinants of Beat-to-Beat Variability of Repolarization Duration in the Canine Ventricular Myocyte: A Computational Analysis
Source: PLoS Comput Biol. 2013 Aug 22;9(8):e1003202. doi: 10.1371/journal.pcbi.1003202 (PMC3749940; doi:10.1371/journal.pcbi.1003202)
Supplement: Software S1 — Implementation of stochastic model in C. (ZIP) [file pcbi.1003202.s003.zip › Source PLOS Comput Biol/BARconstants.cc]

#include "BARconstants.h"

BARConstants::BARConstants()
{
		showlog = false;
                                                                   
		l = 0.01;
		a = 0.0011;

		vcell = 1000*3.141592*a*a*l;  
		ageo = 2*3.141592*a*a+2*3.1415926535*a*l; 
		Acap = ageo*2;              

		V_CAV = 0.02 * vcell;
		V_ECAV = 0.04 * vcell;
		V_CYT = 0.678 * vcell;
		V_tot = vcell; //data.V_CAV + data.V_ECAV + data.V_CYT;

		f_Beta1_Block = 0.0;
		f_Beta2_Block = 0.0;

	//PP1_ECAV, PKA_ECAV

	// Adrenergic receptor and G-protein activation
	// ================================================              
		R_b1_tot = 0.85*0.025;			f_Rb1_CAV = 8.1161e-002;	f_Rb1_ECAV = 4.8744e-001;
		Gs_tot = 224 * R_b1_tot;	f_Gs_CAV = 1.1071e-003;	f_Gs_ECAV = 5.6640e-001;
		R_b2_tot = 0.15*0.025; Gi_tot = 0.5;  

		f_Rb2_CAV = 0.85; f_Gi_CAV = 0.85;

		K_b1_h = 0.062; 
		K_b1_l = 0.567; 
		K_b1_c = 2.4490e+000; 

		K_b2_h = 0.012;
		K_b2_l = 1.053;
		K_b2_c = 1.8463e+000;
		K_b2_a = 1.6655e+000;
		K_b2_f = 0.1;
		K_b2_n = 1.053;

	//	GRK_CAV = 1.0705;
        //GRK_ECAV = 1.7151;
        //GRK_CYT = 1.0679;

		double rate_bds = 0.35;
		double K_b1_PKA = 1.5629e-001; 	        
		k_b1_pkap = rate_bds * 0.0065;			k_b1_dp = K_b1_PKA * k_b1_pkap; 
		k_b1_grkp = rate_bds *0.00133;			k_b1_grkdp = rate_bds * 0.0009833;       

		kact1_Gs = 4.9054e+000;			kact2_Gs = 2.5945e-001; 
		khydr_Gs = 0.8;
		kreas_Gs = 1.21E3;  
		kact1_Gi = 4.0; kact2_Gi = 0.05;
		khydr_Gi = 0.8;
		kreas_Gi = 1.21E3;

		Mult_L_CAV = 1.0; Mult_L_ECAV = 1.0; Mult_L_CYT = 1.0;   

	// Adenylyl Cyclase
	// ================================================
		AC_tot = 3 * R_b1_tot;	f_AC56_AC47 = 1 / (1 + 0.35);	f_AC56_CAV = 8.7459e-002;
		f_AC47_ECAV = 1.6479e-001;         
		AC56_basal = 3.7696e-002; 
		AF56 = 4.1320e+001;
		AF47 = 3.3757e+000;
	        
		ATP = 5E3;
		KmATP = 315;
	    	
		AC56_hill_Gs = 1.3574;
		AC56_Km_Gs = 0.0852;
		AC56_V_GsGi = 0.8569;
		AC56_hill_GsGi = 0.6623;
		AC56_Km_GsGi = 0.4824;
		AC56_Km_Gi = 0.0465;
		AC47_hill = 1.0043;
		AC47_basal = 0.03135; 
		AC47_Km = 0.031544;      

	// Phosphodiesterases
	// ================================================            
		f_CYT_PDE3 = 0.35;	// 35% of cytosolic PDE is PDE Type 3
		f_PDE4_PART = 0.125; // 7 times more cytosolic PDE4 than particulate PDE4
		r_PDE3_PDE4 = 3.71; // ratio of PDE3 to PDe4 in particulate fraction is 78 : 21
		f_PART_PDE = 0.2;				

		PDE2_tot = 2.9268e-002;
		f_PDE2_CAV = 1.6957e-001;
		f_PDE2_ECAV = 2.1257e-004;
		f_PDE4_CAV = 1.2481e-001;
		           
		kfPDEp = 0.0196;
		double K_PDE_PKA = 5.2218e-001;
		kbPDEp = K_PDE_PKA * kfPDEp;

		kPDE2 = 20;
		KmPDE2 = 50;
		kPDE3 = 2.5;
		KmPDE3 = 0.8;
		kPDE4 = 4.0;
		KmPDE4 = 1.4;

		IBMX = 0.0;

	// PKA
	// ================================================
		PKA_tot = 0.5;	f_PKA_CAV = 0.0388; f_PKA_ECAV = 0.1; 
		PKI_tot = 0.2 * PKA_tot;	f_PKI_CAV = f_PKA_CAV;	f_PKI_ECAV = f_PKA_ECAV;

		k_PKA_f1 = 100; K_PKAII_1 = 2.4984; K_PKAI_1 = 0.1088;
		k_PKA_f2 = 100; K_PKAII_2 = 11.359; K_PKAI_2 = 0.4612;
		k_PKA_f3 = 100; K_PKAII_3 = 0.3755; K_PKAI_3 = 0.3755;
		k_PKA_fPKI = 50; K_PKA_PKI = 0.01 / 50;

		PP_CAV = 0.25;
		PP1_ECAV = 0.1;         

	// cAMP
	// ================================================
		J_CAV_ECAV = 1.0 * 5E-15 * 1E6;
		J_CAV_CYT = 1.0 * 7.5E-14 * 1E6;
		J_ECAV_CYT = 1.0 * 0.9E-14 * 1E6;
		fact_cAMP_Diff = 1.0;

	// Protein phosphatase inhibitor
	// ================================================
		KI1 = 1E-3;
		PP1_tot_CYT = 0.2;
		f_PP1_Inh1 = 0.3;

		kfI1p = 1.0145e-002; //60;
		KmI1p = 1.4690e-003; //1;
		kbI1p = 3.5731e-003; //14;
		PP2A_CYT = 1;
		KmI1dp = 1.9526e-005; //1;

		//PP1_tot_CYT = 0.2;         

	//Substrate Phosphorylation
	// ================================================ 
	
   	 k_PKALCC = 5.1009e-004;
        Km_PKALCC = 1.2702e-006;
        k_PPLCC = 6.9030e-004;
        Km_PPLCC = 6.3064e-003;
		
        k_PKARyR = 2.5548e-003;
        Km_PKARyR = 6.6298e-005;
        k_PPRyR = 3.8257e-003;
        Km_PPRyR = 4.3003e-02;

        k_PKAIKS =  1.6305e-001;
        Km_PKAIKS = 9.9794e-005; 
        k_PP1IKS =  1.0542;
        Km_PP1IKS = 1.1147e-004; 

        k_PKAPLB = 1.1348e-001; //1.1316e-001;
        Km_PKAPLB = 9.8854e-004; //4.9097e-004;
        k_PP1PLB = 4.8302e-001; //2.5755e-001;
        Km_PP1PLB = 8.0737e-001; //4.8393e-002;

        k_PKATnI = 1.0408e-001;
        Km_PKATnI = 2.7143e-005;
        k_PPTnI = 5.2633e-002; 
        Km_PPTnI = 2.6714e-001;
	
        k_PKAINa = 1.3680e-002;
        Km_PKAINa = 1.0988e-001;
        k_PP1INa = 5.2811e-02;
        Km_PP1INa = 7.8605e+00;
   
        k_PKAINaK = 1.5265e-002;
        Km_PKAINaK = 1.1001e-03;
        k_PP1INaK = 9.2455e-02;
        Km_PP1INaK = 5.7392e+00;

	 k_PKAIKur = 6.9537e-002;
        Km_PKAIKur = 2.7623e-001;
        k_PPIKur = 3.1700e-001;
        Km_PPIKur = 2.3310e-003;

	init();

	// AKAP handling
	// ================================================
		K_PP1_Yotiao = 0.01; // 10 nM affinity similar to PKA based on Zakhary et al.
		K_PKA_Yotiao = 0.01;
		K_IKs_Yotiao = 1E-4; // From Saucerman et al. 2004 
		IKs_tot = 0.025; Yotiao_tot = IKs_tot;
	    
		K_PP1_AKAP_ICaL = 0.01; // 10 nM affinity similar to PKA based onZakhary et al.
		K_PKA_AKAP_ICaL = 0.01;
		K_ICaL_AKAP = 1E-4; // From Saucerman et al. 2004 
		ICaL_tot = 0.025; AKAP_ICaL_tot = ICaL_tot;
	    
		K_PP1_AKAP_RyR = 0.01; // 10 nM affinity similar to PKA based onZakhary et al.
		K_PKA_AKAP_RyR = 0.01;
		K_RyR_AKAP = 1E-4; // From Saucerman et al. 2004 
		RyR_tot = 5*0.025; AKAP_RyR_tot = RyR_tot;
	           
		AKAP_Factor = 1;      
	    
		PP1_ECAV_free = 0.5 * K_PP1_Yotiao * (-(1 + (1 / K_PP1_Yotiao) * (Yotiao_tot - PP1_ECAV)) + sqrt(pow(1 + (1 / K_PP1_Yotiao) * (Yotiao_tot - PP1_ECAV),2) + 4 * PP1_ECAV * (1 / K_PP1_Yotiao)));
		IKs_free = 0.5 * K_IKs_Yotiao * (-(1 + (1 / K_IKs_Yotiao) * (Yotiao_tot - IKs_tot)) + sqrt(pow(1 + (1 / K_IKs_Yotiao) * (Yotiao_tot - IKs_tot),2) + 4 * IKs_tot * (1 / K_IKs_Yotiao)));
		R_ECAV_free = 0.5 * K_PKA_Yotiao * (-(1 + (1 / K_PKA_Yotiao) * (Yotiao_tot - PKA_ECAV)) + sqrt(pow(1 + (1 / K_PKA_Yotiao) * (Yotiao_tot - PKA_ECAV),2) + 4 * PKA_ECAV * (1 / K_PKA_Yotiao)));
		Yotiao_free = (Yotiao_tot  - IKs_tot + IKs_free) / ((1 / K_PP1_Yotiao) * PP1_ECAV_free + (1 / K_PKA_Yotiao) * ((1 / K_PP1_Yotiao) * PP1_ECAV_free + 1) * R_ECAV_free + 1);    

		IKs_AKAP_PKA = (1 / (K_IKs_Yotiao * K_PKA_Yotiao)) * IKs_free * Yotiao_free * R_ECAV_free;
		IKs_AKAP_PKA_PP1 = IKs_AKAP_PKA * (1 / K_PP1_Yotiao) * PP1_ECAV_free;

		double b_pp1 = AKAP_ICaL_tot + AKAP_RyR_tot + K_PP1_AKAP_ICaL + K_PP1_AKAP_RyR - PP_CAV;
		double c_pp1 = AKAP_ICaL_tot * K_PP1_AKAP_RyR + AKAP_RyR_tot * K_PP1_AKAP_ICaL + K_PP1_AKAP_ICaL * K_PP1_AKAP_RyR - PP_CAV * (K_PP1_AKAP_ICaL + K_PP1_AKAP_RyR);
		double d_pp1 = -PP_CAV * K_PP1_AKAP_ICaL * K_PP1_AKAP_RyR;
		double phi_pp1 = pow(0.5 * d_pp1 + (b_pp1 * c_pp1 / 6.0) - (b_pp1 * b_pp1 * b_pp1 / 27) + sqrt(-(b_pp1 * b_pp1 * b_pp1 * d_pp1 / 27) - (b_pp1 * b_pp1 * c_pp1 * c_pp1 / 108) + (b_pp1 * c_pp1 * d_pp1 / 6) + (c_pp1 * c_pp1 * c_pp1 / 27) + (d_pp1 * d_pp1 / 4)),(1 / 3.0));
		PP1_CAV_free = (phi_pp1 - (1 / phi_pp1) * ((c_pp1 / 3) - (b_pp1 * b_pp1 / 9)) - (b_pp1 / 3));
    
		PP1_CAV_free = 0.1123; //3.4467E-3;

		//cout << " b_pp1 = " << 100 * b_pp1 << ", c_pp1 = " << 100 * c_pp1 << ", d_pp1 = " << 100 * d_pp1 << ", phi_pp1 = " << phi_pp1 << endl;
		//cout << " PP1_CAV_FREE = " << PP1_CAV_free << endl;

		double b_pka = AKAP_ICaL_tot + AKAP_RyR_tot + K_PKA_AKAP_ICaL + K_PKA_AKAP_RyR - PKA_CAV;
		double c_pka = AKAP_ICaL_tot * K_PKA_AKAP_RyR + AKAP_RyR_tot * K_PKA_AKAP_ICaL + K_PKA_AKAP_ICaL * K_PKA_AKAP_RyR - PKA_CAV * (K_PKA_AKAP_ICaL + K_PKA_AKAP_RyR);
		double d_pka = -PKA_CAV * K_PKA_AKAP_ICaL * K_PKA_AKAP_RyR;
		double phi_pka = pow(0.5 * d_pka + (b_pka * c_pka / 6.0) - (b_pka * b_pka * b_pka / 27) + sqrt(-(b_pka * b_pka * b_pka * d_pka / 27) - (b_pka * b_pka * c_pka * c_pka / 108) + (b_pka * c_pka * d_pka / 6) + (c_pka * c_pka * c_pka / 27) + (d_pka * d_pka / 4)) , (1 / 3.0));
		R_CAV_free = (phi_pka - (1 / phi_pka) * ((c_pka / 3) - (b_pka * b_pka / 9)) - (b_pka / 3));
		
		R_CAV_free = 0.82180; //0.8515; //phi_pka is a complex number and hence NaN in C++, despite the fact that R_CAV_free is a positive, real solution

		//cout << " b_pka = " << b_pka << ", c_pka = " << c_pka << ", d_pka = " << d_pka << ", phi_pka = " << phi_pka << endl;
		//cout << " R_CAV_FREE = " << R_CAV_free << endl;

		ICaL_free = 0.5 * K_ICaL_AKAP * (-(1 + (1 / K_ICaL_AKAP) * (AKAP_ICaL_tot - ICaL_tot)) + sqrt(pow(1 + (1 / K_ICaL_AKAP) * (AKAP_ICaL_tot - ICaL_tot),2) + 4 * ICaL_tot * (1 / K_ICaL_AKAP)));
		RyR_free = 0.5 * K_RyR_AKAP * (-(1 + (1 / K_RyR_AKAP) * (AKAP_RyR_tot - RyR_tot)) + sqrt(pow(1 + (1 / K_RyR_AKAP) * (AKAP_RyR_tot - RyR_tot),2) + 4 * RyR_tot * (1 / K_RyR_AKAP)));

		//cout << " ICaL__FREE = " << ICaL_free << endl;

		AKAP_ICaL_free = (AKAP_ICaL_tot  - ICaL_tot + ICaL_free) / ((1 / K_PP1_AKAP_ICaL) * PP1_CAV_free + (1 / K_PKA_AKAP_ICaL) * ((1 / K_PP1_AKAP_ICaL) * PP1_CAV_free + 1) * R_CAV_free + 1);
		AKAP_RyR_free = (AKAP_RyR_tot  - RyR_tot + RyR_free) / ((1 / K_PP1_AKAP_RyR) * PP1_CAV_free + (1 / K_PKA_AKAP_RyR) * ((1 / K_PP1_AKAP_RyR) * PP1_CAV_free + 1) * R_CAV_free + 1);

		ICaL_AKAP_PKA = (1 / (K_ICaL_AKAP * K_PKA_AKAP_ICaL)) * ICaL_free * AKAP_ICaL_free * R_CAV_free;
		ICaL_AKAP_PKA_PP = ICaL_AKAP_PKA * (1 / K_PP1_AKAP_ICaL) * PP1_CAV_free;
        
		RyR_AKAP_PKA = (1 / (K_RyR_AKAP * K_PKA_AKAP_RyR)) * RyR_free * AKAP_RyR_free * R_CAV_free;
		RyR_AKAP_PKA_PP = RyR_AKAP_PKA * (1 / K_PP1_AKAP_RyR) * PP1_CAV_free;
                             
}

void BARConstants::init()
{
		double r_PDE3_CYT = (f_CYT_PDE3 / (1 - f_CYT_PDE3));
		double f_PDE2_PART = f_PDE2_CAV + f_PDE2_ECAV;
		double alpha_PDE3 = r_PDE3_CYT * (f_PDE4_PART * (1 + r_PDE3_PDE4 - r_PDE3_PDE4 * f_PDE2_PART - f_PART_PDE) + f_PDE2_PART * (f_PART_PDE - 1)) + r_PDE3_PDE4 * f_PDE4_PART * (f_PART_PDE - f_PDE2_PART);
		double beta_PDE3 = f_PDE4_PART * (1 + r_PDE3_PDE4 + f_PART_PDE * (r_PDE3_CYT - r_PDE3_PDE4)) - f_PART_PDE * (1 + r_PDE3_CYT);
		double PDE3_tot = (alpha_PDE3 / beta_PDE3) * PDE2_tot;
		double PDE4_tot = ((f_PART_PDE - f_PDE2_PART) * PDE2_tot + f_PART_PDE * PDE3_tot) / ((1 + r_PDE3_PDE4) * f_PDE4_PART - f_PART_PDE);
		double f_PDE3_CAV = (r_PDE3_PDE4 * f_PDE4_PART * PDE4_tot) / PDE3_tot;
		double f_PDE4_ECAV = f_PDE4_PART - f_PDE4_CAV;

		double PDE2_tot_adj = PDE2_tot * (1 - (pow(IBMX,1.167) / (21.58 + pow(IBMX,1.167))));
		double PDE3_tot_adj = PDE3_tot * (1 - (pow(IBMX,0.7629) / (2.642 + pow(IBMX,0.7629))));
		double PDE4_tot_adj = PDE4_tot * (1 - (pow(IBMX,0.9024) / (11.89 + pow(IBMX,0.9024))));

		PDE2_CAV = f_PDE2_CAV * PDE2_tot_adj * (V_tot / V_CAV);
		PDE2_ECAV = f_PDE2_ECAV * PDE2_tot_adj * (V_tot / V_ECAV);
		PDE2_CYT = (1 - f_PDE2_CAV - f_PDE2_ECAV) * PDE2_tot_adj * (V_tot / V_CYT);

		PDE3_CAV = f_PDE3_CAV * PDE3_tot_adj * (V_tot / V_CAV);         
		PDE3_CYT = (1 - f_PDE3_CAV) * PDE3_tot_adj * (V_tot / V_CYT);
    
		PDE4_CAV = f_PDE4_CAV * PDE4_tot_adj * (V_tot / V_CAV);
		PDE4_ECAV = f_PDE4_ECAV * PDE4_tot_adj * (V_tot / V_ECAV);
		PDE4_CYT = (1 - f_PDE4_CAV - f_PDE4_ECAV) * PDE4_tot_adj * (V_tot / V_CYT);

		PKA_CAV = f_PKA_CAV * PKA_tot * (V_tot / V_CAV);
		PKA_ECAV = f_PKA_ECAV * PKA_tot * (V_tot / V_ECAV);
		PKA_CYT = (1 - f_PKA_CAV - f_PKA_ECAV) * PKA_tot * (V_tot / V_CYT);
    
		PKI_CAV = f_PKI_CAV * PKI_tot * (V_tot / V_CAV);
		PKI_ECAV = f_PKI_ECAV * PKI_tot * (V_tot / V_ECAV);
		PKI_CYT = (1 - f_PKI_CAV - f_PKI_ECAV) * PKI_tot * (V_tot / V_CYT);
		
		AC56_CAV = f_AC56_CAV * f_AC56_AC47 * AC_tot * (V_tot / V_CAV);
		AC56_CYT = (1- f_AC56_CAV) * f_AC56_AC47 * AC_tot * (V_tot / V_CYT);
		AC47_ECAV = f_AC47_ECAV * (1 - f_AC56_AC47) * AC_tot * (V_tot / V_ECAV);
		AC47_CYT = (1- f_AC47_ECAV) * (1 - f_AC56_AC47) * AC_tot * (V_tot / V_CYT);

		R_b1_CAV = f_Rb1_CAV * R_b1_tot * (V_tot / V_CAV);
		R_b2_CAV = f_Rb2_CAV * R_b2_tot * (V_tot / V_CAV);
		R_b1_ECAV = f_Rb1_ECAV * R_b1_tot * (V_tot / V_ECAV);
		R_b2_ECAV = (1 - f_Rb2_CAV) * R_b2_tot * (V_tot / V_ECAV);
		R_b1_CYT = (1 - f_Rb1_CAV - f_Rb1_ECAV) * R_b1_tot * (V_tot / V_CYT);

		Gs_CAV = f_Gs_CAV * Gs_tot * (V_tot / V_CAV);
		Gi_CAV = f_Gi_CAV * Gi_tot * (V_tot / V_CAV);
		Gs_ECAV = f_Gs_ECAV * Gs_tot * (V_tot / V_ECAV);
		Gi_ECAV = (1 - f_Gi_CAV) * Gi_tot * (V_tot / V_ECAV);
		Gs_CYT = (1 - f_Gs_CAV - f_Gs_ECAV) * Gs_tot * (V_tot / V_CYT);

} 
