# Supplementary material for: Determinants of Beat-to-Beat Variability of Repolarization Duration in the Canine Ventricular Myocyte: A Computational Analysis
Source: PLoS Comput Biol. 2013 Aug 22;9(8):e1003202. doi: 10.1371/journal.pcbi.1003202 (PMC3749940; doi:10.1371/journal.pcbi.1003202)
Supplement: Software S1 — Implementation of stochastic model in C. (ZIP) [file pcbi.1003202.s003.zip › Source PLOS Comput Biol/BARconstants.h]

#include <math.h>
#include <stdio.h>
#include <iostream>

class BARConstants
{
	public:
		bool showlog;
		        		
    // General parameters
    // ================================================
		double l, a, vcell, ageo, Acap;
		double V_CAV, V_ECAV, V_CYT, V_tot;
    
    		double f_Beta1_Block;
		double f_Beta2_Block;

	double PP1_ECAV, PP_CAV;
	bool simulateI1c;
	
	// Adrenergic receptor and G-protein activation
	// ================================================
		double R_b2_tot, Gi_tot, f_Rb2_CAV, f_Gi_CAV;
		double R_b1_tot, f_Rb1_CAV, f_Rb1_ECAV, Gs_tot, f_Gs_CAV, f_Gs_ECAV;
		double K_b1_h, K_b1_l, K_b1_c, k_b1_pkap, k_b1_dp, k_b1_grkp, k_b1_grkdp;
		double K_b2_h, K_b2_l, K_b2_c, K_b2_a, K_b2_f, K_b2_n;
		double kact1_Gs, kact2_Gs, khydr_Gs, kreas_Gs;
		double kact1_Gi, kact2_Gi, khydr_Gi, kreas_Gi;
//		double GRK_CAV, GRK_ECAV, GRK_CYT;

		double Mult_L_CAV, Mult_L_ECAV, Mult_L_CYT;

	// Adenylyl Cyclase
	// ================================================
		double AC_tot, f_AC56_AC47, f_AC56_CAV, f_AC47_ECAV;
		double AC56_basal, AF56, AF47, AC56_hill_Gs, AC56_hill_GsGi, AC56_Km_Gs, AC56_Km_GsGi, AC56_Km_Gi, AC56_V_GsGi, AC47_hill, AC47_basal, AC47_Km;
		double ATP, KmATP;

	// Phosphodiesterases
	// ================================================
		double f_CYT_PDE3, f_PDE4_PART, r_PDE3_PDE4, f_PART_PDE;
		double PDE2_tot, f_PDE2_CAV, f_PDE2_ECAV, f_PDE4_CAV;
		double kfPDEp, kbPDEp;
		double kPDE2, KmPDE2, kPDE3, KmPDE3, kPDE4, KmPDE4;

		double IBMX;

	// PKA
	// ================================================
		double PKA_tot, f_PKA_CAV, f_PKA_ECAV; 
		double PKI_tot, f_PKI_CAV, f_PKI_ECAV;

		double k_PKA_f1, K_PKAII_1, K_PKAI_1;
		double k_PKA_f2, K_PKAII_2, K_PKAI_2;
		double k_PKA_f3, K_PKAII_3, K_PKAI_3;
		double k_PKA_fPKI, K_PKA_PKI;

	// cAMP
	// ================================================
		double J_CAV_ECAV, J_CAV_CYT, J_ECAV_CYT, fact_cAMP_Diff;

	// Protein phosphatase inhibitor
	// ================================================
		double KI1, PP1_tot_CYT, f_PP1_Inh1, kfI1p, KmI1p, kbI1p, PP2A_CYT, KmI1dp;

	// Substrate phosphorylation
	// ================================================
		double k_PKALCC, Km_PKALCC, k_PPLCC, Km_PPLCC;
		double k_PKARyR, Km_PKARyR, k_PPRyR, Km_PPRyR; 
		double k_PKAIKS, Km_PKAIKS, k_PP1IKS, Km_PP1IKS;
        double k_PKAPLB, Km_PKAPLB, k_PP1PLB, Km_PP1PLB;
		double k_PKATnI, Km_PKATnI, k_PPTnI, Km_PPTnI;
        double k_PKAINa, Km_PKAINa, k_PP1INa, Km_PP1INa;
		double k_PKAINaK, Km_PKAINaK, k_PP1INaK, Km_PP1INaK;
		double k_PKAIKur, Km_PKAIKur, k_PPIKur, Km_PPIKur;

    // AKAP handling
    // ================================================
		double K_PP1_Yotiao, K_PKA_Yotiao, K_IKs_Yotiao, IKs_tot, Yotiao_tot;
		double K_PP1_AKAP_ICaL, K_PKA_AKAP_ICaL, K_ICaL_AKAP, ICaL_tot, AKAP_ICaL_tot;
		double K_PP1_AKAP_RyR, K_PKA_AKAP_RyR, K_RyR_AKAP, RyR_tot, AKAP_RyR_tot;
		double AKAP_Factor;

		double PP1_ECAV_free, IKs_free, R_ECAV_free, Yotiao_free;
		double PP1_CAV_free, R_CAV_free, ICaL_free, RyR_free, AKAP_ICaL_free, AKAP_RyR_free;

		double IKs_AKAP_PKA, IKs_AKAP_PKA_PP1, ICaL_AKAP_PKA, ICaL_AKAP_PKA_PP, RyR_AKAP_PKA, RyR_AKAP_PKA_PP;

	double R_b1_CAV, R_b1_ECAV, R_b1_CYT;
	double R_b2_CAV, Gi_CAV, R_b2_ECAV, Gi_ECAV;
	double Gs_CAV, Gs_ECAV, Gs_CYT;
	double AC56_CAV, AC56_CYT, AC47_ECAV, AC47_CYT;
	double PDE2_CAV, PDE2_ECAV, PDE2_CYT, PDE3_CAV, PDE3_CYT, PDE4_CAV, PDE4_ECAV, PDE4_CYT;
	double PKA_CAV, PKA_ECAV, PKA_CYT, PKI_CAV, PKI_ECAV, PKI_CYT;
	
	BARConstants()
	{
			showlog = false;
			simulateI1c = false;												   
			
			l = 0.01;
			a = 0.0011;

			vcell = 1000*3.141592*a*a*l;  
			ageo = 2*3.141592*a*a+2*3.1415926535*a*l; 
			Acap = ageo*2;              

			V_CAV = 0.02 * vcell;
			V_ECAV = 0.04 * vcell;
			V_CYT = 0.678 * vcell;
			V_tot = vcell; //data.V_CAV + data.V_ECAV + data.V_CYT;

			f_Beta1_Block = 0.0;
			f_Beta2_Block = 0.0;

		//PP1_ECAV, PKA_ECAV

		// Adrenergic receptor and G-protein activation
		// ================================================              
			R_b1_tot = 0.85*0.025;			f_Rb1_CAV = 8.1161e-002;	f_Rb1_ECAV = 4.8744e-001;
			Gs_tot = 224 * R_b1_tot;	f_Gs_CAV = 1.1071e-003;	f_Gs_ECAV = 5.6640e-001;
			R_b2_tot = 0.15*0.025; Gi_tot = 0.5;  

			f_Rb2_CAV = 0.85; f_Gi_CAV = 0.85;

			K_b1_h = 0.062; 
			K_b1_l = 0.567; 
			K_b1_c = 2.4490e+000; 

			K_b2_h = 0.012;
			K_b2_l = 1.053;
			K_b2_c = 1.8463e+000;
			K_b2_a = 1.6655e+000;
			K_b2_f = 0.1;
			K_b2_n = 1.053;

		//	GRK_CAV = 1.0705;
			//GRK_ECAV = 1.7151;
			//GRK_CYT = 1.0679;

			double rate_bds = 0.35;
			double K_b1_PKA = 1.5629e-001; 	        
			k_b1_pkap = rate_bds * 0.0065;			k_b1_dp = K_b1_PKA * k_b1_pkap; 
			k_b1_grkp = rate_bds *0.00133;			k_b1_grkdp = rate_bds * 0.0009833;       

			kact1_Gs = 4.9054e+000;			kact2_Gs = 2.5945e-001; 
			khydr_Gs = 0.8;
			kreas_Gs = 1.21E3;  
			kact1_Gi = 4.0; kact2_Gi = 0.05;
			khydr_Gi = 0.8;
			kreas_Gi = 1.21E3;

			Mult_L_CAV = 1.0; Mult_L_ECAV = 1.0; Mult_L_CYT = 1.0;   

		// Adenylyl Cyclase
		// ================================================
			AC_tot = 3 * R_b1_tot;	f_AC56_AC47 = 1 / (1 + 0.35);	f_AC56_CAV = 8.7459e-002;
			f_AC47_ECAV = 1.6479e-001;         
			AC56_basal = 3.7696e-002; 
			AF56 = 4.1320e+001;
			AF47 = 3.3757e+000;
				
			ATP = 5E3;
			KmATP = 315;
				
			AC56_hill_Gs = 1.3574;
			AC56_Km_Gs = 0.0852;
			AC56_V_GsGi = 0.8569;
			AC56_hill_GsGi = 0.6623;
			AC56_Km_GsGi = 0.4824;
			AC56_Km_Gi = 0.0465;
			AC47_hill = 1.0043;
			AC47_basal = 0.03135; 
			AC47_Km = 0.031544;      

		// Phosphodiesterases
		// ================================================            
			f_CYT_PDE3 = 0.35;	// 35% of cytosolic PDE is PDE Type 3
			f_PDE4_PART = 0.125; // 7 times more cytosolic PDE4 than particulate PDE4
			r_PDE3_PDE4 = 3.71; // ratio of PDE3 to PDe4 in particulate fraction is 78 : 21
			f_PART_PDE = 0.2;				

			PDE2_tot = 2.9268e-002;
			f_PDE2_CAV = 1.6957e-001;
			f_PDE2_ECAV = 2.1257e-004;
			f_PDE4_CAV = 1.2481e-001;
					   
			kfPDEp = 0.0196;
			double K_PDE_PKA = 5.2218e-001;
			kbPDEp = K_PDE_PKA * kfPDEp;

			kPDE2 = 20;
			KmPDE2 = 50;
			kPDE3 = 2.5;
			KmPDE3 = 0.8;
			kPDE4 = 4.0;
			KmPDE4 = 1.4;

			IBMX = 0.0;

		// PKA
		// ================================================
			PKA_tot = 0.5;	f_PKA_CAV = 0.0388; f_PKA_ECAV = 0.1; 
			PKI_tot = 0.2 * PKA_tot;	f_PKI_CAV = f_PKA_CAV;	f_PKI_ECAV = f_PKA_ECAV;

			k_PKA_f1 = 100; K_PKAII_1 = 2.4984; K_PKAI_1 = 0.1088;
			k_PKA_f2 = 100; K_PKAII_2 = 11.359; K_PKAI_2 = 0.4612;
			k_PKA_f3 = 100; K_PKAII_3 = 0.3755; K_PKAI_3 = 0.3755;
			k_PKA_fPKI = 50; K_PKA_PKI = 0.01 / 50;

			PP_CAV = 0.25;
			PP1_ECAV = 0.1;         

		// cAMP
		// ================================================
			J_CAV_ECAV = 1.0 * 5E-15 * 1E6;
			J_CAV_CYT = 1.0 * 7.5E-14 * 1E6;
			J_ECAV_CYT = 1.0 * 0.9E-14 * 1E6;
			fact_cAMP_Diff = 1.0;

		// Protein phosphatase inhibitor
		// ================================================
			KI1 = 1E-3;
			PP1_tot_CYT = 0.2;
			f_PP1_Inh1 = 0.3;

			kfI1p = 1.0145e-002; //60;
			KmI1p = 1.4690e-003; //1;
			kbI1p = 3.5731e-003; //14;
			PP2A_CYT = 1;
			KmI1dp = 1.9526e-005; //1;

			//PP1_tot_CYT = 0.2;         

		//Substrate Phosphorylation
		// ================================================ 
		
		 k_PKALCC = 5.1009e-004;
			Km_PKALCC = 1.2702e-006;
			k_PPLCC = 6.9030e-004;
			Km_PPLCC = 6.3064e-003;
			
			k_PKARyR = 2.5548e-003;
			Km_PKARyR = 6.6298e-005;
			k_PPRyR = 3.8257e-003;
			Km_PPRyR = 4.3003e-02;

			k_PKAIKS =  1.6305e-001;
			Km_PKAIKS = 9.9794e-005; 
			k_PP1IKS =  1.0542;
			Km_PP1IKS = 1.1147e-004; 

			k_PKAPLB = 1.1348e-001; //1.1316e-001;
			Km_PKAPLB = 9.8854e-004; //4.9097e-004;
			k_PP1PLB = 4.8302e-001; //2.5755e-001;
			Km_PP1PLB = 8.0737e-001; //4.8393e-002;

			k_PKATnI = 1.0408e-001;
			Km_PKATnI = 2.7143e-005;
			k_PPTnI = 5.2633e-002; 
			Km_PPTnI = 2.6714e-001;
		
			k_PKAINa = 1.3680e-002;
			Km_PKAINa = 1.0988e-001;
			k_PP1INa = 5.2811e-02;
			Km_PP1INa = 7.8605e+00;
	   
			k_PKAINaK = 1.5265e-002;
			Km_PKAINaK = 1.1001e-03;
			k_PP1INaK = 9.2455e-02;
			Km_PP1INaK = 5.7392e+00;

		 k_PKAIKur = 6.9537e-002;
			Km_PKAIKur = 2.7623e-001;
			k_PPIKur = 3.1700e-001;
			Km_PPIKur = 2.3310e-003;

		init();

		// AKAP handling
		// ================================================
			K_PP1_Yotiao = 0.01; // 10 nM affinity similar to PKA based on Zakhary et al.
			K_PKA_Yotiao = 0.01;
			K_IKs_Yotiao = 1E-4; // From Saucerman et al. 2004 
			IKs_tot = 0.025; Yotiao_tot = IKs_tot;
			
			K_PP1_AKAP_ICaL = 0.01; // 10 nM affinity similar to PKA based onZakhary et al.
			K_PKA_AKAP_ICaL = 0.01;
			K_ICaL_AKAP = 1E-4; // From Saucerman et al. 2004 
			ICaL_tot = 0.025; AKAP_ICaL_tot = ICaL_tot;
			
			K_PP1_AKAP_RyR = 0.01; // 10 nM affinity similar to PKA based onZakhary et al.
			K_PKA_AKAP_RyR = 0.01;
			K_RyR_AKAP = 1E-4; // From Saucerman et al. 2004 
			RyR_tot = 5*0.025; AKAP_RyR_tot = RyR_tot;
				   
			AKAP_Factor = 1;      
			
			PP1_ECAV_free = 0.5 * K_PP1_Yotiao * (-(1 + (1 / K_PP1_Yotiao) * (Yotiao_tot - PP1_ECAV)) + sqrt(pow(1 + (1 / K_PP1_Yotiao) * (Yotiao_tot - PP1_ECAV),2) + 4 * PP1_ECAV * (1 / K_PP1_Yotiao)));
			IKs_free = 0.5 * K_IKs_Yotiao * (-(1 + (1 / K_IKs_Yotiao) * (Yotiao_tot - IKs_tot)) + sqrt(pow(1 + (1 / K_IKs_Yotiao) * (Yotiao_tot - IKs_tot),2) + 4 * IKs_tot * (1 / K_IKs_Yotiao)));
			R_ECAV_free = 0.5 * K_PKA_Yotiao * (-(1 + (1 / K_PKA_Yotiao) * (Yotiao_tot - PKA_ECAV)) + sqrt(pow(1 + (1 / K_PKA_Yotiao) * (Yotiao_tot - PKA_ECAV),2) + 4 * PKA_ECAV * (1 / K_PKA_Yotiao)));
			Yotiao_free = (Yotiao_tot  - IKs_tot + IKs_free) / ((1 / K_PP1_Yotiao) * PP1_ECAV_free + (1 / K_PKA_Yotiao) * ((1 / K_PP1_Yotiao) * PP1_ECAV_free + 1) * R_ECAV_free + 1);    

			IKs_AKAP_PKA = (1 / (K_IKs_Yotiao * K_PKA_Yotiao)) * IKs_free * Yotiao_free * R_ECAV_free;
			IKs_AKAP_PKA_PP1 = IKs_AKAP_PKA * (1 / K_PP1_Yotiao) * PP1_ECAV_free;

			double b_pp1 = AKAP_ICaL_tot + AKAP_RyR_tot + K_PP1_AKAP_ICaL + K_PP1_AKAP_RyR - PP_CAV;
			double c_pp1 = AKAP_ICaL_tot * K_PP1_AKAP_RyR + AKAP_RyR_tot * K_PP1_AKAP_ICaL + K_PP1_AKAP_ICaL * K_PP1_AKAP_RyR - PP_CAV * (K_PP1_AKAP_ICaL + K_PP1_AKAP_RyR);
			double d_pp1 = -PP_CAV * K_PP1_AKAP_ICaL * K_PP1_AKAP_RyR;
			double phi_pp1 = pow(0.5 * d_pp1 + (b_pp1 * c_pp1 / 6.0) - (b_pp1 * b_pp1 * b_pp1 / 27) + sqrt(-(b_pp1 * b_pp1 * b_pp1 * d_pp1 / 27) - (b_pp1 * b_pp1 * c_pp1 * c_pp1 / 108) + (b_pp1 * c_pp1 * d_pp1 / 6) + (c_pp1 * c_pp1 * c_pp1 / 27) + (d_pp1 * d_pp1 / 4)),(1 / 3.0));
			PP1_CAV_free = (phi_pp1 - (1 / phi_pp1) * ((c_pp1 / 3) - (b_pp1 * b_pp1 / 9)) - (b_pp1 / 3));
		
			PP1_CAV_free = 0.1123; //3.4467E-3;

			//cout << " b_pp1 = " << 100 * b_pp1 << ", c_pp1 = " << 100 * c_pp1 << ", d_pp1 = " << 100 * d_pp1 << ", phi_pp1 = " << phi_pp1 << endl;
			//cout << " PP1_CAV_FREE = " << PP1_CAV_free << endl;

			double b_pka = AKAP_ICaL_tot + AKAP_RyR_tot + K_PKA_AKAP_ICaL + K_PKA_AKAP_RyR - PKA_CAV;
			double c_pka = AKAP_ICaL_tot * K_PKA_AKAP_RyR + AKAP_RyR_tot * K_PKA_AKAP_ICaL + K_PKA_AKAP_ICaL * K_PKA_AKAP_RyR - PKA_CAV * (K_PKA_AKAP_ICaL + K_PKA_AKAP_RyR);
			double d_pka = -PKA_CAV * K_PKA_AKAP_ICaL * K_PKA_AKAP_RyR;
			double phi_pka = pow(0.5 * d_pka + (b_pka * c_pka / 6.0) - (b_pka * b_pka * b_pka / 27) + sqrt(-(b_pka * b_pka * b_pka * d_pka / 27) - (b_pka * b_pka * c_pka * c_pka / 108) + (b_pka * c_pka * d_pka / 6) + (c_pka * c_pka * c_pka / 27) + (d_pka * d_pka / 4)) , (1 / 3.0));
			R_CAV_free = (phi_pka - (1 / phi_pka) * ((c_pka / 3) - (b_pka * b_pka / 9)) - (b_pka / 3));
			
			R_CAV_free = 0.82180; //0.8515; //phi_pka is a complex number and hence NaN in C++, despite the fact that R_CAV_free is a positive, real solution

			//cout << " b_pka = " << b_pka << ", c_pka = " << c_pka << ", d_pka = " << d_pka << ", phi_pka = " << phi_pka << endl;
			//cout << " R_CAV_FREE = " << R_CAV_free << endl;

			ICaL_free = 0.5 * K_ICaL_AKAP * (-(1 + (1 / K_ICaL_AKAP) * (AKAP_ICaL_tot - ICaL_tot)) + sqrt(pow(1 + (1 / K_ICaL_AKAP) * (AKAP_ICaL_tot - ICaL_tot),2) + 4 * ICaL_tot * (1 / K_ICaL_AKAP)));
			RyR_free = 0.5 * K_RyR_AKAP * (-(1 + (1 / K_RyR_AKAP) * (AKAP_RyR_tot - RyR_tot)) + sqrt(pow(1 + (1 / K_RyR_AKAP) * (AKAP_RyR_tot - RyR_tot),2) + 4 * RyR_tot * (1 / K_RyR_AKAP)));

			//cout << " ICaL__FREE = " << ICaL_free << endl;

			AKAP_ICaL_free = (AKAP_ICaL_tot  - ICaL_tot + ICaL_free) / ((1 / K_PP1_AKAP_ICaL) * PP1_CAV_free + (1 / K_PKA_AKAP_ICaL) * ((1 / K_PP1_AKAP_ICaL) * PP1_CAV_free + 1) * R_CAV_free + 1);
			AKAP_RyR_free = (AKAP_RyR_tot  - RyR_tot + RyR_free) / ((1 / K_PP1_AKAP_RyR) * PP1_CAV_free + (1 / K_PKA_AKAP_RyR) * ((1 / K_PP1_AKAP_RyR) * PP1_CAV_free + 1) * R_CAV_free + 1);

			ICaL_AKAP_PKA = (1 / (K_ICaL_AKAP * K_PKA_AKAP_ICaL)) * ICaL_free * AKAP_ICaL_free * R_CAV_free;
			ICaL_AKAP_PKA_PP = ICaL_AKAP_PKA * (1 / K_PP1_AKAP_ICaL) * PP1_CAV_free;
			
			RyR_AKAP_PKA = (1 / (K_RyR_AKAP * K_PKA_AKAP_RyR)) * RyR_free * AKAP_RyR_free * R_CAV_free;
			RyR_AKAP_PKA_PP = RyR_AKAP_PKA * (1 / K_PP1_AKAP_RyR) * PP1_CAV_free;
								 
	}

	void init()
	{
			double r_PDE3_CYT = (f_CYT_PDE3 / (1 - f_CYT_PDE3));
			double f_PDE2_PART = f_PDE2_CAV + f_PDE2_ECAV;
			double alpha_PDE3 = r_PDE3_CYT * (f_PDE4_PART * (1 + r_PDE3_PDE4 - r_PDE3_PDE4 * f_PDE2_PART - f_PART_PDE) + f_PDE2_PART * (f_PART_PDE - 1)) + r_PDE3_PDE4 * f_PDE4_PART * (f_PART_PDE - f_PDE2_PART);
			double beta_PDE3 = f_PDE4_PART * (1 + r_PDE3_PDE4 + f_PART_PDE * (r_PDE3_CYT - r_PDE3_PDE4)) - f_PART_PDE * (1 + r_PDE3_CYT);
			double PDE3_tot = (alpha_PDE3 / beta_PDE3) * PDE2_tot;
			double PDE4_tot = ((f_PART_PDE - f_PDE2_PART) * PDE2_tot + f_PART_PDE * PDE3_tot) / ((1 + r_PDE3_PDE4) * f_PDE4_PART - f_PART_PDE);
			double f_PDE3_CAV = (r_PDE3_PDE4 * f_PDE4_PART * PDE4_tot) / PDE3_tot;
			double f_PDE4_ECAV = f_PDE4_PART - f_PDE4_CAV;

			double PDE2_tot_adj = PDE2_tot * (1 - (pow(IBMX,1.167) / (21.58 + pow(IBMX,1.167))));
			double PDE3_tot_adj = PDE3_tot * (1 - (pow(IBMX,0.7629) / (2.642 + pow(IBMX,0.7629))));
			double PDE4_tot_adj = PDE4_tot * (1 - (pow(IBMX,0.9024) / (11.89 + pow(IBMX,0.9024))));

			PDE2_CAV = f_PDE2_CAV * PDE2_tot_adj * (V_tot / V_CAV);
			PDE2_ECAV = f_PDE2_ECAV * PDE2_tot_adj * (V_tot / V_ECAV);
			PDE2_CYT = (1 - f_PDE2_CAV - f_PDE2_ECAV) * PDE2_tot_adj * (V_tot / V_CYT);

			PDE3_CAV = f_PDE3_CAV * PDE3_tot_adj * (V_tot / V_CAV);         
			PDE3_CYT = (1 - f_PDE3_CAV) * PDE3_tot_adj * (V_tot / V_CYT);
		
			PDE4_CAV = f_PDE4_CAV * PDE4_tot_adj * (V_tot / V_CAV);
			PDE4_ECAV = f_PDE4_ECAV * PDE4_tot_adj * (V_tot / V_ECAV);
			PDE4_CYT = (1 - f_PDE4_CAV - f_PDE4_ECAV) * PDE4_tot_adj * (V_tot / V_CYT);

			PKA_CAV = f_PKA_CAV * PKA_tot * (V_tot / V_CAV);
			PKA_ECAV = f_PKA_ECAV * PKA_tot * (V_tot / V_ECAV);
			PKA_CYT = (1 - f_PKA_CAV - f_PKA_ECAV) * PKA_tot * (V_tot / V_CYT);
		
			PKI_CAV = f_PKI_CAV * PKI_tot * (V_tot / V_CAV);
			PKI_ECAV = f_PKI_ECAV * PKI_tot * (V_tot / V_ECAV);
			PKI_CYT = (1 - f_PKI_CAV - f_PKI_ECAV) * PKI_tot * (V_tot / V_CYT);
			
			AC56_CAV = f_AC56_CAV * f_AC56_AC47 * AC_tot * (V_tot / V_CAV);
			AC56_CYT = (1- f_AC56_CAV) * f_AC56_AC47 * AC_tot * (V_tot / V_CYT);
			AC47_ECAV = f_AC47_ECAV * (1 - f_AC56_AC47) * AC_tot * (V_tot / V_ECAV);
			AC47_CYT = (1- f_AC47_ECAV) * (1 - f_AC56_AC47) * AC_tot * (V_tot / V_CYT);

			R_b1_CAV = f_Rb1_CAV * R_b1_tot * (V_tot / V_CAV);
			R_b2_CAV = f_Rb2_CAV * R_b2_tot * (V_tot / V_CAV);
			R_b1_ECAV = f_Rb1_ECAV * R_b1_tot * (V_tot / V_ECAV);
			R_b2_ECAV = (1 - f_Rb2_CAV) * R_b2_tot * (V_tot / V_ECAV);
			R_b1_CYT = (1 - f_Rb1_CAV - f_Rb1_ECAV) * R_b1_tot * (V_tot / V_CYT);

			Gs_CAV = f_Gs_CAV * Gs_tot * (V_tot / V_CAV);
			Gi_CAV = f_Gi_CAV * Gi_tot * (V_tot / V_CAV);
			Gs_ECAV = f_Gs_ECAV * Gs_tot * (V_tot / V_ECAV);
			Gi_ECAV = (1 - f_Gi_CAV) * Gi_tot * (V_tot / V_ECAV);
			Gs_CYT = (1 - f_Gs_CAV - f_Gs_ECAV) * Gs_tot * (V_tot / V_CYT);

	} 
};
