# Supplementary material for: Determinants of Beat-to-Beat Variability of Repolarization Duration in the Canine Ventricular Myocyte: A Computational Analysis
Source: PLoS Comput Biol. 2013 Aug 22;9(8):e1003202. doi: 10.1371/journal.pcbi.1003202 (PMC3749940; doi:10.1371/journal.pcbi.1003202)
Supplement: Software S1 — Implementation of stochastic model in C. (ZIP) [file pcbi.1003202.s003.zip › Source PLOS Comput Biol/BARsignaling.cc]

#include "BARsignaling.h"

void BARsignaling::init(BARConstants *idata)
{
	data = idata;
	
/*	Gs_aGTP_CAV = 1.2642e-002; Gs_aGTP_ECAV = 2.2911e-002; Gs_aGTP_CYT = 2.0988e-003;
	
	Gs_bg_CAV = 1.3272e-002; Gs_bg_ECAV = 2.3554e-002; Gs_bg_CYT = 2.6270e-003;
	Gs_aGDP_CAV = 6.2978e-004; Gs_aGDP_ECAV = 6.4311e-004; Gs_aGDP_CYT = 5.2822e-004;
	
	cAMP_CAV = 3.7664e-001; cAMP_ECAV = 9.7473e+000; cAMP_CYT = 4.4416e-001;
	
	R_b1_pkap_tot_CAV = 3.1486e-003; R_b1_pkap_tot_ECAV = 1.1665e-001; R_pkap_tot_CYT = 1.1478e-002;
	R_b1_grkp_tot_CAV = 1.6331e-010; R_b1_grkp_tot_ECAV = 1.6517e-009; R_grkp_tot_CYT = 2.1552e-010; 	

	RLC_CAV = 9.6521e-002; L2RC_CAV = 3.2004e-003; L2R_CAV = 2.3001e-001; C_CAV = 3.7055e-002; PKIC_CAV = 1.9296e-001;
	RLC_ECAV = 2.0389e-001; L2RC_ECAV = 1.7496e-001; L2R_ECAV = 8.1889e-001; C_ECAV = 5.6898e-001; PKIC_ECAV = 2.4991e-001;
	RLC_CYT = 6.7824e-002; L2RC_CYT = 6.5317e-002; L2R_CYT = 4.8535e-001; C_CYT = 3.5840e-001; PKIC_CYT = 1.2695e-001;
	
	PDE3_P_CAV = 3.2275e-002; PDE3_P_CYT = 1.5023e-002; PDE4_P_CAV = 7.3187e-003; PDE4_P_ECAV = 5.0169e-003; PDE4_P_CYT = 1.0389e-002;
	
	Inhib1_P_CYT = 2.8150e-002;
	
	fICaLP = 5.2915e-004; //1.0604E-2; //0.0133080234220927; 
	fIKsP = 1.8382e-007; fPLBP = 5.3435e-001; fTnIP = 6.4981e-001;
	fINaP = 2.1678e-001; fINaKP = 1.3963e-001; fRyRP = 2.1531e-003; fIKurP = 7.7434e-001;

	R_b2_pkap_tot_CAV = 1.8837e-002; R_b2_grkp_tot_CAV = 2.9801e-009;
	Gi_aGTP_CAV = 6.8165e-004; Gi_bg_CAV = 1.0937e-003; Gi_aGDP_CAV = 4.1205e-004;

	R_b2_pkap_tot_ECAV = 9.4642e-003; R_b2_grkp_tot_ECAV = 2.4792e-010;
	Gi_aGTP_ECAV = 6.4000e-005; Gi_bg_ECAV = 2.4018e-004; Gi_aGDP_ECAV = 1.7618e-004;*/

Gs_aGTP_CAV = 6.850416e-003; Gs_aGTP_ECAV = 1.846276e-002; Gs_aGTP_CYT = 7.314206e-004;
Gs_bg_CAV = 7.457732e-003; Gs_bg_ECAV = 1.910180e-002; Gs_bg_CYT = 1.151412e-003;
Gs_aGDP_CAV = 6.073161e-004; Gs_aGDP_ECAV = 6.390384e-004; Gs_aGDP_CYT = 4.199919e-004;

cAMP_CAV = 3.471030e-001; cAMP_ECAV = 9.623592e+000; cAMP_CYT = 4.740817e-001;

R_b1_pkap_tot_CAV = 1.490418e-002; R_b1_pkap_tot_ECAV = 2.030168e-001; R_pkap_tot_CYT = 9.444634e-003;
R_b1_grkp_tot_CAV = 2.495929e-010; R_b1_grkp_tot_ECAV = 1.180558e-009; R_grkp_tot_CYT = 7.078245e-011;

RLC_CAV = 9.048203e-002; L2RC_CAV = 2.764907e-003; L2R_CAV = 2.254757e-001; C_CAV = 3.265659e-002; PKIC_CAV = 1.928191e-001;
RLC_ECAV = 2.054449e-001; L2RC_ECAV = 1.740574e-001; L2R_ECAV = 8.171618e-001; C_ECAV = 5.672499e-001; PKIC_ECAV = 2.499119e-001;
RLC_CYT = 6.469283e-002; L2RC_CYT = 6.649976e-002; L2R_CYT = 4.890639e-001; C_CYT = 3.621134e-001; PKIC_CYT = 1.269505e-001;

PDE3_P_CAV = 2.368217e-002; PDE3_P_CYT = 1.284029e-002; PDE4_P_CAV = 6.373630e-003; PDE4_P_ECAV = 4.291711e-005; PDE4_P_CYT = 9.170400e-003;

Inhib1_P_CYT = 1.1318e-002;
if(data->f_PP1_Inh1<0.1) Inhib1_P_CYT = 0.0;

fICaLP = 6.737139e-004; fIKsP = 7.659884e-004; fPLBP = 6.5908e-001;
fTnIP = 6.735188e-001; fINaP = 2.394795e-001; fINaKP = 1.263453e-001;
fRyRP = 4.106938e-003; fIKurP = 5.893798e-002;

//PDE3_P_ECAV = 0.000000e+000

R_b2_pkap_tot_CAV = 2.754558e-002; R_b2_grkp_tot_CAV = 8.917996e-010;
Gi_aGTP_CAV = 1.596322e-003; Gi_bg_CAV = 2.099115e-003; Gi_aGDP_CAV = 5.027928e-004;

R_b2_pkap_tot_ECAV = 1.102490e-002; R_b2_grkp_tot_ECAV = 1.134289e-010;
Gi_aGTP_ECAV = 3.643152e-004; Gi_bg_ECAV = 7.056563e-004; Gi_aGDP_ECAV = 3.413411e-004;

}

void BARsignaling::update(double ligand, double t, double dt)
{
	Mod_PP1_Inhibition(t, dt);
	Mod_Channel_Phosphorylation(t, dt);

	Mod_PDE_Phosphorylation(t, dt);
	Mod_PKA(t, dt);
	Mod_AC();
	Mod_cAMP();
	Mod_LigRecepGprotWithBeta2(t, dt, ligand);
	Mod_LigRecepGprot(t, dt, ligand);
	Mod_GprotAct();

	// Update most state variables
	RLC_CAV += dt * dRLC_CAV;
	L2RC_CAV += dt * dL2RC_CAV;
	L2R_CAV += dt * dL2R_CAV;
	C_CAV += dt * dC_CAV;
	PKIC_CAV += dt * dPKIC_CAV;

	RLC_ECAV += dt * dRLC_ECAV;
	L2RC_ECAV += dt * dL2RC_ECAV;
	L2R_ECAV += dt * dL2R_ECAV;
	C_ECAV += dt * dC_ECAV;
	PKIC_ECAV += dt * dPKIC_ECAV;

	RLC_CYT += dt * dRLC_CYT;
	L2RC_CYT += dt * dL2RC_CYT;
	L2R_CYT += dt * dL2R_CYT;
	C_CYT += dt * dC_CYT;
	PKIC_CYT += dt * dPKIC_CYT;

	PDE3_P_CAV += dt * dPDE3_P_CAV;
	PDE3_P_CYT += dt * dPDE3_P_CYT;
	PDE4_P_CAV += dt * dPDE4_P_CAV;
	PDE4_P_ECAV += dt * dPDE4_P_ECAV;
	PDE4_P_CYT += dt * dPDE4_P_CYT;

	//cout << "dcAMP_PKA_CAV = " << dcAMP_PKA_CAV << ", dcAMP56_CAV = " << dcAMPAC56_CAV << ", dcAMP_PDE_CAV = " << dcAMP_PDE_CAV << endl;
	cAMP_CAV += dt * ( dcAMP_PKA_CAV + dcAMPAC56_CAV - dcAMP_PDE_CAV - data->fact_cAMP_Diff * data->J_CAV_ECAV * ((cAMP_CAV - cAMP_ECAV) / data->V_CAV) - data->fact_cAMP_Diff * data->J_CAV_CYT * ((cAMP_CAV - cAMP_CYT) / data->V_CAV) );
    cAMP_ECAV += dt * ( dcAMP_PKA_ECAV + dcAMPAC47_ECAV - dcAMP_PDE_ECAV + data->fact_cAMP_Diff * data->J_CAV_ECAV * ((cAMP_CAV - cAMP_ECAV) / data->V_ECAV) - data->fact_cAMP_Diff * data->J_ECAV_CYT * ((cAMP_ECAV - cAMP_CYT) / data->V_ECAV) );
    cAMP_CYT += dt * ( dcAMP_PKA_CYT + dcAMPAC47_CYT + dcAMPAC56_CYT - dcAMP_PDE_CYT + data->fact_cAMP_Diff * data->J_CAV_CYT * ((cAMP_CAV - cAMP_CYT) / data->V_CYT) + data->fact_cAMP_Diff * data->J_ECAV_CYT * ((cAMP_ECAV - cAMP_CYT) / data->V_CYT) );

	Gs_aGTP_CAV += dt * dGs_aGTP_CAV;
	Gi_aGTP_CAV += dt * dGi_aGTP_CAV;
	Gs_aGTP_ECAV += dt * dGs_aGTP_ECAV;
	Gi_aGTP_ECAV += dt * dGi_aGTP_ECAV;
	Gs_aGTP_CYT += dt * dGs_aGTP_CYT;
	
	Gs_bg_CAV += dt * dGs_bg_CAV;
	Gi_bg_CAV += dt * dGi_bg_CAV;
	Gs_bg_ECAV += dt * dGs_bg_ECAV;
	Gi_bg_ECAV += dt * dGi_bg_ECAV;
	Gs_bg_CYT += dt * dGs_bg_CYT;
	
	Gs_aGDP_CAV += dt * dGs_aGDP_CAV;
	Gi_aGDP_CAV += dt * dGi_aGDP_CAV;
	Gs_aGDP_ECAV += dt * dGs_aGDP_ECAV;
	Gi_aGDP_ECAV += dt * dGi_aGDP_ECAV;
	Gs_aGDP_CYT += dt * dGs_aGDP_CYT;	

	if(Gs_bg_CAV < 0) { Gs_aGDP_CAV += Gs_bg_CAV; Gs_bg_CAV = 0.0; }
	if(Gi_bg_CAV < 0) { Gi_aGDP_CAV += Gi_bg_CAV; Gi_bg_CAV = 0.0; }
	if(Gs_bg_ECAV < 0) { Gs_aGDP_ECAV += Gs_bg_ECAV; Gs_bg_ECAV = 0.0; }
	if(Gi_bg_ECAV < 0) { Gi_aGDP_ECAV += Gi_bg_ECAV; Gi_bg_ECAV = 0.0; }
	if(Gs_bg_CYT < 0) { Gs_aGDP_CYT += Gs_bg_CYT; Gs_bg_CYT = 0.0; }
}

void BARsignaling::Mod_LigRecepGprot(double t, double dt, double ligand_global)   
{
/*	//ECAV Compartment
	double L = data->Mult_L_ECAV * ligand_global;
	double R_np_tot_ECAV = data->R_b1_ECAV - R_pkap_tot_ECAV - R_grkp_tot_ECAV;
	
   	// NP distribution
	double G_abg = data->Gs_ECAV - Gs_aGTP_ECAV - Gs_aGDP_ECAV;
    	double a = ((data->K_b1_h + L)*(data->K_b1_l + L))/data->K_b1_l;
    	double b = G_abg*data->K_b1_h - R_np_tot_ECAV*(data->K_b1_h + L) + G_abg*L + data->K_b1_c*data->K_b1_h + (data->K_b1_c*data->K_b1_h*L)/data->K_b1_l;
    	double c = -R_np_tot_ECAV * data->K_b1_c * data->K_b1_h;
  
 	double Rf = (-b + sqrt(b*b - 4 * a * c)) / (2 * a);
    	double Gf = G_abg / (1 + Rf / data->K_b1_c + L * Rf / (data->K_b1_c * data->K_b1_h));    
    	double LR = (L * Rf) / data->K_b1_l;
    	Rb1Gs_ECAV = (Rf * Gf) / data->K_b1_c;
    	LRb1Gs_ECAV = (L * Rf * Gf) / (data->K_b1_h * data->K_b1_c);

    	// Group state derivatives
    	R_pkap_tot_ECAV += dt * ( data->k_b1_pkap * C_ECAV * R_np_tot_ECAV - data->k_b1_dp * R_pkap_tot_ECAV );
    	R_grkp_tot_ECAV += dt * ( data->k_b1_grkp * (LR + LRb1Gs_ECAV) - data->k_b1_grkdp * R_grkp_tot_ECAV ); 
*/

	//CYT Compartment
	double L = data->Mult_L_CYT * ligand_global;
	double R_np_tot_CYT = data->R_b1_CYT - R_pkap_tot_CYT - R_grkp_tot_CYT;
	
    	// NP distribution
	double G_abg = data->Gs_CYT - Gs_aGTP_CYT - Gs_aGDP_CYT;
    	double a = ((data->K_b1_h + L)*(data->K_b1_l + L))/data->K_b1_l;
    	double b = G_abg*data->K_b1_h - R_np_tot_CYT*(data->K_b1_h + L) + G_abg*L + data->K_b1_c*data->K_b1_h + (data->K_b1_c*data->K_b1_h*L)/data->K_b1_l;
    	double c = -R_np_tot_CYT * data->K_b1_c * data->K_b1_h;
  
 	double Rf = (-b + sqrt(b*b - 4 * a * c)) / (2 * a);
    	double Gf = G_abg / (1 + Rf / data->K_b1_c + L * Rf / (data->K_b1_c * data->K_b1_h));    
    	double LR = (L * Rf) / data->K_b1_l;
    	Rb1Gs_CYT = (Rf * Gf) / data->K_b1_c;
    	LRb1Gs_CYT = (L * Rf * Gf) / (data->K_b1_h * data->K_b1_c);
    
    	// Group state derivatives
    	R_pkap_tot_CYT += dt * ( data->k_b1_pkap * C_CYT * R_np_tot_CYT - data->k_b1_dp * R_pkap_tot_CYT );
    	R_grkp_tot_CYT += dt * ( data->k_b1_grkp * (LR + LRb1Gs_CYT) - data->k_b1_grkdp * R_grkp_tot_CYT );

	//Rb1Gs_ECAV = Rb1Gs_ECAV + (data->f_Beta1_Block) * LRb1Gs_ECAV;
	//LRb1Gs_ECAV = LRb1Gs_ECAV * (1 - (data->f_Beta1_Block)); 
	Rb1Gs_CYT = Rb1Gs_CYT + (data->f_Beta1_Block) * LRb1Gs_CYT;
	LRb1Gs_CYT = LRb1Gs_CYT * (1 - (data->f_Beta1_Block)); 
}

void BARsignaling::Mod_LigRecepGprotWithBeta2(double t, double dt, double ligand_global)
{
	//CAV Compartment
	double L = data->Mult_L_CAV * ligand_global;
	double R_b1_np_tot_CAV = data->R_b1_CAV - R_b1_pkap_tot_CAV - R_b1_grkp_tot_CAV;
	double R_b2_np_tot_CAV = data->R_b2_CAV - R_b2_pkap_tot_CAV - R_b2_grkp_tot_CAV;

	double Gi_abg = data->Gi_CAV - Gi_aGTP_CAV - Gi_aGDP_CAV;
	double Gs_abg = data->Gs_CAV - Gs_aGTP_CAV - Gs_aGDP_CAV;

	// Beta 2 PKA phosphorylated distribution, coupling to Gi
    	double KF2 = data->K_b2_f; 
	double KA2 = data->K_b2_a; 
	double KN2 = data->K_b2_l;
    	double a = ((KF2 + L)*(KN2 + L))/KN2;
    	double b = Gi_abg*KF2 - R_b2_pkap_tot_CAV*(KF2 + L) + Gi_abg*L + KA2*KF2 + (KA2*KF2*L)/KN2;
    	double c = -R_b2_pkap_tot_CAV * KA2 * KF2;
    
    	double Rb2_pkap_f = (-b + sqrt(b*b - 4*a*c)) / (2*a);
	double	Gi_f = Gi_abg / (1 + Rb2_pkap_f / KA2 + L * Rb2_pkap_f / (KA2 * KF2));
    	Rb2Gi_CAV = Rb2_pkap_f * Gi_f / KA2;
    	LRb2Gi_CAV = L * Rb2Gi_CAV / KF2;
       
	// Beta 1 and Beta 2 Nonphosphorylated receptors distribution
	// a = KL1*KL2*(KH1 + L)*(KH2 + L), so b, c and d are divided by this
    	double KL1 = data->K_b1_l; 
	double KC1 = data->K_b1_c; 
	double KH1 = data->K_b1_h;
    	double KL2 = data->K_b2_l; 
	double KC2 = data->K_b2_c; 
	double KH2 = data->K_b2_h;
    
    	b = R_b1_np_tot_CAV + (KC1*KH1*KL2*L*L - Gs_abg*(KL1*KL2*L*L + KH1*KH2*KL1*KL2 + KH1*KL1*KL2*L + KH2*KL1*KL2*L) + KC2*KH2*KL1*L*L + KL1*KL2*L*L*R_b2_np_tot_CAV + KC1*KH1*KH2*KL1*KL2 + KC2*KH1*KH2*KL1*KL2 + KC1*KH1*KH2*KL2*L + KC2*KH1*KH2*KL1*L + KC1*KH1*KL1*KL2*L + KC2*KH2*KL1*KL2*L + KH1*KH2*KL1*KL2*R_b2_np_tot_CAV + KH1*KL1*KL2*L*R_b2_np_tot_CAV + KH2*KL1*KL2*L*R_b2_np_tot_CAV)/(KL1*KL2*L*L + KH1*KH2*KL1*KL2 + KH1*KL1*KL2*L + KH2*KL1*KL2*L);
    	c = (KC1*KH1*L*L*R_b2_np_tot_CAV - Gs_abg*KC1*KH1*L*L - Gs_abg*KC1*KH1*KH2*KL1 - Gs_abg*KC2*KH1*KH2*KL1 - Gs_abg*KC1*KH1*KH2*L - Gs_abg*KC1*KH1*KL1*L - Gs_abg*KC2*KH2*KL1*L + KC1*KC2*KH1*KH2*KL1 + KC1*KC2*KH1*KH2*L + KC1*KH1*KH2*KL1*R_b2_np_tot_CAV + KC2*KH1*KH2*KL1*R_b1_np_tot_CAV + KC1*KH1*KH2*L*R_b2_np_tot_CAV + KC1*KH1*KL1*L*R_b2_np_tot_CAV + KC2*KH2*KL1*L*R_b1_np_tot_CAV)/(KL1*(KH1 + L)*(KH2 + L)) + (KC1*KC2*KH1*KH2*L*L - Gs_abg*KC2*KH2*KL1*L*L + KC2*KH2*KL1*L*L*R_b1_np_tot_CAV - Gs_abg*KC2*KH1*KH2*KL1*L + KC1*KC2*KH1*KH2*KL1*L + KC2*KH1*KH2*KL1*L*R_b1_np_tot_CAV)/(KL1*KL2*(KH1 + L)*(KH2 + L));
    	double d = (Gs_abg*KC1*KC2*KH1*KH2*(KL1 + L)*(KL2 + L))/(KL1*KL2*(KH1 + L)*(KH2 + L));

    	double V = 1.0/3.0 * (3 * c - b*b);
    	double W = 1.0/27.0 * (2 * b*b*b - 9*b*c -27*d);
    	double phi;
	if(W>0)
	{
		phi = acos(-sqrt((W*W/4.0)/(-V*V*V/27.0)));
	}
	else
	{
		phi = acos(sqrt((W*W/4.0)/(-V*V*V/27.0)));
	}
    	
	double Gs_f = 2*sqrt(-V/3.0)*cos(phi/3.0)-b/3.0;
	//cout << " V = " << V << ", W = " << W << ", phi = " << phi << ", Gs_f = " << Gs_f << endl;
	double Rb1_f = R_b1_np_tot_CAV / (1 + L/KL1 + (1 / KC1 + L / (KC1 * KH1)) * Gs_f);
	double Rb2_f = R_b2_np_tot_CAV / (1 + L/KL2 + (1 / KC2 + L / (KC2 * KH2)) * Gs_f);

	//cout << " Gs_abg = " << Gs_abg << ", R_b1_np_tot_CAV = " << R_b1_np_tot_CAV << ", R_b2_np_tot_CAV = " << R_b2_np_tot_CAV << endl;
	//cout << " b = " << b << ", c = " << c << ", d = " << d << endl;
	//cout << " Gs_f = " << Gs_f << ", Rb1_f = " << Rb1_f << ", Rb2_f = " << Rb2_f << endl;
 	double LRb1_CAV = (L * Rb1_f) / KL1;
    	Rb1Gs_CAV = (Rb1_f * Gs_f) / KC1;
    	LRb1Gs_CAV = (L * Rb1_f * Gs_f) / (KH1 * KC1);    
    
    	double LRb2_CAV = (L * Rb2_f) / KL2;
    	Rb2Gs_CAV = (Rb2_f * Gs_f) / KC2;
    	LRb2Gs_CAV = (L * Rb2_f * Gs_f) / (KH2 * KC2);

	// Group state derivatives
    	R_b1_pkap_tot_CAV += dt * ( data->k_b1_pkap * C_CAV * R_b1_np_tot_CAV - data->k_b1_dp * R_b1_pkap_tot_CAV );
    	R_b1_grkp_tot_CAV += dt * ( data->k_b1_grkp * (LRb1_CAV + LRb1Gs_CAV) - data->k_b1_grkdp * R_b1_grkp_tot_CAV );
	R_b2_pkap_tot_CAV += dt * ( data->k_b1_pkap * C_CAV * R_b2_np_tot_CAV - data->k_b1_dp * R_b2_pkap_tot_CAV );
    	R_b2_grkp_tot_CAV += dt * ( data->k_b1_grkp * (LRb2_CAV + LRb2Gs_CAV) - data->k_b1_grkdp * R_b2_grkp_tot_CAV );
    
	Rb1Gs_CAV = Rb1Gs_CAV + (data->f_Beta1_Block) * LRb1Gs_CAV;
	LRb1Gs_CAV = LRb1Gs_CAV * (1 - (data->f_Beta1_Block)); 

	Rb2Gs_CAV = Rb2Gs_CAV + (data->f_Beta2_Block) * LRb2Gs_CAV;
	LRb2Gs_CAV = LRb2Gs_CAV * (1 - (data->f_Beta2_Block));
        
	Rb2Gi_CAV = Rb2Gi_CAV + (data->f_Beta2_Block) * LRb2Gi_CAV;
	LRb2Gi_CAV = LRb2Gi_CAV * (1 - (data->f_Beta2_Block));


	//ECAV Compartment
	L = data->Mult_L_ECAV * ligand_global;
	double R_b1_np_tot_ECAV = data->R_b1_ECAV - R_b1_pkap_tot_ECAV - R_b1_grkp_tot_ECAV;
	double R_b2_np_tot_ECAV = data->R_b2_ECAV - R_b2_pkap_tot_ECAV - R_b2_grkp_tot_ECAV;

	Gi_abg = data->Gi_ECAV - Gi_aGTP_ECAV - Gi_aGDP_ECAV;
	Gs_abg = data->Gs_ECAV - Gs_aGTP_ECAV - Gs_aGDP_ECAV;

	// Beta 2 PKA phosphorylated distribution, coupling to Gi
    	KF2 = data->K_b2_f; 
	KA2 = data->K_b2_a; 
	KN2 = data->K_b2_l;
    	a = ((KF2 + L)*(KN2 + L))/KN2;
    	b = Gi_abg*KF2 - R_b2_pkap_tot_ECAV*(KF2 + L) + Gi_abg*L + KA2*KF2 + (KA2*KF2*L)/KN2;
    	c = -R_b2_pkap_tot_ECAV * KA2 * KF2;
    
    	Rb2_pkap_f = (-b + sqrt(b*b - 4*a*c)) / (2*a);
	Gi_f = Gi_abg / (1 + Rb2_pkap_f / KA2 + L * Rb2_pkap_f / (KA2 * KF2));
    	Rb2Gi_ECAV = Rb2_pkap_f * Gi_f / KA2;
    	LRb2Gi_ECAV = L * Rb2Gi_ECAV / KF2;
       
	// Beta 1 and Beta 2 Nonphosphorylated receptors distribution
	// a = KL1*KL2*(KH1 + L)*(KH2 + L), so b, c and d are divided by this
    	KL1 = data->K_b1_l; 
	KC1 = data->K_b1_c; 
	KH1 = data->K_b1_h;
    	KL2 = data->K_b2_l; 
	KC2 = data->K_b2_c; 
	KH2 = data->K_b2_h;
    
    	b = R_b1_np_tot_ECAV + (KC1*KH1*KL2*L*L - Gs_abg*(KL1*KL2*L*L + KH1*KH2*KL1*KL2 + KH1*KL1*KL2*L + KH2*KL1*KL2*L) + KC2*KH2*KL1*L*L + KL1*KL2*L*L*R_b2_np_tot_ECAV + KC1*KH1*KH2*KL1*KL2 + KC2*KH1*KH2*KL1*KL2 + KC1*KH1*KH2*KL2*L + KC2*KH1*KH2*KL1*L + KC1*KH1*KL1*KL2*L + KC2*KH2*KL1*KL2*L + KH1*KH2*KL1*KL2*R_b2_np_tot_ECAV + KH1*KL1*KL2*L*R_b2_np_tot_ECAV + KH2*KL1*KL2*L*R_b2_np_tot_ECAV)/(KL1*KL2*L*L + KH1*KH2*KL1*KL2 + KH1*KL1*KL2*L + KH2*KL1*KL2*L);
    	c = (KC1*KH1*L*L*R_b2_np_tot_ECAV - Gs_abg*KC1*KH1*L*L - Gs_abg*KC1*KH1*KH2*KL1 - Gs_abg*KC2*KH1*KH2*KL1 - Gs_abg*KC1*KH1*KH2*L - Gs_abg*KC1*KH1*KL1*L - Gs_abg*KC2*KH2*KL1*L + KC1*KC2*KH1*KH2*KL1 + KC1*KC2*KH1*KH2*L + KC1*KH1*KH2*KL1*R_b2_np_tot_ECAV + KC2*KH1*KH2*KL1*R_b1_np_tot_ECAV + KC1*KH1*KH2*L*R_b2_np_tot_ECAV + KC1*KH1*KL1*L*R_b2_np_tot_ECAV + KC2*KH2*KL1*L*R_b1_np_tot_ECAV)/(KL1*(KH1 + L)*(KH2 + L)) + (KC1*KC2*KH1*KH2*L*L - Gs_abg*KC2*KH2*KL1*L*L + KC2*KH2*KL1*L*L*R_b1_np_tot_ECAV - Gs_abg*KC2*KH1*KH2*KL1*L + KC1*KC2*KH1*KH2*KL1*L + KC2*KH1*KH2*KL1*L*R_b1_np_tot_ECAV)/(KL1*KL2*(KH1 + L)*(KH2 + L));
    	d = (Gs_abg*KC1*KC2*KH1*KH2*(KL1 + L)*(KL2 + L))/(KL1*KL2*(KH1 + L)*(KH2 + L));

    	V = 1.0/3.0 * (3 * c - b*b);
    	W = 1.0/27.0 * (2 * b*b*b - 9*b*c -27*d);
    	phi;
	if(W>0)
	{
		phi = acos(-sqrt((W*W/4.0)/(-V*V*V/27.0)));
	}
	else
	{
		phi = acos(sqrt((W*W/4.0)/(-V*V*V/27.0)));
	}
    	
	Gs_f = 2*sqrt(-V/3.0)*cos(phi/3.0)-b/3.0;
	//cout << " V = " << V << ", W = " << W << ", phi = " << phi << ", Gs_f = " << Gs_f << endl;
	Rb1_f = R_b1_np_tot_ECAV / (1 + L/KL1 + (1 / KC1 + L / (KC1 * KH1)) * Gs_f);
	Rb2_f = R_b2_np_tot_ECAV / (1 + L/KL2 + (1 / KC2 + L / (KC2 * KH2)) * Gs_f);

	//cout << " Gs_abg = " << Gs_abg << ", R_b1_np_tot_CAV = " << R_b1_np_tot_CAV << ", R_b2_np_tot_CAV = " << R_b2_np_tot_CAV << endl;
	//cout << " b = " << b << ", c = " << c << ", d = " << d << endl;
	//cout << " Gs_f = " << Gs_f << ", Rb1_f = " << Rb1_f << ", Rb2_f = " << Rb2_f << endl;
 	double LRb1_ECAV = (L * Rb1_f) / KL1;
    	Rb1Gs_ECAV = (Rb1_f * Gs_f) / KC1;
    	LRb1Gs_ECAV = (L * Rb1_f * Gs_f) / (KH1 * KC1);    
    
    	double LRb2_ECAV = (L * Rb2_f) / KL2;
    	Rb2Gs_ECAV = (Rb2_f * Gs_f) / KC2;
    	LRb2Gs_ECAV = (L * Rb2_f * Gs_f) / (KH2 * KC2);

	// Group state derivatives
    	R_b1_pkap_tot_ECAV += dt * ( data->k_b1_pkap * C_ECAV * R_b1_np_tot_ECAV - data->k_b1_dp * R_b1_pkap_tot_ECAV );
    	R_b1_grkp_tot_ECAV += dt * ( data->k_b1_grkp * (LRb1_ECAV + LRb1Gs_ECAV) - data->k_b1_grkdp * R_b1_grkp_tot_ECAV );
	R_b2_pkap_tot_ECAV += dt * ( data->k_b1_pkap * C_ECAV * R_b2_np_tot_ECAV - data->k_b1_dp * R_b2_pkap_tot_ECAV );
    	R_b2_grkp_tot_ECAV += dt * ( data->k_b1_grkp * (LRb2_ECAV + LRb2Gs_ECAV) - data->k_b1_grkdp * R_b2_grkp_tot_ECAV );
    
	Rb1Gs_ECAV = Rb1Gs_ECAV + (data->f_Beta1_Block) * LRb1Gs_ECAV;
	LRb1Gs_ECAV = LRb1Gs_ECAV * (1 - (data->f_Beta1_Block)); 

	Rb2Gs_ECAV = Rb2Gs_ECAV + (data->f_Beta2_Block) * LRb2Gs_ECAV;
	LRb2Gs_ECAV = LRb2Gs_ECAV * (1 - (data->f_Beta2_Block));

	Rb2Gi_ECAV = Rb2Gi_ECAV + (data->f_Beta2_Block) * LRb2Gi_ECAV;
	LRb2Gi_ECAV = LRb2Gi_ECAV * (1 - (data->f_Beta2_Block));

	//cout << " Rb1Gs_CAV = " << Rb1Gs_CAV << ", LRb1Gs_CAV = " << LRb1Gs_CAV << ", Rb2Gs_CAV = " << Rb2Gs_CAV << ", LRb2Gs_CAV = " << LRb2Gs_CAV << endl;
	//wait(1.0);
}

void BARsignaling::Mod_GprotAct()
{
    dGs_aGTP_CAV = (Rb1Gs_CAV+Rb2Gs_CAV) * data->kact2_Gs + (LRb1Gs_CAV+LRb2Gs_CAV) * data->kact1_Gs - Gs_aGTP_CAV * data->khydr_Gs;
    dGi_aGTP_CAV = Rb2Gi_CAV * data->kact2_Gi + LRb2Gi_CAV * data->kact1_Gi - Gi_aGTP_CAV * data->khydr_Gi;
    dGs_aGTP_ECAV = (Rb1Gs_ECAV+Rb2Gs_ECAV) * data->kact2_Gs + (LRb1Gs_ECAV+LRb2Gs_ECAV) * data->kact1_Gs - Gs_aGTP_ECAV * data->khydr_Gs;
    dGi_aGTP_ECAV = Rb2Gi_ECAV * data->kact2_Gi + LRb2Gi_ECAV * data->kact1_Gi - Gi_aGTP_ECAV * data->khydr_Gi;
    dGs_aGTP_CYT = Rb1Gs_CYT * data->kact2_Gs + LRb1Gs_CYT * data->kact1_Gs - Gs_aGTP_CYT * data->khydr_Gs;
    
    dGs_bg_CAV = (Rb1Gs_CAV+Rb2Gs_CAV) * data->kact2_Gs + (LRb1Gs_CAV+LRb2Gs_CAV) * data->kact1_Gs - Gs_bg_CAV * Gs_aGDP_CAV * data->kreas_Gs;
    dGi_bg_CAV = Rb2Gi_CAV * data->kact2_Gi + LRb2Gi_CAV * data->kact1_Gi - Gi_bg_CAV * Gi_aGDP_CAV * data->kreas_Gi;
    dGs_bg_ECAV = Rb1Gs_ECAV * data->kact2_Gs + LRb1Gs_ECAV * data->kact1_Gs - Gs_bg_ECAV * Gs_aGDP_ECAV * data->kreas_Gs;
    dGi_bg_ECAV = Rb2Gi_ECAV * data->kact2_Gi + LRb2Gi_ECAV * data->kact1_Gi - Gi_bg_ECAV * Gi_aGDP_ECAV * data->kreas_Gi; 
    dGs_bg_CYT = Rb1Gs_CYT * data->kact2_Gs + LRb1Gs_CYT * data->kact1_Gs - Gs_bg_CYT * Gs_aGDP_CYT * data->kreas_Gs;
	
    dGs_aGDP_CAV = Gs_aGTP_CAV * data->khydr_Gs - Gs_bg_CAV * Gs_aGDP_CAV * data->kreas_Gs;
    dGi_aGDP_CAV = Gi_aGTP_CAV * data->khydr_Gi - Gi_bg_CAV * Gi_aGDP_CAV * data->kreas_Gi;
    dGs_aGDP_ECAV = Gs_aGTP_ECAV * data->khydr_Gs - Gs_bg_ECAV * Gs_aGDP_ECAV * data->kreas_Gs;
    dGi_aGDP_ECAV = Gi_aGTP_ECAV * data->khydr_Gi - Gi_bg_ECAV * Gi_aGDP_ECAV * data->kreas_Gi;
    dGs_aGDP_CYT = Gs_aGTP_CYT * data->khydr_Gs - Gs_bg_CYT * Gs_aGDP_CYT * data->kreas_Gs;

	//cout << "RG_CAV = " << RG_CAV << ", RG_ECAV = " << RG_ECAV << ", RG_CYT = " << RG_CYT << endl;
	//cout << "LRG_CAV = " << LRG_CAV << ", LRG_ECAV = " << LRG_ECAV << ", LRG_CYT = " << LRG_CYT << endl;
	//cout << "dGs_aGTP_CAV = " << dGs_aGTP_CAV << ", dGs_aGTP_ECAV = " << dGs_aGTP_ECAV << ", dGs_aGTP_CYT = " << dGs_aGTP_CYT << endl;
	//cout << "dGs_bg_CAV = " << dGs_bg_CAV << ", dGs_bg_ECAV = " << dGs_bg_ECAV << ", dGs_bg_CYT = " << dGs_bg_CYT << endl;
	//cout << "dGs_aGDP_CAV = " << dGs_aGDP_CAV << ", dGs_aGDP_ECAV = " << dGs_aGDP_ECAV << ", dGs_aGDP_CYT = " << dGs_aGDP_CYT << endl;
	//double Gs_bg_TEMP = Gs_bg_CYT + dGs_bg_CYT * dt, dGs_aGDP_TEMP = Gs_aGDP_CYT + dGs_aGDP_CYT * dt;
	//double dGs_bg
}

void BARsignaling::Mod_AC()
{
    double kAC56_CAV = (data->AC56_basal + (pow(Gs_aGTP_CAV , data->AC56_hill_Gs)) / (data->AC56_Km_Gs + pow(Gs_aGTP_CAV , data->AC56_hill_Gs))) * (1 - (1 - data->AC56_V_GsGi * pow(Gs_aGTP_CAV , data->AC56_hill_GsGi) / (data->AC56_Km_GsGi + pow(Gs_aGTP_CAV , data->AC56_hill_GsGi))) * Gi_aGTP_CAV / (data->AC56_Km_Gi + Gi_aGTP_CAV));
    //double kAC56_CAV = (data->AC56_basal + (pow(Gs_aGTP_CAV , data->AC56_hill)) / (data->AC56_Km + pow(Gs_aGTP_CAV , data->AC56_hill)));
    dcAMPAC56_CAV = (kAC56_CAV * data->AC56_CAV * data->AF56 * data->ATP) / (data->KmATP + data->ATP);

    double kAC56_CYT = (data->AC56_basal + (pow(Gs_aGTP_CYT , data->AC56_hill_Gs)) / (data->AC56_Km_Gs + pow(Gs_aGTP_CYT , data->AC56_hill_Gs))) * (1 - (1 - data->AC56_V_GsGi * pow(Gs_aGTP_CYT , data->AC56_hill_GsGi) / (data->AC56_Km_GsGi + pow(Gs_aGTP_CYT , data->AC56_hill_GsGi))) * 0.0 / (data->AC56_Km_Gi + 0.0));
    dcAMPAC56_CYT = (kAC56_CYT * data->AC56_CYT * data->AF56 * data->ATP) / (data->KmATP + data->ATP);
    
    double kAC47_ECAV = (data->AC47_basal + (pow(Gs_aGTP_ECAV , data->AC47_hill)) / (data->AC47_Km + pow(Gs_aGTP_ECAV , data->AC47_hill)));
    dcAMPAC47_ECAV = (kAC47_ECAV * data->AC47_ECAV * data->AF47 * data->ATP) / (data->KmATP + data->ATP);
    
    double kAC47_CYT = data->AF47*(data->AC47_basal + (pow(Gs_aGTP_CYT , data->AC47_hill)) / (data->AC47_Km + pow(Gs_aGTP_CYT , data->AC47_hill)));    
    dcAMPAC47_CYT = (kAC47_CYT * data->AC47_CYT * data->ATP) / (data->KmATP + data->ATP);
}

void BARsignaling::Mod_cAMP()
{

    double dcAMP_PDE2_CAV  = Mod_PDE_Sub(cAMP_CAV,  data->PDE2_CAV               , 0          , data->kPDE2, data->KmPDE2); 
    double dcAMP_PDE3_CAV  = Mod_PDE_Sub(cAMP_CAV,  data->PDE3_CAV - PDE3_P_CAV  , PDE3_P_CAV , data->kPDE3, data->KmPDE3);
    double dcAMP_PDE4_CAV  = Mod_PDE_Sub(cAMP_CAV,  data->PDE4_CAV - PDE4_P_CAV  , PDE4_P_CAV , data->kPDE4, data->KmPDE4);
	double dcAMP_PDE2_ECAV = Mod_PDE_Sub(cAMP_ECAV, data->PDE2_ECAV              , 0          , data->kPDE2, data->KmPDE2);
	double dcAMP_PDE4_ECAV = Mod_PDE_Sub(cAMP_ECAV, data->PDE4_ECAV - PDE4_P_ECAV, PDE4_P_ECAV, data->kPDE4, data->KmPDE4);
	double dcAMP_PDE2_CYT  = Mod_PDE_Sub(cAMP_CYT,  data->PDE2_CYT               , 0          , data->kPDE2, data->KmPDE2);
	double dcAMP_PDE3_CYT  = Mod_PDE_Sub(cAMP_CYT,  data->PDE3_CYT - PDE3_P_CYT  , PDE3_P_CYT , data->kPDE3, data->KmPDE3);
	double dcAMP_PDE4_CYT  = Mod_PDE_Sub(cAMP_CYT,  data->PDE4_CYT - PDE4_P_CYT  , PDE4_P_CYT , data->kPDE4, data->KmPDE4);    

	dcAMP_PDE_CAV = dcAMP_PDE2_CAV + dcAMP_PDE3_CAV + dcAMP_PDE4_CAV;
	dcAMP_PDE_ECAV = dcAMP_PDE2_ECAV + dcAMP_PDE4_ECAV;
	dcAMP_PDE_CYT = dcAMP_PDE2_CYT + dcAMP_PDE3_CYT + dcAMP_PDE4_CYT;
}

double BARsignaling::Mod_PDE_Sub(double cAMP, double PDE, double PDEp, double kPDE, double KmPDE)
{
    double dcAMP_PDEx_C = (kPDE * PDE * cAMP + 3.0 * kPDE * PDEp * cAMP) / (KmPDE + cAMP);
	return dcAMP_PDEx_C;
}

void BARsignaling::Mod_PKA(double t, double dt)
{   
    double kPKAb1 = data->k_PKA_f1 * data->K_PKAII_1;
    double kPKAb2 = data->k_PKA_f2 * data->K_PKAII_2;
    double kPKAb3 = data->k_PKA_f3 * data->K_PKAII_3;
    double kPKAbpki = data->k_PKA_fPKI * data->K_PKA_PKI;
    
    // CAV Compartment    
	double RC_CAV = data->PKA_CAV - RLC_CAV - L2RC_CAV - L2R_CAV;
    double PKI_CAV_free = data->PKI_CAV - PKIC_CAV;
    
    dcAMP_PKA_CAV = -data->k_PKA_f1 * RC_CAV * cAMP_CAV + kPKAb1 * RLC_CAV - data->k_PKA_f2 * RLC_CAV * cAMP_CAV + kPKAb2 * L2RC_CAV;
    dRLC_CAV = ( data->k_PKA_f1 * RC_CAV * cAMP_CAV - kPKAb1 * RLC_CAV + kPKAb2 * L2RC_CAV - data->k_PKA_f2 * RLC_CAV * cAMP_CAV );      
    dL2RC_CAV = ( data->k_PKA_f2 * RLC_CAV * cAMP_CAV - kPKAb2 * L2RC_CAV - data->k_PKA_f3 * L2RC_CAV + kPKAb3 * L2R_CAV * C_CAV );       
    dL2R_CAV = ( data->k_PKA_f3 * L2RC_CAV - kPKAb3 * L2R_CAV * C_CAV );
    dC_CAV = ( data->k_PKA_f3 * L2RC_CAV - kPKAb3 * L2R_CAV * C_CAV + kPKAbpki * PKIC_CAV - data->k_PKA_fPKI * PKI_CAV_free * C_CAV );
    dPKIC_CAV = ( -kPKAbpki * PKIC_CAV + data->k_PKA_fPKI * PKI_CAV_free * C_CAV );
    
    // ECAV Compartment
	double RC_ECAV = data->PKA_ECAV - RLC_ECAV - L2RC_ECAV - L2R_ECAV;
	double PKI_ECAV_free = data->PKI_ECAV - PKIC_ECAV;
    
    dcAMP_PKA_ECAV = -data->k_PKA_f1 * RC_ECAV * cAMP_ECAV + kPKAb1 * RLC_ECAV - data->k_PKA_f2 * RLC_ECAV * cAMP_ECAV + kPKAb2 * L2RC_ECAV;
    dRLC_ECAV = ( data->k_PKA_f1 * RC_ECAV * cAMP_ECAV - kPKAb1 * RLC_ECAV + kPKAb2 * L2RC_ECAV - data->k_PKA_f2 * RLC_ECAV * cAMP_ECAV );      
    dL2RC_ECAV = ( data->k_PKA_f2 * RLC_ECAV * cAMP_ECAV - kPKAb2 * L2RC_ECAV - data->k_PKA_f3 * L2RC_ECAV + kPKAb3 * L2R_ECAV * C_ECAV );       
    dL2R_ECAV = ( data->k_PKA_f3 * L2RC_ECAV - kPKAb3 * L2R_ECAV * C_ECAV );
    dC_ECAV = ( data->k_PKA_f3 * L2RC_ECAV - kPKAb3 * L2R_ECAV * C_ECAV + kPKAbpki * PKIC_ECAV - data->k_PKA_fPKI * PKI_ECAV_free * C_ECAV );
    dPKIC_ECAV = ( -kPKAbpki * PKIC_ECAV + data->k_PKA_fPKI * PKI_ECAV_free * C_ECAV );
    
    // CYT Compartment
    kPKAb1 = data->k_PKA_f1 * data->K_PKAI_1;
    kPKAb2 = data->k_PKA_f2 * data->K_PKAI_2;
    kPKAb3 = data->k_PKA_f3 * data->K_PKAI_3;
    kPKAbpki = data->k_PKA_fPKI * data->K_PKA_PKI;
    
    double RC_CYT = data->PKA_CYT - RLC_CYT - L2RC_CYT - L2R_CYT;
	double PKI_CYT_free = data->PKI_CYT - PKIC_CYT;
    
    dcAMP_PKA_CYT = -data->k_PKA_f1 * RC_CYT * cAMP_CYT + kPKAb1 * RLC_CYT - data->k_PKA_f2 * RLC_CYT * cAMP_CYT + kPKAb2 * L2RC_CYT;
    dRLC_CYT = ( data->k_PKA_f1 * RC_CYT * cAMP_CYT - kPKAb1 * RLC_CYT + kPKAb2 * L2RC_CYT - data->k_PKA_f2 * RLC_CYT * cAMP_CYT );      
    dL2RC_CYT = ( data->k_PKA_f2 * RLC_CYT * cAMP_CYT - kPKAb2 * L2RC_CYT - data->k_PKA_f3 * L2RC_CYT + kPKAb3 * L2R_CYT * C_CYT );       
    dL2R_CYT = ( data->k_PKA_f3 * L2RC_CYT - kPKAb3 * L2R_CYT * C_CYT );
    dC_CYT = ( data->k_PKA_f3 * L2RC_CYT - kPKAb3 * L2R_CYT * C_CYT + kPKAbpki * PKIC_CYT - data->k_PKA_fPKI * PKI_CYT_free * C_CYT );
    dPKIC_CYT = ( -kPKAbpki * PKIC_CYT + data->k_PKA_fPKI * PKI_CYT_free * C_CYT );
}

void BARsignaling::Mod_PDE_Phosphorylation(double t, double dt)
{        
    dPDE3_P_CAV = ( data->kfPDEp * C_CAV * (data->PDE3_CAV - PDE3_P_CAV) - data->kbPDEp * PDE3_P_CAV );
    dPDE3_P_CYT = ( data->kfPDEp * C_CYT * (data->PDE3_CYT - PDE3_P_CYT) - data->kbPDEp * PDE3_P_CYT );
	dPDE4_P_CAV = ( data->kfPDEp * C_CAV * (data->PDE4_CAV - PDE4_P_CAV) - data->kbPDEp * PDE4_P_CAV );
    dPDE4_P_ECAV = ( data->kfPDEp * C_ECAV * (data->PDE4_ECAV - PDE4_P_ECAV) - data->kbPDEp * PDE4_P_ECAV );
    dPDE4_P_CYT = ( data->kfPDEp * C_CYT * (data->PDE4_CYT - PDE4_P_CYT) - data->kbPDEp * PDE4_P_CYT );
}

void BARsignaling::Mod_PP1_Inhibition(double t, double dt)
{
	double I1_tot_CYT = data->f_PP1_Inh1 / (1 - data->f_PP1_Inh1) * data->KI1 + data->f_PP1_Inh1 * data->PP1_tot_CYT;

	PP1_CYT = 0.5 * sqrt( pow(data->KI1 + Inhib1_P_CYT - data->PP1_tot_CYT , 2) + 4 * data->PP1_tot_CYT * data->KI1) + 0.5 * data->PP1_tot_CYT - 0.5 * data->KI1 - 0.5 * Inhib1_P_CYT;
    if(data->simulateI1c)
	{
		Inhib1_P_CYT = I1_tot_CYT; // NOTE SIMULATING I-1c!!!
	}
	else
	{
		Inhib1_P_CYT += dt * ( (data->kfI1p * C_CYT * (I1_tot_CYT - Inhib1_P_CYT)) / (data->KmI1p + (I1_tot_CYT - Inhib1_P_CYT)) - (data->kbI1p * data->PP2A_CYT * Inhib1_P_CYT) / (data->KmI1dp + Inhib1_P_CYT) );    
	}	
}

void BARsignaling::Mod_Channel_Phosphorylation(double t, double dt)    
{	
	/*cout << "PP1_CYT = " << PP1_CYT << ", PP2A_CYT = " << data->PP2A_CYT << endl;
	cout << "C_CYT = " << C_CYT << ", C_CAV = " << C_CAV << endl;
	cout << "dFPLBP = " << ( (data->k_PKAPLB * C_CYT * (1 - fPLBP)) / (data->Km_PKAPLB + (1 - fPLBP)) - (data->k_PP1PLB * PP1_CYT * fPLBP) / (data->Km_PP1PLB + fPLBP) ) << endl;
	cout << "dfTnIP = " << ( (data->k_PKATnI * C_CYT * (1 - fTnIP)) / (data->Km_PKATnI + (1 - fTnIP)) - (data->k_PPTnI * data->PP2A_CYT * fTnIP) / (data->Km_PPTnI + fTnIP) ) << endl;
	cout << "dfINaP = " << ( (data->k_PKAINa * C_CAV * (1 - fINaP)) / (data->Km_PKAINa + (1 - fINaP)) - (data->k_PP1INa * data->PP_CAV * fINaP) / (data->Km_PP1INa + fINaP) ) << endl;

	cout << "k_PKAINa = " << data->k_PKAINa << ", Km_PKAINa = " << data->Km_PKAINa << ", k_PP1INa = " << data->k_PP1INa << ", Km_PP1INa = " << data->Km_PP1INa << endl;*/

    //Substrates without AKAP
    fPLBP += dt * ( (data->k_PKAPLB * C_CYT * (1 - fPLBP)) / (data->Km_PKAPLB + (1 - fPLBP)) - (data->k_PP1PLB * PP1_CYT * fPLBP) / (data->Km_PP1PLB + fPLBP) );
    fTnIP += dt * ( (data->k_PKATnI * C_CYT * (1 - fTnIP)) / (data->Km_PKATnI + (1 - fTnIP)) - (data->k_PPTnI * data->PP2A_CYT * fTnIP) / (data->Km_PPTnI + fTnIP) );
	fINaP += dt * ( (data->k_PKAINa * C_CAV * (1 - fINaP)) / (data->Km_PKAINa + (1 - fINaP)) - (data->k_PP1INa * data->PP_CAV * fINaP) / (data->Km_PP1INa + fINaP) );
    fINaKP += dt * ( (data->k_PKAINaK * C_CAV * (1 - fINaKP)) / (data->Km_PKAINaK + (1 - fINaKP)) - (data->k_PP1INaK * data->PP_CAV * fINaKP) / (data->Km_PP1INaK + fINaKP) );    
	fIKurP += dt * ( (data->k_PKAIKur * C_ECAV * (1 - fIKurP)) / (data->Km_PKAIKur + (1 - fIKurP)) - (data->k_PPIKur * data->PP1_ECAV * fIKurP) / (data->Km_PPIKur + fIKurP) );   

	fIKsP += dt * ( ((data->k_PKAIKS * C_ECAV * (data->IKs_AKAP_PKA_PP1 - fIKsP)) / (data->Km_PKAIKS / data->AKAP_Factor + (data->IKs_AKAP_PKA_PP1 - fIKsP))) - ((data->k_PP1IKS * data->PP1_ECAV * fIKsP) / (data->Km_PP1IKS / data->AKAP_Factor + fIKsP)) );   
    fICaLP += dt * ( ((data->k_PKALCC * C_CAV * (data->ICaL_AKAP_PKA_PP - fICaLP)) / (data->Km_PKALCC / data->AKAP_Factor + (data->ICaL_AKAP_PKA_PP - fICaLP))) - ((data->k_PPLCC * data->PP_CAV * fICaLP) / (data->Km_PPLCC / data->AKAP_Factor + fICaLP)) );
    fRyRP += dt * ( ((data->k_PKARyR * C_CAV * (data->RyR_AKAP_PKA_PP - fRyRP)) / (data->Km_PKARyR / data->AKAP_Factor + (data->RyR_AKAP_PKA_PP - fRyRP))) - ((data->k_PPRyR * data->PP_CAV * fRyRP) / (data->Km_PPRyR / data->AKAP_Factor + fRyRP)) );

/*    //IKs: compartment with 1 AKAP        
    double f_IKs_PKA_eff = ((1 / (data->K_IKs_Yotiao * data->K_PKA_Yotiao)) * data->IKs_free * data->Yotiao_free * data->R_ECAV_free * (1 + (1 / data->K_PP1_Yotiao) * data->PP1_ECAV_free)) / data->IKs_tot;
    double f_IKs_PP1_eff = ((1 / (data->K_IKs_Yotiao * data->K_PP1_Yotiao)) * data->IKs_free * data->Yotiao_free * data->PP1_ECAV_free * (1 + (1 / data->K_PKA_Yotiao) * data->R_ECAV_free)) / data->IKs_tot;
    
    // NOte : because of active Yotiao role, only the efficient
    // phosphorylation actually phosphorylates the channel
    fIKsP += dt * ( f_IKs_PKA_eff * ((data->k_PKAIKS * C_ECAV * (data->IKs_tot - fIKsP)) / (data->Km_PKAIKS / data->AKAP_Factor + (data->IKs_tot - fIKsP))) - f_IKs_PP1_eff * ((data->k_PP1IKS * data->PP1_ECAV * fIKsP) / (data->Km_PP1IKS / data->AKAP_Factor + fIKsP)) );
    
    //ICaL and RyR: compartment with 2 AKAPs        
    double f_ICaL_PKA_eff = ((1 / (data->K_ICaL_AKAP * data->K_PKA_AKAP_ICaL)) * data->ICaL_free * data->AKAP_ICaL_free * data->R_CAV_free * (1 + (1 / data->K_PP1_AKAP_ICaL) * data->PP1_CAV_free)) / data->ICaL_tot;
    double f_ICaL_PP1_eff = ((1 / (data->K_ICaL_AKAP * data->K_PP1_AKAP_ICaL)) * data->ICaL_free * data->AKAP_ICaL_free * data->PP1_CAV_free * (1 + (1 / data->K_PKA_AKAP_ICaL) * data->R_CAV_free)) / data->ICaL_tot;    
    double f_RyR_PKA_eff = ((1 / (data->K_RyR_AKAP * data->K_PKA_AKAP_RyR)) * data->RyR_free * data->AKAP_RyR_free * data->R_CAV_free * (1 + (1 / data->K_PP1_AKAP_RyR) * data->PP1_CAV_free)) / data->RyR_tot;
    double f_RyR_PP1_eff = ((1 / (data->K_RyR_AKAP * data->K_PP1_AKAP_RyR)) * data->RyR_free * data->AKAP_RyR_free * data->PP1_CAV_free * (1 + (1 / data->K_PKA_AKAP_RyR) * data->R_CAV_free)) / data->RyR_tot;
    
	//cout << "f_ICaL_PKA_eff = " << f_ICaL_PKA_eff << ", f_ICaL_PP1_eff = " << f_ICaL_PP1_eff << endl;
	//cout << "f_RyR_PKA_eff = " << f_RyR_PKA_eff << ", f_RyR_PP1_eff = " << f_RyR_PP1_eff << endl;

	fICaLP += dt * ( ((data->k_PKALCC * C_CAV * (data->ICaL_tot - fICaLP)) / (data->Km_PKALCC + (data->ICaL_tot - fICaLP))) + f_ICaL_PKA_eff * ((data->k_PKALCC * C_CAV * (data->ICaL_tot - fICaLP)) / (data->Km_PKALCC / data->AKAP_Factor + (data->ICaL_tot - fICaLP))) - ((data->k_PPLCC * data->PP_CAV * fICaLP) / (data->Km_PPLCC + fICaLP)) - f_ICaL_PP1_eff * ((data->k_PPLCC * data->PP_CAV * fICaLP) / (data->Km_PPLCC / data->AKAP_Factor + fICaLP)) );    
    fRyRP += dt * ( ((data->k_PKARyR * C_CAV * (data->RyR_tot - fRyRP)) / (data->Km_PKARyR + (data->RyR_tot - fRyRP))) + f_RyR_PKA_eff * ((data->k_PKARyR * C_CAV * (data->RyR_tot - fRyRP)) / (data->Km_PKARyR / data->AKAP_Factor + (data->RyR_tot - fRyRP))) - ((data->k_PPRyR * data->PP_CAV * fRyRP) / (data->Km_PPRyR + fRyRP)) - f_RyR_PP1_eff * ((data->k_PPRyR * data->PP_CAV * fRyRP) / (data->Km_PPRyR / data->AKAP_Factor + fRyRP)) );*/
}
