# Supplementary material for: Determinants of Beat-to-Beat Variability of Repolarization Duration in the Canine Ventricular Myocyte: A Computational Analysis
Source: PLoS Comput Biol. 2013 Aug 22;9(8):e1003202. doi: 10.1371/journal.pcbi.1003202 (PMC3749940; doi:10.1371/journal.pcbi.1003202)
Supplement: Software S1 — Implementation of stochastic model in C. (ZIP) [file pcbi.1003202.s003.zip › Source PLOS Comput Biol/BARsignaling.h]

#include "BARconstants.h"
#include <iostream>
#include <stdio.h>
#include <math.h>

class BARsignaling
{
	public:

		//State vector
		double fTnIP, fINaP, fINaKP, fIKsP, fICaLP, fRyRP, fPLBP, fIKurP;
		double Gs_aGTP_CAV, Gs_aGTP_ECAV, Gs_aGTP_CYT, Gs_bg_CAV, Gs_bg_ECAV, Gs_bg_CYT;
		double Gi_aGTP_CAV, Gi_bg_CAV, Gi_aGDP_CAV, Gi_aGTP_ECAV, Gi_bg_ECAV, Gi_aGDP_ECAV;
		double Gs_aGDP_CAV, Gs_aGDP_ECAV, Gs_aGDP_CYT, cAMP_CAV, cAMP_ECAV, cAMP_CYT;
		double R_b1_pkap_tot_CAV, R_b2_pkap_tot_CAV, R_b1_pkap_tot_ECAV, R_b2_pkap_tot_ECAV, R_pkap_tot_CYT, R_b1_grkp_tot_CAV, R_b2_grkp_tot_CAV, R_b1_grkp_tot_ECAV, R_b2_grkp_tot_ECAV, R_grkp_tot_CYT;
		double RLC_CAV, L2RC_CAV, L2R_CAV, C_CAV, PKIC_CAV;
		double RLC_ECAV, L2RC_ECAV, L2R_ECAV, C_ECAV, PKIC_ECAV;
		double RLC_CYT, L2RC_CYT, L2R_CYT, C_CYT, PKIC_CYT;
		double PDE3_P_CAV, PDE3_P_CYT, PDE4_P_CAV, PDE4_P_ECAV, PDE4_P_CYT;
		double Inhib1_P_CYT;

		//Misc variables
		double PP1_CYT;		

		BARConstants* data;
		//Settings* settings;

		void init(BARConstants *idata);
		void update(double ligand, double t, double dt);
		//void update(int cellnumber, double t, double dt, double vleft, double vright);
		//HRd2009BAR* clone();
	private:
		double dcAMP_PKA_CAV, dcAMP_PKA_ECAV, dcAMP_PKA_CYT;

		double dPDE3_P_CAV, dPDE3_P_CYT, dPDE4_P_CAV, dPDE4_P_ECAV, dPDE4_P_CYT;
		double dRLC_CAV, dL2RC_CAV, dL2R_CAV, dC_CAV, dPKIC_CAV;
		double dRLC_ECAV, dL2RC_ECAV, dL2R_ECAV, dC_ECAV, dPKIC_ECAV;
		double dRLC_CYT, dL2RC_CYT, dL2R_CYT, dC_CYT, dPKIC_CYT;
		
		double dcAMP_PDE_CAV, dcAMP_PDE_ECAV, dcAMP_PDE_CYT;
		double dcAMPAC56_CAV, dcAMPAC56_CYT, dcAMPAC47_ECAV, dcAMPAC47_CYT;

		double dGs_aGTP_CAV, dGs_aGTP_ECAV, dGs_aGTP_CYT, dGs_bg_CAV, dGs_bg_ECAV, dGs_bg_CYT;
		double dGi_aGTP_CAV, dGi_bg_CAV, dGi_aGDP_CAV, dGi_aGTP_ECAV, dGi_bg_ECAV, dGi_aGDP_ECAV;
		double dGs_aGDP_CAV, dGs_aGDP_ECAV, dGs_aGDP_CYT;

		double Rb1Gs_CAV, Rb1Gs_ECAV, Rb1Gs_CYT, LRb1Gs_CAV, LRb1Gs_ECAV, LRb1Gs_CYT;
		double Rb2Gs_CAV, LRb2Gs_CAV, Rb2Gi_CAV, LRb2Gi_CAV;
		double Rb2Gs_ECAV, LRb2Gs_ECAV, Rb2Gi_ECAV, LRb2Gi_ECAV;

		void Mod_LigRecepGprotWithBeta2(double t, double dt, double ligand_global);
		void Mod_LigRecepGprot(double t, double dt, double ligand_global);
		void Mod_GprotAct();
		void Mod_AC();
		void Mod_cAMP();
		void Mod_PKA(double t, double dt);
		void Mod_PDE_Phosphorylation(double t, double dt);
		void Mod_PP1_Inhibition(double t, double dt);
		void Mod_Channel_Phosphorylation(double t, double dt);

		double Mod_PDE_Sub(double cAMP, double PDE, double PDEp, double kPDE, double KmPDE);
};
