# Supplementary material for: Determinants of Beat-to-Beat Variability of Repolarization Duration in the Canine Ventricular Myocyte: A Computational Analysis
Source: PLoS Comput Biol. 2013 Aug 22;9(8):e1003202. doi: 10.1371/journal.pcbi.1003202 (PMC3749940; doi:10.1371/journal.pcbi.1003202)
Supplement: Software S1 — Implementation of stochastic model in C. (ZIP) [file pcbi.1003202.s003.zip › Source PLOS Comput Biol/constants.h]

#include <math.h>

class HRdConstants
{
	public:
		HRdConstants();
        
		int cellType;
		bool isRV;

    // General parameters
    // ================================================
		double F;   // Faraday constant
		double R;   // Gas constant
		double T;	 // Temperature
		double N_A, nN_A; // Avogrados number and 'nano' Avogrados number (i.e., N_A * 1E-9)
		
		double l, a, vcell, ageo, Acap, vmyo, vsr, vnsr, vjsr, vss, vssCaL, AF, frt, RTF;    
    
    // Sodium
    // ================================================
		double GNa, GNaL, KmCa, NCXmax, ksat, eta, KmNai, KmNai_p3, KmNao, KmNao_p3, KmCai, KmCao, PNab, dINaInact;	

    // Calcium
    // ================================================
		double ibarpca, kmpca, gcab, cmdnbar, trpnbar, kmcmdn, kmtrpn, kmcsqn, csqnbar, BSRmax, KmBSR, BSLmax, KmBSL, KmCaMK, iupmax, Kmup, nsrmax, dKmPLBCAMK, dKmPLBPKA, dKmPLBBoth, CaMK0, Km, betaCamK, alphaCamK, Rmyo;
		double ICaL_Recovery_Fact, ICaL_Recovery_Steepness, ICaL_Activation_Fact;
		double Tau_Tr, k_JSR_Leak, k_JSR_Leak_P, Km_JSR_Leak_P, k_alpha_Rel;
		double ibarcab, dCellType_Rel_Tau, ibarleak, Km_SERCA_CaMKII;

		double tau_PLB_CaMKII, tau_RyR_CaMKII;
		
		double tau_diff_Ca_sspd, tau_diff_Ca_ssdi, tau_diff_CaRU_ss_L, tau_diff_CaRU_ss_T;
		double tau_diff_CaRU_i_L, tau_diff_CaRU_i_T, tau_diff_CaRU_NSR_L, tau_diff_CaRU_NSR_T;

    // Potassium
    // ================================================
		double IKsCellTypeMult, GK1max, GKpmax, GKrmax, prnak, kmnai_NP, kmnai_P, kmko, ibarnak, gitodv;

    // Chloride
    // ================================================
		double Kmto2, PCl, GClb, CTKClmax, CTNaClmax;
		double tauITo2;
		
	HRdConstants(int cType, bool simRV)
	{
		cellType = cType;
		isRV = simRV;

		F = 96487;
		R=8314;
		T=310;
		N_A = 6.0221415E23;
		nN_A = 6.0221415E14;
		
		l = 0.01;
		a = 0.0011;

		vcell = 1000*3.14*a*a*l;  
		ageo = 2*3.141592*a*a+2*3.1415926535*a*l; 
		Acap = ageo*2;              

		vmyo = vcell*0.678;     
		vsr = vcell*0.06;      
		vnsr = vcell*0.0552;   
		vjsr =  vcell*0.0048;  
		vss = vcell*0.02;      
		vssCaL = vcell * 0.002;
		
		AF=Acap/F;
		frt=F/T/R;
		RTF=1/frt;
		
		GNa=9.075; 
		if(cellType == 3) // Epi
		{
			dINaInact = 0;
			GNaL=65e-4;
			PNab = 0.32E-8;
			ibarnak = 1.4;   
			gitodv = 0.4975;
			PCl=9e-7;
			tauITo2 = 8;
			k_alpha_Rel = 0.1125;

			iupmax=0.004375; 
				NCXmax=4.5;
			ICaL_Activation_Fact = 1.0;
			ICaL_Recovery_Fact = 1.0;
			ICaL_Recovery_Steepness = 1.0;

			GKpmax = 3.48E-03; //2.76E-3;
			GKrmax = 0.0138542;
				IKsCellTypeMult = 1;
			ibarcab = (1.995E-7);
			dCellType_Rel_Tau = 1.0;
			ibarleak = 1.0 * 0.004375;
		}
		
		if(simRV) gitodv = gitodv * 2;
		if(simRV) IKsCellTypeMult = IKsCellTypeMult * 2;

		KmCa=1.25e-4;    

		ksat = 0.32;
		eta = 0.27;
		KmNai=12.3; KmNao=87.5; KmNai_p3 = pow(KmNai,3);
		KmCai=0.0036; KmCao=1.3; KmNao_p3 = pow(KmNao,3);

		ibarpca =0.0575; 
		kmpca = 5e-4;    
		gcab=1.995084e-7;
		
		k_JSR_Leak = 1.75E-4; //3.0244E-4;
		k_JSR_Leak_P = 5.0E-04;
		Km_JSR_Leak_P = 1.1;

		// Ca buffering
		cmdnbar = 0.050;   
		trpnbar = 0.070;   
		kmcmdn = 0.00238;  
		kmtrpn = 0.0005;
		kmcsqn=0.8;
		csqnbar=10;
		BSRmax=0.047; KmBSR=0.00087; 
		BSLmax=1.124; KmBSL=0.0087;

		// Ca diffusion
		Tau_Tr = 75;
		tau_diff_Ca_sspd = 0.022; tau_diff_Ca_ssdi = 0.1;
		tau_diff_CaRU_ss_L = 3.4; tau_diff_CaRU_ss_T = 1.42;
		tau_diff_CaRU_i_L = 2.32; tau_diff_CaRU_i_T = 2.93;
		tau_diff_CaRU_NSR_L = 24.0; tau_diff_CaRU_NSR_T = 7.2;
		
		KmCaMK=0.25;      
				
		Kmup=0.00092; 
		Km_SERCA_CaMKII = 0.03;
		nsrmax=15.0;
		dKmPLBCAMK = 0.00017;
		dKmPLBPKA = 0.46 * Kmup;
		dKmPLBBoth = dKmPLBPKA;

		CaMK0=0.05;        
		Km=1.5e-3;
		betaCamK=6.8e-4;
		alphaCamK=0.05;
		tau_PLB_CaMKII = 100000;
		tau_RyR_CaMKII = 10000;

		Rmyo = 150;

		GK1max = 0.5;     
		
		prnak=0.01833;  
		   
		kmnai_NP = 2.6;   
		kmnai_P = 1.846;
		kmko = 1.5;                    	

		Kmto2=0.1502;        
		GClb=2.25e-4;     

		CTKClmax=1.77E-5;
		CTNaClmax=2.46108E-5;   
	}
};
