# Supplementary material for: Determinants of Beat-to-Beat Variability of Repolarization Duration in the Canine Ventricular Myocyte: A Computational Analysis
Source: PLoS Comput Biol. 2013 Aug 22;9(8):e1003202. doi: 10.1371/journal.pcbi.1003202 (PMC3749940; doi:10.1371/journal.pcbi.1003202)
Supplement: Software S1 — Implementation of stochastic model in C. (ZIP) [file pcbi.1003202.s003.zip › Source PLOS Comput Biol/Example/adjustINaX0.m]

function adjustINaX0(infile, outfile)
	% NOTE: IMPORTANT
	% To use a state vector generated with the deterministic model as 
	% X0 for the stochastic model, the values for the Na Markov model 
	% have to be scaled!!
	%
	% Call this Matlab script with the original X0 file (infile) and 
	% specify the new output file (outfile). The new X0 file can then
	% be used for stochastic simulations.
	
	
	% Parameters INa Model
	B_NP = [4.51700000000000,0.0661610000000000,18.0330000000000,0.212760000000000,24.2370000000000,0.171270000000000,13.0380000000000,0.277310000000000,167.770000000000,0.176870000000000,15.9050000000000,0.222400000000000,6.19670000000000,0.295000000000000,10.8910000000000,6.37360000000000,109.640000000000,8.09914665277562e-08,5.66108842708468,9.21829495538499,0.0313673769541566,1.63556624497857e-05,1.30527854921108e-07,0.000483651438882380,2.40153654576779e-07,3.32712327634920,0.0110137047526815,0.000183662017408047,11.1880000000000];
	B_P = B_NP;

	data = dlmread(infile);
	fid = fopen(outfile, 'w');
	for i=1:size(data,1)
		f_NP = (B_NP(23) + B_NP(25) * data(i,30)) / (B_NP(23) + B_NP(24) + B_NP(25) * data(i,30))
		f_P = (B_P(23) + B_P(25) * data(i,30)) / (B_P(23) + B_P(24) + B_P(25) * data(i,30))

		data(i,[32,33,34,35,40,41,42,43]) = data(i,[32,33,34,35,40,41,42,43]) * f_NP;
		data(i,[36,37,38,39,44,45,46,47]) = data(i,[36,37,38,39,44,45,46,47]) * (1-f_NP);

		data(i,16+[32,33,34,35,40,41,42,43]) = data(i,16+[32,33,34,35,40,41,42,43]) * f_P;
		data(i,16+[36,37,38,39,44,45,46,47]) = data(i,16+[36,37,38,39,44,45,46,47]) * (1-f_P);
		fprintf(fid, '%g\t', data(i,:));
		fprintf(fid, '\n');
	end
	
	fclose(fid)
end
