# Supplementary material for: Determinants of Beat-to-Beat Variability of Repolarization Duration in the Canine Ventricular Myocyte: A Computational Analysis
Source: PLoS Comput Biol. 2013 Aug 22;9(8):e1003202. doi: 10.1371/journal.pcbi.1003202 (PMC3749940; doi:10.1371/journal.pcbi.1003202)
Supplement: Software S1 — Implementation of stochastic model in C. (ZIP) [file pcbi.1003202.s003.zip › Source PLOS Comput Biol/Example/Cell_0000_Det_1000_ms.txt]

0.000000e+000	-8.730766e+001	1.162541e-001	-2.455717e-004
5.008849e-001	-4.818947e+001	1.162541e-001	-4.472109e+000
1.000885e+000	-2.887553e+001	1.162558e-001	-1.183034e+002
1.505885e+000	4.364850e+001	1.162724e-001	-1.974796e+001
2.006020e+000	4.486277e+001	1.162993e-001	-2.476164e-001
2.506021e+000	4.233826e+001	1.163265e-001	-1.146691e-001
3.006021e+000	3.776069e+001	1.163534e-001	-1.281067e-001
3.506021e+000	3.193797e+001	1.163801e-001	-1.466406e-001
4.006021e+000	2.585444e+001	1.164072e-001	-1.658669e-001
4.506021e+000	1.890333e+001	1.164387e-001	-1.874308e-001
5.006021e+000	1.171822e+001	1.167677e-001	-2.090574e-001
5.506021e+000	6.078241e+000	1.182173e-001	-2.249572e-001
6.006021e+000	1.575168e+000	1.210963e-001	-2.364495e-001
6.506021e+000	-1.999471e+000	1.256046e-001	-2.443441e-001
7.006021e+000	-4.776148e+000	1.318894e-001	-2.493538e-001
7.506021e+000	-6.860606e+000	1.399615e-001	-2.522070e-001
8.006023e+000	-8.328121e+000	1.495350e-001	-2.535687e-001
8.506036e+000	-9.247242e+000	1.600061e-001	-2.540202e-001
9.006221e+000	-9.739731e+000	1.707180e-001	-2.540413e-001
9.508083e+000	-9.956549e+000	1.812285e-001	-2.539130e-001
1.001636e+001	-1.000667e+001	1.913842e-001	-2.537470e-001
1.051701e+001	-9.947501e+000	2.008108e-001	-2.535318e-001
1.101703e+001	-9.809338e+000	2.096265e-001	-2.533056e-001
1.151750e+001	-9.612559e+000	2.178950e-001	-2.530536e-001
1.201980e+001	-9.369267e+000	2.256793e-001	-2.527712e-001
1.252110e+001	-9.090487e+000	2.329801e-001	-2.524562e-001
1.302198e+001	-8.783583e+000	2.398507e-001	-2.521054e-001
1.352263e+001	-8.454347e+000	2.463329e-001	-2.517168e-001
1.402316e+001	-8.107332e+000	2.524621e-001	-2.512892e-001
1.452361e+001	-7.746130e+000	2.582683e-001	-2.508221e-001
1.502401e+001	-7.373585e+000	2.637777e-001	-2.503157e-001
1.552437e+001	-6.991953e+000	2.690127e-001	-2.497706e-001
1.602471e+001	-6.603037e+000	2.739933e-001	-2.491879e-001
1.652502e+001	-6.208276e+000	2.787370e-001	-2.485687e-001
1.702532e+001	-5.808827e+000	2.832594e-001	-2.479144e-001
1.752561e+001	-5.405621e+000	2.875743e-001	-2.472264e-001
1.802589e+001	-4.999417e+000	2.916942e-001	-2.465062e-001
1.852617e+001	-4.590834e+000	2.956304e-001	-2.457553e-001
1.902644e+001	-4.180385e+000	2.993933e-001	-2.449753e-001
1.952670e+001	-3.768508e+000	3.029921e-001	-2.441675e-001
2.002696e+001	-3.355582e+000	3.064354e-001	-2.433336e-001
2.052722e+001	-2.941946e+000	3.097312e-001	-2.424750e-001
2.102748e+001	-2.527919e+000	3.128867e-001	-2.415932e-001
2.152774e+001	-2.113805e+000	3.159087e-001	-2.406897e-001
2.202800e+001	-1.699910e+000	3.188034e-001	-2.397661e-001
2.252826e+001	-1.286544e+000	3.215765e-001	-2.388239e-001
2.302853e+001	-8.740315e-001	3.242337e-001	-2.378647e-001
2.352879e+001	-4.627121e-001	3.267798e-001	-2.368903e-001
2.402907e+001	-5.294550e-002	3.292196e-001	-2.359022e-001
2.452934e+001	3.548883e-001	3.315576e-001	-2.349024e-001
2.502962e+001	7.603887e-001	3.337980e-001	-2.338925e-001
2.552991e+001	1.163136e+000	3.359446e-001	-2.328745e-001
2.603021e+001	1.562692e+000	3.380012e-001	-2.318503e-001
2.653052e+001	1.958606e+000	3.399712e-001	-2.308218e-001
2.703085e+001	2.350413e+000	3.418579e-001	-2.297911e-001
2.753119e+001	2.737644e+000	3.436643e-001	-2.287601e-001
2.803154e+001	3.119824e+000	3.453934e-001	-2.277309e-001
2.853192e+001	3.496481e+000	3.470479e-001	-2.267054e-001
2.903233e+001	3.867149e+000	3.486304e-001	-2.256856e-001
2.953276e+001	4.231372e+000	3.501432e-001	-2.246734e-001
3.003323e+001	4.588710e+000	3.515888e-001	-2.236708e-001
3.053374e+001	4.938741e+000	3.529693e-001	-2.226794e-001
3.103429e+001	5.281066e+000	3.542867e-001	-2.217012e-001
3.153491e+001	5.615313e+000	3.555430e-001	-2.207376e-001
3.203559e+001	5.941139e+000	3.567399e-001	-2.197903e-001
3.253634e+001	6.258234e+000	3.578793e-001	-2.188607e-001
3.303719e+001	6.566319e+000	3.589626e-001	-2.179501e-001
3.353815e+001	6.865155e+000	3.599915e-001	-2.170596e-001
3.403925e+001	7.154535e+000	3.609674e-001	-2.161904e-001
3.454050e+001	7.434292e+000	3.618918e-001	-2.153434e-001
3.504195e+001	7.704295e+000	3.627658e-001	-2.145193e-001
3.554363e+001	7.964450e+000	3.635909e-001	-2.137189e-001
3.604560e+001	8.214701e+000	3.643682e-001	-2.129427e-001
3.654792e+001	8.455025e+000	3.650989e-001	-2.121910e-001
3.705067e+001	8.685437e+000	3.657842e-001	-2.114642e-001
3.755397e+001	8.905984e+000	3.664253e-001	-2.107625e-001
3.805795e+001	9.116747e+000	3.670233e-001	-2.100858e-001
3.856278e+001	9.317837e+000	3.675792e-001	-2.094340e-001
3.906363e+001	9.507530e+000	3.680893e-001	-2.088132e-001
3.956583e+001	9.688055e+000	3.685604e-001	-2.082162e-001
4.006979e+001	9.859613e+000	3.689935e-001	-2.076428e-001
4.057091e+001	1.002084e+001	3.693860e-001	-2.070977e-001
4.107496e+001	1.017377e+001	3.697432e-001	-2.065743e-001
4.157771e+001	1.031727e+001	3.700632e-001	-2.060767e-001
4.208034e+001	1.045193e+001	3.703478e-001	-2.056033e-001
4.258449e+001	1.057836e+001	3.705988e-001	-2.051519e-001
4.308704e+001	1.069601e+001	3.708157e-001	-2.047250e-001
4.359097e+001	1.080581e+001	3.710008e-001	-2.043195e-001
4.409478e+001	1.090763e+001	3.711544e-001	-2.039360e-001
4.459805e+001	1.100164e+001	3.712774e-001	-2.035742e-001
4.510171e+001	1.108826e+001	3.713709e-001	-2.032329e-001
4.560843e+001	1.116811e+001	3.714360e-001	-2.029099e-001
4.611478e+001	1.124083e+001	3.714731e-001	-2.026068e-001
4.662217e+001	1.130686e+001	3.714830e-001	-2.023224e-001
4.713207e+001	1.136654e+001	3.714664e-001	-2.020553e-001
4.764197e+001	1.141978e+001	3.714240e-001	-2.018067e-001
4.815517e+001	1.146711e+001	3.713562e-001	-2.015745e-001
4.866696e+001	1.150828e+001	3.712643e-001	-2.013604e-001
4.918642e+001	1.154418e+001	3.711472e-001	-2.011605e-001
4.974023e+001	1.157617e+001	3.709968e-001	-2.009657e-001
5.025449e+001	1.160033e+001	3.708344e-001	-2.008007e-001
5.076094e+001	1.161911e+001	3.706539e-001	-2.006518e-001
5.128429e+001	1.163348e+001	3.704467e-001	-2.005107e-001
5.190389e+001	1.164414e+001	3.701749e-001	-2.003593e-001
5.246095e+001	1.164806e+001	3.699069e-001	-2.002374e-001
5.306226e+001	1.164653e+001	3.695933e-001	-2.001207e-001
5.369961e+001	1.163866e+001	3.692346e-001	-2.000137e-001
5.436494e+001	1.162391e+001	3.688322e-001	-1.999196e-001
5.487436e+001	1.160831e+001	3.685056e-001	-1.998592e-001
5.550342e+001	1.158405e+001	3.680808e-001	-1.997958e-001
5.600450e+001	1.156091e+001	3.677257e-001	-1.997560e-001
5.657745e+001	1.153048e+001	3.673025e-001	-1.997231e-001
5.708153e+001	1.150039e+001	3.669154e-001	-1.997045e-001
5.758398e+001	1.146745e+001	3.665166e-001	-1.996949e-001
5.811045e+001	1.142993e+001	3.660853e-001	-1.996936e-001
5.863702e+001	1.138945e+001	3.656408e-001	-1.997007e-001
5.915567e+001	1.134683e+001	3.651906e-001	-1.997153e-001
5.966499e+001	1.130243e+001	3.647370e-001	-1.997368e-001
6.016591e+001	1.125640e+001	3.642803e-001	-1.997642e-001
6.067737e+001	1.120709e+001	3.638034e-001	-1.997986e-001
6.118049e+001	1.115639e+001	3.633244e-001	-1.998384e-001
6.169214e+001	1.110269e+001	3.628275e-001	-1.998845e-001
6.219845e+001	1.104751e+001	3.623264e-001	-1.999356e-001
6.270204e+001	1.099069e+001	3.618192e-001	-1.999916e-001
6.320498e+001	1.093209e+001	3.613041e-001	-2.000525e-001
6.370900e+001	1.087159e+001	3.607798e-001	-2.001181e-001
6.421550e+001	1.080906e+001	3.602450e-001	-2.001886e-001
6.471630e+001	1.074559e+001	3.597086e-001	-2.002626e-001
6.522263e+001	1.067983e+001	3.591591e-001	-2.003416e-001
6.572656e+001	1.061285e+001	3.586051e-001	-2.004241e-001
6.622965e+001	1.054452e+001	3.580454e-001	-2.005102e-001
6.673316e+001	1.047472e+001	3.574788e-001	-2.006000e-001
6.723816e+001	1.040335e+001	3.569043e-001	-2.006935e-001
6.774553e+001	1.033033e+001	3.563211e-001	-2.007907e-001
6.824849e+001	1.025668e+001	3.557373e-001	-2.008903e-001
6.875555e+001	1.018120e+001	3.551432e-001	-2.009936e-001
6.925998e+001	1.010495e+001	3.545470e-001	-2.010994e-001
6.976261e+001	1.002785e+001	3.539480e-001	-2.012074e-001
7.026415e+001	9.949842e+000	3.533455e-001	-2.013179e-001
7.076520e+001	9.870879e+000	3.527391e-001	-2.014307e-001
7.126630e+001	9.790917e+000	3.521284e-001	-2.015459e-001
7.176789e+001	9.709917e+000	3.515129e-001	-2.016634e-001
7.227038e+001	9.627846e+000	3.508924e-001	-2.017833e-001
7.277413e+001	9.544672e+000	3.502666e-001	-2.019056e-001
7.327944e+001	9.460371e+000	3.496352e-001	-2.020302e-001
7.378013e+001	9.376013e+000	3.490063e-001	-2.021555e-001
7.428302e+001	9.290484e+000	3.483713e-001	-2.022831e-001
7.478834e+001	9.203765e+000	3.477303e-001	-2.024131e-001
7.528994e+001	9.116939e+000	3.470910e-001	-2.025437e-001
7.579441e+001	9.028894e+000	3.464453e-001	-2.026765e-001
7.629567e+001	8.940720e+000	3.458012e-001	-2.028100e-001
7.680017e+001	8.851306e+000	3.451504e-001	-2.029457e-001
7.730185e+001	8.761747e+000	3.445011e-001	-2.030819e-001
7.780707e+001	8.670932e+000	3.438449e-001	-2.032204e-001
7.830981e+001	8.579961e+000	3.431900e-001	-2.033593e-001
7.881024e+001	8.488832e+000	3.425362e-001	-2.034986e-001
7.931458e+001	8.396431e+000	3.418755e-001	-2.036401e-001
7.981686e+001	8.303867e+000	3.412159e-001	-2.037820e-001
8.031722e+001	8.211141e+000	3.405573e-001	-2.039242e-001
8.082178e+001	8.117132e+000	3.398917e-001	-2.040685e-001
8.132461e+001	8.022958e+000	3.392272e-001	-2.042131e-001
8.182581e+001	7.928621e+000	3.385636e-001	-2.043580e-001
8.233143e+001	7.832996e+000	3.378932e-001	-2.045049e-001
8.283558e+001	7.737208e+000	3.372237e-001	-2.046520e-001
8.333834e+001	7.641259e+000	3.365551e-001	-2.047993e-001
8.383980e+001	7.545151e+000	3.358876e-001	-2.049468e-001
8.434001e+001	7.448887e+000	3.352210e-001	-2.050944e-001
8.484493e+001	7.351335e+000	3.345476e-001	-2.052439e-001
8.534871e+001	7.253629e+000	3.338751e-001	-2.053935e-001
8.585141e+001	7.155772e+000	3.332038e-001	-2.055432e-001
8.635310e+001	7.057767e+000	3.325334e-001	-2.056930e-001
8.685381e+001	6.959616e+000	3.318641e-001	-2.058427e-001
8.735941e+001	6.860179e+000	3.311881e-001	-2.059943e-001
8.786411e+001	6.760600e+000	3.305132e-001	-2.061458e-001
8.836796e+001	6.660881e+000	3.298394e-001	-2.062973e-001
8.887099e+001	6.561025e+000	3.291668e-001	-2.064488e-001
8.937323e+001	6.461035e+000	3.284954e-001	-2.066001e-001
8.987473e+001	6.360913e+000	3.278251e-001	-2.067514e-001
9.037552e+001	6.260664e+000	3.271560e-001	-2.069026e-001
9.087562e+001	6.160288e+000	3.264882e-001	-2.070537e-001
9.138081e+001	6.058633e+000	3.258139e-001	-2.072063e-001
9.188534e+001	5.956854e+000	3.251410e-001	-2.073588e-001
9.238926e+001	5.854954e+000	3.244694e-001	-2.075111e-001
9.289258e+001	5.752935e+000	3.237991e-001	-2.076632e-001
9.339532e+001	5.650799e+000	3.231301e-001	-2.078151e-001
9.389751e+001	5.548548e+000	3.224626e-001	-2.079668e-001
9.439917e+001	5.446185e+000	3.217965e-001	-2.081182e-001
9.490031e+001	5.343711e+000	3.211317e-001	-2.082693e-001
9.540094e+001	5.241128e+000	3.204685e-001	-2.084202e-001
9.590109e+001	5.138438e+000	3.198067e-001	-2.085708e-001
9.640645e+001	5.034473e+000	3.191389e-001	-2.087228e-001
9.691134e+001	4.930402e+000	3.184727e-001	-2.088745e-001
9.741577e+001	4.826226e+000	3.178080e-001	-2.090258e-001
9.791977e+001	4.721946e+000	3.171449e-001	-2.091768e-001
9.842333e+001	4.617564e+000	3.164835e-001	-2.093275e-001
9.892647e+001	4.513080e+000	3.158237e-001	-2.094777e-001
9.942920e+001	4.408497e+000	3.151655e-001	-2.096276e-001
9.993154e+001	4.303813e+000	3.145090e-001	-2.097771e-001
1.004335e+002	4.199032e+000	3.138541e-001	-2.099262e-001
1.009350e+002	4.094153e+000	3.132010e-001	-2.100749e-001
1.014362e+002	3.989176e+000	3.125496e-001	-2.102231e-001
1.019370e+002	3.884103e+000	3.119000e-001	-2.103709e-001
1.024375e+002	3.778935e+000	3.112521e-001	-2.105183e-001
1.029375e+002	3.673670e+000	3.106060e-001	-2.106652e-001
1.034429e+002	3.567126e+000	3.099544e-001	-2.108133e-001
1.039479e+002	3.460485e+000	3.093047e-001	-2.109609e-001
1.044525e+002	3.353746e+000	3.086569e-001	-2.111080e-001
1.049568e+002	3.246911e+000	3.080109e-001	-2.112546e-001
1.054608e+002	3.139979e+000	3.073669e-001	-2.114007e-001
1.059644e+002	3.032949e+000	3.067247e-001	-2.115462e-001
1.064677e+002	2.925822e+000	3.060845e-001	-2.116912e-001
1.069706e+002	2.818598e+000	3.054462e-001	-2.118357e-001
1.074732e+002	2.711276e+000	3.048099e-001	-2.119796e-001
1.079755e+002	2.603856e+000	3.041755e-001	-2.121230e-001
1.084775e+002	2.496337e+000	3.035431e-001	-2.122658e-001
1.089791e+002	2.388719e+000	3.029126e-001	-2.124080e-001
1.094804e+002	2.281002e+000	3.022842e-001	-2.125497e-001
1.099814e+002	2.173184e+000	3.016578e-001	-2.126907e-001
1.104821e+002	2.065265e+000	3.010334e-001	-2.128311e-001
1.109825e+002	1.957245e+000	3.004110e-001	-2.129710e-001
1.114825e+002	1.849122e+000	2.997906e-001	-2.131102e-001
1.119878e+002	1.739692e+000	2.991655e-001	-2.132503e-001
1.124927e+002	1.630156e+000	2.985424e-001	-2.133897e-001
1.129974e+002	1.520513e+000	2.979214e-001	-2.135285e-001
1.135017e+002	1.410760e+000	2.973026e-001	-2.136666e-001
1.140057e+002	1.300899e+000	2.966858e-001	-2.138040e-001
1.145093e+002	1.190926e+000	2.960712e-001	-2.139408e-001
1.150127e+002	1.080842e+000	2.954587e-001	-2.140768e-001
1.155157e+002	9.706443e-001	2.948484e-001	-2.142121e-001
1.160184e+002	8.603325e-001	2.942402e-001	-2.143467e-001
1.165208e+002	7.499052e-001	2.936341e-001	-2.144806e-001
1.170229e+002	6.393611e-001	2.930302e-001	-2.146137e-001
1.175247e+002	5.286988e-001	2.924284e-001	-2.147461e-001
1.180261e+002	4.179171e-001	2.918288e-001	-2.148777e-001
1.185272e+002	3.070145e-001	2.912313e-001	-2.150085e-001
1.190280e+002	1.959896e-001	2.906360e-001	-2.151386e-001
1.195285e+002	8.484105e-002	2.900429e-001	-2.152678e-001
1.200287e+002	-2.643264e-002	2.894519e-001	-2.153963e-001
1.205340e+002	-1.390578e-001	2.888567e-001	-2.155253e-001
1.210390e+002	-2.518139e-001	2.882636e-001	-2.156535e-001
1.215437e+002	-3.647024e-001	2.876728e-001	-2.157808e-001
1.220481e+002	-4.777250e-001	2.870841e-001	-2.159072e-001
1.225521e+002	-5.908831e-001	2.864977e-001	-2.160328e-001
1.230558e+002	-7.041784e-001	2.859135e-001	-2.161574e-001
1.235592e+002	-8.176125e-001	2.853315e-001	-2.162812e-001
1.240623e+002	-9.311870e-001	2.847518e-001	-2.164040e-001
1.245650e+002	-1.044903e+000	2.841742e-001	-2.165259e-001
1.250674e+002	-1.158763e+000	2.835988e-001	-2.166468e-001
1.255695e+002	-1.272769e+000	2.830256e-001	-2.167667e-001
1.260713e+002	-1.386920e+000	2.824547e-001	-2.168857e-001
1.265727e+002	-1.501221e+000	2.818859e-001	-2.170036e-001
1.270739e+002	-1.615671e+000	2.813193e-001	-2.171205e-001
1.275747e+002	-1.730273e+000	2.807549e-001	-2.172364e-001
1.280752e+002	-1.845028e+000	2.801927e-001	-2.173512e-001
1.285753e+002	-1.959938e+000	2.796326e-001	-2.174650e-001
1.290806e+002	-2.076256e+000	2.790687e-001	-2.175789e-001
1.295855e+002	-2.192735e+000	2.785070e-001	-2.176917e-001
1.300902e+002	-2.309377e+000	2.779475e-001	-2.178033e-001
1.305945e+002	-2.426183e+000	2.773902e-001	-2.179137e-001
1.310985e+002	-2.543156e+000	2.768351e-001	-2.180230e-001
1.316021e+002	-2.660296e+000	2.762822e-001	-2.181310e-001
1.321055e+002	-2.777606e+000	2.757315e-001	-2.182378e-001
1.326085e+002	-2.895086e+000	2.751830e-001	-2.183434e-001
1.331112e+002	-3.012738e+000	2.746366e-001	-2.184477e-001
1.336136e+002	-3.130564e+000	2.740924e-001	-2.185506e-001
1.341157e+002	-3.248564e+000	2.735504e-001	-2.186523e-001
1.346174e+002	-3.366741e+000	2.730105e-001	-2.187526e-001
1.351189e+002	-3.485096e+000	2.724727e-001	-2.188516e-001
1.356200e+002	-3.603630e+000	2.719371e-001	-2.189491e-001
1.361209e+002	-3.722344e+000	2.714036e-001	-2.190452e-001
1.366214e+002	-3.841239e+000	2.708722e-001	-2.191399e-001
1.371217e+002	-3.960317e+000	2.703429e-001	-2.192331e-001
1.376270e+002	-4.080863e+000	2.698101e-001	-2.193258e-001
1.381320e+002	-4.201598e+000	2.692794e-001	-2.194170e-001
1.386367e+002	-4.322522e+000	2.687508e-001	-2.195065e-001
1.391411e+002	-4.443639e+000	2.682243e-001	-2.195944e-001
1.396452e+002	-4.564947e+000	2.677000e-001	-2.196807e-001
1.401490e+002	-4.686449e+000	2.671777e-001	-2.197653e-001
1.406525e+002	-4.808144e+000	2.666576e-001	-2.198482e-001
1.411558e+002	-4.930035e+000	2.661395e-001	-2.199293e-001
1.416587e+002	-5.052122e+000	2.656234e-001	-2.200086e-001
1.421614e+002	-5.174405e+000	2.651095e-001	-2.200862e-001
1.426637e+002	-5.296886e+000	2.645976e-001	-2.201619e-001
1.431658e+002	-5.419564e+000	2.640877e-001	-2.202357e-001
1.436677e+002	-5.542441e+000	2.635798e-001	-2.203076e-001
1.441692e+002	-5.665517e+000	2.630740e-001	-2.203775e-001
1.446705e+002	-5.788792e+000	2.625701e-001	-2.204454e-001
1.451715e+002	-5.912268e+000	2.620683e-001	-2.205113e-001
1.456722e+002	-6.035943e+000	2.615684e-001	-2.205751e-001
1.461727e+002	-6.159819e+000	2.610705e-001	-2.206368e-001
1.466729e+002	-6.283895e+000	2.605746e-001	-2.206964e-001
1.471782e+002	-6.409495e+000	2.600754e-001	-2.207544e-001
1.476832e+002	-6.535300e+000	2.595782e-001	-2.208101e-001
1.481880e+002	-6.661309e+000	2.590829e-001	-2.208634e-001
1.486925e+002	-6.787524e+000	2.585896e-001	-2.209144e-001
1.491968e+002	-6.913942e+000	2.580982e-001	-2.209630e-001
1.497008e+002	-7.040565e+000	2.576088e-001	-2.210091e-001
1.502046e+002	-7.167392e+000	2.571213e-001	-2.210526e-001
1.507082e+002	-7.294422e+000	2.566358e-001	-2.210937e-001
1.512115e+002	-7.421654e+000	2.561521e-001	-2.211321e-001
1.517146e+002	-7.549089e+000	2.556703e-001	-2.211678e-001
1.522174e+002	-7.676724e+000	2.551904e-001	-2.212009e-001
1.527200e+002	-7.804560e+000	2.547124e-001	-2.212311e-001
1.532225e+002	-7.932595e+000	2.542363e-001	-2.212586e-001
1.537247e+002	-8.060828e+000	2.537619e-001	-2.212832e-001
1.542267e+002	-8.189259e+000	2.532895e-001	-2.213049e-001
1.547284e+002	-8.317885e+000	2.528188e-001	-2.213236e-001
1.552300e+002	-8.446705e+000	2.523500e-001	-2.213393e-001
1.557314e+002	-8.575719e+000	2.518829e-001	-2.213519e-001
1.562326e+002	-8.704923e+000	2.514177e-001	-2.213613e-001
1.567336e+002	-8.834317e+000	2.509542e-001	-2.213675e-001
1.572344e+002	-8.963899e+000	2.504926e-001	-2.213705e-001
1.577350e+002	-9.093667e+000	2.500326e-001	-2.213702e-001
1.582354e+002	-9.223619e+000	2.495744e-001	-2.213665e-001
1.587356e+002	-9.353752e+000	2.491180e-001	-2.213593e-001
1.592357e+002	-9.484064e+000	2.486633e-001	-2.213487e-001
1.597409e+002	-9.615928e+000	2.482055e-001	-2.213343e-001
1.602459e+002	-9.747970e+000	2.477495e-001	-2.213162e-001
1.607507e+002	-9.880188e+000	2.472952e-001	-2.212943e-001
1.612554e+002	-1.001258e+001	2.468427e-001	-2.212686e-001
1.617599e+002	-1.014514e+001	2.463918e-001	-2.212391e-001
1.622643e+002	-1.027786e+001	2.459427e-001	-2.212055e-001
1.627685e+002	-1.041075e+001	2.454952e-001	-2.211679e-001
1.632726e+002	-1.054380e+001	2.450494e-001	-2.211262e-001
1.637766e+002	-1.067701e+001	2.446053e-001	-2.210804e-001
1.642804e+002	-1.081037e+001	2.441628e-001	-2.210303e-001
1.647840e+002	-1.094388e+001	2.437220e-001	-2.209759e-001
1.652876e+002	-1.107753e+001	2.432828e-001	-2.209171e-001
1.657910e+002	-1.121133e+001	2.428452e-001	-2.208539e-001
1.662943e+002	-1.134526e+001	2.424093e-001	-2.207861e-001
1.667975e+002	-1.147933e+001	2.419749e-001	-2.207137e-001
1.673006e+002	-1.161352e+001	2.415421e-001	-2.206367e-001
1.678036e+002	-1.174784e+001	2.411110e-001	-2.205550e-001
1.683064e+002	-1.188228e+001	2.406813e-001	-2.204684e-001
1.688092e+002	-1.201684e+001	2.402533e-001	-2.203770e-001
1.693119e+002	-1.215151e+001	2.398268e-001	-2.202806e-001
1.698145e+002	-1.228628e+001	2.394019e-001	-2.201792e-001
1.703170e+002	-1.242116e+001	2.389785e-001	-2.200727e-001
1.708195e+002	-1.255613e+001	2.385566e-001	-2.199610e-001
1.713218e+002	-1.269119e+001	2.381362e-001	-2.198441e-001
1.718241e+002	-1.282634e+001	2.377173e-001	-2.197218e-001
1.723264e+002	-1.296158e+001	2.372999e-001	-2.195942e-001
1.728285e+002	-1.309689e+001	2.368840e-001	-2.194611e-001
1.733307e+002	-1.323227e+001	2.364696e-001	-2.193225e-001
1.738327e+002	-1.336772e+001	2.360567e-001	-2.191783e-001
1.743347e+002	-1.350322e+001	2.356452e-001	-2.190284e-001
1.748367e+002	-1.363879e+001	2.352352e-001	-2.188728e-001
1.753386e+002	-1.377440e+001	2.348266e-001	-2.187113e-001
1.758405e+002	-1.391007e+001	2.344194e-001	-2.185440e-001
1.763424e+002	-1.404577e+001	2.340137e-001	-2.183707e-001
1.768442e+002	-1.418151e+001	2.336094e-001	-2.181914e-001
1.773460e+002	-1.431728e+001	2.332065e-001	-2.180060e-001
1.778478e+002	-1.445308e+001	2.328050e-001	-2.178144e-001
1.783496e+002	-1.458890e+001	2.324049e-001	-2.176166e-001
1.788513e+002	-1.472474e+001	2.320061e-001	-2.174124e-001
1.793531e+002	-1.486060e+001	2.316088e-001	-2.172019e-001
1.798548e+002	-1.499646e+001	2.312128e-001	-2.169850e-001
1.803565e+002	-1.513233e+001	2.308182e-001	-2.167615e-001
1.808583e+002	-1.526821e+001	2.304250e-001	-2.165315e-001
1.813600e+002	-1.540408e+001	2.300331e-001	-2.162948e-001
1.818617e+002	-1.553996e+001	2.296426e-001	-2.160514e-001
1.823635e+002	-1.567583e+001	2.292534e-001	-2.158012e-001
1.828652e+002	-1.581169e+001	2.288655e-001	-2.155442e-001
1.833669e+002	-1.594755e+001	2.284790e-001	-2.152802e-001
1.838687e+002	-1.608340e+001	2.280938e-001	-2.150093e-001
1.843704e+002	-1.621924e+001	2.277099e-001	-2.147313e-001
1.848722e+002	-1.635507e+001	2.273273e-001	-2.144462e-001
1.853739e+002	-1.649090e+001	2.269461e-001	-2.141538e-001
1.858757e+002	-1.662672e+001	2.265662e-001	-2.138542e-001
1.863775e+002	-1.676254e+001	2.261875e-001	-2.135473e-001
1.868793e+002	-1.689835e+001	2.258102e-001	-2.132329e-001
1.873810e+002	-1.703417e+001	2.254342e-001	-2.129111e-001
1.878828e+002	-1.716999e+001	2.250595e-001	-2.125817e-001
1.883846e+002	-1.730583e+001	2.246861e-001	-2.122446e-001
1.888863e+002	-1.744169e+001	2.243140e-001	-2.118997e-001
1.893880e+002	-1.757757e+001	2.239432e-001	-2.115471e-001
1.898897e+002	-1.771348e+001	2.235737e-001	-2.111865e-001
1.903914e+002	-1.784944e+001	2.232055e-001	-2.108179e-001
1.908930e+002	-1.798545e+001	2.228386e-001	-2.104412e-001
1.913946e+002	-1.812152e+001	2.224730e-001	-2.100563e-001
1.918961e+002	-1.825766e+001	2.221087e-001	-2.096631e-001
1.923976e+002	-1.839390e+001	2.217457e-001	-2.092614e-001
1.928989e+002	-1.853023e+001	2.213840e-001	-2.088512e-001
1.934002e+002	-1.866669e+001	2.210237e-001	-2.084323e-001
1.939014e+002	-1.880328e+001	2.206647e-001	-2.080046e-001
1.944025e+002	-1.894002e+001	2.203070e-001	-2.075680e-001
1.949034e+002	-1.907693e+001	2.199506e-001	-2.071223e-001
1.954042e+002	-1.921403e+001	2.195955e-001	-2.066673e-001
1.959049e+002	-1.935134e+001	2.192418e-001	-2.062029e-001
1.964054e+002	-1.948889e+001	2.188895e-001	-2.057290e-001
1.969057e+002	-1.962670e+001	2.185384e-001	-2.052453e-001
1.974058e+002	-1.976480e+001	2.181888e-001	-2.047516e-001
1.979109e+002	-1.990465e+001	2.178368e-001	-2.042425e-001
1.984158e+002	-2.004485e+001	2.174863e-001	-2.037228e-001
1.989204e+002	-2.018543e+001	2.171371e-001	-2.031922e-001
1.994247e+002	-2.032642e+001	2.167894e-001	-2.026506e-001
1.999288e+002	-2.046786e+001	2.164430e-001	-2.020976e-001
2.004325e+002	-2.060978e+001	2.160981e-001	-2.015330e-001
2.009360e+002	-2.075222e+001	2.157546e-001	-2.009565e-001
2.014391e+002	-2.089522e+001	2.154125e-001	-2.003678e-001
2.019418e+002	-2.103882e+001	2.150718e-001	-1.997665e-001
2.024442e+002	-2.118306e+001	2.147325e-001	-1.991523e-001
2.029462e+002	-2.132798e+001	2.143947e-001	-1.985247e-001
2.034479e+002	-2.147363e+001	2.140582e-001	-1.978835e-001
2.039491e+002	-2.162006e+001	2.137232e-001	-1.972283e-001
2.044499e+002	-2.176731e+001	2.133896e-001	-1.965585e-001
2.049503e+002	-2.191544e+001	2.130575e-001	-1.958737e-001
2.054554e+002	-2.206605e+001	2.127233e-001	-1.951661e-001
2.059601e+002	-2.221766e+001	2.123906e-001	-1.944423e-001
2.064643e+002	-2.237034e+001	2.120593e-001	-1.937015e-001
2.069680e+002	-2.252414e+001	2.117295e-001	-1.929433e-001
2.074713e+002	-2.267913e+001	2.114011e-001	-1.921671e-001
2.079741e+002	-2.283537e+001	2.110741e-001	-1.913721e-001
2.084765e+002	-2.299293e+001	2.107485e-001	-1.905578e-001
2.089783e+002	-2.315188e+001	2.104243e-001	-1.897234e-001
2.094797e+002	-2.331230e+001	2.101015e-001	-1.888681e-001
2.099807e+002	-2.347425e+001	2.097800e-001	-1.879911e-001
2.104811e+002	-2.363781e+001	2.094600e-001	-1.870917e-001
2.109812e+002	-2.380306e+001	2.091413e-001	-1.861690e-001
2.114858e+002	-2.397179e+001	2.088206e-001	-1.852123e-001
2.119900e+002	-2.414242e+001	2.085014e-001	-1.842298e-001
2.124938e+002	-2.431504e+001	2.081835e-001	-1.832206e-001
2.129971e+002	-2.448973e+001	2.078668e-001	-1.821835e-001
2.135000e+002	-2.466659e+001	2.075515e-001	-1.811175e-001
2.140025e+002	-2.484572e+001	2.072375e-001	-1.800214e-001
2.145046e+002	-2.502723e+001	2.069248e-001	-1.788939e-001
2.150062e+002	-2.521121e+001	2.066133e-001	-1.777337e-001
2.155075e+002	-2.539777e+001	2.063030e-001	-1.765396e-001
2.160085e+002	-2.558704e+001	2.059939e-001	-1.753101e-001
2.165090e+002	-2.577911e+001	2.056861e-001	-1.740437e-001
2.170093e+002	-2.597412e+001	2.053794e-001	-1.727389e-001
2.175142e+002	-2.617419e+001	2.050708e-001	-1.713804e-001
2.180188e+002	-2.637751e+001	2.047633e-001	-1.699795e-001
2.185232e+002	-2.658421e+001	2.044570e-001	-1.685343e-001
2.190272e+002	-2.679443e+001	2.041518e-001	-1.670431e-001
2.195310e+002	-2.700831e+001	2.038477e-001	-1.655041e-001
2.200345e+002	-2.722599e+001	2.035447e-001	-1.639152e-001
2.205377e+002	-2.744764e+001	2.032428e-001	-1.622745e-001
2.210407e+002	-2.767340e+001	2.029419e-001	-1.605800e-001
2.215435e+002	-2.790343e+001	2.026420e-001	-1.588295e-001
2.220461e+002	-2.813790e+001	2.023432e-001	-1.570210e-001
2.225485e+002	-2.837697e+001	2.020454e-001	-1.551523e-001
2.230506e+002	-2.862083e+001	2.017485e-001	-1.532213e-001
2.235527e+002	-2.886964e+001	2.014526e-001	-1.512256e-001
2.240545e+002	-2.912358e+001	2.011576e-001	-1.491633e-001
2.245562e+002	-2.938285e+001	2.008635e-001	-1.470320e-001
2.250578e+002	-2.964761e+001	2.005704e-001	-1.448298e-001
2.255593e+002	-2.991808e+001	2.002781e-001	-1.425545e-001
2.260606e+002	-3.019443e+001	1.999868e-001	-1.402042e-001
2.265618e+002	-3.047687e+001	1.996963e-001	-1.377770e-001
2.270629e+002	-3.076558e+001	1.994066e-001	-1.352713e-001
2.275639e+002	-3.106078e+001	1.991178e-001	-1.326856e-001
2.280648e+002	-3.136265e+001	1.988298e-001	-1.300185e-001
2.285657e+002	-3.167139e+001	1.985426e-001	-1.272692e-001
2.290665e+002	-3.198721e+001	1.982562e-001	-1.244368e-001
2.295672e+002	-3.231030e+001	1.979705e-001	-1.215212e-001
2.300678e+002	-3.264086e+001	1.976857e-001	-1.185223e-001
2.305684e+002	-3.297909e+001	1.974016e-001	-1.154409e-001
2.310689e+002	-3.332517e+001	1.971182e-001	-1.122779e-001
2.315694e+002	-3.367930e+001	1.968356e-001	-1.090352e-001
2.320699e+002	-3.404166e+001	1.965537e-001	-1.057150e-001
2.325703e+002	-3.441245e+001	1.962725e-001	-1.023204e-001
2.330706e+002	-3.479183e+001	1.959920e-001	-9.885519e-002
2.335710e+002	-3.517999e+001	1.957122e-001	-9.532393e-002
2.340713e+002	-3.557711e+001	1.954331e-001	-9.173203e-002
2.345716e+002	-3.598336e+001	1.951547e-001	-8.808572e-002
2.350718e+002	-3.639891e+001	1.948769e-001	-8.439214e-002
2.355721e+002	-3.682394e+001	1.945998e-001	-8.065927e-002
2.360723e+002	-3.725862e+001	1.943233e-001	-7.689598e-002
2.365725e+002	-3.770312e+001	1.940475e-001	-7.311196e-002
2.370726e+002	-3.815761e+001	1.937723e-001	-6.931772e-002
2.375728e+002	-3.862228e+001	1.934977e-001	-6.552449e-002
2.380730e+002	-3.909731e+001	1.932237e-001	-6.174418e-002
2.385731e+002	-3.958288e+001	1.929503e-001	-5.798927e-002
2.390732e+002	-4.007921e+001	1.926776e-001	-5.427267e-002
2.395733e+002	-4.058649e+001	1.924054e-001	-5.060763e-002
2.400734e+002	-4.110494e+001	1.921338e-001	-4.700756e-002
2.405735e+002	-4.163480e+001	1.918628e-001	-4.348588e-002
2.410736e+002	-4.217631e+001	1.915924e-001	-4.005584e-002
2.415737e+002	-4.272974e+001	1.913225e-001	-3.673031e-002
2.420738e+002	-4.329536e+001	1.910533e-001	-3.352165e-002
2.425739e+002	-4.387349e+001	1.907845e-001	-3.044142e-002
2.430739e+002	-4.446443e+001	1.905164e-001	-2.750027e-002
2.435740e+002	-4.506855e+001	1.902488e-001	-2.470770e-002
2.440740e+002	-4.568620e+001	1.899817e-001	-2.207191e-002
2.445741e+002	-4.631780e+001	1.897152e-001	-1.959960e-002
2.450741e+002	-4.696377e+001	1.894492e-001	-1.729588e-002
2.455742e+002	-4.762457e+001	1.891837e-001	-1.516413e-002
2.460742e+002	-4.830068e+001	1.889188e-001	-1.320589e-002
2.465742e+002	-4.899262e+001	1.886543e-001	-1.142089e-002
2.470743e+002	-4.970094e+001	1.883904e-001	-9.806971e-003
2.475743e+002	-5.042622e+001	1.881271e-001	-8.360183e-003
2.480743e+002	-5.116905e+001	1.878642e-001	-7.074851e-003
2.485743e+002	-5.193006e+001	1.876018e-001	-5.943720e-003
2.490744e+002	-5.270990e+001	1.873399e-001	-4.958137e-003
2.495744e+002	-5.350921e+001	1.870786e-001	-4.108273e-003
2.500744e+002	-5.432865e+001	1.868177e-001	-3.383385e-003
2.505744e+002	-5.516884e+001	1.865573e-001	-2.772091e-003
2.510744e+002	-5.603038e+001	1.862974e-001	-2.262671e-003
2.515744e+002	-5.691383e+001	1.860380e-001	-1.843356e-003
2.520744e+002	-5.781964e+001	1.857791e-001	-1.502608e-003
2.525745e+002	-5.874815e+001	1.855207e-001	-1.229377e-003
2.530745e+002	-5.969953e+001	1.852627e-001	-1.013315e-003
2.535745e+002	-6.067377e+001	1.850052e-001	-8.449465e-004
2.540745e+002	-6.167055e+001	1.847482e-001	-7.157859e-004
2.545745e+002	-6.268922e+001	1.844917e-001	-6.184047e-004
2.550745e+002	-6.372872e+001	1.842356e-001	-5.464453e-004
2.555745e+002	-6.478752e+001	1.839801e-001	-4.945906e-004
2.560745e+002	-6.586347e+001	1.837250e-001	-4.584938e-004
2.565745e+002	-6.695382e+001	1.834704e-001	-4.346809e-004
2.570745e+002	-6.805509e+001	1.832163e-001	-4.204315e-004
2.575745e+002	-6.916305e+001	1.829627e-001	-4.136506e-004
2.580745e+002	-7.027274e+001	1.827097e-001	-4.127370e-004
2.585745e+002	-7.137850e+001	1.824571e-001	-4.164579e-004
2.590745e+002	-7.247406e+001	1.822051e-001	-4.238334e-004
2.595745e+002	-7.355272e+001	1.819537e-001	-4.340375e-004
2.600745e+002	-7.460758e+001	1.817028e-001	-4.463182e-004
2.605746e+002	-7.563174e+001	1.814525e-001	-4.599407e-004
2.610746e+002	-7.661867e+001	1.812029e-001	-4.741548e-004
2.615746e+002	-7.756240e+001	1.809538e-001	-4.881878e-004
2.620746e+002	-7.845785e+001	1.807054e-001	-5.012604e-004
2.625746e+002	-7.930096e+001	1.804576e-001	-5.126217e-004
2.630746e+002	-8.008885e+001	1.802106e-001	-5.215958e-004
2.635746e+002	-8.081983e+001	1.799642e-001	-5.276322e-004
2.640747e+002	-8.149338e+001	1.797185e-001	-5.303479e-004
2.645747e+002	-8.211002e+001	1.794735e-001	-5.295570e-004
2.650748e+002	-8.267122e+001	1.792293e-001	-5.252779e-004
2.655749e+002	-8.317917e+001	1.789857e-001	-5.177221e-004
2.660751e+002	-8.363663e+001	1.787429e-001	-5.072623e-004
2.665754e+002	-8.404677e+001	1.785009e-001	-4.943895e-004
2.670758e+002	-8.441301e+001	1.782595e-001	-4.796633e-004
2.675765e+002	-8.473889e+001	1.780188e-001	-4.636632e-004
2.680776e+002	-8.502798e+001	1.777787e-001	-4.469467e-004
2.685794e+002	-8.528377e+001	1.775390e-001	-4.300158e-004
2.690824e+002	-8.550968e+001	1.772996e-001	-4.132947e-004
2.695874e+002	-8.570897e+001	1.770600e-001	-3.971170e-004
2.700909e+002	-8.588316e+001	1.768220e-001	-3.818695e-004
2.705951e+002	-8.603587e+001	1.765845e-001	-3.676640e-004
2.710990e+002	-8.616923e+001	1.763479e-001	-3.546461e-004
2.716037e+002	-8.628583e+001	1.761118e-001	-3.428347e-004
2.721086e+002	-8.638749e+001	1.758764e-001	-3.322511e-004
2.726104e+002	-8.647551e+001	1.756433e-001	-3.229180e-004
2.731132e+002	-8.655234e+001	1.754104e-001	-3.147094e-004
2.736145e+002	-8.661901e+001	1.751792e-001	-3.075417e-004
2.741201e+002	-8.667751e+001	1.749467e-001	-3.012721e-004
2.746346e+002	-8.672921e+001	1.747110e-001	-2.957989e-004
2.751533e+002	-8.677438e+001	1.744743e-001	-2.910886e-004
2.756625e+002	-8.681286e+001	1.742427e-001	-2.871700e-004
2.761804e+002	-8.684685e+001	1.740080e-001	-2.837928e-004
2.767339e+002	-8.687821e+001	1.737582e-001	-2.807667e-004
2.772616e+002	-8.690401e+001	1.735209e-001	-2.783490e-004
2.778419e+002	-8.692843e+001	1.732609e-001	-2.761238e-004
2.784456e+002	-8.695009e+001	1.729916e-001	-2.742043e-004
2.790281e+002	-8.696791e+001	1.727328e-001	-2.726639e-004
2.795400e+002	-8.698145e+001	1.725063e-001	-2.715195e-004
2.800868e+002	-8.699403e+001	1.722653e-001	-2.704846e-004
2.806642e+002	-8.700552e+001	1.720117e-001	-2.695709e-004
2.812688e+002	-8.701586e+001	1.717474e-001	-2.687783e-004
2.818976e+002	-8.702510e+001	1.714737e-001	-2.680992e-004
2.825480e+002	-8.703329e+001	1.711919e-001	-2.675216e-004
2.830487e+002	-8.703880e+001	1.709758e-001	-2.671468e-004
2.835595e+002	-8.704381e+001	1.707562e-001	-2.668153e-004
2.840795e+002	-8.704838e+001	1.705335e-001	-2.665214e-004
2.846080e+002	-8.705254e+001	1.703080e-001	-2.662596e-004
2.851442e+002	-8.705634e+001	1.700801e-001	-2.660249e-004
2.856875e+002	-8.705982e+001	1.698500e-001	-2.658128e-004
2.862373e+002	-8.706302e+001	1.696182e-001	-2.656194e-004
2.867928e+002	-8.706597e+001	1.693849e-001	-2.654412e-004
2.873535e+002	-8.706870e+001	1.691503e-001	-2.652755e-004
2.879190e+002	-8.707124e+001	1.689148e-001	-2.651197e-004
2.884886e+002	-8.707361e+001	1.686784e-001	-2.649718e-004
2.890620e+002	-8.707585e+001	1.684415e-001	-2.648303e-004
2.896387e+002	-8.707796e+001	1.682043e-001	-2.646937e-004
2.902184e+002	-8.707997e+001	1.679668e-001	-2.645610e-004
2.908007e+002	-8.708188e+001	1.677292e-001	-2.644313e-004
2.913853e+002	-8.708372e+001	1.674918e-001	-2.643039e-004
2.919719e+002	-8.708548e+001	1.672545e-001	-2.641785e-004
2.925602e+002	-8.708719e+001	1.670176e-001	-2.640545e-004
2.931501e+002	-8.708885e+001	1.667810e-001	-2.639317e-004
2.937414e+002	-8.709046e+001	1.665450e-001	-2.638099e-004
2.943339e+002	-8.709204e+001	1.663095e-001	-2.636889e-004
2.949273e+002	-8.709358e+001	1.660746e-001	-2.635686e-004
2.955216e+002	-8.709509e+001	1.658404e-001	-2.634490e-004
2.961167e+002	-8.709658e+001	1.656070e-001	-2.633300e-004
2.967124e+002	-8.709804e+001	1.653743e-001	-2.632116e-004
2.973086e+002	-8.709948e+001	1.651424e-001	-2.630938e-004
2.979054e+002	-8.710090e+001	1.649114e-001	-2.629765e-004
2.985025e+002	-8.710231e+001	1.646812e-001	-2.628599e-004
2.991000e+002	-8.710369e+001	1.644519e-001	-2.627438e-004
2.996978e+002	-8.710507e+001	1.642235e-001	-2.626283e-004
3.002959e+002	-8.710643e+001	1.639959e-001	-2.625134e-004
3.008943e+002	-8.710777e+001	1.637693e-001	-2.623991e-004
3.014929e+002	-8.710911e+001	1.635437e-001	-2.622855e-004
3.020917e+002	-8.711043e+001	1.633189e-001	-2.621725e-004
3.026908e+002	-8.711175e+001	1.630950e-001	-2.620602e-004
3.032901e+002	-8.711305e+001	1.628720e-001	-2.619485e-004
3.038897e+002	-8.711434e+001	1.626500e-001	-2.618374e-004
3.044894e+002	-8.711563e+001	1.624288e-001	-2.617270e-004
3.050892e+002	-8.711690e+001	1.622086e-001	-2.616173e-004
3.056890e+002	-8.711817e+001	1.619894e-001	-2.615083e-004
3.062888e+002	-8.711943e+001	1.617712e-001	-2.614000e-004
3.068886e+002	-8.712067e+001	1.615540e-001	-2.612923e-004
3.074885e+002	-8.712191e+001	1.613377e-001	-2.611854e-004
3.080883e+002	-8.712314e+001	1.611223e-001	-2.610792e-004
3.086881e+002	-8.712437e+001	1.609080e-001	-2.609737e-004
3.092880e+002	-8.712558e+001	1.606945e-001	-2.608689e-004
3.098878e+002	-8.712679e+001	1.604821e-001	-2.607647e-004
3.104876e+002	-8.712799e+001	1.602706e-001	-2.606613e-004
3.110875e+002	-8.712918e+001	1.600600e-001	-2.605585e-004
3.116873e+002	-8.713036e+001	1.598504e-001	-2.604564e-004
3.122872e+002	-8.713153e+001	1.596417e-001	-2.603550e-004
3.128870e+002	-8.713270e+001	1.594339e-001	-2.602543e-004
3.134869e+002	-8.713386e+001	1.592271e-001	-2.601542e-004
3.140867e+002	-8.713501e+001	1.590212e-001	-2.600548e-004
3.146866e+002	-8.713616e+001	1.588162e-001	-2.599561e-004
3.152864e+002	-8.713730e+001	1.586121e-001	-2.598580e-004
3.158863e+002	-8.713843e+001	1.584090e-001	-2.597605e-004
3.164861e+002	-8.713955e+001	1.582067e-001	-2.596638e-004
3.170860e+002	-8.714067e+001	1.580054e-001	-2.595676e-004
3.176858e+002	-8.714178e+001	1.578049e-001	-2.594721e-004
3.182857e+002	-8.714288e+001	1.576054e-001	-2.593772e-004
3.188856e+002	-8.714398e+001	1.574068e-001	-2.592829e-004
3.194854e+002	-8.714507e+001	1.572090e-001	-2.591893e-004
3.200853e+002	-8.714615e+001	1.570121e-001	-2.590963e-004
3.206851e+002	-8.714722e+001	1.568162e-001	-2.590038e-004
3.212850e+002	-8.714829e+001	1.566211e-001	-2.589120e-004
3.218849e+002	-8.714936e+001	1.564268e-001	-2.588208e-004
3.224848e+002	-8.715041e+001	1.562335e-001	-2.587302e-004
3.230846e+002	-8.715146e+001	1.560410e-001	-2.586402e-004
3.236845e+002	-8.715250e+001	1.558494e-001	-2.585508e-004
3.242844e+002	-8.715354e+001	1.556586e-001	-2.584619e-004
3.248843e+002	-8.715457e+001	1.554687e-001	-2.583737e-004
3.254841e+002	-8.715559e+001	1.552796e-001	-2.582860e-004
3.260840e+002	-8.715661e+001	1.550914e-001	-2.581989e-004
3.266839e+002	-8.715762e+001	1.549041e-001	-2.581123e-004
3.272838e+002	-8.715862e+001	1.547176e-001	-2.580263e-004
3.278837e+002	-8.715962e+001	1.545319e-001	-2.579409e-004
3.284835e+002	-8.716061e+001	1.543471e-001	-2.578560e-004
3.290834e+002	-8.716160e+001	1.541631e-001	-2.577717e-004
3.296833e+002	-8.716258e+001	1.539799e-001	-2.576879e-004
3.302832e+002	-8.716355e+001	1.537975e-001	-2.576047e-004
3.308831e+002	-8.716452e+001	1.536160e-001	-2.575220e-004
3.314830e+002	-8.716548e+001	1.534353e-001	-2.574398e-004
3.320829e+002	-8.716644e+001	1.532554e-001	-2.573582e-004
3.326828e+002	-8.716739e+001	1.530763e-001	-2.572771e-004
3.332827e+002	-8.716833e+001	1.528980e-001	-2.571965e-004
3.338826e+002	-8.716927e+001	1.527205e-001	-2.571164e-004
3.344825e+002	-8.717020e+001	1.525438e-001	-2.570368e-004
3.350824e+002	-8.717113e+001	1.523679e-001	-2.569578e-004
3.356823e+002	-8.717205e+001	1.521928e-001	-2.568793e-004
3.362822e+002	-8.717297e+001	1.520185e-001	-2.568012e-004
3.368821e+002	-8.717388e+001	1.518450e-001	-2.567237e-004
3.374820e+002	-8.717478e+001	1.516723e-001	-2.566466e-004
3.380819e+002	-8.717568e+001	1.515003e-001	-2.565701e-004
3.386818e+002	-8.717657e+001	1.513291e-001	-2.564940e-004
3.392817e+002	-8.717746e+001	1.511587e-001	-2.564185e-004
3.398816e+002	-8.717834e+001	1.509891e-001	-2.563434e-004
3.404815e+002	-8.717922e+001	1.508202e-001	-2.562688e-004
3.410814e+002	-8.718009e+001	1.506521e-001	-2.561946e-004
3.416813e+002	-8.718096e+001	1.504847e-001	-2.561210e-004
3.422813e+002	-8.718182e+001	1.503181e-001	-2.560478e-004
3.428812e+002	-8.718268e+001	1.501523e-001	-2.559750e-004
3.434811e+002	-8.718353e+001	1.499872e-001	-2.559028e-004
3.440810e+002	-8.718437e+001	1.498228e-001	-2.558310e-004
3.446809e+002	-8.718521e+001	1.496592e-001	-2.557596e-004
3.452808e+002	-8.718605e+001	1.494964e-001	-2.556887e-004
3.458808e+002	-8.718688e+001	1.493342e-001	-2.556183e-004
3.464807e+002	-8.718770e+001	1.491728e-001	-2.555483e-004
3.470806e+002	-8.718852e+001	1.490121e-001	-2.554787e-004
3.476805e+002	-8.718934e+001	1.488522e-001	-2.554096e-004
3.482804e+002	-8.719015e+001	1.486930e-001	-2.553409e-004
3.488804e+002	-8.719096e+001	1.485345e-001	-2.552727e-004
3.494803e+002	-8.719176e+001	1.483767e-001	-2.552049e-004
3.500802e+002	-8.719255e+001	1.482196e-001	-2.551375e-004
3.506801e+002	-8.719334e+001	1.480632e-001	-2.550706e-004
3.512801e+002	-8.719413e+001	1.479076e-001	-2.550040e-004
3.518800e+002	-8.719491e+001	1.477526e-001	-2.549379e-004
3.524799e+002	-8.719569e+001	1.475984e-001	-2.548722e-004
3.530799e+002	-8.719646e+001	1.474448e-001	-2.548069e-004
3.536798e+002	-8.719722e+001	1.472920e-001	-2.547421e-004
3.542797e+002	-8.719799e+001	1.471398e-001	-2.546776e-004
3.548797e+002	-8.719874e+001	1.469883e-001	-2.546136e-004
3.554796e+002	-8.719950e+001	1.468375e-001	-2.545499e-004
3.560795e+002	-8.720025e+001	1.466874e-001	-2.544867e-004
3.566795e+002	-8.720099e+001	1.465380e-001	-2.544239e-004
3.572794e+002	-8.720173e+001	1.463892e-001	-2.543614e-004
3.578793e+002	-8.720247e+001	1.462412e-001	-2.542994e-004
3.584793e+002	-8.720320e+001	1.460938e-001	-2.542377e-004
3.590792e+002	-8.720392e+001	1.459470e-001	-2.541764e-004
3.596792e+002	-8.720464e+001	1.458009e-001	-2.541155e-004
3.602791e+002	-8.720536e+001	1.456555e-001	-2.540550e-004
3.608790e+002	-8.720607e+001	1.455108e-001	-2.539949e-004
3.614790e+002	-8.720678e+001	1.453667e-001	-2.539352e-004
3.620789e+002	-8.720749e+001	1.452232e-001	-2.538758e-004
3.626789e+002	-8.720819e+001	1.450804e-001	-2.538168e-004
3.632788e+002	-8.720888e+001	1.449383e-001	-2.537582e-004
3.638788e+002	-8.720958e+001	1.447968e-001	-2.536999e-004
3.644787e+002	-8.721026e+001	1.446559e-001	-2.536421e-004
3.650786e+002	-8.721095e+001	1.445157e-001	-2.535845e-004
3.656786e+002	-8.721162e+001	1.443761e-001	-2.535274e-004
3.662785e+002	-8.721230e+001	1.442372e-001	-2.534706e-004
3.668785e+002	-8.721297e+001	1.440988e-001	-2.534141e-004
3.674784e+002	-8.721364e+001	1.439612e-001	-2.533581e-004
3.680784e+002	-8.721430e+001	1.438241e-001	-2.533023e-004
3.686783e+002	-8.721496e+001	1.436876e-001	-2.532469e-004
3.692783e+002	-8.721561e+001	1.435518e-001	-2.531919e-004
3.698782e+002	-8.721626e+001	1.434166e-001	-2.531372e-004
3.704782e+002	-8.721691e+001	1.432820e-001	-2.530829e-004
3.710781e+002	-8.721755e+001	1.431480e-001	-2.530289e-004
3.716781e+002	-8.721819e+001	1.430147e-001	-2.529752e-004
3.722780e+002	-8.721883e+001	1.428819e-001	-2.529219e-004
3.728780e+002	-8.721946e+001	1.427497e-001	-2.528689e-004
3.734780e+002	-8.722009e+001	1.426182e-001	-2.528163e-004
3.740779e+002	-8.722071e+001	1.424872e-001	-2.527640e-004
3.746779e+002	-8.722133e+001	1.423568e-001	-2.527120e-004
3.752778e+002	-8.722194e+001	1.422271e-001	-2.526603e-004
3.758778e+002	-8.722256e+001	1.420979e-001	-2.526090e-004
3.764777e+002	-8.722317e+001	1.419693e-001	-2.525580e-004
3.770777e+002	-8.722377e+001	1.418413e-001	-2.525073e-004
3.776777e+002	-8.722437e+001	1.417138e-001	-2.524569e-004
3.782776e+002	-8.722497e+001	1.415870e-001	-2.524069e-004
3.788776e+002	-8.722556e+001	1.414607e-001	-2.523571e-004
3.794775e+002	-8.722615e+001	1.413350e-001	-2.523077e-004
3.800775e+002	-8.722674e+001	1.412099e-001	-2.522586e-004
3.806775e+002	-8.722732e+001	1.410853e-001	-2.522098e-004
3.812774e+002	-8.722790e+001	1.409613e-001	-2.521613e-004
3.818774e+002	-8.722848e+001	1.408379e-001	-2.521131e-004
3.824773e+002	-8.722905e+001	1.407151e-001	-2.520652e-004
3.830773e+002	-8.722962e+001	1.405928e-001	-2.520177e-004
3.836773e+002	-8.723018e+001	1.404710e-001	-2.519704e-004
3.842772e+002	-8.723074e+001	1.403498e-001	-2.519234e-004
3.848772e+002	-8.723130e+001	1.402292e-001	-2.518767e-004
3.854772e+002	-8.723186e+001	1.401091e-001	-2.518304e-004
3.860771e+002	-8.723241e+001	1.399896e-001	-2.517843e-004
3.866771e+002	-8.723295e+001	1.398706e-001	-2.517385e-004
3.872771e+002	-8.723350e+001	1.397521e-001	-2.516930e-004
3.878770e+002	-8.723404e+001	1.396342e-001	-2.516477e-004
3.884770e+002	-8.723458e+001	1.395169e-001	-2.516028e-004
3.890770e+002	-8.723511e+001	1.394000e-001	-2.515581e-004
3.896769e+002	-8.723564e+001	1.392838e-001	-2.515138e-004
3.902769e+002	-8.723617e+001	1.391680e-001	-2.514697e-004
3.908769e+002	-8.723670e+001	1.390528e-001	-2.514259e-004
3.914768e+002	-8.723722e+001	1.389380e-001	-2.513824e-004
3.920768e+002	-8.723774e+001	1.388239e-001	-2.513391e-004
3.926768e+002	-8.723825e+001	1.387102e-001	-2.512961e-004
3.932768e+002	-8.723876e+001	1.385971e-001	-2.512534e-004
3.938767e+002	-8.723927e+001	1.384844e-001	-2.512110e-004
3.944767e+002	-8.723978e+001	1.383723e-001	-2.511689e-004
3.950767e+002	-8.724028e+001	1.382607e-001	-2.511270e-004
3.956766e+002	-8.724078e+001	1.381496e-001	-2.510853e-004
3.962766e+002	-8.724127e+001	1.380391e-001	-2.510440e-004
3.968766e+002	-8.724177e+001	1.379290e-001	-2.510029e-004
3.974766e+002	-8.724226e+001	1.378194e-001	-2.509620e-004
3.980765e+002	-8.724274e+001	1.377104e-001	-2.509215e-004
3.986765e+002	-8.724323e+001	1.376018e-001	-2.508812e-004
3.992765e+002	-8.724371e+001	1.374937e-001	-2.508411e-004
3.998765e+002	-8.724419e+001	1.373862e-001	-2.508013e-004
4.004764e+002	-8.724466e+001	1.372791e-001	-2.507618e-004
4.010764e+002	-8.724513e+001	1.371725e-001	-2.507225e-004
4.016764e+002	-8.724560e+001	1.370664e-001	-2.506834e-004
4.022764e+002	-8.724607e+001	1.369608e-001	-2.506446e-004
4.028763e+002	-8.724653e+001	1.368557e-001	-2.506061e-004
4.034763e+002	-8.724699e+001	1.367511e-001	-2.505678e-004
4.040763e+002	-8.724745e+001	1.366469e-001	-2.505297e-004
4.046763e+002	-8.724790e+001	1.365432e-001	-2.504919e-004
4.052763e+002	-8.724836e+001	1.364400e-001	-2.504544e-004
4.058762e+002	-8.724881e+001	1.363373e-001	-2.504170e-004
4.064762e+002	-8.724925e+001	1.362350e-001	-2.503799e-004
4.070762e+002	-8.724969e+001	1.361333e-001	-2.503431e-004
4.076762e+002	-8.725013e+001	1.360319e-001	-2.503065e-004
4.082761e+002	-8.725057e+001	1.359311e-001	-2.502701e-004
4.088761e+002	-8.725101e+001	1.358307e-001	-2.502340e-004
4.094761e+002	-8.725144e+001	1.357308e-001	-2.501981e-004
4.100761e+002	-8.725187e+001	1.356313e-001	-2.501624e-004
4.106761e+002	-8.725230e+001	1.355323e-001	-2.501270e-004
4.112760e+002	-8.725272e+001	1.354338e-001	-2.500917e-004
4.118760e+002	-8.725314e+001	1.353357e-001	-2.500567e-004
4.124760e+002	-8.725356e+001	1.352380e-001	-2.500220e-004
4.130760e+002	-8.725398e+001	1.351408e-001	-2.499874e-004
4.136760e+002	-8.725439e+001	1.350441e-001	-2.499531e-004
4.142760e+002	-8.725480e+001	1.349478e-001	-2.499190e-004
4.148759e+002	-8.725521e+001	1.348519e-001	-2.498852e-004
4.154759e+002	-8.725561e+001	1.347565e-001	-2.498515e-004
4.160759e+002	-8.725602e+001	1.346616e-001	-2.498181e-004
4.166759e+002	-8.725642e+001	1.345670e-001	-2.497849e-004
4.172759e+002	-8.725681e+001	1.344730e-001	-2.497519e-004
4.178759e+002	-8.725721e+001	1.343793e-001	-2.497191e-004
4.184758e+002	-8.725760e+001	1.342861e-001	-2.496865e-004
4.190758e+002	-8.725799e+001	1.341933e-001	-2.496541e-004
4.196758e+002	-8.725838e+001	1.341009e-001	-2.496220e-004
4.202758e+002	-8.725877e+001	1.340090e-001	-2.495901e-004
4.208758e+002	-8.725915e+001	1.339175e-001	-2.495583e-004
4.214758e+002	-8.725953e+001	1.338264e-001	-2.495268e-004
4.220757e+002	-8.725991e+001	1.337357e-001	-2.494955e-004
4.226757e+002	-8.726028e+001	1.336455e-001	-2.494644e-004
4.232757e+002	-8.726066e+001	1.335557e-001	-2.494334e-004
4.238757e+002	-8.726103e+001	1.334663e-001	-2.494027e-004
4.244757e+002	-8.726139e+001	1.333773e-001	-2.493722e-004
4.250757e+002	-8.726176e+001	1.332887e-001	-2.493419e-004
4.256757e+002	-8.726212e+001	1.332005e-001	-2.493118e-004
4.262756e+002	-8.726249e+001	1.331128e-001	-2.492819e-004
4.268756e+002	-8.726284e+001	1.330254e-001	-2.492522e-004
4.274756e+002	-8.726320e+001	1.329385e-001	-2.492227e-004
4.280756e+002	-8.726356e+001	1.328520e-001	-2.491933e-004
4.286756e+002	-8.726391e+001	1.327658e-001	-2.491642e-004
4.292756e+002	-8.726426e+001	1.326801e-001	-2.491353e-004
4.298756e+002	-8.726460e+001	1.325948e-001	-2.491065e-004
4.304756e+002	-8.726495e+001	1.325098e-001	-2.490779e-004
4.310755e+002	-8.726529e+001	1.324253e-001	-2.490496e-004
4.316755e+002	-8.726563e+001	1.323411e-001	-2.490214e-004
4.322755e+002	-8.726597e+001	1.322574e-001	-2.489934e-004
4.328755e+002	-8.726631e+001	1.321740e-001	-2.489656e-004
4.334755e+002	-8.726664e+001	1.320910e-001	-2.489379e-004
4.340755e+002	-8.726697e+001	1.320085e-001	-2.489105e-004
4.346755e+002	-8.726730e+001	1.319262e-001	-2.488832e-004
4.352755e+002	-8.726763e+001	1.318444e-001	-2.488561e-004
4.358755e+002	-8.726796e+001	1.317630e-001	-2.488292e-004
4.364754e+002	-8.726828e+001	1.316819e-001	-2.488025e-004
4.370754e+002	-8.726860e+001	1.316013e-001	-2.487760e-004
4.376754e+002	-8.726892e+001	1.315210e-001	-2.487496e-004
4.382754e+002	-8.726924e+001	1.314410e-001	-2.487234e-004
4.388754e+002	-8.726955e+001	1.313615e-001	-2.486974e-004
4.394754e+002	-8.726987e+001	1.312823e-001	-2.486715e-004
4.400754e+002	-8.727018e+001	1.312035e-001	-2.486458e-004
4.406754e+002	-8.727049e+001	1.311251e-001	-2.486203e-004
4.412754e+002	-8.727079e+001	1.310470e-001	-2.485950e-004
4.418754e+002	-8.727110e+001	1.309693e-001	-2.485698e-004
4.424753e+002	-8.727140e+001	1.308920e-001	-2.485448e-004
4.430753e+002	-8.727170e+001	1.308150e-001	-2.485200e-004
4.436753e+002	-8.727200e+001	1.307384e-001	-2.484954e-004
4.442753e+002	-8.727230e+001	1.306621e-001	-2.484709e-004
4.448753e+002	-8.727259e+001	1.305862e-001	-2.484465e-004
4.454753e+002	-8.727288e+001	1.305107e-001	-2.484224e-004
4.460753e+002	-8.727318e+001	1.304355e-001	-2.483984e-004
4.466753e+002	-8.727346e+001	1.303607e-001	-2.483745e-004
4.472753e+002	-8.727375e+001	1.302862e-001	-2.483508e-004
4.478753e+002	-8.727404e+001	1.302121e-001	-2.483273e-004
4.484753e+002	-8.727432e+001	1.301383e-001	-2.483040e-004
4.490753e+002	-8.727460e+001	1.300649e-001	-2.482807e-004
4.496752e+002	-8.727488e+001	1.299918e-001	-2.482577e-004
4.502752e+002	-8.727516e+001	1.299191e-001	-2.482348e-004
4.508752e+002	-8.727543e+001	1.298467e-001	-2.482121e-004
4.514752e+002	-8.727571e+001	1.297746e-001	-2.481895e-004
4.520752e+002	-8.727598e+001	1.297029e-001	-2.481671e-004
4.526752e+002	-8.727625e+001	1.296315e-001	-2.481448e-004
4.532752e+002	-8.727652e+001	1.295605e-001	-2.481227e-004
4.538752e+002	-8.727679e+001	1.294898e-001	-2.481007e-004
4.544752e+002	-8.727705e+001	1.294194e-001	-2.480789e-004
4.550752e+002	-8.727731e+001	1.293494e-001	-2.480572e-004
4.556752e+002	-8.727757e+001	1.292797e-001	-2.480357e-004
4.562752e+002	-8.727783e+001	1.292103e-001	-2.480143e-004
4.568752e+002	-8.727809e+001	1.291413e-001	-2.479930e-004
4.574752e+002	-8.727835e+001	1.290726e-001	-2.479720e-004
4.580752e+002	-8.727860e+001	1.290042e-001	-2.479510e-004
4.586751e+002	-8.727885e+001	1.289361e-001	-2.479302e-004
4.592751e+002	-8.727911e+001	1.288684e-001	-2.479096e-004
4.598751e+002	-8.727935e+001	1.288010e-001	-2.478890e-004
4.604751e+002	-8.727960e+001	1.287339e-001	-2.478687e-004
4.610751e+002	-8.727985e+001	1.286671e-001	-2.478484e-004
4.616751e+002	-8.728009e+001	1.286006e-001	-2.478283e-004
4.622751e+002	-8.728033e+001	1.285345e-001	-2.478084e-004
4.628751e+002	-8.728058e+001	1.284686e-001	-2.477886e-004
4.634751e+002	-8.728081e+001	1.284031e-001	-2.477689e-004
4.640751e+002	-8.728105e+001	1.283379e-001	-2.477493e-004
4.646751e+002	-8.728129e+001	1.282730e-001	-2.477299e-004
4.652751e+002	-8.728152e+001	1.282084e-001	-2.477107e-004
4.658751e+002	-8.728175e+001	1.281442e-001	-2.476915e-004
4.664751e+002	-8.728199e+001	1.280802e-001	-2.476725e-004
4.670751e+002	-8.728221e+001	1.280165e-001	-2.476536e-004
4.676751e+002	-8.728244e+001	1.279532e-001	-2.476349e-004
4.682751e+002	-8.728267e+001	1.278901e-001	-2.476163e-004
4.688751e+002	-8.728289e+001	1.278274e-001	-2.475978e-004
4.694751e+002	-8.728312e+001	1.277649e-001	-2.475794e-004
4.700750e+002	-8.728334e+001	1.277028e-001	-2.475612e-004
4.706750e+002	-8.728356e+001	1.276409e-001	-2.475431e-004
4.712750e+002	-8.728378e+001	1.275793e-001	-2.475252e-004
4.718750e+002	-8.728399e+001	1.275181e-001	-2.475073e-004
4.724750e+002	-8.728421e+001	1.274571e-001	-2.474896e-004
4.730750e+002	-8.728442e+001	1.273964e-001	-2.474720e-004
4.736750e+002	-8.728464e+001	1.273360e-001	-2.474545e-004
4.742750e+002	-8.728485e+001	1.272759e-001	-2.474372e-004
4.748750e+002	-8.728506e+001	1.272161e-001	-2.474199e-004
4.754750e+002	-8.728526e+001	1.271566e-001	-2.474028e-004
4.760750e+002	-8.728547e+001	1.270974e-001	-2.473859e-004
4.766750e+002	-8.728568e+001	1.270384e-001	-2.473690e-004
4.772750e+002	-8.728588e+001	1.269797e-001	-2.473522e-004
4.778750e+002	-8.728608e+001	1.269214e-001	-2.473356e-004
4.784750e+002	-8.728628e+001	1.268633e-001	-2.473191e-004
4.790750e+002	-8.728648e+001	1.268054e-001	-2.473027e-004
4.796750e+002	-8.728668e+001	1.267479e-001	-2.472864e-004
4.802750e+002	-8.728688e+001	1.266906e-001	-2.472703e-004
4.808750e+002	-8.728707e+001	1.266336e-001	-2.472542e-004
4.814750e+002	-8.728727e+001	1.265769e-001	-2.472383e-004
4.820750e+002	-8.728746e+001	1.265205e-001	-2.472225e-004
4.826750e+002	-8.728765e+001	1.264643e-001	-2.472068e-004
4.832750e+002	-8.728784e+001	1.264084e-001	-2.471912e-004
4.838750e+002	-8.728803e+001	1.263528e-001	-2.471757e-004
4.844750e+002	-8.728822e+001	1.262974e-001	-2.471604e-004
4.850750e+002	-8.728840e+001	1.262424e-001	-2.471451e-004
4.856749e+002	-8.728859e+001	1.261875e-001	-2.471300e-004
4.862749e+002	-8.728877e+001	1.261330e-001	-2.471149e-004
4.868749e+002	-8.728895e+001	1.260787e-001	-2.471000e-004
4.874749e+002	-8.728913e+001	1.260247e-001	-2.470852e-004
4.880749e+002	-8.728931e+001	1.259709e-001	-2.470704e-004
4.886749e+002	-8.728949e+001	1.259174e-001	-2.470558e-004
4.892749e+002	-8.728967e+001	1.258642e-001	-2.470413e-004
4.898749e+002	-8.728984e+001	1.258112e-001	-2.470269e-004
4.904749e+002	-8.729002e+001	1.257585e-001	-2.470126e-004
4.910749e+002	-8.729019e+001	1.257060e-001	-2.469984e-004
4.916749e+002	-8.729036e+001	1.256538e-001	-2.469844e-004
4.922749e+002	-8.729053e+001	1.256018e-001	-2.469704e-004
4.928749e+002	-8.729070e+001	1.255501e-001	-2.469565e-004
4.934749e+002	-8.729087e+001	1.254987e-001	-2.469427e-004
4.940749e+002	-8.729104e+001	1.254475e-001	-2.469290e-004
4.946749e+002	-8.729120e+001	1.253965e-001	-2.469155e-004
4.952749e+002	-8.729137e+001	1.253458e-001	-2.469020e-004
4.958749e+002	-8.729153e+001	1.252954e-001	-2.468886e-004
4.964749e+002	-8.729169e+001	1.252452e-001	-2.468753e-004
4.970749e+002	-8.729185e+001	1.251952e-001	-2.468621e-004
4.976749e+002	-8.729201e+001	1.251455e-001	-2.468490e-004
4.982749e+002	-8.729217e+001	1.250960e-001	-2.468360e-004
4.988749e+002	-8.729233e+001	1.250468e-001	-2.468231e-004
4.994749e+002	-8.729248e+001	1.249978e-001	-2.468103e-004
5.000749e+002	-8.729264e+001	1.249490e-001	-2.467976e-004
5.006749e+002	-8.729279e+001	1.249005e-001	-2.467850e-004
5.012749e+002	-8.729294e+001	1.248523e-001	-2.467725e-004
5.018749e+002	-8.729310e+001	1.248042e-001	-2.467601e-004
5.024749e+002	-8.729325e+001	1.247564e-001	-2.467477e-004
5.030749e+002	-8.729340e+001	1.247089e-001	-2.467355e-004
5.036749e+002	-8.729354e+001	1.246616e-001	-2.467233e-004
5.042749e+002	-8.729369e+001	1.246145e-001	-2.467113e-004
5.048749e+002	-8.729384e+001	1.245676e-001	-2.466993e-004
5.054749e+002	-8.729398e+001	1.245210e-001	-2.466874e-004
5.060749e+002	-8.729413e+001	1.244746e-001	-2.466756e-004
5.066749e+002	-8.729427e+001	1.244284e-001	-2.466639e-004
5.072749e+002	-8.729441e+001	1.243825e-001	-2.466523e-004
5.078749e+002	-8.729455e+001	1.243368e-001	-2.466408e-004
5.084749e+002	-8.729469e+001	1.242913e-001	-2.466293e-004
5.090749e+002	-8.729483e+001	1.242460e-001	-2.466180e-004
5.096749e+002	-8.729497e+001	1.242010e-001	-2.466067e-004
5.102749e+002	-8.729510e+001	1.241562e-001	-2.465955e-004
5.108749e+002	-8.729524e+001	1.241116e-001	-2.465844e-004
5.114749e+002	-8.729537e+001	1.240672e-001	-2.465734e-004
5.120749e+002	-8.729551e+001	1.240231e-001	-2.465625e-004
5.126749e+002	-8.729564e+001	1.239791e-001	-2.465516e-004
5.132748e+002	-8.729577e+001	1.239354e-001	-2.465408e-004
5.138748e+002	-8.729590e+001	1.238919e-001	-2.465302e-004
5.144748e+002	-8.729603e+001	1.238486e-001	-2.465195e-004
5.150748e+002	-8.729616e+001	1.238056e-001	-2.465090e-004
5.156748e+002	-8.729629e+001	1.237627e-001	-2.464986e-004
5.162748e+002	-8.729641e+001	1.237201e-001	-2.464882e-004
5.168748e+002	-8.729654e+001	1.236777e-001	-2.464779e-004
5.174748e+002	-8.729666e+001	1.236355e-001	-2.464677e-004
5.180748e+002	-8.729679e+001	1.235935e-001	-2.464576e-004
5.186748e+002	-8.729691e+001	1.235517e-001	-2.464475e-004
5.192748e+002	-8.729703e+001	1.235101e-001	-2.464376e-004
5.198748e+002	-8.729715e+001	1.234687e-001	-2.464277e-004
5.204748e+002	-8.729727e+001	1.234275e-001	-2.464179e-004
5.210748e+002	-8.729739e+001	1.233866e-001	-2.464081e-004
5.216748e+002	-8.729751e+001	1.233458e-001	-2.463984e-004
5.222748e+002	-8.729763e+001	1.233053e-001	-2.463889e-004
5.228748e+002	-8.729774e+001	1.232649e-001	-2.463793e-004
5.234748e+002	-8.729786e+001	1.232248e-001	-2.463699e-004
5.240748e+002	-8.729797e+001	1.231848e-001	-2.463605e-004
5.246748e+002	-8.729809e+001	1.231451e-001	-2.463512e-004
5.252748e+002	-8.729820e+001	1.231056e-001	-2.463420e-004
5.258748e+002	-8.729831e+001	1.230662e-001	-2.463329e-004
5.264748e+002	-8.729842e+001	1.230271e-001	-2.463238e-004
5.270748e+002	-8.729853e+001	1.229881e-001	-2.463148e-004
5.276748e+002	-8.729864e+001	1.229494e-001	-2.463058e-004
5.282748e+002	-8.729875e+001	1.229108e-001	-2.462970e-004
5.288748e+002	-8.729886e+001	1.228725e-001	-2.462882e-004
5.294748e+002	-8.729896e+001	1.228343e-001	-2.462794e-004
5.300748e+002	-8.729907e+001	1.227963e-001	-2.462708e-004
5.306748e+002	-8.729918e+001	1.227585e-001	-2.462622e-004
5.312748e+002	-8.729928e+001	1.227209e-001	-2.462537e-004
5.318748e+002	-8.729938e+001	1.226835e-001	-2.462452e-004
5.324748e+002	-8.729949e+001	1.226463e-001	-2.462368e-004
5.330748e+002	-8.729959e+001	1.226093e-001	-2.462285e-004
5.336748e+002	-8.729969e+001	1.225725e-001	-2.462202e-004
5.342748e+002	-8.729979e+001	1.225358e-001	-2.462120e-004
5.348748e+002	-8.729989e+001	1.224993e-001	-2.462039e-004
5.354748e+002	-8.729999e+001	1.224631e-001	-2.461959e-004
5.360748e+002	-8.730008e+001	1.224270e-001	-2.461879e-004
5.366748e+002	-8.730018e+001	1.223911e-001	-2.461799e-004
5.372748e+002	-8.730028e+001	1.223553e-001	-2.461721e-004
5.378748e+002	-8.730037e+001	1.223198e-001	-2.461643e-004
5.384748e+002	-8.730047e+001	1.222844e-001	-2.461565e-004
5.390748e+002	-8.730056e+001	1.222492e-001	-2.461489e-004
5.396748e+002	-8.730065e+001	1.222142e-001	-2.461412e-004
5.402748e+002	-8.730075e+001	1.221794e-001	-2.461337e-004
5.408748e+002	-8.730084e+001	1.221448e-001	-2.461262e-004
5.414748e+002	-8.730093e+001	1.221103e-001	-2.461188e-004
5.420748e+002	-8.730102e+001	1.220760e-001	-2.461114e-004
5.426748e+002	-8.730111e+001	1.220419e-001	-2.461041e-004
5.432748e+002	-8.730120e+001	1.220079e-001	-2.460968e-004
5.438748e+002	-8.730129e+001	1.219742e-001	-2.460896e-004
5.444748e+002	-8.730137e+001	1.219406e-001	-2.460825e-004
5.450748e+002	-8.730146e+001	1.219071e-001	-2.460754e-004
5.456748e+002	-8.730154e+001	1.218739e-001	-2.460684e-004
5.462748e+002	-8.730163e+001	1.218408e-001	-2.460615e-004
5.468748e+002	-8.730171e+001	1.218079e-001	-2.460546e-004
5.474748e+002	-8.730180e+001	1.217752e-001	-2.460477e-004
5.480748e+002	-8.730188e+001	1.217426e-001	-2.460409e-004
5.486748e+002	-8.730196e+001	1.217102e-001	-2.460342e-004
5.492748e+002	-8.730204e+001	1.216779e-001	-2.460275e-004
5.498748e+002	-8.730213e+001	1.216459e-001	-2.460209e-004
5.504748e+002	-8.730221e+001	1.216140e-001	-2.460144e-004
5.510748e+002	-8.730229e+001	1.215822e-001	-2.460078e-004
5.516748e+002	-8.730236e+001	1.215506e-001	-2.460014e-004
5.522748e+002	-8.730244e+001	1.215192e-001	-2.459950e-004
5.528748e+002	-8.730252e+001	1.214880e-001	-2.459887e-004
5.534748e+002	-8.730260e+001	1.214569e-001	-2.459824e-004
5.540748e+002	-8.730267e+001	1.214259e-001	-2.459761e-004
5.546748e+002	-8.730275e+001	1.213952e-001	-2.459699e-004
5.552748e+002	-8.730282e+001	1.213646e-001	-2.459638e-004
5.558748e+002	-8.730290e+001	1.213341e-001	-2.459577e-004
5.564748e+002	-8.730297e+001	1.213038e-001	-2.459517e-004
5.570748e+002	-8.730305e+001	1.212737e-001	-2.459457e-004
5.576748e+002	-8.730312e+001	1.212437e-001	-2.459398e-004
5.582748e+002	-8.730319e+001	1.212139e-001	-2.459339e-004
5.588748e+002	-8.730326e+001	1.211842e-001	-2.459281e-004
5.594748e+002	-8.730333e+001	1.211547e-001	-2.459223e-004
5.600748e+002	-8.730340e+001	1.211253e-001	-2.459166e-004
5.606748e+002	-8.730347e+001	1.210961e-001	-2.459109e-004
5.612748e+002	-8.730354e+001	1.210671e-001	-2.459053e-004
5.618748e+002	-8.730361e+001	1.210381e-001	-2.458997e-004
5.624748e+002	-8.730368e+001	1.210094e-001	-2.458942e-004
5.630748e+002	-8.730374e+001	1.209808e-001	-2.458887e-004
5.636748e+002	-8.730381e+001	1.209523e-001	-2.458832e-004
5.642748e+002	-8.730388e+001	1.209240e-001	-2.458779e-004
5.648748e+002	-8.730394e+001	1.208959e-001	-2.458725e-004
5.654748e+002	-8.730401e+001	1.208679e-001	-2.458672e-004
5.660748e+002	-8.730407e+001	1.208400e-001	-2.458620e-004
5.666748e+002	-8.730414e+001	1.208123e-001	-2.458568e-004
5.672748e+002	-8.730420e+001	1.207847e-001	-2.458516e-004
5.678748e+002	-8.730426e+001	1.207573e-001	-2.458465e-004
5.684748e+002	-8.730432e+001	1.207300e-001	-2.458414e-004
5.690748e+002	-8.730438e+001	1.207029e-001	-2.458364e-004
5.696748e+002	-8.730445e+001	1.206759e-001	-2.458314e-004
5.702748e+002	-8.730451e+001	1.206490e-001	-2.458265e-004
5.708748e+002	-8.730457e+001	1.206223e-001	-2.458216e-004
5.714748e+002	-8.730463e+001	1.205958e-001	-2.458168e-004
5.720748e+002	-8.730468e+001	1.205693e-001	-2.458120e-004
5.726748e+002	-8.730474e+001	1.205430e-001	-2.458072e-004
5.732748e+002	-8.730480e+001	1.205169e-001	-2.458025e-004
5.738748e+002	-8.730486e+001	1.204909e-001	-2.457978e-004
5.744748e+002	-8.730491e+001	1.204650e-001	-2.457932e-004
5.750748e+002	-8.730497e+001	1.204393e-001	-2.457886e-004
5.756748e+002	-8.730503e+001	1.204137e-001	-2.457841e-004
5.762748e+002	-8.730508e+001	1.203882e-001	-2.457796e-004
5.768748e+002	-8.730514e+001	1.203629e-001	-2.457751e-004
5.774748e+002	-8.730519e+001	1.203377e-001	-2.457707e-004
5.780748e+002	-8.730524e+001	1.203126e-001	-2.457663e-004
5.786748e+002	-8.730530e+001	1.202877e-001	-2.457619e-004
5.792748e+002	-8.730535e+001	1.202629e-001	-2.457576e-004
5.798748e+002	-8.730540e+001	1.202382e-001	-2.457534e-004
5.804748e+002	-8.730545e+001	1.202137e-001	-2.457491e-004
5.810748e+002	-8.730550e+001	1.201893e-001	-2.457450e-004
5.816748e+002	-8.730556e+001	1.201650e-001	-2.457408e-004
5.822748e+002	-8.730561e+001	1.201409e-001	-2.457367e-004
5.828748e+002	-8.730566e+001	1.201169e-001	-2.457326e-004
5.834748e+002	-8.730571e+001	1.200930e-001	-2.457286e-004
5.840748e+002	-8.730575e+001	1.200692e-001	-2.457246e-004
5.846748e+002	-8.730580e+001	1.200456e-001	-2.457207e-004
5.852748e+002	-8.730585e+001	1.200221e-001	-2.457167e-004
5.858748e+002	-8.730590e+001	1.199987e-001	-2.457129e-004
5.864748e+002	-8.730595e+001	1.199755e-001	-2.457090e-004
5.870748e+002	-8.730599e+001	1.199524e-001	-2.457052e-004
5.876748e+002	-8.730604e+001	1.199294e-001	-2.457014e-004
5.882748e+002	-8.730608e+001	1.199065e-001	-2.456977e-004
5.888748e+002	-8.730613e+001	1.198837e-001	-2.456940e-004
5.894748e+002	-8.730617e+001	1.198611e-001	-2.456903e-004
5.900748e+002	-8.730622e+001	1.198386e-001	-2.456867e-004
5.906748e+002	-8.730626e+001	1.198162e-001	-2.456831e-004
5.912748e+002	-8.730631e+001	1.197939e-001	-2.456795e-004
5.918748e+002	-8.730635e+001	1.197718e-001	-2.456760e-004
5.924748e+002	-8.730639e+001	1.197497e-001	-2.456725e-004
5.930748e+002	-8.730644e+001	1.197278e-001	-2.456690e-004
5.936748e+002	-8.730648e+001	1.197060e-001	-2.456656e-004
5.942748e+002	-8.730652e+001	1.196844e-001	-2.456622e-004
5.948748e+002	-8.730656e+001	1.196628e-001	-2.456589e-004
5.954748e+002	-8.730660e+001	1.196414e-001	-2.456555e-004
5.960748e+002	-8.730664e+001	1.196201e-001	-2.456523e-004
5.966748e+002	-8.730668e+001	1.195988e-001	-2.456490e-004
5.972748e+002	-8.730672e+001	1.195778e-001	-2.456458e-004
5.978748e+002	-8.730676e+001	1.195568e-001	-2.456426e-004
5.984748e+002	-8.730680e+001	1.195359e-001	-2.456394e-004
5.990748e+002	-8.730684e+001	1.195152e-001	-2.456363e-004
5.996748e+002	-8.730688e+001	1.194945e-001	-2.456332e-004
6.002748e+002	-8.730691e+001	1.194740e-001	-2.456301e-004
6.008748e+002	-8.730695e+001	1.194536e-001	-2.456271e-004
6.014748e+002	-8.730699e+001	1.194333e-001	-2.456240e-004
6.020748e+002	-8.730702e+001	1.194131e-001	-2.456211e-004
6.026748e+002	-8.730706e+001	1.193930e-001	-2.456181e-004
6.032748e+002	-8.730710e+001	1.193731e-001	-2.456152e-004
6.038748e+002	-8.730713e+001	1.193532e-001	-2.456123e-004
6.044748e+002	-8.730717e+001	1.193335e-001	-2.456095e-004
6.050748e+002	-8.730720e+001	1.193138e-001	-2.456066e-004
6.056748e+002	-8.730724e+001	1.192943e-001	-2.456038e-004
6.062748e+002	-8.730727e+001	1.192748e-001	-2.456011e-004
6.068748e+002	-8.730730e+001	1.192555e-001	-2.455983e-004
6.074748e+002	-8.730734e+001	1.192363e-001	-2.455956e-004
6.080748e+002	-8.730737e+001	1.192172e-001	-2.455929e-004
6.086748e+002	-8.730740e+001	1.191982e-001	-2.455903e-004
6.092748e+002	-8.730743e+001	1.191793e-001	-2.455876e-004
6.098748e+002	-8.730747e+001	1.191605e-001	-2.455850e-004
6.104748e+002	-8.730750e+001	1.191418e-001	-2.455825e-004
6.110748e+002	-8.730753e+001	1.191232e-001	-2.455799e-004
6.116748e+002	-8.730756e+001	1.191047e-001	-2.455774e-004
6.122748e+002	-8.730759e+001	1.190864e-001	-2.455749e-004
6.128748e+002	-8.730762e+001	1.190681e-001	-2.455724e-004
6.134748e+002	-8.730765e+001	1.190499e-001	-2.455700e-004
6.140748e+002	-8.730768e+001	1.190318e-001	-2.455676e-004
6.146748e+002	-8.730771e+001	1.190138e-001	-2.455652e-004
6.152748e+002	-8.730774e+001	1.189960e-001	-2.455628e-004
6.158748e+002	-8.730777e+001	1.189782e-001	-2.455605e-004
6.164748e+002	-8.730780e+001	1.189605e-001	-2.455582e-004
6.170748e+002	-8.730782e+001	1.189429e-001	-2.455559e-004
6.176748e+002	-8.730785e+001	1.189254e-001	-2.455536e-004
6.182748e+002	-8.730788e+001	1.189080e-001	-2.455514e-004
6.188748e+002	-8.730791e+001	1.188908e-001	-2.455492e-004
6.194748e+002	-8.730793e+001	1.188736e-001	-2.455470e-004
6.200748e+002	-8.730796e+001	1.188565e-001	-2.455449e-004
6.206748e+002	-8.730798e+001	1.188395e-001	-2.455427e-004
6.212748e+002	-8.730801e+001	1.188226e-001	-2.455406e-004
6.218748e+002	-8.730804e+001	1.188057e-001	-2.455385e-004
6.224748e+002	-8.730806e+001	1.187890e-001	-2.455365e-004
6.230748e+002	-8.730809e+001	1.187724e-001	-2.455344e-004
6.236748e+002	-8.730811e+001	1.187559e-001	-2.455324e-004
6.242748e+002	-8.730814e+001	1.187394e-001	-2.455304e-004
6.248748e+002	-8.730816e+001	1.187231e-001	-2.455284e-004
6.254748e+002	-8.730818e+001	1.187068e-001	-2.455265e-004
6.260748e+002	-8.730821e+001	1.186907e-001	-2.455246e-004
6.266748e+002	-8.730823e+001	1.186746e-001	-2.455227e-004
6.272748e+002	-8.730825e+001	1.186586e-001	-2.455208e-004
6.278748e+002	-8.730828e+001	1.186427e-001	-2.455189e-004
6.284748e+002	-8.730830e+001	1.186269e-001	-2.455171e-004
6.290748e+002	-8.730832e+001	1.186112e-001	-2.455153e-004
6.296748e+002	-8.730834e+001	1.185956e-001	-2.455135e-004
6.302748e+002	-8.730837e+001	1.185800e-001	-2.455117e-004
6.308748e+002	-8.730839e+001	1.185646e-001	-2.455100e-004
6.314748e+002	-8.730841e+001	1.185492e-001	-2.455082e-004
6.320748e+002	-8.730843e+001	1.185340e-001	-2.455065e-004
6.326748e+002	-8.730845e+001	1.185188e-001	-2.455048e-004
6.332748e+002	-8.730847e+001	1.185037e-001	-2.455032e-004
6.338748e+002	-8.730849e+001	1.184887e-001	-2.455015e-004
6.344748e+002	-8.730851e+001	1.184737e-001	-2.454999e-004
6.350748e+002	-8.730853e+001	1.184589e-001	-2.454983e-004
6.356748e+002	-8.730855e+001	1.184441e-001	-2.454967e-004
6.362748e+002	-8.730857e+001	1.184295e-001	-2.454951e-004
6.368748e+002	-8.730859e+001	1.184149e-001	-2.454936e-004
6.374748e+002	-8.730861e+001	1.184004e-001	-2.454921e-004
6.380748e+002	-8.730863e+001	1.183859e-001	-2.454906e-004
6.386748e+002	-8.730864e+001	1.183716e-001	-2.454891e-004
6.392748e+002	-8.730866e+001	1.183573e-001	-2.454876e-004
6.398748e+002	-8.730868e+001	1.183431e-001	-2.454862e-004
6.404748e+002	-8.730870e+001	1.183291e-001	-2.454847e-004
6.410748e+002	-8.730871e+001	1.183150e-001	-2.454833e-004
6.416748e+002	-8.730873e+001	1.183011e-001	-2.454819e-004
6.422748e+002	-8.730875e+001	1.182872e-001	-2.454805e-004
6.428748e+002	-8.730877e+001	1.182735e-001	-2.454792e-004
6.434748e+002	-8.730878e+001	1.182598e-001	-2.454779e-004
6.440748e+002	-8.730880e+001	1.182461e-001	-2.454765e-004
6.446748e+002	-8.730881e+001	1.182326e-001	-2.454752e-004
6.452748e+002	-8.730883e+001	1.182191e-001	-2.454739e-004
6.458748e+002	-8.730885e+001	1.182058e-001	-2.454727e-004
6.464748e+002	-8.730886e+001	1.181924e-001	-2.454714e-004
6.470748e+002	-8.730888e+001	1.181792e-001	-2.454702e-004
6.476748e+002	-8.730889e+001	1.181661e-001	-2.454690e-004
6.482748e+002	-8.730891e+001	1.181530e-001	-2.454678e-004
6.488748e+002	-8.730892e+001	1.181400e-001	-2.454666e-004
6.494748e+002	-8.730893e+001	1.181271e-001	-2.454654e-004
6.500748e+002	-8.730895e+001	1.181142e-001	-2.454643e-004
6.506748e+002	-8.730896e+001	1.181014e-001	-2.454632e-004
6.512748e+002	-8.730898e+001	1.180887e-001	-2.454620e-004
6.518748e+002	-8.730899e+001	1.180761e-001	-2.454609e-004
6.524748e+002	-8.730900e+001	1.180635e-001	-2.454599e-004
6.530747e+002	-8.730902e+001	1.180511e-001	-2.454588e-004
6.536747e+002	-8.730903e+001	1.180386e-001	-2.454577e-004
6.542747e+002	-8.730904e+001	1.180263e-001	-2.454567e-004
6.548747e+002	-8.730905e+001	1.180140e-001	-2.454557e-004
6.554747e+002	-8.730907e+001	1.180019e-001	-2.454547e-004
6.560747e+002	-8.730908e+001	1.179897e-001	-2.454537e-004
6.566747e+002	-8.730909e+001	1.179777e-001	-2.454527e-004
6.572747e+002	-8.730910e+001	1.179657e-001	-2.454518e-004
6.578747e+002	-8.730911e+001	1.179538e-001	-2.454508e-004
6.584747e+002	-8.730913e+001	1.179419e-001	-2.454499e-004
6.590747e+002	-8.730914e+001	1.179302e-001	-2.454490e-004
6.596747e+002	-8.730915e+001	1.179185e-001	-2.454481e-004
6.602747e+002	-8.730916e+001	1.179068e-001	-2.454472e-004
6.608747e+002	-8.730917e+001	1.178953e-001	-2.454463e-004
6.614747e+002	-8.730918e+001	1.178838e-001	-2.454455e-004
6.620747e+002	-8.730919e+001	1.178723e-001	-2.454446e-004
6.626747e+002	-8.730920e+001	1.178610e-001	-2.454438e-004
6.632747e+002	-8.730921e+001	1.178497e-001	-2.454430e-004
6.638747e+002	-8.730922e+001	1.178385e-001	-2.454422e-004
6.644747e+002	-8.730923e+001	1.178273e-001	-2.454414e-004
6.650747e+002	-8.730924e+001	1.178162e-001	-2.454406e-004
6.656747e+002	-8.730925e+001	1.178052e-001	-2.454399e-004
6.662747e+002	-8.730926e+001	1.177942e-001	-2.454391e-004
6.668747e+002	-8.730927e+001	1.177833e-001	-2.454384e-004
6.674747e+002	-8.730928e+001	1.177725e-001	-2.454377e-004
6.680747e+002	-8.730929e+001	1.177617e-001	-2.454369e-004
6.686747e+002	-8.730929e+001	1.177510e-001	-2.454362e-004
6.692747e+002	-8.730930e+001	1.177404e-001	-2.454356e-004
6.698747e+002	-8.730931e+001	1.177298e-001	-2.454349e-004
6.704747e+002	-8.730932e+001	1.177193e-001	-2.454342e-004
6.710747e+002	-8.730933e+001	1.177088e-001	-2.454336e-004
6.716747e+002	-8.730933e+001	1.176984e-001	-2.454330e-004
6.722747e+002	-8.730934e+001	1.176881e-001	-2.454323e-004
6.728747e+002	-8.730935e+001	1.176778e-001	-2.454317e-004
6.734747e+002	-8.730936e+001	1.176676e-001	-2.454311e-004
6.740747e+002	-8.730936e+001	1.176575e-001	-2.454306e-004
6.746747e+002	-8.730937e+001	1.176474e-001	-2.454300e-004
6.752747e+002	-8.730938e+001	1.176374e-001	-2.454294e-004
6.758747e+002	-8.730938e+001	1.176274e-001	-2.454289e-004
6.764747e+002	-8.730939e+001	1.176175e-001	-2.454283e-004
6.770747e+002	-8.730940e+001	1.176077e-001	-2.454278e-004
6.776747e+002	-8.730940e+001	1.175979e-001	-2.454273e-004
6.782747e+002	-8.730941e+001	1.175882e-001	-2.454268e-004
6.788747e+002	-8.730942e+001	1.175785e-001	-2.454263e-004
6.794747e+002	-8.730942e+001	1.175689e-001	-2.454258e-004
6.800747e+002	-8.730943e+001	1.175594e-001	-2.454254e-004
6.806747e+002	-8.730943e+001	1.175499e-001	-2.454249e-004
6.812747e+002	-8.730944e+001	1.175405e-001	-2.454244e-004
6.818747e+002	-8.730944e+001	1.175311e-001	-2.454240e-004
6.824747e+002	-8.730945e+001	1.175218e-001	-2.454236e-004
6.830747e+002	-8.730946e+001	1.175125e-001	-2.454232e-004
6.836747e+002	-8.730946e+001	1.175033e-001	-2.454228e-004
6.842747e+002	-8.730947e+001	1.174941e-001	-2.454224e-004
6.848747e+002	-8.730947e+001	1.174851e-001	-2.454220e-004
6.854747e+002	-8.730947e+001	1.174760e-001	-2.454216e-004
6.860747e+002	-8.730948e+001	1.174670e-001	-2.454212e-004
6.866747e+002	-8.730948e+001	1.174581e-001	-2.454209e-004
6.872747e+002	-8.730949e+001	1.174492e-001	-2.454205e-004
6.878747e+002	-8.730949e+001	1.174404e-001	-2.454202e-004
6.884747e+002	-8.730950e+001	1.174316e-001	-2.454199e-004
6.890747e+002	-8.730950e+001	1.174229e-001	-2.454195e-004
6.896747e+002	-8.730950e+001	1.174143e-001	-2.454192e-004
6.902747e+002	-8.730951e+001	1.174057e-001	-2.454189e-004
6.908747e+002	-8.730951e+001	1.173971e-001	-2.454187e-004
6.914747e+002	-8.730951e+001	1.173886e-001	-2.454184e-004
6.920747e+002	-8.730952e+001	1.173802e-001	-2.454181e-004
6.926747e+002	-8.730952e+001	1.173718e-001	-2.454178e-004
6.932747e+002	-8.730952e+001	1.173634e-001	-2.454176e-004
6.938747e+002	-8.730953e+001	1.173552e-001	-2.454173e-004
6.944747e+002	-8.730953e+001	1.173469e-001	-2.454171e-004
6.950747e+002	-8.730953e+001	1.173387e-001	-2.454169e-004
6.956747e+002	-8.730954e+001	1.173306e-001	-2.454167e-004
6.962747e+002	-8.730954e+001	1.173225e-001	-2.454165e-004
6.968747e+002	-8.730954e+001	1.173145e-001	-2.454163e-004
6.974747e+002	-8.730954e+001	1.173065e-001	-2.454161e-004
6.980747e+002	-8.730955e+001	1.172985e-001	-2.454159e-004
6.986747e+002	-8.730955e+001	1.172907e-001	-2.454157e-004
6.992747e+002	-8.730955e+001	1.172828e-001	-2.454155e-004
6.998747e+002	-8.730955e+001	1.172750e-001	-2.454154e-004
7.004747e+002	-8.730955e+001	1.172673e-001	-2.454152e-004
7.010747e+002	-8.730956e+001	1.172596e-001	-2.454151e-004
7.016747e+002	-8.730956e+001	1.172520e-001	-2.454149e-004
7.022747e+002	-8.730956e+001	1.172444e-001	-2.454148e-004
7.028747e+002	-8.730956e+001	1.172368e-001	-2.454147e-004
7.034747e+002	-8.730956e+001	1.172293e-001	-2.454146e-004
7.040747e+002	-8.730956e+001	1.172219e-001	-2.454145e-004
7.046747e+002	-8.730956e+001	1.172144e-001	-2.454144e-004
7.052747e+002	-8.730957e+001	1.172071e-001	-2.454143e-004
7.058747e+002	-8.730957e+001	1.171998e-001	-2.454142e-004
7.064747e+002	-8.730957e+001	1.171925e-001	-2.454141e-004
7.070747e+002	-8.730957e+001	1.171853e-001	-2.454141e-004
7.076747e+002	-8.730957e+001	1.171781e-001	-2.454140e-004
7.082747e+002	-8.730957e+001	1.171710e-001	-2.454140e-004
7.088747e+002	-8.730957e+001	1.171639e-001	-2.454139e-004
7.094747e+002	-8.730957e+001	1.171568e-001	-2.454139e-004
7.100747e+002	-8.730957e+001	1.171498e-001	-2.454138e-004
7.106747e+002	-8.730957e+001	1.171429e-001	-2.454138e-004
7.112747e+002	-8.730957e+001	1.171360e-001	-2.454138e-004
7.118747e+002	-8.730957e+001	1.171291e-001	-2.454138e-004
7.124747e+002	-8.730957e+001	1.171223e-001	-2.454138e-004
7.130747e+002	-8.730957e+001	1.171155e-001	-2.454138e-004
7.136747e+002	-8.730957e+001	1.171088e-001	-2.454138e-004
7.142747e+002	-8.730957e+001	1.171021e-001	-2.454138e-004
7.148747e+002	-8.730957e+001	1.170955e-001	-2.454138e-004
7.154747e+002	-8.730957e+001	1.170888e-001	-2.454138e-004
7.160747e+002	-8.730957e+001	1.170823e-001	-2.454139e-004
7.166747e+002	-8.730957e+001	1.170758e-001	-2.454139e-004
7.172747e+002	-8.730957e+001	1.170693e-001	-2.454140e-004
7.178747e+002	-8.730957e+001	1.170629e-001	-2.454140e-004
7.184747e+002	-8.730957e+001	1.170565e-001	-2.454141e-004
7.190747e+002	-8.730957e+001	1.170501e-001	-2.454141e-004
7.196747e+002	-8.730957e+001	1.170438e-001	-2.454142e-004
7.202747e+002	-8.730957e+001	1.170375e-001	-2.454143e-004
7.208747e+002	-8.730957e+001	1.170313e-001	-2.454143e-004
7.214747e+002	-8.730957e+001	1.170251e-001	-2.454144e-004
7.220747e+002	-8.730956e+001	1.170189e-001	-2.454145e-004
7.226747e+002	-8.730956e+001	1.170128e-001	-2.454146e-004
7.232747e+002	-8.730956e+001	1.170068e-001	-2.454147e-004
7.238747e+002	-8.730956e+001	1.170007e-001	-2.454148e-004
7.244747e+002	-8.730956e+001	1.169947e-001	-2.454149e-004
7.250747e+002	-8.730956e+001	1.169888e-001	-2.454151e-004
7.256747e+002	-8.730956e+001	1.169829e-001	-2.454152e-004
7.262747e+002	-8.730955e+001	1.169770e-001	-2.454153e-004
7.268747e+002	-8.730955e+001	1.169711e-001	-2.454155e-004
7.274747e+002	-8.730955e+001	1.169653e-001	-2.454156e-004
7.280747e+002	-8.730955e+001	1.169596e-001	-2.454157e-004
7.286747e+002	-8.730955e+001	1.169539e-001	-2.454159e-004
7.292747e+002	-8.730955e+001	1.169482e-001	-2.454160e-004
7.298747e+002	-8.730954e+001	1.169425e-001	-2.454162e-004
7.304747e+002	-8.730954e+001	1.169369e-001	-2.454164e-004
7.310747e+002	-8.730954e+001	1.169313e-001	-2.454165e-004
7.316747e+002	-8.730954e+001	1.169258e-001	-2.454167e-004
7.322747e+002	-8.730954e+001	1.169203e-001	-2.454169e-004
7.328747e+002	-8.730953e+001	1.169148e-001	-2.454171e-004
7.334747e+002	-8.730953e+001	1.169094e-001	-2.454173e-004
7.340747e+002	-8.730953e+001	1.169040e-001	-2.454174e-004
7.346747e+002	-8.730953e+001	1.168986e-001	-2.454176e-004
7.352747e+002	-8.730952e+001	1.168933e-001	-2.454178e-004
7.358747e+002	-8.730952e+001	1.168880e-001	-2.454180e-004
7.364747e+002	-8.730952e+001	1.168828e-001	-2.454183e-004
7.370747e+002	-8.730952e+001	1.168776e-001	-2.454185e-004
7.376747e+002	-8.730951e+001	1.168724e-001	-2.454187e-004
7.382747e+002	-8.730951e+001	1.168672e-001	-2.454189e-004
7.388747e+002	-8.730951e+001	1.168621e-001	-2.454191e-004
7.394747e+002	-8.730951e+001	1.168570e-001	-2.454194e-004
7.400747e+002	-8.730950e+001	1.168520e-001	-2.454196e-004
7.406747e+002	-8.730950e+001	1.168470e-001	-2.454198e-004
7.412747e+002	-8.730950e+001	1.168420e-001	-2.454201e-004
7.418747e+002	-8.730949e+001	1.168371e-001	-2.454203e-004
7.424747e+002	-8.730949e+001	1.168322e-001	-2.454206e-004
7.430747e+002	-8.730949e+001	1.168273e-001	-2.454208e-004
7.436747e+002	-8.730949e+001	1.168224e-001	-2.454211e-004
7.442747e+002	-8.730948e+001	1.168176e-001	-2.454213e-004
7.448747e+002	-8.730948e+001	1.168128e-001	-2.454216e-004
7.454747e+002	-8.730948e+001	1.168081e-001	-2.454219e-004
7.460747e+002	-8.730947e+001	1.168034e-001	-2.454221e-004
7.466747e+002	-8.730947e+001	1.167987e-001	-2.454224e-004
7.472747e+002	-8.730947e+001	1.167941e-001	-2.454227e-004
7.478747e+002	-8.730946e+001	1.167894e-001	-2.454230e-004
7.484747e+002	-8.730946e+001	1.167848e-001	-2.454233e-004
7.490747e+002	-8.730946e+001	1.167803e-001	-2.454236e-004
7.496747e+002	-8.730945e+001	1.167758e-001	-2.454239e-004
7.502747e+002	-8.730945e+001	1.167713e-001	-2.454241e-004
7.508747e+002	-8.730944e+001	1.167668e-001	-2.454244e-004
7.514747e+002	-8.730944e+001	1.167624e-001	-2.454247e-004
7.520747e+002	-8.730944e+001	1.167580e-001	-2.454251e-004
7.526747e+002	-8.730943e+001	1.167536e-001	-2.454254e-004
7.532747e+002	-8.730943e+001	1.167493e-001	-2.454257e-004
7.538747e+002	-8.730943e+001	1.167449e-001	-2.454260e-004
7.544747e+002	-8.730942e+001	1.167407e-001	-2.454263e-004
7.550747e+002	-8.730942e+001	1.167364e-001	-2.454266e-004
7.556747e+002	-8.730941e+001	1.167322e-001	-2.454269e-004
7.562747e+002	-8.730941e+001	1.167280e-001	-2.454273e-004
7.568747e+002	-8.730941e+001	1.167238e-001	-2.454276e-004
7.574747e+002	-8.730940e+001	1.167197e-001	-2.454279e-004
7.580747e+002	-8.730940e+001	1.167156e-001	-2.454283e-004
7.586747e+002	-8.730939e+001	1.167115e-001	-2.454286e-004
7.592747e+002	-8.730939e+001	1.167074e-001	-2.454289e-004
7.598747e+002	-8.730939e+001	1.167034e-001	-2.454293e-004
7.604747e+002	-8.730938e+001	1.166994e-001	-2.454296e-004
7.610747e+002	-8.730938e+001	1.166955e-001	-2.454300e-004
7.616747e+002	-8.730937e+001	1.166915e-001	-2.454303e-004
7.622747e+002	-8.730937e+001	1.166876e-001	-2.454307e-004
7.628747e+002	-8.730936e+001	1.166837e-001	-2.454310e-004
7.634747e+002	-8.730936e+001	1.166799e-001	-2.454314e-004
7.640747e+002	-8.730936e+001	1.166760e-001	-2.454318e-004
7.646747e+002	-8.730935e+001	1.166722e-001	-2.454321e-004
7.652747e+002	-8.730935e+001	1.166685e-001	-2.454325e-004
7.658747e+002	-8.730934e+001	1.166647e-001	-2.454329e-004
7.664747e+002	-8.730934e+001	1.166610e-001	-2.454332e-004
7.670747e+002	-8.730933e+001	1.166573e-001	-2.454336e-004
7.676747e+002	-8.730933e+001	1.166536e-001	-2.454340e-004
7.682747e+002	-8.730932e+001	1.166500e-001	-2.454343e-004
7.688747e+002	-8.730932e+001	1.166464e-001	-2.454347e-004
7.694747e+002	-8.730932e+001	1.166428e-001	-2.454351e-004
7.700747e+002	-8.730931e+001	1.166392e-001	-2.454355e-004
7.706747e+002	-8.730931e+001	1.166357e-001	-2.454359e-004
7.712747e+002	-8.730930e+001	1.166322e-001	-2.454363e-004
7.718747e+002	-8.730930e+001	1.166287e-001	-2.454366e-004
7.724747e+002	-8.730929e+001	1.166252e-001	-2.454370e-004
7.730747e+002	-8.730929e+001	1.166218e-001	-2.454374e-004
7.736747e+002	-8.730928e+001	1.166183e-001	-2.454378e-004
7.742747e+002	-8.730928e+001	1.166150e-001	-2.454382e-004
7.748747e+002	-8.730927e+001	1.166116e-001	-2.454386e-004
7.754747e+002	-8.730927e+001	1.166083e-001	-2.454390e-004
7.760747e+002	-8.730926e+001	1.166049e-001	-2.454394e-004
7.766747e+002	-8.730926e+001	1.166016e-001	-2.454398e-004
7.772747e+002	-8.730925e+001	1.165984e-001	-2.454402e-004
7.778747e+002	-8.730925e+001	1.165951e-001	-2.454406e-004
7.784747e+002	-8.730924e+001	1.165919e-001	-2.454410e-004
7.790747e+002	-8.730924e+001	1.165887e-001	-2.454414e-004
7.796747e+002	-8.730923e+001	1.165855e-001	-2.454418e-004
7.802747e+002	-8.730923e+001	1.165824e-001	-2.454423e-004
7.808747e+002	-8.730922e+001	1.165793e-001	-2.454427e-004
7.814747e+002	-8.730922e+001	1.165761e-001	-2.454431e-004
7.820747e+002	-8.730921e+001	1.165731e-001	-2.454435e-004
7.826747e+002	-8.730921e+001	1.165700e-001	-2.454439e-004
7.832747e+002	-8.730920e+001	1.165670e-001	-2.454443e-004
7.838747e+002	-8.730920e+001	1.165639e-001	-2.454448e-004
7.844747e+002	-8.730919e+001	1.165610e-001	-2.454452e-004
7.850747e+002	-8.730919e+001	1.165580e-001	-2.454456e-004
7.856747e+002	-8.730918e+001	1.165550e-001	-2.454460e-004
7.862747e+002	-8.730918e+001	1.165521e-001	-2.454465e-004
7.868747e+002	-8.730917e+001	1.165492e-001	-2.454469e-004
7.874747e+002	-8.730917e+001	1.165463e-001	-2.454473e-004
7.880747e+002	-8.730916e+001	1.165435e-001	-2.454477e-004
7.886747e+002	-8.730916e+001	1.165406e-001	-2.454482e-004
7.892747e+002	-8.730915e+001	1.165378e-001	-2.454486e-004
7.898747e+002	-8.730915e+001	1.165350e-001	-2.454490e-004
7.904747e+002	-8.730914e+001	1.165322e-001	-2.454495e-004
7.910747e+002	-8.730914e+001	1.165295e-001	-2.454499e-004
7.916747e+002	-8.730913e+001	1.165267e-001	-2.454503e-004
7.922747e+002	-8.730913e+001	1.165240e-001	-2.454508e-004
7.928747e+002	-8.730912e+001	1.165213e-001	-2.454512e-004
7.934747e+002	-8.730911e+001	1.165187e-001	-2.454517e-004
7.940747e+002	-8.730911e+001	1.165160e-001	-2.454521e-004
7.946747e+002	-8.730910e+001	1.165134e-001	-2.454525e-004
7.952747e+002	-8.730910e+001	1.165108e-001	-2.454530e-004
7.958747e+002	-8.730909e+001	1.165082e-001	-2.454534e-004
7.964747e+002	-8.730909e+001	1.165056e-001	-2.454539e-004
7.970747e+002	-8.730908e+001	1.165030e-001	-2.454543e-004
7.976747e+002	-8.730908e+001	1.165005e-001	-2.454548e-004
7.982747e+002	-8.730907e+001	1.164980e-001	-2.454552e-004
7.988747e+002	-8.730907e+001	1.164955e-001	-2.454556e-004
7.994747e+002	-8.730906e+001	1.164930e-001	-2.454561e-004
8.000747e+002	-8.730906e+001	1.164906e-001	-2.454565e-004
8.006747e+002	-8.730905e+001	1.164881e-001	-2.454570e-004
8.012747e+002	-8.730904e+001	1.164857e-001	-2.454574e-004
8.018747e+002	-8.730904e+001	1.164833e-001	-2.454579e-004
8.024747e+002	-8.730903e+001	1.164809e-001	-2.454583e-004
8.030747e+002	-8.730903e+001	1.164786e-001	-2.454588e-004
8.036747e+002	-8.730902e+001	1.164762e-001	-2.454592e-004
8.042747e+002	-8.730902e+001	1.164739e-001	-2.454597e-004
8.048747e+002	-8.730901e+001	1.164716e-001	-2.454601e-004
8.054747e+002	-8.730901e+001	1.164693e-001	-2.454606e-004
8.060747e+002	-8.730900e+001	1.164670e-001	-2.454611e-004
8.066747e+002	-8.730899e+001	1.164648e-001	-2.454615e-004
8.072747e+002	-8.730899e+001	1.164625e-001	-2.454620e-004
8.078747e+002	-8.730898e+001	1.164603e-001	-2.454624e-004
8.084747e+002	-8.730898e+001	1.164581e-001	-2.454629e-004
8.090747e+002	-8.730897e+001	1.164559e-001	-2.454633e-004
8.096747e+002	-8.730897e+001	1.164538e-001	-2.454638e-004
8.102747e+002	-8.730896e+001	1.164516e-001	-2.454642e-004
8.108747e+002	-8.730896e+001	1.164495e-001	-2.454647e-004
8.114747e+002	-8.730895e+001	1.164474e-001	-2.454652e-004
8.120747e+002	-8.730894e+001	1.164453e-001	-2.454656e-004
8.126747e+002	-8.730894e+001	1.164432e-001	-2.454661e-004
8.132747e+002	-8.730893e+001	1.164411e-001	-2.454665e-004
8.138747e+002	-8.730893e+001	1.164391e-001	-2.454670e-004
8.144747e+002	-8.730892e+001	1.164370e-001	-2.454675e-004
8.150747e+002	-8.730892e+001	1.164350e-001	-2.454679e-004
8.156747e+002	-8.730891e+001	1.164330e-001	-2.454684e-004
8.162747e+002	-8.730891e+001	1.164310e-001	-2.454688e-004
8.168747e+002	-8.730890e+001	1.164291e-001	-2.454693e-004
8.174747e+002	-8.730889e+001	1.164271e-001	-2.454698e-004
8.180747e+002	-8.730889e+001	1.164252e-001	-2.454702e-004
8.186747e+002	-8.730888e+001	1.164233e-001	-2.454707e-004
8.192747e+002	-8.730888e+001	1.164214e-001	-2.454711e-004
8.198747e+002	-8.730887e+001	1.164195e-001	-2.454716e-004
8.204747e+002	-8.730887e+001	1.164176e-001	-2.454721e-004
8.210747e+002	-8.730886e+001	1.164158e-001	-2.454725e-004
8.216747e+002	-8.730886e+001	1.164139e-001	-2.454730e-004
8.222747e+002	-8.730885e+001	1.164121e-001	-2.454734e-004
8.228747e+002	-8.730884e+001	1.164103e-001	-2.454739e-004
8.234747e+002	-8.730884e+001	1.164085e-001	-2.454744e-004
8.240747e+002	-8.730883e+001	1.164067e-001	-2.454748e-004
8.246747e+002	-8.730883e+001	1.164049e-001	-2.454753e-004
8.252747e+002	-8.730882e+001	1.164032e-001	-2.454757e-004
8.258747e+002	-8.730882e+001	1.164015e-001	-2.454762e-004
8.264747e+002	-8.730881e+001	1.163997e-001	-2.454767e-004
8.270747e+002	-8.730880e+001	1.163980e-001	-2.454771e-004
8.276747e+002	-8.730880e+001	1.163963e-001	-2.454776e-004
8.282747e+002	-8.730879e+001	1.163947e-001	-2.454780e-004
8.288747e+002	-8.730879e+001	1.163930e-001	-2.454785e-004
8.294747e+002	-8.730878e+001	1.163913e-001	-2.454790e-004
8.300747e+002	-8.730878e+001	1.163897e-001	-2.454794e-004
8.306747e+002	-8.730877e+001	1.163881e-001	-2.454799e-004
8.312747e+002	-8.730877e+001	1.163865e-001	-2.454803e-004
8.318747e+002	-8.730876e+001	1.163849e-001	-2.454808e-004
8.324747e+002	-8.730875e+001	1.163833e-001	-2.454813e-004
8.330747e+002	-8.730875e+001	1.163817e-001	-2.454817e-004
8.336747e+002	-8.730874e+001	1.163802e-001	-2.454822e-004
8.342747e+002	-8.730874e+001	1.163787e-001	-2.454826e-004
8.348747e+002	-8.730873e+001	1.163771e-001	-2.454831e-004
8.354747e+002	-8.730873e+001	1.163756e-001	-2.454835e-004
8.360747e+002	-8.730872e+001	1.163741e-001	-2.454840e-004
8.366747e+002	-8.730872e+001	1.163726e-001	-2.454845e-004
8.372747e+002	-8.730871e+001	1.163712e-001	-2.454849e-004
8.378747e+002	-8.730870e+001	1.163697e-001	-2.454854e-004
8.384747e+002	-8.730870e+001	1.163682e-001	-2.454858e-004
8.390747e+002	-8.730869e+001	1.163668e-001	-2.454863e-004
8.396747e+002	-8.730869e+001	1.163654e-001	-2.454867e-004
8.402747e+002	-8.730868e+001	1.163640e-001	-2.454872e-004
8.408747e+002	-8.730868e+001	1.163626e-001	-2.454876e-004
8.414747e+002	-8.730867e+001	1.163612e-001	-2.454881e-004
8.420747e+002	-8.730867e+001	1.163598e-001	-2.454886e-004
8.426747e+002	-8.730866e+001	1.163585e-001	-2.454890e-004
8.432747e+002	-8.730865e+001	1.163571e-001	-2.454895e-004
8.438747e+002	-8.730865e+001	1.163558e-001	-2.454899e-004
8.444747e+002	-8.730864e+001	1.163545e-001	-2.454904e-004
8.450747e+002	-8.730864e+001	1.163532e-001	-2.454908e-004
8.456747e+002	-8.730863e+001	1.163519e-001	-2.454913e-004
8.462747e+002	-8.730863e+001	1.163506e-001	-2.454917e-004
8.468747e+002	-8.730862e+001	1.163493e-001	-2.454922e-004
8.474747e+002	-8.730862e+001	1.163480e-001	-2.454926e-004
8.480747e+002	-8.730861e+001	1.163468e-001	-2.454931e-004
8.486747e+002	-8.730861e+001	1.163455e-001	-2.454935e-004
8.492747e+002	-8.730860e+001	1.163443e-001	-2.454940e-004
8.498747e+002	-8.730859e+001	1.163431e-001	-2.454944e-004
8.504747e+002	-8.730859e+001	1.163419e-001	-2.454949e-004
8.510747e+002	-8.730858e+001	1.163407e-001	-2.454953e-004
8.516747e+002	-8.730858e+001	1.163395e-001	-2.454957e-004
8.522747e+002	-8.730857e+001	1.163383e-001	-2.454962e-004
8.528747e+002	-8.730857e+001	1.163372e-001	-2.454966e-004
8.534747e+002	-8.730856e+001	1.163360e-001	-2.454971e-004
8.540747e+002	-8.730856e+001	1.163349e-001	-2.454975e-004
8.546747e+002	-8.730855e+001	1.163337e-001	-2.454980e-004
8.552747e+002	-8.730855e+001	1.163326e-001	-2.454984e-004
8.558747e+002	-8.730854e+001	1.163315e-001	-2.454988e-004
8.564747e+002	-8.730854e+001	1.163304e-001	-2.454993e-004
8.570747e+002	-8.730853e+001	1.163293e-001	-2.454997e-004
8.576747e+002	-8.730852e+001	1.163283e-001	-2.455002e-004
8.582747e+002	-8.730852e+001	1.163272e-001	-2.455006e-004
8.588747e+002	-8.730851e+001	1.163261e-001	-2.455010e-004
8.594747e+002	-8.730851e+001	1.163251e-001	-2.455015e-004
8.600747e+002	-8.730850e+001	1.163241e-001	-2.455019e-004
8.606747e+002	-8.730850e+001	1.163230e-001	-2.455023e-004
8.612747e+002	-8.730849e+001	1.163220e-001	-2.455028e-004
8.618747e+002	-8.730849e+001	1.163210e-001	-2.455032e-004
8.624747e+002	-8.730848e+001	1.163200e-001	-2.455036e-004
8.630747e+002	-8.730848e+001	1.163190e-001	-2.455041e-004
8.636747e+002	-8.730847e+001	1.163181e-001	-2.455045e-004
8.642747e+002	-8.730847e+001	1.163171e-001	-2.455049e-004
8.648747e+002	-8.730846e+001	1.163161e-001	-2.455054e-004
8.654747e+002	-8.730846e+001	1.163152e-001	-2.455058e-004
8.660747e+002	-8.730845e+001	1.163143e-001	-2.455062e-004
8.666747e+002	-8.730845e+001	1.163133e-001	-2.455067e-004
8.672747e+002	-8.730844e+001	1.163124e-001	-2.455071e-004
8.678747e+002	-8.730844e+001	1.163115e-001	-2.455075e-004
8.684747e+002	-8.730843e+001	1.163106e-001	-2.455079e-004
8.690747e+002	-8.730842e+001	1.163097e-001	-2.455084e-004
8.696747e+002	-8.730842e+001	1.163088e-001	-2.455088e-004
8.702747e+002	-8.730841e+001	1.163080e-001	-2.455092e-004
8.708747e+002	-8.730841e+001	1.163071e-001	-2.455096e-004
8.714747e+002	-8.730840e+001	1.163062e-001	-2.455100e-004
8.720747e+002	-8.730840e+001	1.163054e-001	-2.455105e-004
8.726747e+002	-8.730839e+001	1.163046e-001	-2.455109e-004
8.732747e+002	-8.730839e+001	1.163037e-001	-2.455113e-004
8.738747e+002	-8.730838e+001	1.163029e-001	-2.455117e-004
8.744747e+002	-8.730838e+001	1.163021e-001	-2.455121e-004
8.750747e+002	-8.730837e+001	1.163013e-001	-2.455126e-004
8.756747e+002	-8.730837e+001	1.163005e-001	-2.455130e-004
8.762747e+002	-8.730836e+001	1.162997e-001	-2.455134e-004
8.768747e+002	-8.730836e+001	1.162990e-001	-2.455138e-004
8.774747e+002	-8.730835e+001	1.162982e-001	-2.455142e-004
8.780747e+002	-8.730835e+001	1.162974e-001	-2.455146e-004
8.786747e+002	-8.730834e+001	1.162967e-001	-2.455150e-004
8.792747e+002	-8.730834e+001	1.162959e-001	-2.455154e-004
8.798747e+002	-8.730833e+001	1.162952e-001	-2.455158e-004
8.804747e+002	-8.730833e+001	1.162945e-001	-2.455162e-004
8.810747e+002	-8.730832e+001	1.162938e-001	-2.455167e-004
8.816747e+002	-8.730832e+001	1.162930e-001	-2.455171e-004
8.822747e+002	-8.730831e+001	1.162923e-001	-2.455175e-004
8.828747e+002	-8.730831e+001	1.162916e-001	-2.455179e-004
8.834747e+002	-8.730830e+001	1.162910e-001	-2.455183e-004
8.840747e+002	-8.730830e+001	1.162903e-001	-2.455187e-004
8.846747e+002	-8.730829e+001	1.162896e-001	-2.455191e-004
8.852747e+002	-8.730829e+001	1.162889e-001	-2.455195e-004
8.858747e+002	-8.730828e+001	1.162883e-001	-2.455199e-004
8.864747e+002	-8.730828e+001	1.162876e-001	-2.455203e-004
8.870747e+002	-8.730828e+001	1.162870e-001	-2.455207e-004
8.876747e+002	-8.730827e+001	1.162864e-001	-2.455211e-004
8.882747e+002	-8.730827e+001	1.162857e-001	-2.455215e-004
8.888747e+002	-8.730826e+001	1.162851e-001	-2.455218e-004
8.894747e+002	-8.730826e+001	1.162845e-001	-2.455222e-004
8.900747e+002	-8.730825e+001	1.162839e-001	-2.455226e-004
8.906747e+002	-8.730825e+001	1.162833e-001	-2.455230e-004
8.912747e+002	-8.730824e+001	1.162827e-001	-2.455234e-004
8.918747e+002	-8.730824e+001	1.162821e-001	-2.455238e-004
8.924747e+002	-8.730823e+001	1.162816e-001	-2.455242e-004
8.930747e+002	-8.730823e+001	1.162810e-001	-2.455246e-004
8.936747e+002	-8.730822e+001	1.162804e-001	-2.455250e-004
8.942747e+002	-8.730822e+001	1.162799e-001	-2.455253e-004
8.948747e+002	-8.730821e+001	1.162793e-001	-2.455257e-004
8.954747e+002	-8.730821e+001	1.162788e-001	-2.455261e-004
8.960747e+002	-8.730820e+001	1.162783e-001	-2.455265e-004
8.966747e+002	-8.730820e+001	1.162777e-001	-2.455269e-004
8.972747e+002	-8.730820e+001	1.162772e-001	-2.455272e-004
8.978747e+002	-8.730819e+001	1.162767e-001	-2.455276e-004
8.984747e+002	-8.730819e+001	1.162762e-001	-2.455280e-004
8.990747e+002	-8.730818e+001	1.162757e-001	-2.455284e-004
8.996747e+002	-8.730818e+001	1.162752e-001	-2.455287e-004
9.002747e+002	-8.730817e+001	1.162747e-001	-2.455291e-004
9.008747e+002	-8.730817e+001	1.162742e-001	-2.455295e-004
9.014747e+002	-8.730816e+001	1.162737e-001	-2.455299e-004
9.020747e+002	-8.730816e+001	1.162733e-001	-2.455302e-004
9.026747e+002	-8.730815e+001	1.162728e-001	-2.455306e-004
9.032747e+002	-8.730815e+001	1.162724e-001	-2.455310e-004
9.038747e+002	-8.730815e+001	1.162719e-001	-2.455313e-004
9.044747e+002	-8.730814e+001	1.162715e-001	-2.455317e-004
9.050747e+002	-8.730814e+001	1.162710e-001	-2.455320e-004
9.056747e+002	-8.730813e+001	1.162706e-001	-2.455324e-004
9.062747e+002	-8.730813e+001	1.162702e-001	-2.455328e-004
9.068747e+002	-8.730812e+001	1.162697e-001	-2.455331e-004
9.074747e+002	-8.730812e+001	1.162693e-001	-2.455335e-004
9.080747e+002	-8.730812e+001	1.162689e-001	-2.455338e-004
9.086747e+002	-8.730811e+001	1.162685e-001	-2.455342e-004
9.092747e+002	-8.730811e+001	1.162681e-001	-2.455346e-004
9.098747e+002	-8.730810e+001	1.162677e-001	-2.455349e-004
9.104747e+002	-8.730810e+001	1.162673e-001	-2.455353e-004
9.110747e+002	-8.730809e+001	1.162670e-001	-2.455356e-004
9.116747e+002	-8.730809e+001	1.162666e-001	-2.455360e-004
9.122747e+002	-8.730808e+001	1.162662e-001	-2.455363e-004
9.128747e+002	-8.730808e+001	1.162659e-001	-2.455367e-004
9.134747e+002	-8.730808e+001	1.162655e-001	-2.455370e-004
9.140747e+002	-8.730807e+001	1.162651e-001	-2.455374e-004
9.146747e+002	-8.730807e+001	1.162648e-001	-2.455377e-004
9.152747e+002	-8.730806e+001	1.162645e-001	-2.455380e-004
9.158747e+002	-8.730806e+001	1.162641e-001	-2.455384e-004
9.164747e+002	-8.730806e+001	1.162638e-001	-2.455387e-004
9.170747e+002	-8.730805e+001	1.162635e-001	-2.455391e-004
9.176747e+002	-8.730805e+001	1.162631e-001	-2.455394e-004
9.182747e+002	-8.730804e+001	1.162628e-001	-2.455397e-004
9.188747e+002	-8.730804e+001	1.162625e-001	-2.455401e-004
9.194747e+002	-8.730804e+001	1.162622e-001	-2.455404e-004
9.200747e+002	-8.730803e+001	1.162619e-001	-2.455408e-004
9.206747e+002	-8.730803e+001	1.162616e-001	-2.455411e-004
9.212747e+002	-8.730802e+001	1.162613e-001	-2.455414e-004
9.218747e+002	-8.730802e+001	1.162610e-001	-2.455417e-004
9.224747e+002	-8.730802e+001	1.162608e-001	-2.455421e-004
9.230747e+002	-8.730801e+001	1.162605e-001	-2.455424e-004
9.236747e+002	-8.730801e+001	1.162602e-001	-2.455427e-004
9.242747e+002	-8.730800e+001	1.162599e-001	-2.455431e-004
9.248747e+002	-8.730800e+001	1.162597e-001	-2.455434e-004
9.254747e+002	-8.730800e+001	1.162594e-001	-2.455437e-004
9.260747e+002	-8.730799e+001	1.162592e-001	-2.455440e-004
9.266747e+002	-8.730799e+001	1.162589e-001	-2.455443e-004
9.272747e+002	-8.730798e+001	1.162587e-001	-2.455447e-004
9.278747e+002	-8.730798e+001	1.162584e-001	-2.455450e-004
9.284747e+002	-8.730798e+001	1.162582e-001	-2.455453e-004
9.290747e+002	-8.730797e+001	1.162580e-001	-2.455456e-004
9.296747e+002	-8.730797e+001	1.162577e-001	-2.455459e-004
9.302747e+002	-8.730796e+001	1.162575e-001	-2.455462e-004
9.308747e+002	-8.730796e+001	1.162573e-001	-2.455466e-004
9.314747e+002	-8.730796e+001	1.162571e-001	-2.455469e-004
9.320747e+002	-8.730795e+001	1.162569e-001	-2.455472e-004
9.326747e+002	-8.730795e+001	1.162567e-001	-2.455475e-004
9.332747e+002	-8.730795e+001	1.162565e-001	-2.455478e-004
9.338747e+002	-8.730794e+001	1.162563e-001	-2.455481e-004
9.344747e+002	-8.730794e+001	1.162561e-001	-2.455484e-004
9.350747e+002	-8.730793e+001	1.162559e-001	-2.455487e-004
9.356747e+002	-8.730793e+001	1.162557e-001	-2.455490e-004
9.362747e+002	-8.730793e+001	1.162556e-001	-2.455493e-004
9.368747e+002	-8.730792e+001	1.162554e-001	-2.455496e-004
9.374747e+002	-8.730792e+001	1.162552e-001	-2.455499e-004
9.380747e+002	-8.730792e+001	1.162550e-001	-2.455502e-004
9.386747e+002	-8.730791e+001	1.162549e-001	-2.455505e-004
9.392747e+002	-8.730791e+001	1.162547e-001	-2.455508e-004
9.398747e+002	-8.730791e+001	1.162546e-001	-2.455511e-004
9.404747e+002	-8.730790e+001	1.162544e-001	-2.455514e-004
9.410747e+002	-8.730790e+001	1.162543e-001	-2.455517e-004
9.416747e+002	-8.730790e+001	1.162541e-001	-2.455520e-004
9.422747e+002	-8.730789e+001	1.162540e-001	-2.455522e-004
9.428747e+002	-8.730789e+001	1.162538e-001	-2.455525e-004
9.434747e+002	-8.730788e+001	1.162537e-001	-2.455528e-004
9.440747e+002	-8.730788e+001	1.162536e-001	-2.455531e-004
9.446747e+002	-8.730788e+001	1.162535e-001	-2.455534e-004
9.452747e+002	-8.730787e+001	1.162533e-001	-2.455537e-004
9.458747e+002	-8.730787e+001	1.162532e-001	-2.455539e-004
9.464747e+002	-8.730787e+001	1.162531e-001	-2.455542e-004
9.470747e+002	-8.730786e+001	1.162530e-001	-2.455545e-004
9.476747e+002	-8.730786e+001	1.162529e-001	-2.455548e-004
9.482747e+002	-8.730786e+001	1.162528e-001	-2.455551e-004
9.488747e+002	-8.730785e+001	1.162527e-001	-2.455553e-004
9.494747e+002	-8.730785e+001	1.162526e-001	-2.455556e-004
9.500747e+002	-8.730785e+001	1.162525e-001	-2.455559e-004
9.506747e+002	-8.730784e+001	1.162524e-001	-2.455561e-004
9.512747e+002	-8.730784e+001	1.162523e-001	-2.455564e-004
9.518747e+002	-8.730784e+001	1.162522e-001	-2.455567e-004
9.524747e+002	-8.730783e+001	1.162522e-001	-2.455569e-004
9.530747e+002	-8.730783e+001	1.162521e-001	-2.455572e-004
9.536747e+002	-8.730783e+001	1.162520e-001	-2.455575e-004
9.542747e+002	-8.730782e+001	1.162519e-001	-2.455577e-004
9.548747e+002	-8.730782e+001	1.162519e-001	-2.455580e-004
9.554747e+002	-8.730782e+001	1.162518e-001	-2.455583e-004
9.560747e+002	-8.730782e+001	1.162517e-001	-2.455585e-004
9.566747e+002	-8.730781e+001	1.162517e-001	-2.455588e-004
9.572747e+002	-8.730781e+001	1.162516e-001	-2.455590e-004
9.578747e+002	-8.730781e+001	1.162516e-001	-2.455593e-004
9.584747e+002	-8.730780e+001	1.162515e-001	-2.455595e-004
9.590747e+002	-8.730780e+001	1.162515e-001	-2.455598e-004
9.596747e+002	-8.730780e+001	1.162514e-001	-2.455600e-004
9.602747e+002	-8.730779e+001	1.162514e-001	-2.455603e-004
9.608747e+002	-8.730779e+001	1.162514e-001	-2.455605e-004
9.614747e+002	-8.730779e+001	1.162513e-001	-2.455608e-004
9.620747e+002	-8.730778e+001	1.162513e-001	-2.455610e-004
9.626747e+002	-8.730778e+001	1.162513e-001	-2.455613e-004
9.632747e+002	-8.730778e+001	1.162512e-001	-2.455615e-004
9.638747e+002	-8.730778e+001	1.162512e-001	-2.455618e-004
9.644747e+002	-8.730777e+001	1.162512e-001	-2.455620e-004
9.650747e+002	-8.730777e+001	1.162512e-001	-2.455622e-004
9.656747e+002	-8.730777e+001	1.162512e-001	-2.455625e-004
9.662747e+002	-8.730776e+001	1.162511e-001	-2.455627e-004
9.668747e+002	-8.730776e+001	1.162511e-001	-2.455630e-004
9.674747e+002	-8.730776e+001	1.162511e-001	-2.455632e-004
9.680747e+002	-8.730776e+001	1.162511e-001	-2.455634e-004
9.686747e+002	-8.730775e+001	1.162511e-001	-2.455637e-004
9.692747e+002	-8.730775e+001	1.162511e-001	-2.455639e-004
9.698747e+002	-8.730775e+001	1.162511e-001	-2.455641e-004
9.704747e+002	-8.730774e+001	1.162511e-001	-2.455643e-004
9.710747e+002	-8.730774e+001	1.162511e-001	-2.455646e-004
9.716747e+002	-8.730774e+001	1.162511e-001	-2.455648e-004
9.722747e+002	-8.730774e+001	1.162512e-001	-2.455650e-004
9.728747e+002	-8.730773e+001	1.162512e-001	-2.455652e-004
9.734747e+002	-8.730773e+001	1.162512e-001	-2.455655e-004
9.740747e+002	-8.730773e+001	1.162512e-001	-2.455657e-004
9.746747e+002	-8.730773e+001	1.162512e-001	-2.455659e-004
9.752747e+002	-8.730772e+001	1.162513e-001	-2.455661e-004
9.758747e+002	-8.730772e+001	1.162513e-001	-2.455663e-004
9.764747e+002	-8.730772e+001	1.162513e-001	-2.455666e-004
9.770747e+002	-8.730772e+001	1.162513e-001	-2.455668e-004
9.776747e+002	-8.730771e+001	1.162514e-001	-2.455670e-004
9.782747e+002	-8.730771e+001	1.162514e-001	-2.455672e-004
9.788747e+002	-8.730771e+001	1.162514e-001	-2.455674e-004
9.794747e+002	-8.730770e+001	1.162515e-001	-2.455676e-004
9.800747e+002	-8.730770e+001	1.162515e-001	-2.455678e-004
9.806747e+002	-8.730770e+001	1.162516e-001	-2.455680e-004
9.812747e+002	-8.730770e+001	1.162516e-001	-2.455682e-004
9.818747e+002	-8.730769e+001	1.162517e-001	-2.455684e-004
9.824747e+002	-8.730769e+001	1.162517e-001	-2.455686e-004
9.830747e+002	-8.730769e+001	1.162518e-001	-2.455688e-004
9.836747e+002	-8.730769e+001	1.162518e-001	-2.455691e-004
9.842747e+002	-8.730769e+001	1.162519e-001	-2.455692e-004
9.848747e+002	-8.730768e+001	1.162519e-001	-2.455694e-004
9.854747e+002	-8.730768e+001	1.162520e-001	-2.455696e-004
9.860747e+002	-8.730768e+001	1.162521e-001	-2.455698e-004
9.866747e+002	-8.730768e+001	1.162521e-001	-2.455700e-004
9.872747e+002	-8.730767e+001	1.162522e-001	-2.455702e-004
9.878747e+002	-8.730767e+001	1.162523e-001	-2.455704e-004
9.884747e+002	-8.730767e+001	1.162523e-001	-2.455706e-004
9.890747e+002	-8.730767e+001	1.162524e-001	-2.455708e-004
9.896747e+002	-8.730766e+001	1.162525e-001	-2.455710e-004
9.902747e+002	-8.730766e+001	1.162526e-001	-2.455712e-004
9.908747e+002	-8.730766e+001	1.162526e-001	-2.455714e-004
9.914747e+002	-8.730766e+001	1.162527e-001	-2.455715e-004
9.920747e+002	-8.730766e+001	1.162528e-001	-2.455717e-004
9.926747e+002	-8.730765e+001	1.162529e-001	-2.455719e-004
9.932747e+002	-8.730765e+001	1.162530e-001	-2.455721e-004
9.938747e+002	-8.730765e+001	1.162530e-001	-2.455723e-004
9.944747e+002	-8.730765e+001	1.162531e-001	-2.455724e-004
9.950747e+002	-8.730764e+001	1.162532e-001	-2.455726e-004
9.956747e+002	-8.730764e+001	1.162533e-001	-2.455728e-004
9.962747e+002	-8.730764e+001	1.162534e-001	-2.455730e-004
9.968747e+002	-8.730764e+001	1.162535e-001	-2.455731e-004
9.974747e+002	-8.730764e+001	1.162536e-001	-2.455733e-004
9.980747e+002	-8.730763e+001	1.162537e-001	-2.455735e-004
9.986747e+002	-8.730763e+001	1.162538e-001	-2.455737e-004
9.992747e+002	-8.730763e+001	1.162539e-001	-2.455738e-004
9.998747e+002	-8.730763e+001	1.162540e-001	-2.455740e-004
1.000376e+003	-5.824539e+001	1.162539e-001	-4.943112e-001
1.000876e+003	-3.924179e+001	1.162550e-001	-5.602621e+001
1.001381e+003	3.898104e+001	1.162660e-001	-6.661367e+001
1.001881e+003	4.513729e+001	1.162925e-001	-5.873995e-001
1.002381e+003	4.317913e+001	1.163197e-001	-1.146494e-001
1.002881e+003	3.906184e+001	1.163467e-001	-1.239794e-001
1.003381e+003	3.345341e+001	1.163734e-001	-1.418230e-001
1.003881e+003	2.735615e+001	1.164003e-001	-1.611422e-001
1.004381e+003	2.097245e+001	1.164292e-001	-1.810323e-001
1.004881e+003	1.334802e+001	1.166003e-001	-2.042554e-001
1.005381e+003	7.370274e+000	1.177295e-001	-2.214338e-001
1.005881e+003	2.607819e+000	1.202310e-001	-2.339412e-001
1.006381e+003	-1.185158e+000	1.243153e-001	-2.426689e-001
1.006881e+003	-4.150611e+000	1.301473e-001	-2.483314e-001
1.007381e+003	-6.399674e+000	1.377851e-001	-2.516575e-001
1.007881e+003	-8.015877e+000	1.470302e-001	-2.533349e-001
1.008381e+003	-9.063330e+000	1.573422e-001	-2.539634e-001
1.008881e+003	-9.647996e+000	1.680465e-001	-2.540568e-001
1.009384e+003	-9.921639e+000	1.786593e-001	-2.539510e-001
1.009892e+003	-1.000579e+001	1.889397e-001	-2.537877e-001
1.010396e+003	-9.970290e+000	1.985830e-001	-2.535829e-001
1.010899e+003	-9.847640e+000	2.076047e-001	-2.533606e-001
1.011402e+003	-9.662550e+000	2.160285e-001	-2.531141e-001
1.011904e+003	-9.428660e+000	2.239339e-001	-2.528386e-001
1.012406e+003	-9.157325e+000	2.313406e-001	-2.525314e-001
1.012907e+003	-8.856326e+000	2.383061e-001	-2.521891e-001
1.013407e+003	-8.531783e+000	2.448743e-001	-2.518093e-001
1.013908e+003	-8.188508e+000	2.510819e-001	-2.513907e-001
1.014409e+003	-7.830293e+000	2.569599e-001	-2.509327e-001
1.014909e+003	-7.460138e+000	2.625354e-001	-2.504353e-001
1.015409e+003	-7.080422e+000	2.678317e-001	-2.498991e-001
1.015910e+003	-6.693042e+000	2.728692e-001	-2.493249e-001
1.016410e+003	-6.299513e+000	2.776660e-001	-2.487140e-001
1.016910e+003	-5.901052e+000	2.822379e-001	-2.480676e-001
1.017411e+003	-5.498638e+000	2.865994e-001	-2.473872e-001
1.017911e+003	-5.093064e+000	2.907631e-001	-2.466743e-001
1.018411e+003	-4.684979e+000	2.947406e-001	-2.459304e-001
1.018911e+003	-4.274918e+000	2.985425e-001	-2.451569e-001
1.019412e+003	-3.863334e+000	3.021782e-001	-2.443554e-001
1.019912e+003	-3.450618e+000	3.056566e-001	-2.435273e-001
1.020412e+003	-3.037116e+000	3.089857e-001	-2.426743e-001
1.020912e+003	-2.623152e+000	3.121729e-001	-2.417977e-001
1.021413e+003	-2.209031e+000	3.152250e-001	-2.408991e-001
1.021913e+003	-1.795058e+000	3.181484e-001	-2.399799e-001
1.022413e+003	-1.381542e+000	3.209490e-001	-2.390419e-001
1.022913e+003	-9.688037e-001	3.236323e-001	-2.380865e-001
1.023414e+003	-5.571786e-001	3.262036e-001	-2.371154e-001
1.023914e+003	-1.470219e-001	3.286674e-001	-2.361303e-001
1.024414e+003	2.612913e-001	3.310285e-001	-2.351330e-001
1.024915e+003	6.673651e-001	3.332910e-001	-2.341252e-001
1.025415e+003	1.070784e+000	3.354588e-001	-2.331090e-001
1.025915e+003	1.471114e+000	3.375358e-001	-2.320860e-001
1.026415e+003	1.867906e+000	3.395254e-001	-2.310584e-001
1.026916e+003	2.260699e+000	3.414310e-001	-2.300280e-001
1.027416e+003	2.649025e+000	3.432556e-001	-2.289969e-001
1.027916e+003	3.032408e+000	3.450022e-001	-2.279671e-001
1.028417e+003	3.410377e+000	3.466736e-001	-2.269405e-001
1.028917e+003	3.782464e+000	3.482725e-001	-2.259192e-001
1.029418e+003	4.148209e+000	3.498011e-001	-2.249051e-001
1.029918e+003	4.507169e+000	3.512620e-001	-2.239001e-001
1.030419e+003	4.858916e+000	3.526573e-001	-2.229061e-001
1.030919e+003	5.203048e+000	3.539890e-001	-2.219246e-001
1.031420e+003	5.539184e+000	3.552592e-001	-2.209576e-001
1.031920e+003	5.866976e+000	3.564696e-001	-2.200064e-001
1.032421e+003	6.186104e+000	3.576221e-001	-2.190726e-001
1.032922e+003	6.496285e+000	3.587181e-001	-2.181575e-001
1.033423e+003	6.797267e+000	3.597594e-001	-2.172623e-001
1.033924e+003	7.088838e+000	3.607474e-001	-2.163881e-001
1.034425e+003	7.370821e+000	3.616835e-001	-2.155359e-001
1.034927e+003	7.643077e+000	3.625690e-001	-2.147065e-001
1.035428e+003	7.905504e+000	3.634052e-001	-2.139006e-001
1.035930e+003	8.158036e+000	3.641934e-001	-2.131188e-001
1.036432e+003	8.400643e+000	3.649347e-001	-2.123614e-001
1.036935e+003	8.633332e+000	3.656304e-001	-2.116289e-001
1.037438e+003	8.856142e+000	3.662815e-001	-2.109214e-001
1.037942e+003	9.069146e+000	3.668893e-001	-2.102389e-001
1.038447e+003	9.272449e+000	3.674548e-001	-2.095814e-001
1.038947e+003	9.464298e+000	3.679741e-001	-2.089550e-001
1.039449e+003	9.646936e+000	3.684542e-001	-2.083525e-001
1.039953e+003	9.820558e+000	3.688961e-001	-2.077737e-001
1.040453e+003	9.983768e+000	3.692969e-001	-2.072234e-001
1.040956e+003	1.013862e+001	3.696623e-001	-2.066950e-001
1.041458e+003	1.028395e+001	3.699901e-001	-2.061927e-001
1.041959e+003	1.042033e+001	3.702823e-001	-2.057148e-001
1.042462e+003	1.054836e+001	3.705406e-001	-2.052595e-001
1.042962e+003	1.066746e+001	3.707645e-001	-2.048291e-001
1.043462e+003	1.077853e+001	3.709564e-001	-2.044207e-001
1.043967e+003	1.088254e+001	3.711182e-001	-2.040310e-001
1.044470e+003	1.097839e+001	3.712487e-001	-2.036642e-001
1.044971e+003	1.106644e+001	3.713492e-001	-2.033195e-001
1.045472e+003	1.114726e+001	3.714210e-001	-2.029949e-001
1.045976e+003	1.122154e+001	3.714655e-001	-2.026879e-001
1.046478e+003	1.128875e+001	3.714827e-001	-2.024013e-001
1.046985e+003	1.135003e+001	3.714737e-001	-2.021301e-001
1.047499e+003	1.140547e+001	3.714383e-001	-2.018745e-001
1.048003e+003	1.145372e+001	3.713787e-001	-2.016412e-001
1.048510e+003	1.149631e+001	3.712948e-001	-2.014239e-001
1.049039e+003	1.153459e+001	3.711826e-001	-2.012152e-001
1.049582e+003	1.156770e+001	3.710421e-001	-2.010191e-001
1.050111e+003	1.159413e+001	3.708817e-001	-2.008450e-001
1.050668e+003	1.161603e+001	3.706884e-001	-2.006779e-001
1.051172e+003	1.163083e+001	3.704928e-001	-2.005397e-001
1.051773e+003	1.164246e+001	3.702346e-001	-2.003897e-001
1.052317e+003	1.164756e+001	3.699779e-001	-2.002673e-001
1.052908e+003	1.164749e+001	3.696758e-001	-2.001489e-001
1.053537e+003	1.164127e+001	3.693283e-001	-2.000391e-001
1.054197e+003	1.162827e+001	3.689364e-001	-1.999415e-001
1.054704e+003	1.161394e+001	3.686163e-001	-1.998780e-001
1.055205e+003	1.159625e+001	3.682850e-001	-1.998241e-001
1.055769e+003	1.157222e+001	3.678944e-001	-1.997732e-001
1.056312e+003	1.154508e+001	3.675003e-001	-1.997364e-001
1.056881e+003	1.151271e+001	3.670705e-001	-1.997105e-001
1.057430e+003	1.147788e+001	3.666402e-001	-1.996967e-001
1.057948e+003	1.144182e+001	3.662194e-001	-1.996928e-001
1.058473e+003	1.140234e+001	3.657801e-001	-1.996974e-001
1.058993e+003	1.136048e+001	3.653328e-001	-1.997097e-001
1.059504e+003	1.131673e+001	3.648813e-001	-1.997290e-001
1.060007e+003	1.127130e+001	3.644265e-001	-1.997546e-001
1.060520e+003	1.122253e+001	3.639512e-001	-1.997871e-001
1.061024e+003	1.117238e+001	3.634741e-001	-1.998252e-001
1.061537e+003	1.111924e+001	3.629793e-001	-1.998696e-001
1.062043e+003	1.106465e+001	3.624808e-001	-1.999191e-001
1.062546e+003	1.100846e+001	3.619767e-001	-1.999735e-001
1.063049e+003	1.095052e+001	3.614650e-001	-2.000328e-001
1.063551e+003	1.089071e+001	3.609445e-001	-2.000968e-001
1.064056e+003	1.082890e+001	3.604137e-001	-2.001657e-001
1.064565e+003	1.076498e+001	3.598716e-001	-2.002395e-001
1.065068e+003	1.070004e+001	3.593270e-001	-2.003168e-001
1.065570e+003	1.063390e+001	3.587784e-001	-2.003977e-001
1.066070e+003	1.056644e+001	3.582241e-001	-2.004821e-001
1.066570e+003	1.049754e+001	3.576632e-001	-2.005702e-001
1.067071e+003	1.042708e+001	3.570945e-001	-2.006620e-001
1.067575e+003	1.035500e+001	3.565173e-001	-2.007575e-001
1.068082e+003	1.028119e+001	3.559309e-001	-2.008568e-001
1.068585e+003	1.020670e+001	3.553432e-001	-2.009583e-001
1.069086e+003	1.013145e+001	3.547535e-001	-2.010622e-001
1.069591e+003	1.005427e+001	3.541526e-001	-2.011700e-001
1.070096e+003	9.976204e+000	3.535485e-001	-2.012802e-001
1.070599e+003	9.897199e+000	3.529406e-001	-2.013928e-001
1.071102e+003	9.817210e+000	3.523286e-001	-2.015077e-001
1.071606e+003	9.736195e+000	3.517120e-001	-2.016250e-001
1.072110e+003	9.654120e+000	3.510905e-001	-2.017446e-001
1.072616e+003	9.570952e+000	3.504638e-001	-2.018666e-001
1.073116e+003	9.487759e+000	3.498398e-001	-2.019894e-001
1.073618e+003	9.403421e+000	3.492101e-001	-2.021145e-001
1.074122e+003	9.317918e+000	3.485745e-001	-2.022419e-001
1.074622e+003	9.232328e+000	3.479409e-001	-2.023700e-001
1.075125e+003	9.145539e+000	3.473010e-001	-2.025004e-001
1.075631e+003	9.057534e+000	3.466548e-001	-2.026330e-001
1.076133e+003	8.969403e+000	3.460102e-001	-2.027663e-001
1.076639e+003	8.880034e+000	3.453590e-001	-2.029018e-001
1.077141e+003	8.790523e+000	3.447092e-001	-2.030379e-001
1.077647e+003	8.699756e+000	3.440527e-001	-2.031762e-001
1.078151e+003	8.608834e+000	3.433973e-001	-2.033149e-001
1.078652e+003	8.517756e+000	3.427432e-001	-2.034541e-001
1.079157e+003	8.425406e+000	3.420822e-001	-2.035955e-001
1.079660e+003	8.332893e+000	3.414222e-001	-2.037372e-001
1.080161e+003	8.240217e+000	3.407633e-001	-2.038794e-001
1.080666e+003	8.146260e+000	3.400975e-001	-2.040235e-001
1.081169e+003	8.052137e+000	3.394326e-001	-2.041680e-001
1.081671e+003	7.957850e+000	3.387688e-001	-2.043128e-001
1.082171e+003	7.863401e+000	3.381059e-001	-2.044579e-001
1.082676e+003	7.767665e+000	3.374360e-001	-2.046049e-001
1.083179e+003	7.671767e+000	3.367672e-001	-2.047522e-001
1.083681e+003	7.575709e+000	3.360993e-001	-2.048996e-001
1.084181e+003	7.479495e+000	3.354324e-001	-2.050472e-001
1.084687e+003	7.381991e+000	3.347587e-001	-2.051967e-001
1.085191e+003	7.284333e+000	3.340860e-001	-2.053463e-001
1.085694e+003	7.186523e+000	3.334143e-001	-2.054959e-001
1.086196e+003	7.088564e+000	3.327436e-001	-2.056457e-001
1.086697e+003	6.990459e+000	3.320740e-001	-2.057954e-001
1.087197e+003	6.892210e+000	3.314054e-001	-2.059452e-001
1.087702e+003	6.792676e+000	3.307301e-001	-2.060968e-001
1.088206e+003	6.693002e+000	3.300560e-001	-2.062483e-001
1.088709e+003	6.593190e+000	3.293830e-001	-2.063998e-001
1.089212e+003	6.493242e+000	3.287112e-001	-2.065512e-001
1.089713e+003	6.393163e+000	3.280405e-001	-2.067025e-001
1.090214e+003	6.292955e+000	3.273711e-001	-2.068537e-001
1.090715e+003	6.192619e+000	3.267028e-001	-2.070048e-001
1.091220e+003	6.091004e+000	3.260282e-001	-2.071575e-001
1.091725e+003	5.989265e+000	3.253548e-001	-2.073100e-001
1.092229e+003	5.887403e+000	3.246827e-001	-2.074624e-001
1.092733e+003	5.785421e+000	3.240120e-001	-2.076146e-001
1.093235e+003	5.683322e+000	3.233427e-001	-2.077665e-001
1.093738e+003	5.581108e+000	3.226747e-001	-2.079183e-001
1.094240e+003	5.478780e+000	3.220081e-001	-2.080697e-001
1.094741e+003	5.376342e+000	3.213429e-001	-2.082210e-001
1.095242e+003	5.273793e+000	3.206792e-001	-2.083720e-001
1.095742e+003	5.171137e+000	3.200170e-001	-2.085226e-001
1.096248e+003	5.067206e+000	3.193487e-001	-2.086747e-001
1.096753e+003	4.963168e+000	3.186820e-001	-2.088265e-001
1.097257e+003	4.859025e+000	3.180168e-001	-2.089780e-001
1.097761e+003	4.754778e+000	3.173532e-001	-2.091291e-001
1.098265e+003	4.650428e+000	3.166913e-001	-2.092798e-001
1.098768e+003	4.545976e+000	3.160309e-001	-2.094302e-001
1.099271e+003	4.441424e+000	3.153722e-001	-2.095802e-001
1.099774e+003	4.336772e+000	3.147152e-001	-2.097298e-001
1.100276e+003	4.232021e+000	3.140598e-001	-2.098791e-001
1.100777e+003	4.127173e+000	3.134061e-001	-2.100279e-001
1.101279e+003	4.022227e+000	3.127542e-001	-2.101762e-001
1.101780e+003	3.917184e+000	3.121040e-001	-2.103242e-001
1.102280e+003	3.812046e+000	3.114556e-001	-2.104717e-001
1.102780e+003	3.706811e+000	3.108089e-001	-2.106187e-001
1.103286e+003	3.600298e+000	3.101568e-001	-2.107670e-001
1.103791e+003	3.493687e+000	3.095065e-001	-2.109147e-001
1.104296e+003	3.386979e+000	3.088581e-001	-2.110620e-001
1.104800e+003	3.280173e+000	3.082115e-001	-2.112087e-001
1.105304e+003	3.173271e+000	3.075669e-001	-2.113550e-001
1.105808e+003	3.066272e+000	3.069241e-001	-2.115007e-001
1.106311e+003	2.959176e+000	3.062833e-001	-2.116459e-001
1.106814e+003	2.851982e+000	3.056444e-001	-2.117905e-001
1.107317e+003	2.744690e+000	3.050075e-001	-2.119346e-001
1.107819e+003	2.637301e+000	3.043725e-001	-2.120782e-001
1.108321e+003	2.529813e+000	3.037394e-001	-2.122212e-001
1.108823e+003	2.422226e+000	3.031084e-001	-2.123636e-001
1.109325e+003	2.314540e+000	3.024793e-001	-2.125054e-001
1.109826e+003	2.206753e+000	3.018523e-001	-2.126466e-001
1.110326e+003	2.098866e+000	3.012273e-001	-2.127872e-001
1.110827e+003	1.990877e+000	3.006042e-001	-2.129272e-001
1.111327e+003	1.882786e+000	2.999833e-001	-2.130666e-001
1.111832e+003	1.773389e+000	2.993574e-001	-2.132069e-001
1.112337e+003	1.663886e+000	2.987337e-001	-2.133466e-001
1.112842e+003	1.554276e+000	2.981121e-001	-2.134856e-001
1.113347e+003	1.444557e+000	2.974926e-001	-2.136239e-001
1.113851e+003	1.334730e+000	2.968752e-001	-2.137615e-001
1.114354e+003	1.224791e+000	2.962599e-001	-2.138985e-001
1.114858e+003	1.114742e+000	2.956468e-001	-2.140347e-001
1.115361e+003	1.004579e+000	2.950358e-001	-2.141703e-001
1.115864e+003	8.943027e-001	2.944269e-001	-2.143051e-001
1.116366e+003	7.839112e-001	2.938202e-001	-2.144392e-001
1.116869e+003	6.734032e-001	2.932156e-001	-2.145725e-001
1.117370e+003	5.627775e-001	2.926132e-001	-2.147051e-001
1.117872e+003	4.520327e-001	2.920129e-001	-2.148370e-001
1.118373e+003	3.411675e-001	2.914148e-001	-2.149681e-001
1.118874e+003	2.301805e-001	2.908188e-001	-2.150984e-001
1.119375e+003	1.190702e-001	2.902250e-001	-2.152279e-001
1.119875e+003	7.835236e-003	2.896334e-001	-2.153566e-001
1.120380e+003	-1.047503e-001	2.890375e-001	-2.154858e-001
1.120885e+003	-2.174663e-001	2.884437e-001	-2.156143e-001
1.121390e+003	-3.303143e-001	2.878522e-001	-2.157419e-001
1.121895e+003	-4.432958e-001	2.872629e-001	-2.158686e-001
1.122399e+003	-5.564125e-001	2.866758e-001	-2.159944e-001
1.122903e+003	-6.696658e-001	2.860910e-001	-2.161193e-001
[truncated: 12,047 more rows]
