# Supplementary material for: Determinants of Beat-to-Beat Variability of Repolarization Duration in the Canine Ventricular Myocyte: A Computational Analysis
Source: PLoS Comput Biol. 2013 Aug 22;9(8):e1003202. doi: 10.1371/journal.pcbi.1003202 (PMC3749940; doi:10.1371/journal.pcbi.1003202)
Supplement: Software S1 — Implementation of stochastic model in C. (ZIP) [file pcbi.1003202.s003.zip › Source PLOS Comput Biol/Example/Cell_0000_Det_1000_ms_APD.txt]

1	0.000000e+000	-2.000000e+003	0.000000e+000	0.000000e+000
2	3.139680e+002	2.324916e-001	2.879971e+002	1.286878e-002
3	2.897999e+002	2.059804e-001	2.643196e+002	1.527511e-002
4	2.868178e+002	2.078442e-001	2.643075e+002	1.709687e-002
5	2.861565e+002	2.101160e-001	2.642886e+002	1.843812e-002
6	2.860635e+002	2.126153e-001	2.642633e+002	1.944770e-002
7	2.861248e+002	2.151571e-001	2.642313e+002	2.022676e-002
8	2.862449e+002	2.176441e-001	2.641932e+002	2.084410e-002
9	2.863768e+002	2.200217e-001	2.641497e+002	2.134635e-002
10	2.865101e+002	2.222618e-001	2.641016e+002	2.176515e-002
11	2.866332e+002	2.243523e-001	2.640501e+002	2.212208e-002
12	2.867356e+002	2.262908e-001	2.639958e+002	2.243196e-002
13	2.868191e+002	2.280803e-001	2.639591e+002	2.270510e-002
14	2.868760e+002	2.297271e-001	2.639315e+002	2.294873e-002
15	2.869112e+002	2.312397e-001	2.639005e+002	2.316805e-002
16	2.869247e+002	2.326269e-001	2.638668e+002	2.336683e-002
17	2.869240e+002	2.338978e-001	2.638307e+002	2.354791e-002
18	2.868995e+002	2.350619e-001	2.637926e+002	2.371347e-002
19	2.868618e+002	2.361273e-001	2.637530e+002	2.386522e-002
20	2.868044e+002	2.371030e-001	2.637121e+002	2.400457e-002
21	2.867379e+002	2.379960e-001	2.636701e+002	2.413268e-002
22	2.866617e+002	2.388140e-001	2.636274e+002	2.425056e-002
23	2.865732e+002	2.395634e-001	2.635840e+002	2.435908e-002
24	2.864755e+002	2.402499e-001	2.635401e+002	2.445901e-002
25	2.863672e+002	2.408797e-001	2.634958e+002	2.455106e-002
26	2.862556e+002	2.414576e-001	2.634513e+002	2.463585e-002
27	2.861331e+002	2.419879e-001	2.634066e+002	2.471397e-002
28	2.860100e+002	2.424749e-001	2.633617e+002	2.478594e-002
29	2.858808e+002	2.429228e-001	2.633168e+002	2.485225e-002
30	2.857469e+002	2.433350e-001	2.632719e+002	2.491336e-002
31	2.856098e+002	2.437144e-001	2.632270e+002	2.496968e-002
32	2.854699e+002	2.440640e-001	2.631822e+002	2.502159e-002
33	2.853278e+002	2.443862e-001	2.631374e+002	2.506945e-002
34	2.851835e+002	2.446838e-001	2.630928e+002	2.511358e-002
35	2.850417e+002	2.449589e-001	2.630482e+002	2.515429e-002
36	2.848932e+002	2.452134e-001	2.630038e+002	2.519186e-002
37	2.847438e+002	2.454491e-001	2.629596e+002	2.522654e-002
38	2.845989e+002	2.456675e-001	2.629155e+002	2.525857e-002
39	2.844486e+002	2.458701e-001	2.628716e+002	2.528817e-002
40	2.842979e+002	2.460584e-001	2.628278e+002	2.531554e-002
41	2.841473e+002	2.462335e-001	2.627842e+002	2.534085e-002
42	2.840016e+002	2.463966e-001	2.627408e+002	2.536429e-002
43	2.838512e+002	2.465486e-001	2.626976e+002	2.538600e-002
44	2.837010e+002	2.466906e-001	2.626546e+002	2.540612e-002
45	2.835510e+002	2.468234e-001	2.626118e+002	2.542480e-002
46	2.834014e+002	2.469478e-001	2.625691e+002	2.544214e-002
47	2.832569e+002	2.470646e-001	2.625267e+002	2.545827e-002
48	2.831079e+002	2.471743e-001	2.624845e+002	2.547329e-002
49	2.829595e+002	2.472776e-001	2.624425e+002	2.548728e-002
50	2.828168e+002	2.473749e-001	2.624006e+002	2.550033e-002
51	2.826698e+002	2.474667e-001	2.623590e+002	2.551252e-002
52	2.825236e+002	2.475536e-001	2.623176e+002	2.552392e-002
53	2.823832e+002	2.476358e-001	2.622764e+002	2.553459e-002
54	2.822386e+002	2.477138e-001	2.622354e+002	2.554461e-002
55	2.820947e+002	2.477880e-001	2.621946e+002	2.555401e-002
56	2.819567e+002	2.478586e-001	2.621540e+002	2.556286e-002
57	2.818145e+002	2.479259e-001	2.621136e+002	2.557119e-002
58	2.816781e+002	2.479902e-001	2.620734e+002	2.557905e-002
59	2.815375e+002	2.480518e-001	2.620335e+002	2.558648e-002
60	2.814028e+002	2.481108e-001	2.619937e+002	2.559352e-002
61	2.812639e+002	2.481674e-001	2.619541e+002	2.560019e-002
62	2.811308e+002	2.482219e-001	2.619148e+002	2.560653e-002
63	2.809935e+002	2.482744e-001	2.618756e+002	2.561257e-002
64	2.808620e+002	2.483250e-001	2.618367e+002	2.561832e-002
65	2.807314e+002	2.483740e-001	2.617980e+002	2.562382e-002
66	2.805966e+002	2.484214e-001	2.617595e+002	2.562908e-002
67	2.804675e+002	2.484673e-001	2.617212e+002	2.563412e-002
68	2.803393e+002	2.485120e-001	2.616831e+002	2.563897e-002
69	2.802118e+002	2.485554e-001	2.616452e+002	2.564363e-002
70	2.800851e+002	2.485976e-001	2.616075e+002	2.564813e-002
71	2.799591e+002	2.486388e-001	2.615700e+002	2.565247e-002
72	2.798339e+002	2.486791e-001	2.615327e+002	2.565667e-002
73	2.797095e+002	2.487184e-001	2.614956e+002	2.566074e-002
74	2.795857e+002	2.487569e-001	2.614587e+002	2.566469e-002
75	2.794627e+002	2.487946e-001	2.614221e+002	2.566854e-002
76	2.793405e+002	2.488316e-001	2.613856e+002	2.567228e-002
77	2.792189e+002	2.488679e-001	2.613493e+002	2.567593e-002
78	2.791031e+002	2.489036e-001	2.613132e+002	2.567950e-002
79	2.789829e+002	2.489387e-001	2.612774e+002	2.568298e-002
80	2.788634e+002	2.489732e-001	2.612417e+002	2.568640e-002
81	2.787496e+002	2.490073e-001	2.612062e+002	2.568975e-002
82	2.786315e+002	2.490409e-001	2.611710e+002	2.569304e-002
83	2.785190e+002	2.490740e-001	2.611359e+002	2.569628e-002
84	2.784021e+002	2.491068e-001	2.611010e+002	2.569947e-002
85	2.782909e+002	2.491391e-001	2.610663e+002	2.570260e-002
86	2.781754e+002	2.491711e-001	2.610318e+002	2.570570e-002
87	2.780654e+002	2.492027e-001	2.609975e+002	2.570876e-002
88	2.779560e+002	2.492341e-001	2.609634e+002	2.571177e-002
89	2.778473e+002	2.492651e-001	2.609295e+002	2.571476e-002
90	2.777391e+002	2.492958e-001	2.608958e+002	2.571772e-002
91	2.776316e+002	2.493263e-001	2.608622e+002	2.572064e-002
92	2.775246e+002	2.493565e-001	2.608289e+002	2.572354e-002
93	2.774182e+002	2.493864e-001	2.607957e+002	2.572642e-002
94	2.773123e+002	2.494162e-001	2.607628e+002	2.572927e-002
95	2.772071e+002	2.494457e-001	2.607300e+002	2.573211e-002
96	2.771023e+002	2.494750e-001	2.606974e+002	2.573492e-002
97	2.769981e+002	2.495041e-001	2.606650e+002	2.573772e-002
98	2.768995e+002	2.495330e-001	2.606328e+002	2.574050e-002
99	2.767964e+002	2.495617e-001	2.606007e+002	2.574326e-002
100	2.766938e+002	2.495903e-001	2.605689e+002	2.574601e-002
101	2.765967e+002	2.496186e-001	2.605372e+002	2.574875e-002
102	2.764951e+002	2.496468e-001	2.605057e+002	2.575148e-002
103	2.763990e+002	2.496749e-001	2.604744e+002	2.575419e-002
104	2.763035e+002	2.497028e-001	2.604432e+002	2.575689e-002
105	2.762034e+002	2.497306e-001	2.604123e+002	2.575959e-002
106	2.761088e+002	2.497582e-001	2.603815e+002	2.576227e-002
107	2.760146e+002	2.497857e-001	2.603509e+002	2.576494e-002
108	2.759210e+002	2.498130e-001	2.603204e+002	2.576761e-002
109	2.758228e+002	2.498402e-001	2.602901e+002	2.577027e-002
110	2.757300e+002	2.498673e-001	2.602601e+002	2.577292e-002
111	2.756378e+002	2.498942e-001	2.602301e+002	2.577556e-002
112	2.755459e+002	2.499211e-001	2.602004e+002	2.577820e-002
113	2.754496e+002	2.499478e-001	2.601721e+002	2.578083e-002
114	2.753636e+002	2.499744e-001	2.601457e+002	2.578345e-002
115	2.752731e+002	2.500008e-001	2.601195e+002	2.578607e-002
116	2.751830e+002	2.500272e-001	2.600935e+002	2.578868e-002
117	2.750934e+002	2.500534e-001	2.600676e+002	2.579128e-002
118	2.750091e+002	2.500796e-001	2.600418e+002	2.579388e-002
119	2.749203e+002	2.501056e-001	2.600162e+002	2.579647e-002
120	2.748318e+002	2.501315e-001	2.599908e+002	2.579906e-002
121	2.747488e+002	2.501573e-001	2.599654e+002	2.580165e-002
122	2.746612e+002	2.501830e-001	2.599402e+002	2.580422e-002
123	2.745790e+002	2.502086e-001	2.599152e+002	2.580680e-002
124	2.744971e+002	2.502340e-001	2.598903e+002	2.580936e-002
125	2.744107e+002	2.502594e-001	2.598655e+002	2.581192e-002
126	2.743296e+002	2.502847e-001	2.598409e+002	2.581448e-002
127	2.742489e+002	2.503099e-001	2.598164e+002	2.581703e-002
128	2.741686e+002	2.503349e-001	2.597920e+002	2.581958e-002
129	2.740836e+002	2.503599e-001	2.597678e+002	2.582212e-002
130	2.740040e+002	2.503848e-001	2.597437e+002	2.582466e-002
131	2.739248e+002	2.504095e-001	2.597197e+002	2.582719e-002
132	2.738459e+002	2.504342e-001	2.596959e+002	2.582971e-002
133	2.737673e+002	2.504587e-001	2.596722e+002	2.583224e-002
134	2.736942e+002	2.504832e-001	2.596487e+002	2.583475e-002
135	2.736163e+002	2.505076e-001	2.596253e+002	2.583726e-002
136	2.735388e+002	2.505318e-001	2.596020e+002	2.583977e-002
137	2.734616e+002	2.505560e-001	2.595788e+002	2.584227e-002
138	2.733848e+002	2.505801e-001	2.595558e+002	2.584476e-002
139	2.733133e+002	2.506040e-001	2.595329e+002	2.584725e-002
140	2.732371e+002	2.506279e-001	2.595101e+002	2.584974e-002
141	2.731662e+002	2.506517e-001	2.594874e+002	2.585221e-002
142	2.730906e+002	2.506754e-001	2.594649e+002	2.585469e-002
143	2.730204e+002	2.506990e-001	2.594425e+002	2.585715e-002
144	2.729455e+002	2.507224e-001	2.594202e+002	2.585962e-002
145	2.728758e+002	2.507458e-001	2.593981e+002	2.586207e-002
146	2.728015e+002	2.507691e-001	2.593761e+002	2.586452e-002
147	2.727325e+002	2.507923e-001	2.593542e+002	2.586697e-002
148	2.726638e+002	2.508154e-001	2.593324e+002	2.586941e-002
149	2.725953e+002	2.508384e-001	2.593107e+002	2.587184e-002
150	2.725222e+002	2.508613e-001	2.592892e+002	2.587427e-002
151	2.724543e+002	2.508841e-001	2.592678e+002	2.587669e-002
152	2.723867e+002	2.509069e-001	2.592465e+002	2.587910e-002
153	2.723194e+002	2.509295e-001	2.592253e+002	2.588151e-002
154	2.722524e+002	2.509520e-001	2.592042e+002	2.588392e-002
155	2.721857e+002	2.509745e-001	2.591833e+002	2.588631e-002
156	2.721192e+002	2.509968e-001	2.591625e+002	2.588871e-002
157	2.720530e+002	2.510190e-001	2.591418e+002	2.589109e-002
158	2.719871e+002	2.510412e-001	2.591212e+002	2.589347e-002
159	2.719264e+002	2.510632e-001	2.591007e+002	2.589584e-002
160	2.718610e+002	2.510852e-001	2.590804e+002	2.589821e-002
161	2.717959e+002	2.511071e-001	2.590601e+002	2.590057e-002
162	2.717360e+002	2.511289e-001	2.590400e+002	2.590292e-002
163	2.716713e+002	2.511505e-001	2.590200e+002	2.590526e-002
164	2.716069e+002	2.511721e-001	2.590001e+002	2.590760e-002
165	2.715478e+002	2.511936e-001	2.589803e+002	2.590994e-002
166	2.714839e+002	2.512150e-001	2.589606e+002	2.591226e-002
167	2.714252e+002	2.512363e-001	2.589410e+002	2.591458e-002
168	2.713618e+002	2.512575e-001	2.589215e+002	2.591690e-002
169	2.713036e+002	2.512787e-001	2.589022e+002	2.591920e-002
170	2.712456e+002	2.512997e-001	2.588829e+002	2.592150e-002
171	2.711829e+002	2.513206e-001	2.588638e+002	2.592379e-002
172	2.711254e+002	2.513415e-001	2.588448e+002	2.592608e-002
173	2.710682e+002	2.513622e-001	2.588259e+002	2.592836e-002
174	2.710111e+002	2.513829e-001	2.588070e+002	2.593063e-002
175	2.709493e+002	2.514035e-001	2.587883e+002	2.593289e-002
176	2.708927e+002	2.514240e-001	2.587697e+002	2.593515e-002
177	2.708364e+002	2.514444e-001	2.587512e+002	2.593740e-002
178	2.707802e+002	2.514647e-001	2.587328e+002	2.593965e-002
179	2.707243e+002	2.514849e-001	2.587145e+002	2.594188e-002
180	2.706685e+002	2.515050e-001	2.586963e+002	2.594411e-002
181	2.706130e+002	2.515250e-001	2.586783e+002	2.594633e-002
182	2.705577e+002	2.515449e-001	2.586603e+002	2.594855e-002
183	2.705026e+002	2.515648e-001	2.586424e+002	2.595076e-002
184	2.704527e+002	2.515846e-001	2.586246e+002	2.595296e-002
185	2.703980e+002	2.516042e-001	2.586069e+002	2.595515e-002
186	2.703435e+002	2.516238e-001	2.585893e+002	2.595734e-002
187	2.702892e+002	2.516433e-001	2.585718e+002	2.595952e-002
188	2.702401e+002	2.516627e-001	2.585545e+002	2.596169e-002
189	2.701862e+002	2.516820e-001	2.585372e+002	2.596385e-002
190	2.701325e+002	2.517012e-001	2.585200e+002	2.596601e-002
191	2.700839e+002	2.517204e-001	2.585029e+002	2.596816e-002
192	2.700306e+002	2.517394e-001	2.584859e+002	2.597030e-002
193	2.699824e+002	2.517584e-001	2.584690e+002	2.597243e-002
194	2.699295e+002	2.517773e-001	2.584522e+002	2.597456e-002
195	2.698817e+002	2.517960e-001	2.584354e+002	2.597668e-002
196	2.698291e+002	2.518147e-001	2.584188e+002	2.597879e-002
197	2.697816e+002	2.518334e-001	2.584023e+002	2.598090e-002
198	2.697294e+002	2.518519e-001	2.583859e+002	2.598299e-002
199	2.696823e+002	2.518703e-001	2.583695e+002	2.598508e-002
200	2.696354e+002	2.518887e-001	2.583533e+002	2.598717e-002
201	2.695887e+002	2.519070e-001	2.583371e+002	2.598924e-002
202	2.695371e+002	2.519251e-001	2.583210e+002	2.599131e-002
203	2.694908e+002	2.519432e-001	2.583051e+002	2.599337e-002
204	2.694445e+002	2.519613e-001	2.582892e+002	2.599542e-002
205	2.693985e+002	2.519792e-001	2.582734e+002	2.599746e-002
206	2.693526e+002	2.519970e-001	2.582577e+002	2.599950e-002
207	2.693069e+002	2.520148e-001	2.582421e+002	2.600153e-002
208	2.692613e+002	2.520325e-001	2.582265e+002	2.600355e-002
209	2.692159e+002	2.520501e-001	2.582111e+002	2.600557e-002
210	2.691707e+002	2.520676e-001	2.581957e+002	2.600757e-002
211	2.691256e+002	2.520850e-001	2.581805e+002	2.600957e-002
212	2.690807e+002	2.521023e-001	2.581653e+002	2.601156e-002
213	2.690359e+002	2.521196e-001	2.581502e+002	2.601355e-002
214	2.689913e+002	2.521368e-001	2.581352e+002	2.601552e-002
215	2.689468e+002	2.521539e-001	2.581202e+002	2.601749e-002
216	2.689025e+002	2.521709e-001	2.581054e+002	2.601945e-002
217	2.688633e+002	2.521878e-001	2.580906e+002	2.602140e-002
218	2.688193e+002	2.522047e-001	2.580759e+002	2.602335e-002
219	2.687754e+002	2.522214e-001	2.580613e+002	2.602529e-002
220	2.687367e+002	2.522381e-001	2.580468e+002	2.602722e-002
221	2.686931e+002	2.522547e-001	2.580324e+002	2.602914e-002
222	2.686497e+002	2.522713e-001	2.580180e+002	2.603106e-002
223	2.686114e+002	2.522877e-001	2.580038e+002	2.603297e-002
224	2.685682e+002	2.523041e-001	2.579896e+002	2.603487e-002
225	2.685302e+002	2.523204e-001	2.579755e+002	2.603676e-002
226	2.684873e+002	2.523366e-001	2.579615e+002	2.603864e-002
227	2.684495e+002	2.523527e-001	2.579475e+002	2.604052e-002
228	2.684069e+002	2.523688e-001	2.579336e+002	2.604239e-002
229	2.683694e+002	2.523848e-001	2.579198e+002	2.604425e-002
230	2.683271e+002	2.524007e-001	2.579061e+002	2.604611e-002
231	2.682898e+002	2.524165e-001	2.578925e+002	2.604795e-002
232	2.682528e+002	2.524322e-001	2.578789e+002	2.604979e-002
233	2.682108e+002	2.524479e-001	2.578654e+002	2.605163e-002
234	2.681739e+002	2.524635e-001	2.578520e+002	2.605345e-002
235	2.681372e+002	2.524790e-001	2.578387e+002	2.605527e-002
236	2.680957e+002	2.524944e-001	2.578254e+002	2.605708e-002
237	2.680592e+002	2.525098e-001	2.578122e+002	2.605888e-002
238	2.680229e+002	2.525251e-001	2.577991e+002	2.606067e-002
239	2.679866e+002	2.525403e-001	2.577861e+002	2.606246e-002
240	2.679505e+002	2.525554e-001	2.577731e+002	2.606424e-002
241	2.679146e+002	2.525705e-001	2.577603e+002	2.606601e-002
242	2.678787e+002	2.525855e-001	2.577474e+002	2.606778e-002
243	2.678380e+002	2.526004e-001	2.577347e+002	2.606954e-002
244	2.678024e+002	2.526152e-001	2.577220e+002	2.607129e-002
245	2.677669e+002	2.526300e-001	2.577094e+002	2.607303e-002
246	2.677315e+002	2.526447e-001	2.576969e+002	2.607476e-002
247	2.676962e+002	2.526593e-001	2.576844e+002	2.607649e-002
248	2.676660e+002	2.526738e-001	2.576720e+002	2.607821e-002
249	2.676310e+002	2.526883e-001	2.576597e+002	2.607992e-002
250	2.675960e+002	2.527027e-001	2.576475e+002	2.608163e-002
251	2.675612e+002	2.527170e-001	2.576353e+002	2.608333e-002
252	2.675265e+002	2.527313e-001	2.576232e+002	2.608502e-002
253	2.674919e+002	2.527455e-001	2.576111e+002	2.608670e-002
254	2.674574e+002	2.527596e-001	2.575992e+002	2.608838e-002
255	2.674280e+002	2.527736e-001	2.575873e+002	2.609005e-002
256	2.673937e+002	2.527876e-001	2.575754e+002	2.609171e-002
257	2.673595e+002	2.528015e-001	2.575637e+002	2.609336e-002
258	2.673254e+002	2.528153e-001	2.575519e+002	2.609501e-002
259	2.672964e+002	2.528291e-001	2.575403e+002	2.609665e-002
260	2.672625e+002	2.528428e-001	2.575287e+002	2.609829e-002
261	2.672337e+002	2.528564e-001	2.575172e+002	2.609991e-002
262	2.672001e+002	2.528699e-001	2.575058e+002	2.610153e-002
263	2.671665e+002	2.528834e-001	2.574944e+002	2.610314e-002
264	2.671380e+002	2.528969e-001	2.574831e+002	2.610475e-002
265	2.671046e+002	2.529102e-001	2.574718e+002	2.610634e-002
266	2.670763e+002	2.529235e-001	2.574606e+002	2.610793e-002
267	2.670431e+002	2.529367e-001	2.574495e+002	2.610952e-002
268	2.670150e+002	2.529498e-001	2.574385e+002	2.611109e-002
269	2.669820e+002	2.529629e-001	2.574275e+002	2.611266e-002
270	2.669541e+002	2.529759e-001	2.574165e+002	2.611422e-002
271	2.669213e+002	2.529889e-001	2.574056e+002	2.611578e-002
272	2.668936e+002	2.530018e-001	2.573948e+002	2.611733e-002
273	2.668659e+002	2.530146e-001	2.573841e+002	2.611887e-002
274	2.668334e+002	2.530273e-001	2.573734e+002	2.612040e-002
275	2.668060e+002	2.530400e-001	2.573627e+002	2.612193e-002
276	2.667786e+002	2.530527e-001	2.573522e+002	2.612345e-002
277	2.667463e+002	2.530652e-001	2.573417e+002	2.612496e-002
278	2.667191e+002	2.530777e-001	2.573312e+002	2.612647e-002
279	2.666920e+002	2.530901e-001	2.573208e+002	2.612797e-002
280	2.666650e+002	2.531025e-001	2.573105e+002	2.612946e-002
281	2.666331e+002	2.531148e-001	2.573002e+002	2.613094e-002
282	2.666062e+002	2.531270e-001	2.572900e+002	2.613242e-002
283	2.665795e+002	2.531392e-001	2.572798e+002	2.613390e-002
284	2.665528e+002	2.531513e-001	2.572697e+002	2.613536e-002
285	2.665262e+002	2.531634e-001	2.572597e+002	2.613682e-002
286	2.664997e+002	2.531754e-001	2.572497e+002	2.613827e-002
287	2.664683e+002	2.531873e-001	2.572397e+002	2.613972e-002
288	2.664419e+002	2.531992e-001	2.572299e+002	2.614116e-002
289	2.664156e+002	2.532110e-001	2.572200e+002	2.614259e-002
290	2.663894e+002	2.532227e-001	2.572103e+002	2.614401e-002
291	2.663633e+002	2.532344e-001	2.572006e+002	2.614543e-002
292	2.663373e+002	2.532460e-001	2.571909e+002	2.614684e-002
293	2.663114e+002	2.532576e-001	2.571813e+002	2.614825e-002
294	2.662855e+002	2.532691e-001	2.571718e+002	2.614965e-002
295	2.662597e+002	2.532805e-001	2.571623e+002	2.615104e-002
296	2.662339e+002	2.532919e-001	2.571528e+002	2.615243e-002
297	2.662133e+002	2.533032e-001	2.571434e+002	2.615381e-002
298	2.661877e+002	2.533145e-001	2.571341e+002	2.615518e-002
299	2.661622e+002	2.533257e-001	2.571248e+002	2.615655e-002
300	2.661368e+002	2.533369e-001	2.571156e+002	2.615791e-002
301	2.661114e+002	2.533479e-001	2.571064e+002	2.615926e-002
302	2.660862e+002	2.533590e-001	2.570973e+002	2.616061e-002
303	2.660609e+002	2.533700e-001	2.570882e+002	2.616195e-002
304	2.660408e+002	2.533809e-001	2.570792e+002	2.616328e-002
305	2.660157e+002	2.533917e-001	2.570702e+002	2.616461e-002
306	2.659907e+002	2.534025e-001	2.570613e+002	2.616593e-002
307	2.659658e+002	2.534133e-001	2.570525e+002	2.616725e-002
308	2.659459e+002	2.534240e-001	2.570436e+002	2.616856e-002
309	2.659211e+002	2.534346e-001	2.570349e+002	2.616986e-002
310	2.658964e+002	2.534452e-001	2.570261e+002	2.617116e-002
311	2.658768e+002	2.534557e-001	2.570175e+002	2.617245e-002
312	2.658522e+002	2.534662e-001	2.570089e+002	2.617373e-002
313	2.658276e+002	2.534766e-001	2.570003e+002	2.617501e-002
314	2.658082e+002	2.534870e-001	2.569918e+002	2.617628e-002
315	2.657838e+002	2.534973e-001	2.569833e+002	2.617755e-002
316	2.657645e+002	2.535075e-001	2.569749e+002	2.617881e-002
317	2.657402e+002	2.535177e-001	2.569665e+002	2.618006e-002
318	2.657160e+002	2.535279e-001	2.569581e+002	2.618131e-002
319	2.656968e+002	2.535380e-001	2.569499e+002	2.618255e-002
320	2.656728e+002	2.535480e-001	2.569416e+002	2.618379e-002
321	2.656538e+002	2.535580e-001	2.569334e+002	2.618502e-002
322	2.656298e+002	2.535679e-001	2.569253e+002	2.618624e-002
323	2.656109e+002	2.535778e-001	2.569172e+002	2.618746e-002
324	2.655871e+002	2.535876e-001	2.569091e+002	2.618867e-002
325	2.655683e+002	2.535974e-001	2.569011e+002	2.618988e-002
326	2.655446e+002	2.536071e-001	2.568932e+002	2.619108e-002
327	2.655260e+002	2.536168e-001	2.568852e+002	2.619227e-002
328	2.655074e+002	2.536264e-001	2.568774e+002	2.619346e-002
329	2.654838e+002	2.536360e-001	2.568695e+002	2.619464e-002
330	2.654654e+002	2.536455e-001	2.568618e+002	2.619582e-002
331	2.654469e+002	2.536550e-001	2.568540e+002	2.619699e-002
332	2.654236e+002	2.536644e-001	2.568463e+002	2.619816e-002
333	2.654053e+002	2.536738e-001	2.568387e+002	2.619932e-002
334	2.653871e+002	2.536831e-001	2.568311e+002	2.620047e-002
335	2.653639e+002	2.536924e-001	2.568235e+002	2.620162e-002
336	2.653457e+002	2.537016e-001	2.568160e+002	2.620276e-002
337	2.653276e+002	2.537108e-001	2.568085e+002	2.620390e-002
338	2.653046e+002	2.537199e-001	2.568011e+002	2.620503e-002
339	2.652866e+002	2.537290e-001	2.567937e+002	2.620616e-002
340	2.652687e+002	2.537380e-001	2.567863e+002	2.620728e-002
341	2.652509e+002	2.537470e-001	2.567790e+002	2.620839e-002
342	2.652281e+002	2.537559e-001	2.567717e+002	2.620950e-002
343	2.652103e+002	2.537648e-001	2.567645e+002	2.621060e-002
344	2.651926e+002	2.537737e-001	2.567573e+002	2.621170e-002
345	2.651749e+002	2.537824e-001	2.567502e+002	2.621280e-002
346	2.651574e+002	2.537912e-001	2.567430e+002	2.621388e-002
347	2.651398e+002	2.537999e-001	2.567360e+002	2.621497e-002
348	2.651223e+002	2.538085e-001	2.567290e+002	2.621604e-002
349	2.650998e+002	2.538171e-001	2.567220e+002	2.621711e-002
350	2.650824e+002	2.538257e-001	2.567150e+002	2.621818e-002
351	2.650651e+002	2.538342e-001	2.567081e+002	2.621924e-002
352	2.650478e+002	2.538427e-001	2.567012e+002	2.622030e-002
353	2.650306e+002	2.538511e-001	2.566944e+002	2.622135e-002
354	2.650133e+002	2.538595e-001	2.566876e+002	2.622239e-002
355	2.649962e+002	2.538678e-001	2.566809e+002	2.622343e-002
356	2.649791e+002	2.538761e-001	2.566741e+002	2.622446e-002
357	2.649620e+002	2.538843e-001	2.566675e+002	2.622549e-002
358	2.649450e+002	2.538925e-001	2.566608e+002	2.622652e-002
359	2.649281e+002	2.539007e-001	2.566542e+002	2.622754e-002
360	2.649111e+002	2.539088e-001	2.566477e+002	2.622855e-002
361	2.648943e+002	2.539169e-001	2.566411e+002	2.622956e-002
362	2.648774e+002	2.539249e-001	2.566347e+002	2.623056e-002
363	2.648607e+002	2.539329e-001	2.566282e+002	2.623156e-002
364	2.648439e+002	2.539408e-001	2.566218e+002	2.623255e-002
365	2.648272e+002	2.539487e-001	2.566154e+002	2.623354e-002
366	2.648106e+002	2.539566e-001	2.566091e+002	2.623453e-002
367	2.647990e+002	2.539644e-001	2.566028e+002	2.623550e-002
368	2.647824e+002	2.539721e-001	2.565965e+002	2.623648e-002
369	2.647659e+002	2.539799e-001	2.565902e+002	2.623745e-002
370	2.647494e+002	2.539876e-001	2.565840e+002	2.623841e-002
371	2.647330e+002	2.539952e-001	2.565779e+002	2.623937e-002
372	2.647166e+002	2.540028e-001	2.565717e+002	2.624032e-002
373	2.647003e+002	2.540104e-001	2.565656e+002	2.624127e-002
374	2.646890e+002	2.540179e-001	2.565596e+002	2.624222e-002
375	2.646727e+002	2.540254e-001	2.565536e+002	2.624316e-002
376	2.646565e+002	2.540328e-001	2.565476e+002	2.624409e-002
377	2.646403e+002	2.540402e-001	2.565416e+002	2.624502e-002
378	2.646242e+002	2.540476e-001	2.565357e+002	2.624594e-002
379	2.646131e+002	2.540549e-001	2.565298e+002	2.624686e-002
380	2.645971e+002	2.540622e-001	2.565239e+002	2.624778e-002
381	2.645810e+002	2.540694e-001	2.565181e+002	2.624869e-002
382	2.645651e+002	2.540766e-001	2.565123e+002	2.624960e-002
383	2.645541e+002	2.540838e-001	2.565066e+002	2.625050e-002
384	2.645382e+002	2.540909e-001	2.565008e+002	2.625140e-002
385	2.645224e+002	2.540980e-001	2.564951e+002	2.625229e-002
386	2.645115e+002	2.541050e-001	2.564895e+002	2.625318e-002
387	2.644958e+002	2.541120e-001	2.564839e+002	2.625406e-002
388	2.644800e+002	2.541190e-001	2.564783e+002	2.625494e-002
389	2.644693e+002	2.541260e-001	2.564727e+002	2.625581e-002
390	2.644536e+002	2.541328e-001	2.564672e+002	2.625668e-002
391	2.644380e+002	2.541397e-001	2.564617e+002	2.625755e-002
392	2.644274e+002	2.541465e-001	2.564562e+002	2.625841e-002
393	2.644118e+002	2.541533e-001	2.564507e+002	2.625926e-002
394	2.644013e+002	2.541601e-001	2.564453e+002	2.626012e-002
395	2.643858e+002	2.541668e-001	2.564400e+002	2.626096e-002
396	2.643704e+002	2.541734e-001	2.564346e+002	2.626181e-002
397	2.643600e+002	2.541801e-001	2.564293e+002	2.626265e-002
398	2.643446e+002	2.541867e-001	2.564240e+002	2.626348e-002
399	2.643343e+002	2.541932e-001	2.564188e+002	2.626431e-002
400	2.643189e+002	2.541998e-001	2.564135e+002	2.626514e-002
401	2.643087e+002	2.542063e-001	2.564083e+002	2.626596e-002
402	2.642934e+002	2.542127e-001	2.564032e+002	2.626677e-002
403	2.642832e+002	2.542192e-001	2.563980e+002	2.626759e-002
404	2.642681e+002	2.542255e-001	2.563929e+002	2.626840e-002
405	2.642579e+002	2.542319e-001	2.563878e+002	2.626920e-002
406	2.642428e+002	2.542382e-001	2.563828e+002	2.627000e-002
407	2.642327e+002	2.542445e-001	2.563778e+002	2.627080e-002
408	2.642177e+002	2.542507e-001	2.563728e+002	2.627159e-002
409	2.642077e+002	2.542570e-001	2.563678e+002	2.627238e-002
410	2.641927e+002	2.542631e-001	2.563629e+002	2.627316e-002
411	2.641828e+002	2.542693e-001	2.563580e+002	2.627394e-002
412	2.641679e+002	2.542754e-001	2.563531e+002	2.627472e-002
413	2.641580e+002	2.542815e-001	2.563482e+002	2.627549e-002
414	2.641432e+002	2.542875e-001	2.563434e+002	2.627626e-002
415	2.641334e+002	2.542936e-001	2.563386e+002	2.627702e-002
416	2.641236e+002	2.542995e-001	2.563338e+002	2.627778e-002
417	2.641088e+002	2.543055e-001	2.563291e+002	2.627853e-002
418	2.640991e+002	2.543114e-001	2.563244e+002	2.627929e-002
419	2.640844e+002	2.543173e-001	2.563197e+002	2.628003e-002
420	2.640747e+002	2.543231e-001	2.563150e+002	2.628078e-002
421	2.640651e+002	2.543290e-001	2.563104e+002	2.628152e-002
422	2.640505e+002	2.543347e-001	2.563058e+002	2.628225e-002
423	2.640410e+002	2.543405e-001	2.563012e+002	2.628298e-002
424	2.640314e+002	2.543462e-001	2.562966e+002	2.628371e-002
425	2.640169e+002	2.543519e-001	2.562921e+002	2.628444e-002
426	2.640074e+002	2.543576e-001	2.562876e+002	2.628516e-002
427	2.639980e+002	2.543632e-001	2.562831e+002	2.628587e-002
428	2.639835e+002	2.543688e-001	2.562787e+002	2.628659e-002
429	2.639741e+002	2.543744e-001	2.562742e+002	2.628730e-002
430	2.639648e+002	2.543799e-001	2.562698e+002	2.628800e-002
431	2.639554e+002	2.543854e-001	2.562655e+002	2.628870e-002
432	2.639411e+002	2.543909e-001	2.562611e+002	2.628940e-002
433	2.639318e+002	2.543963e-001	2.562568e+002	2.629009e-002
434	2.639226e+002	2.544018e-001	2.562525e+002	2.629079e-002
435	2.639134e+002	2.544072e-001	2.562482e+002	2.629147e-002
436	2.638992e+002	2.544125e-001	2.562439e+002	2.629216e-002
437	2.638900e+002	2.544178e-001	2.562397e+002	2.629284e-002
438	2.638808e+002	2.544231e-001	2.562355e+002	2.629351e-002
439	2.638717e+002	2.544284e-001	2.562313e+002	2.629418e-002
440	2.638576e+002	2.544336e-001	2.562272e+002	2.629485e-002
441	2.638485e+002	2.544389e-001	2.562230e+002	2.629552e-002
442	2.638395e+002	2.544440e-001	2.562189e+002	2.629618e-002
443	2.638305e+002	2.544492e-001	2.562148e+002	2.629684e-002
444	2.638215e+002	2.544543e-001	2.562108e+002	2.629749e-002
445	2.638075e+002	2.544594e-001	2.562067e+002	2.629814e-002
446	2.637986e+002	2.544645e-001	2.562027e+002	2.629879e-002
447	2.637897e+002	2.544695e-001	2.561987e+002	2.629944e-002
448	2.637808e+002	2.544745e-001	2.561947e+002	2.630008e-002
449	2.637719e+002	2.544795e-001	2.561908e+002	2.630071e-002
450	2.637631e+002	2.544845e-001	2.561869e+002	2.630135e-002
451	2.637543e+002	2.544894e-001	2.561830e+002	2.630198e-002
452	2.637405e+002	2.544943e-001	2.561791e+002	2.630261e-002
453	2.637317e+002	2.544992e-001	2.561752e+002	2.630323e-002
454	2.637230e+002	2.545040e-001	2.561714e+002	2.630385e-002
455	2.637143e+002	2.545089e-001	2.561676e+002	2.630447e-002
456	2.637056e+002	2.545137e-001	2.561638e+002	2.630508e-002
457	2.636969e+002	2.545184e-001	2.561600e+002	2.630569e-002
458	2.636883e+002	2.545232e-001	2.561563e+002	2.630630e-002
459	2.636796e+002	2.545279e-001	2.561525e+002	2.630691e-002
460	2.636710e+002	2.545326e-001	2.561488e+002	2.630751e-002
461	2.636624e+002	2.545372e-001	2.561451e+002	2.630810e-002
462	2.636539e+002	2.545419e-001	2.561415e+002	2.630870e-002
463	2.636404e+002	2.545465e-001	2.561378e+002	2.630929e-002
464	2.636319e+002	2.545511e-001	2.561342e+002	2.630988e-002
465	2.636234e+002	2.545556e-001	2.561306e+002	2.631046e-002
466	2.636149e+002	2.545602e-001	2.561270e+002	2.631104e-002
467	2.636065e+002	2.545647e-001	2.561235e+002	2.631162e-002
468	2.635981e+002	2.545692e-001	2.561199e+002	2.631220e-002
469	2.635896e+002	2.545736e-001	2.561164e+002	2.631277e-002
470	2.635813e+002	2.545780e-001	2.561129e+002	2.631334e-002
471	2.635729e+002	2.545825e-001	2.561094e+002	2.631391e-002
472	2.635646e+002	2.545868e-001	2.561060e+002	2.631447e-002
473	2.635563e+002	2.545912e-001	2.561025e+002	2.631503e-002
474	2.635480e+002	2.545955e-001	2.560991e+002	2.631559e-002
475	2.635397e+002	2.545999e-001	2.560957e+002	2.631614e-002
476	2.635314e+002	2.546041e-001	2.560923e+002	2.631669e-002
477	2.635232e+002	2.546084e-001	2.560890e+002	2.631724e-002
478	2.635150e+002	2.546126e-001	2.560856e+002	2.631779e-002
479	2.635068e+002	2.546169e-001	2.560823e+002	2.631833e-002
480	2.635037e+002	2.546211e-001	2.560790e+002	2.631887e-002
481	2.634955e+002	2.546252e-001	2.560757e+002	2.631940e-002
482	2.634874e+002	2.546294e-001	2.560724e+002	2.631994e-002
483	2.634793e+002	2.546335e-001	2.560692e+002	2.632047e-002
484	2.634712e+002	2.546376e-001	2.560660e+002	2.632100e-002
485	2.634631e+002	2.546417e-001	2.560627e+002	2.632152e-002
486	2.634551e+002	2.546457e-001	2.560595e+002	2.632204e-002
487	2.634470e+002	2.546498e-001	2.560564e+002	2.632256e-002
488	2.634390e+002	2.546538e-001	2.560532e+002	2.632308e-002
489	2.634310e+002	2.546578e-001	2.560501e+002	2.632359e-002
490	2.634231e+002	2.546618e-001	2.560470e+002	2.632410e-002
491	2.634151e+002	2.546658e-001	2.560439e+002	2.632461e-002
492	2.634122e+002	2.546697e-001	2.560408e+002	2.632512e-002
493	2.634043e+002	2.546736e-001	2.560377e+002	2.632562e-002
494	2.633964e+002	2.546775e-001	2.560347e+002	2.632612e-002
495	2.633885e+002	2.546814e-001	2.560316e+002	2.632661e-002
496	2.633806e+002	2.546852e-001	2.560286e+002	2.632711e-002
497	2.633728e+002	2.546890e-001	2.560256e+002	2.632760e-002
498	2.633649e+002	2.546928e-001	2.560226e+002	2.632809e-002
499	2.633621e+002	2.546966e-001	2.560197e+002	2.632858e-002
500	2.633543e+002	2.547004e-001	2.560167e+002	2.632906e-002
501	2.633466e+002	2.547041e-001	2.560138e+002	2.632954e-002
502	2.633388e+002	2.547079e-001	2.560109e+002	2.633002e-002
503	2.633311e+002	2.547116e-001	2.560080e+002	2.633049e-002
504	2.633234e+002	2.547152e-001	2.560051e+002	2.633097e-002
505	2.633207e+002	2.547189e-001	2.560023e+002	2.633144e-002
506	2.633130e+002	2.547225e-001	2.559994e+002	2.633190e-002
507	2.633053e+002	2.547261e-001	2.559966e+002	2.633237e-002
508	2.632977e+002	2.547297e-001	2.559938e+002	2.633283e-002
509	2.632900e+002	2.547333e-001	2.559910e+002	2.633329e-002
510	2.632874e+002	2.547369e-001	2.559882e+002	2.633375e-002
511	2.632798e+002	2.547404e-001	2.559854e+002	2.633421e-002
512	2.632722e+002	2.547439e-001	2.559827e+002	2.633466e-002
513	2.632647e+002	2.547474e-001	2.559800e+002	2.633511e-002
514	2.632571e+002	2.547509e-001	2.559773e+002	2.633556e-002
515	2.632546e+002	2.547544e-001	2.559746e+002	2.633600e-002
516	2.632470e+002	2.547578e-001	2.559719e+002	2.633644e-002
517	2.632395e+002	2.547612e-001	2.559692e+002	2.633688e-002
518	2.632320e+002	2.547646e-001	2.559665e+002	2.633732e-002
519	2.632296e+002	2.547680e-001	2.559639e+002	2.633776e-002
520	2.632221e+002	2.547714e-001	2.559613e+002	2.633819e-002
521	2.632147e+002	2.547747e-001	2.559587e+002	2.633862e-002
522	2.632072e+002	2.547780e-001	2.559561e+002	2.633905e-002
523	2.632048e+002	2.547813e-001	2.559535e+002	2.633948e-002
524	2.631974e+002	2.547846e-001	2.559510e+002	2.633990e-002
525	2.631901e+002	2.547879e-001	2.559484e+002	2.634032e-002
526	2.631877e+002	2.547911e-001	2.559459e+002	2.634074e-002
527	2.631804e+002	2.547944e-001	2.559434e+002	2.634116e-002
528	2.631730e+002	2.547976e-001	2.559408e+002	2.634157e-002
529	2.631657e+002	2.548008e-001	2.559384e+002	2.634198e-002
530	2.631634e+002	2.548039e-001	2.559359e+002	2.634239e-002
531	2.631561e+002	2.548071e-001	2.559334e+002	2.634280e-002
532	2.631488e+002	2.548102e-001	2.559310e+002	2.634320e-002
533	2.631466e+002	2.548133e-001	2.559285e+002	2.634361e-002
534	2.631393e+002	2.548165e-001	2.559261e+002	2.634401e-002
535	2.631321e+002	2.548195e-001	2.559237e+002	2.634441e-002
536	2.631298e+002	2.548226e-001	2.559213e+002	2.634480e-002
537	2.631226e+002	2.548257e-001	2.559190e+002	2.634520e-002
538	2.631155e+002	2.548287e-001	2.559166e+002	2.634559e-002
539	2.631133e+002	2.548317e-001	2.559142e+002	2.634598e-002
540	2.631061e+002	2.548347e-001	2.559119e+002	2.634637e-002
541	2.630990e+002	2.548377e-001	2.559096e+002	2.634675e-002
542	2.630968e+002	2.548407e-001	2.559073e+002	2.634713e-002
543	2.630897e+002	2.548436e-001	2.559050e+002	2.634752e-002
544	2.630826e+002	2.548465e-001	2.559027e+002	2.634789e-002
545	2.630805e+002	2.548494e-001	2.559004e+002	2.634827e-002
546	2.630734e+002	2.548523e-001	2.558982e+002	2.634865e-002
547	2.630713e+002	2.548552e-001	2.558959e+002	2.634902e-002
548	2.630643e+002	2.548581e-001	2.558937e+002	2.634939e-002
549	2.630572e+002	2.548609e-001	2.558915e+002	2.634976e-002
550	2.630552e+002	2.548638e-001	2.558893e+002	2.635012e-002
551	2.630482e+002	2.548666e-001	2.558871e+002	2.635049e-002
552	2.630412e+002	2.548694e-001	2.558849e+002	2.635085e-002
553	2.630392e+002	2.548722e-001	2.558828e+002	2.635121e-002
554	2.630322e+002	2.548749e-001	2.558806e+002	2.635157e-002
555	2.630302e+002	2.548777e-001	2.558785e+002	2.635193e-002
556	2.630233e+002	2.548804e-001	2.558764e+002	2.635228e-002
557	2.630163e+002	2.548832e-001	2.558742e+002	2.635263e-002
558	2.630144e+002	2.548859e-001	2.558721e+002	2.635298e-002
559	2.630075e+002	2.548886e-001	2.558700e+002	2.635333e-002
560	2.630056e+002	2.548912e-001	2.558680e+002	2.635368e-002
561	2.629987e+002	2.548939e-001	2.558659e+002	2.635402e-002
562	2.629968e+002	2.548965e-001	2.558639e+002	2.635436e-002
563	2.629899e+002	2.548992e-001	2.558618e+002	2.635470e-002
564	2.629831e+002	2.549018e-001	2.558598e+002	2.635504e-002
565	2.629812e+002	2.549044e-001	2.558578e+002	2.635538e-002
566	2.629744e+002	2.549070e-001	2.558558e+002	2.635571e-002
567	2.629726e+002	2.549095e-001	2.558538e+002	2.635605e-002
568	2.629658e+002	2.549121e-001	2.558518e+002	2.635638e-002
569	2.629640e+002	2.549146e-001	2.558498e+002	2.635671e-002
570	2.629572e+002	2.549171e-001	2.558478e+002	2.635703e-002
571	2.629554e+002	2.549197e-001	2.558459e+002	2.635736e-002
572	2.629486e+002	2.549222e-001	2.558440e+002	2.635768e-002
573	2.629419e+002	2.549246e-001	2.558420e+002	2.635801e-002
574	2.629401e+002	2.549271e-001	2.558401e+002	2.635833e-002
575	2.629334e+002	2.549296e-001	2.558382e+002	2.635864e-002
576	2.629317e+002	2.549320e-001	2.558363e+002	2.635896e-002
577	2.629249e+002	2.549344e-001	2.558345e+002	2.635928e-002
578	2.629232e+002	2.549368e-001	2.558326e+002	2.635959e-002
579	2.629166e+002	2.549392e-001	2.558307e+002	2.635990e-002
580	2.629149e+002	2.549416e-001	2.558289e+002	2.636021e-002
581	2.629082e+002	2.549440e-001	2.558270e+002	2.636052e-002
582	2.629065e+002	2.549463e-001	2.558252e+002	2.636082e-002
583	2.628999e+002	2.549487e-001	2.558234e+002	2.636113e-002
584	2.628983e+002	2.549510e-001	2.558216e+002	2.636143e-002
585	2.628916e+002	2.549533e-001	2.558198e+002	2.636173e-002
586	2.628900e+002	2.549556e-001	2.558180e+002	2.636203e-002
587	2.628834e+002	2.549579e-001	2.558162e+002	2.636233e-002
588	2.628818e+002	2.549602e-001	2.558145e+002	2.636262e-002
589	2.628752e+002	2.549625e-001	2.558127e+002	2.636291e-002
590	2.628736e+002	2.549647e-001	2.558110e+002	2.636321e-002
591	2.628671e+002	2.549670e-001	2.558093e+002	2.636350e-002
592	2.628655e+002	2.549692e-001	2.558075e+002	2.636379e-002
593	2.628589e+002	2.549714e-001	2.558058e+002	2.636407e-002
594	2.628574e+002	2.549736e-001	2.558041e+002	2.636436e-002
595	2.628508e+002	2.549758e-001	2.558024e+002	2.636464e-002
596	2.628493e+002	2.549780e-001	2.558007e+002	2.636493e-002
597	2.628478e+002	2.549801e-001	2.557991e+002	2.636521e-002
598	2.628413e+002	2.549823e-001	2.557974e+002	2.636549e-002
599	2.628398e+002	2.549844e-001	2.557958e+002	2.636577e-002
600	2.628333e+002	2.549866e-001	2.557941e+002	2.636604e-002
601	2.628318e+002	2.549887e-001	2.557925e+002	2.636632e-002
602	2.628253e+002	2.549908e-001	2.557909e+002	2.636659e-002
603	2.628239e+002	2.549929e-001	2.557893e+002	2.636687e-002
604	2.628174e+002	2.549950e-001	2.557876e+002	2.636714e-002
605	2.628160e+002	2.549970e-001	2.557861e+002	2.636741e-002
606	2.628095e+002	2.549991e-001	2.557845e+002	2.636767e-002
607	2.628081e+002	2.550012e-001	2.557829e+002	2.636794e-002
608	2.628067e+002	2.550032e-001	2.557813e+002	2.636820e-002
609	2.628003e+002	2.550052e-001	2.557798e+002	2.636847e-002
610	2.627989e+002	2.550072e-001	2.557782e+002	2.636873e-002
611	2.627925e+002	2.550092e-001	2.557767e+002	2.636899e-002
612	2.627911e+002	2.550112e-001	2.557752e+002	2.636925e-002
613	2.627897e+002	2.550132e-001	2.557736e+002	2.636950e-002
614	2.627834e+002	2.550152e-001	2.557721e+002	2.636976e-002
615	2.627820e+002	2.550171e-001	2.557706e+002	2.637001e-002
616	2.627757e+002	2.550191e-001	2.557691e+002	2.637027e-002
617	2.627743e+002	2.550210e-001	2.557676e+002	2.637052e-002
618	2.627680e+002	2.550229e-001	2.557662e+002	2.637077e-002
619	2.627667e+002	2.550248e-001	2.557647e+002	2.637102e-002
620	2.627654e+002	2.550267e-001	2.557632e+002	2.637126e-002
621	2.627590e+002	2.550286e-001	2.557618e+002	2.637151e-002
622	2.627578e+002	2.550305e-001	2.557603e+002	2.637175e-002
623	2.627515e+002	2.550324e-001	2.557589e+002	2.637200e-002
624	2.627502e+002	2.550342e-001	2.557575e+002	2.637224e-002
625	2.627489e+002	2.550361e-001	2.557561e+002	2.637248e-002
626	2.627426e+002	2.550379e-001	2.557547e+002	2.637272e-002
627	2.627414e+002	2.550397e-001	2.557533e+002	2.637296e-002
628	2.627401e+002	2.550415e-001	2.557519e+002	2.637319e-002
629	2.627339e+002	2.550433e-001	2.557505e+002	2.637343e-002
630	2.627326e+002	2.550451e-001	2.557491e+002	2.637366e-002
631	2.627264e+002	2.550469e-001	2.557478e+002	2.637389e-002
632	2.627252e+002	2.550487e-001	2.557464e+002	2.637412e-002
633	2.627240e+002	2.550504e-001	2.557450e+002	2.637435e-002
634	2.627178e+002	2.550522e-001	2.557437e+002	2.637458e-002
635	2.627166e+002	2.550539e-001	2.557424e+002	2.637481e-002
636	2.627154e+002	2.550557e-001	2.557410e+002	2.637503e-002
637	2.627092e+002	2.550574e-001	2.557397e+002	2.637526e-002
638	2.627081e+002	2.550591e-001	2.557384e+002	2.637548e-002
639	2.627069e+002	2.550608e-001	2.557371e+002	2.637570e-002
640	2.627007e+002	2.550625e-001	2.557358e+002	2.637592e-002
641	2.626996e+002	2.550642e-001	2.557345e+002	2.637614e-002
642	2.626934e+002	2.550658e-001	2.557333e+002	2.637636e-002
643	2.626923e+002	2.550675e-001	2.557320e+002	2.637657e-002
644	2.626912e+002	2.550691e-001	2.557307e+002	2.637679e-002
645	2.626851e+002	2.550708e-001	2.557295e+002	2.637700e-002
646	2.626839e+002	2.550724e-001	2.557282e+002	2.637722e-002
647	2.626828e+002	2.550740e-001	2.557270e+002	2.637743e-002
648	2.626767e+002	2.550756e-001	2.557257e+002	2.637764e-002
649	2.626757e+002	2.550772e-001	2.557245e+002	2.637785e-002
650	2.626746e+002	2.550788e-001	2.557233e+002	2.637806e-002
651	2.626685e+002	2.550804e-001	2.557221e+002	2.637826e-002
652	2.626674e+002	2.550820e-001	2.557209e+002	2.637847e-002
653	2.626664e+002	2.550836e-001	2.557197e+002	2.637867e-002
654	2.626603e+002	2.550851e-001	2.557185e+002	2.637887e-002
655	2.626592e+002	2.550867e-001	2.557173e+002	2.637908e-002
656	2.626582e+002	2.550882e-001	2.557161e+002	2.637928e-002
657	2.626522e+002	2.550897e-001	2.557150e+002	2.637948e-002
658	2.626511e+002	2.550913e-001	2.557138e+002	2.637967e-002
659	2.626501e+002	2.550928e-001	2.557126e+002	2.637987e-002
660	2.626491e+002	2.550943e-001	2.557115e+002	2.638007e-002
661	2.626431e+002	2.550958e-001	2.557103e+002	2.638026e-002
662	2.626421e+002	2.550972e-001	2.557092e+002	2.638046e-002
663	2.626411e+002	2.550987e-001	2.557081e+002	2.638065e-002
664	2.626351e+002	2.551002e-001	2.557070e+002	2.638084e-002
665	2.626341e+002	2.551016e-001	2.557059e+002	2.638103e-002
666	2.626331e+002	2.551031e-001	2.557047e+002	2.638122e-002
667	2.626271e+002	2.551045e-001	2.557036e+002	2.638141e-002
668	2.626261e+002	2.551060e-001	2.557026e+002	2.638160e-002
669	2.626252e+002	2.551074e-001	2.557015e+002	2.638178e-002
670	2.626242e+002	2.551088e-001	2.557004e+002	2.638197e-002
671	2.626183e+002	2.551102e-001	2.556993e+002	2.638215e-002
672	2.626173e+002	2.551116e-001	2.556982e+002	2.638233e-002
673	2.626164e+002	2.551130e-001	2.556972e+002	2.638251e-002
674	2.626105e+002	2.551144e-001	2.556961e+002	2.638270e-002
675	2.626095e+002	2.551158e-001	2.556951e+002	2.638287e-002
676	2.626086e+002	2.551171e-001	2.556940e+002	2.638305e-002
677	2.626077e+002	2.551185e-001	2.556930e+002	2.638323e-002
678	2.626018e+002	2.551198e-001	2.556920e+002	2.638341e-002
679	2.626009e+002	2.551212e-001	2.556909e+002	2.638358e-002
680	2.626000e+002	2.551225e-001	2.556899e+002	2.638376e-002
681	2.625941e+002	2.551238e-001	2.556889e+002	2.638393e-002
682	2.625932e+002	2.551252e-001	2.556879e+002	2.638410e-002
683	2.625924e+002	2.551265e-001	2.556869e+002	2.638427e-002
684	2.625915e+002	2.551278e-001	2.556859e+002	2.638444e-002
685	2.625856e+002	2.551291e-001	2.556849e+002	2.638461e-002
686	2.625847e+002	2.551303e-001	2.556840e+002	2.638478e-002
687	2.625839e+002	2.551316e-001	2.556830e+002	2.638495e-002
688	2.625830e+002	2.551329e-001	2.556820e+002	2.638511e-002
689	2.625772e+002	2.551342e-001	2.556810e+002	2.638528e-002
690	2.625764e+002	2.551354e-001	2.556801e+002	2.638544e-002
691	2.625755e+002	2.551367e-001	2.556791e+002	2.638561e-002
692	2.625747e+002	2.551379e-001	2.556782e+002	2.638577e-002
693	2.625689e+002	2.551391e-001	2.556773e+002	2.638593e-002
694	2.625681e+002	2.551404e-001	2.556763e+002	2.638609e-002
695	2.625672e+002	2.551416e-001	2.556754e+002	2.638625e-002
696	2.625664e+002	2.551428e-001	2.556745e+002	2.638641e-002
697	2.625606e+002	2.551440e-001	2.556736e+002	2.638657e-002
698	2.625598e+002	2.551452e-001	2.556726e+002	2.638672e-002
699	2.625591e+002	2.551464e-001	2.556717e+002	2.638688e-002
700	2.625583e+002	2.551476e-001	2.556708e+002	2.638703e-002
701	2.625525e+002	2.551487e-001	2.556699e+002	2.638719e-002
702	2.625517e+002	2.551499e-001	2.556691e+002	2.638734e-002
703	2.625509e+002	2.551511e-001	2.556682e+002	2.638749e-002
704	2.625502e+002	2.551522e-001	2.556673e+002	2.638764e-002
705	2.625444e+002	2.551534e-001	2.556664e+002	2.638779e-002
706	2.625436e+002	2.551545e-001	2.556655e+002	2.638794e-002
707	2.625429e+002	2.551557e-001	2.556647e+002	2.638809e-002
708	2.625421e+002	2.551568e-001	2.556638e+002	2.638824e-002
709	2.625364e+002	2.551579e-001	2.556630e+002	2.638838e-002
710	2.625357e+002	2.551590e-001	2.556621e+002	2.638853e-002
711	2.625349e+002	2.551601e-001	2.556613e+002	2.638867e-002
712	2.625342e+002	2.551612e-001	2.556605e+002	2.638882e-002
713	2.625335e+002	2.551623e-001	2.556596e+002	2.638896e-002
714	2.625277e+002	2.551634e-001	2.556588e+002	2.638910e-002
715	2.625270e+002	2.551645e-001	2.556580e+002	2.638924e-002
716	2.625263e+002	2.551656e-001	2.556572e+002	2.638939e-002
717	2.625256e+002	2.551666e-001	2.556564e+002	2.638952e-002
718	2.625199e+002	2.551677e-001	2.556555e+002	2.638966e-002
719	2.625192e+002	2.551687e-001	2.556547e+002	2.638980e-002
720	2.625185e+002	2.551698e-001	2.556539e+002	2.638994e-002
721	2.625178e+002	2.551708e-001	2.556532e+002	2.639007e-002
722	2.625172e+002	2.551719e-001	2.556524e+002	2.639021e-002
723	2.625115e+002	2.551729e-001	2.556516e+002	2.639034e-002
724	2.625108e+002	2.551739e-001	2.556508e+002	2.639048e-002
725	2.625101e+002	2.551749e-001	2.556500e+002	2.639061e-002
726	2.625095e+002	2.551759e-001	2.556493e+002	2.639074e-002
727	2.625088e+002	2.551769e-001	2.556485e+002	2.639088e-002
728	2.625032e+002	2.551779e-001	2.556478e+002	2.639101e-002
729	2.625025e+002	2.551789e-001	2.556470e+002	2.639114e-002
730	2.625019e+002	2.551799e-001	2.556463e+002	2.639126e-002
731	2.625012e+002	2.551809e-001	2.556455e+002	2.639139e-002
732	2.625006e+002	2.551819e-001	2.556448e+002	2.639152e-002
733	2.624949e+002	2.551828e-001	2.556440e+002	2.639165e-002
734	2.624943e+002	2.551838e-001	2.556433e+002	2.639177e-002
735	2.624937e+002	2.551847e-001	2.556426e+002	2.639190e-002
736	2.624931e+002	2.551857e-001	2.556419e+002	2.639202e-002
737	2.624925e+002	2.551866e-001	2.556412e+002	2.639215e-002
738	2.624868e+002	2.551876e-001	2.556404e+002	2.639227e-002
739	2.624862e+002	2.551885e-001	2.556397e+002	2.639239e-002
740	2.624856e+002	2.551894e-001	2.556390e+002	2.639251e-002
741	2.624850e+002	2.551904e-001	2.556383e+002	2.639263e-002
742	2.624844e+002	2.551913e-001	2.556376e+002	2.639275e-002
743	2.624788e+002	2.551922e-001	2.556370e+002	2.639287e-002
744	2.624782e+002	2.551931e-001	2.556363e+002	2.639299e-002
745	2.624777e+002	2.551940e-001	2.556356e+002	2.639311e-002
746	2.624771e+002	2.551949e-001	2.556349e+002	2.639323e-002
747	2.624765e+002	2.551958e-001	2.556342e+002	2.639334e-002
748	2.624759e+002	2.551966e-001	2.556336e+002	2.639346e-002
749	2.624703e+002	2.551975e-001	2.556329e+002	2.639357e-002
750	2.624698e+002	2.551984e-001	2.556323e+002	2.639369e-002
751	2.624692e+002	2.551993e-001	2.556316e+002	2.639380e-002
752	2.624687e+002	2.552001e-001	2.556309e+002	2.639391e-002
753	2.624681e+002	2.552010e-001	2.556303e+002	2.639402e-002
754	2.624625e+002	2.552018e-001	2.556297e+002	2.639414e-002
755	2.624620e+002	2.552027e-001	2.556290e+002	2.639425e-002
756	2.624615e+002	2.552035e-001	2.556284e+002	2.639436e-002
757	2.624609e+002	2.552043e-001	2.556278e+002	2.639447e-002
758	2.624604e+002	2.552052e-001	2.556271e+002	2.639457e-002
759	2.624598e+002	2.552060e-001	2.556265e+002	2.639468e-002
760	2.624543e+002	2.552068e-001	2.556259e+002	2.639479e-002
761	2.624538e+002	2.552076e-001	2.556253e+002	2.639490e-002
762	2.624533e+002	2.552084e-001	2.556247e+002	2.639500e-002
763	2.624527e+002	2.552092e-001	2.556240e+002	2.639511e-002
764	2.624522e+002	2.552100e-001	2.556234e+002	2.639521e-002
765	2.624517e+002	2.552108e-001	2.556228e+002	2.639532e-002
766	2.624512e+002	2.552116e-001	2.556223e+002	2.639542e-002
767	2.624457e+002	2.552124e-001	2.556217e+002	2.639552e-002
768	2.624452e+002	2.552132e-001	2.556211e+002	2.639563e-002
769	2.624447e+002	2.552140e-001	2.556205e+002	2.639573e-002
770	2.624442e+002	2.552147e-001	2.556199e+002	2.639583e-002
771	2.624437e+002	2.552155e-001	2.556193e+002	2.639593e-002
772	2.624432e+002	2.552163e-001	2.556188e+002	2.639603e-002
773	2.624377e+002	2.552170e-001	2.556182e+002	2.639613e-002
774	2.624372e+002	2.552178e-001	2.556176e+002	2.639622e-002
775	2.624367e+002	2.552185e-001	2.556171e+002	2.639632e-002
776	2.624363e+002	2.552192e-001	2.556165e+002	2.639642e-002
777	2.624358e+002	2.552200e-001	2.556159e+002	2.639652e-002
778	2.624353e+002	2.552207e-001	2.556154e+002	2.639661e-002
779	2.624349e+002	2.552214e-001	2.556148e+002	2.639671e-002
780	2.624294e+002	2.552222e-001	2.556143e+002	2.639680e-002
781	2.624289e+002	2.552229e-001	2.556138e+002	2.639690e-002
782	2.624285e+002	2.552236e-001	2.556132e+002	2.639699e-002
783	2.624280e+002	2.552243e-001	2.556127e+002	2.639708e-002
784	2.624276e+002	2.552250e-001	2.556122e+002	2.639717e-002
785	2.624271e+002	2.552257e-001	2.556116e+002	2.639727e-002
786	2.624267e+002	2.552264e-001	2.556111e+002	2.639736e-002
787	2.624212e+002	2.552271e-001	2.556106e+002	2.639745e-002
788	2.624208e+002	2.552278e-001	2.556101e+002	2.639754e-002
789	2.624203e+002	2.552285e-001	2.556096e+002	2.639763e-002
790	2.624199e+002	2.552291e-001	2.556090e+002	2.639772e-002
791	2.624195e+002	2.552298e-001	2.556085e+002	2.639780e-002
792	2.624191e+002	2.552305e-001	2.556080e+002	2.639789e-002
793	2.624186e+002	2.552311e-001	2.556075e+002	2.639798e-002
794	2.624132e+002	2.552318e-001	2.556070e+002	2.639807e-002
795	2.624128e+002	2.552325e-001	2.556065e+002	2.639815e-002
796	2.624124e+002	2.552331e-001	2.556061e+002	2.639824e-002
797	2.624120e+002	2.552338e-001	2.556056e+002	2.639832e-002
798	2.624116e+002	2.552344e-001	2.556051e+002	2.639841e-002
799	2.624111e+002	2.552350e-001	2.556046e+002	2.639849e-002
800	2.624107e+002	2.552357e-001	2.556041e+002	2.639857e-002
801	2.624103e+002	2.552363e-001	2.556037e+002	2.639866e-002
802	2.624049e+002	2.552369e-001	2.556032e+002	2.639874e-002
803	2.624045e+002	2.552376e-001	2.556027e+002	2.639882e-002
804	2.624042e+002	2.552382e-001	2.556022e+002	2.639890e-002
805	2.624038e+002	2.552388e-001	2.556018e+002	2.639898e-002
806	2.624034e+002	2.552394e-001	2.556013e+002	2.639906e-002
807	2.624030e+002	2.552400e-001	2.556009e+002	2.639914e-002
808	2.624026e+002	2.552406e-001	2.556004e+002	2.639922e-002
809	2.624022e+002	2.552412e-001	2.556000e+002	2.639930e-002
810	2.623969e+002	2.552418e-001	2.555995e+002	2.639938e-002
811	2.623965e+002	2.552424e-001	2.555991e+002	2.639946e-002
812	2.623961e+002	2.552430e-001	2.555986e+002	2.639953e-002
813	2.623957e+002	2.552436e-001	2.555982e+002	2.639961e-002
814	2.623954e+002	2.552442e-001	2.555978e+002	2.639969e-002
815	2.623950e+002	2.552447e-001	2.555973e+002	2.639976e-002
816	2.623946e+002	2.552453e-001	2.555969e+002	2.639984e-002
817	2.623943e+002	2.552459e-001	2.555965e+002	2.639991e-002
818	2.623939e+002	2.552464e-001	2.555960e+002	2.639998e-002
819	2.623886e+002	2.552470e-001	2.555956e+002	2.640006e-002
820	2.623882e+002	2.552476e-001	2.555952e+002	2.640013e-002
821	2.623879e+002	2.552481e-001	2.555948e+002	2.640020e-002
822	2.623875e+002	2.552487e-001	2.555944e+002	2.640028e-002
823	2.623872e+002	2.552492e-001	2.555940e+002	2.640035e-002
824	2.623868e+002	2.552497e-001	2.555936e+002	2.640042e-002
825	2.623865e+002	2.552503e-001	2.555932e+002	2.640049e-002
826	2.623862e+002	2.552508e-001	2.555928e+002	2.640056e-002
827	2.623858e+002	2.552513e-001	2.555924e+002	2.640063e-002
828	2.623805e+002	2.552519e-001	2.555920e+002	2.640070e-002
829	2.623802e+002	2.552524e-001	2.555916e+002	2.640077e-002
830	2.623799e+002	2.552529e-001	2.555912e+002	2.640084e-002
831	2.623795e+002	2.552534e-001	2.555908e+002	2.640090e-002
832	2.623792e+002	2.552540e-001	2.555904e+002	2.640097e-002
833	2.623789e+002	2.552545e-001	2.555900e+002	2.640104e-002
834	2.623786e+002	2.552550e-001	2.555896e+002	2.640110e-002
835	2.623783e+002	2.552555e-001	2.555893e+002	2.640117e-002
836	2.623779e+002	2.552560e-001	2.555889e+002	2.640124e-002
837	2.623776e+002	2.552565e-001	2.555885e+002	2.640130e-002
838	2.623723e+002	2.552570e-001	2.555881e+002	2.640137e-002
839	2.623720e+002	2.552575e-001	2.555878e+002	2.640143e-002
840	2.623717e+002	2.552579e-001	2.555874e+002	2.640150e-002
841	2.623714e+002	2.552584e-001	2.555870e+002	2.640156e-002
842	2.623711e+002	2.552589e-001	2.555867e+002	2.640162e-002
843	2.623708e+002	2.552594e-001	2.555863e+002	2.640168e-002
844	2.623705e+002	2.552599e-001	2.555860e+002	2.640175e-002
845	2.623702e+002	2.552603e-001	2.555856e+002	2.640181e-002
846	2.623699e+002	2.552608e-001	2.555853e+002	2.640187e-002
847	2.623696e+002	2.552613e-001	2.555849e+002	2.640193e-002
848	2.623644e+002	2.552617e-001	2.555846e+002	2.640199e-002
849	2.623641e+002	2.552622e-001	2.555842e+002	2.640205e-002
850	2.623638e+002	2.552626e-001	2.555839e+002	2.640211e-002
851	2.623635e+002	2.552631e-001	2.555835e+002	2.640217e-002
852	2.623632e+002	2.552635e-001	2.555832e+002	2.640223e-002
853	2.623630e+002	2.552640e-001	2.555829e+002	2.640229e-002
854	2.623627e+002	2.552644e-001	2.555825e+002	2.640235e-002
855	2.623624e+002	2.552649e-001	2.555822e+002	2.640240e-002
856	2.623621e+002	2.552653e-001	2.555819e+002	2.640246e-002
857	2.623619e+002	2.552657e-001	2.555816e+002	2.640252e-002
858	2.623616e+002	2.552662e-001	2.555812e+002	2.640257e-002
859	2.623563e+002	2.552666e-001	2.555809e+002	2.640263e-002
860	2.623561e+002	2.552670e-001	2.555806e+002	2.640269e-002
861	2.623558e+002	2.552674e-001	2.555803e+002	2.640274e-002
862	2.623556e+002	2.552679e-001	2.555800e+002	2.640280e-002
863	2.623553e+002	2.552683e-001	2.555797e+002	2.640285e-002
864	2.623551e+002	2.552687e-001	2.555793e+002	2.640290e-002
865	2.623548e+002	2.552691e-001	2.555790e+002	2.640296e-002
866	2.623546e+002	2.552695e-001	2.555787e+002	2.640301e-002
867	2.623543e+002	2.552699e-001	2.555784e+002	2.640306e-002
868	2.623541e+002	2.552703e-001	2.555781e+002	2.640312e-002
869	2.623538e+002	2.552707e-001	2.555778e+002	2.640317e-002
870	2.623536e+002	2.552711e-001	2.555775e+002	2.640322e-002
871	2.623533e+002	2.552715e-001	2.555772e+002	2.640327e-002
872	2.623481e+002	2.552719e-001	2.555770e+002	2.640332e-002
873	2.623478e+002	2.552723e-001	2.555767e+002	2.640337e-002
874	2.623476e+002	2.552727e-001	2.555764e+002	2.640343e-002
875	2.623474e+002	2.552731e-001	2.555761e+002	2.640348e-002
876	2.623471e+002	2.552734e-001	2.555758e+002	2.640352e-002
877	2.623469e+002	2.552738e-001	2.555755e+002	2.640357e-002
878	2.623467e+002	2.552742e-001	2.555752e+002	2.640362e-002
879	2.623465e+002	2.552746e-001	2.555750e+002	2.640367e-002
880	2.623462e+002	2.552749e-001	2.555747e+002	2.640372e-002
881	2.623460e+002	2.552753e-001	2.555744e+002	2.640377e-002
882	2.623458e+002	2.552757e-001	2.555741e+002	2.640382e-002
883	2.623456e+002	2.552760e-001	2.555739e+002	2.640386e-002
884	2.623453e+002	2.552764e-001	2.555736e+002	2.640391e-002
885	2.623401e+002	2.552767e-001	2.555733e+002	2.640396e-002
886	2.623399e+002	2.552771e-001	2.555731e+002	2.640400e-002
887	2.623397e+002	2.552774e-001	2.555728e+002	2.640405e-002
888	2.623395e+002	2.552778e-001	2.555726e+002	2.640409e-002
889	2.623393e+002	2.552781e-001	2.555723e+002	2.640414e-002
890	2.623391e+002	2.552785e-001	2.555720e+002	2.640418e-002
891	2.623389e+002	2.552788e-001	2.555718e+002	2.640423e-002
892	2.623387e+002	2.552791e-001	2.555715e+002	2.640427e-002
893	2.623384e+002	2.552795e-001	2.555713e+002	2.640432e-002
894	2.623382e+002	2.552798e-001	2.555710e+002	2.640436e-002
895	2.623380e+002	2.552801e-001	2.555708e+002	2.640440e-002
896	2.623378e+002	2.552805e-001	2.555705e+002	2.640445e-002
897	2.623376e+002	2.552808e-001	2.555703e+002	2.640449e-002
898	2.623375e+002	2.552811e-001	2.555701e+002	2.640453e-002
899	2.623373e+002	2.552814e-001	2.555698e+002	2.640457e-002
900	2.623321e+002	2.552818e-001	2.555696e+002	2.640462e-002
901	2.623319e+002	2.552821e-001	2.555693e+002	2.640466e-002
902	2.623317e+002	2.552824e-001	2.555691e+002	2.640470e-002
903	2.623315e+002	2.552827e-001	2.555689e+002	2.640474e-002
904	2.623313e+002	2.552830e-001	2.555686e+002	2.640478e-002
905	2.623311e+002	2.552833e-001	2.555684e+002	2.640482e-002
906	2.623309e+002	2.552836e-001	2.555682e+002	2.640486e-002
907	2.623308e+002	2.552839e-001	2.555680e+002	2.640490e-002
908	2.623306e+002	2.552842e-001	2.555677e+002	2.640494e-002
909	2.623304e+002	2.552845e-001	2.555675e+002	2.640498e-002
910	2.623302e+002	2.552848e-001	2.555673e+002	2.640502e-002
911	2.623300e+002	2.552851e-001	2.555671e+002	2.640505e-002
912	2.623299e+002	2.552854e-001	2.555668e+002	2.640509e-002
913	2.623297e+002	2.552857e-001	2.555666e+002	2.640513e-002
914	2.623295e+002	2.552860e-001	2.555664e+002	2.640517e-002
915	2.623294e+002	2.552863e-001	2.555662e+002	2.640521e-002
916	2.623242e+002	2.552865e-001	2.555660e+002	2.640524e-002
917	2.623240e+002	2.552868e-001	2.555658e+002	2.640528e-002
918	2.623239e+002	2.552871e-001	2.555656e+002	2.640532e-002
919	2.623237e+002	2.552874e-001	2.555654e+002	2.640535e-002
920	2.623235e+002	2.552877e-001	2.555652e+002	2.640539e-002
921	2.623234e+002	2.552879e-001	2.555650e+002	2.640542e-002
922	2.623232e+002	2.552882e-001	2.555648e+002	2.640546e-002
923	2.623230e+002	2.552885e-001	2.555646e+002	2.640549e-002
924	2.623229e+002	2.552887e-001	2.555644e+002	2.640553e-002
925	2.623227e+002	2.552890e-001	2.555642e+002	2.640556e-002
926	2.623226e+002	2.552893e-001	2.555640e+002	2.640560e-002
927	2.623224e+002	2.552895e-001	2.555638e+002	2.640563e-002
928	2.623223e+002	2.552898e-001	2.555636e+002	2.640566e-002
929	2.623221e+002	2.552900e-001	2.555634e+002	2.640570e-002
930	2.623220e+002	2.552903e-001	2.555632e+002	2.640573e-002
931	2.623218e+002	2.552905e-001	2.555630e+002	2.640576e-002
932	2.623217e+002	2.552908e-001	2.555628e+002	2.640579e-002
933	2.623215e+002	2.552910e-001	2.555626e+002	2.640583e-002
934	2.623164e+002	2.552913e-001	2.555625e+002	2.640586e-002
935	2.623162e+002	2.552915e-001	2.555623e+002	2.640589e-002
936	2.623161e+002	2.552918e-001	2.555621e+002	2.640592e-002
937	2.623160e+002	2.552920e-001	2.555619e+002	2.640595e-002
938	2.623158e+002	2.552922e-001	2.555617e+002	2.640598e-002
939	2.623157e+002	2.552925e-001	2.555616e+002	2.640601e-002
940	2.623155e+002	2.552927e-001	2.555614e+002	2.640605e-002
941	2.623154e+002	2.552929e-001	2.555612e+002	2.640608e-002
942	2.623153e+002	2.552932e-001	2.555610e+002	2.640611e-002
943	2.623151e+002	2.552934e-001	2.555609e+002	2.640614e-002
944	2.623150e+002	2.552936e-001	2.555607e+002	2.640616e-002
945	2.623149e+002	2.552938e-001	2.555605e+002	2.640619e-002
946	2.623147e+002	2.552941e-001	2.555604e+002	2.640622e-002
947	2.623146e+002	2.552943e-001	2.555602e+002	2.640625e-002
948	2.623145e+002	2.552945e-001	2.555600e+002	2.640628e-002
949	2.623144e+002	2.552947e-001	2.555599e+002	2.640631e-002
950	2.623142e+002	2.552949e-001	2.555597e+002	2.640634e-002
951	2.623141e+002	2.552951e-001	2.555596e+002	2.640636e-002
952	2.623140e+002	2.552954e-001	2.555594e+002	2.640639e-002
953	2.623139e+002	2.552956e-001	2.555592e+002	2.640642e-002
954	2.623137e+002	2.552958e-001	2.555591e+002	2.640645e-002
955	2.623136e+002	2.552960e-001	2.555589e+002	2.640647e-002
956	2.623085e+002	2.552962e-001	2.555588e+002	2.640650e-002
957	2.623084e+002	2.552964e-001	2.555586e+002	2.640653e-002
958	2.623083e+002	2.552966e-001	2.555585e+002	2.640655e-002
959	2.623082e+002	2.552968e-001	2.555583e+002	2.640658e-002
960	2.623080e+002	2.552970e-001	2.555582e+002	2.640660e-002
961	2.623079e+002	2.552972e-001	2.555580e+002	2.640663e-002
962	2.623078e+002	2.552974e-001	2.555579e+002	2.640665e-002
963	2.623077e+002	2.552976e-001	2.555577e+002	2.640668e-002
964	2.623076e+002	2.552978e-001	2.555576e+002	2.640670e-002
965	2.623075e+002	2.552979e-001	2.555575e+002	2.640673e-002
966	2.623074e+002	2.552981e-001	2.555573e+002	2.640675e-002
967	2.623073e+002	2.552983e-001	2.555572e+002	2.640678e-002
968	2.623072e+002	2.552985e-001	2.555570e+002	2.640680e-002
969	2.623071e+002	2.552987e-001	2.555569e+002	2.640682e-002
970	2.623070e+002	2.552989e-001	2.555568e+002	2.640685e-002
971	2.623068e+002	2.552990e-001	2.555566e+002	2.640687e-002
972	2.623067e+002	2.552992e-001	2.555565e+002	2.640689e-002
973	2.623066e+002	2.552994e-001	2.555564e+002	2.640692e-002
974	2.623065e+002	2.552996e-001	2.555562e+002	2.640694e-002
975	2.623064e+002	2.552997e-001	2.555561e+002	2.640696e-002
976	2.623063e+002	2.552999e-001	2.555560e+002	2.640698e-002
977	2.623063e+002	2.553001e-001	2.555558e+002	2.640701e-002
978	2.623062e+002	2.553003e-001	2.555557e+002	2.640703e-002
979	2.623061e+002	2.553004e-001	2.555556e+002	2.640705e-002
980	2.623060e+002	2.553006e-001	2.555555e+002	2.640707e-002
981	2.623009e+002	2.553008e-001	2.555553e+002	2.640709e-002
982	2.623008e+002	2.553009e-001	2.555552e+002	2.640711e-002
983	2.623007e+002	2.553011e-001	2.555551e+002	2.640713e-002
984	2.623006e+002	2.553012e-001	2.555550e+002	2.640715e-002
985	2.623005e+002	2.553014e-001	2.555549e+002	2.640717e-002
986	2.623004e+002	2.553015e-001	2.555547e+002	2.640719e-002
987	2.623003e+002	2.553017e-001	2.555546e+002	2.640721e-002
988	2.623003e+002	2.553019e-001	2.555545e+002	2.640723e-002
989	2.623002e+002	2.553020e-001	2.555544e+002	2.640725e-002
990	2.623001e+002	2.553022e-001	2.555543e+002	2.640727e-002
991	2.623000e+002	2.553023e-001	2.555542e+002	2.640729e-002
992	2.622999e+002	2.553025e-001	2.555541e+002	2.640731e-002
993	2.622998e+002	2.553026e-001	2.555540e+002	2.640733e-002
994	2.622998e+002	2.553027e-001	2.555538e+002	2.640735e-002
995	2.622997e+002	2.553029e-001	2.555537e+002	2.640737e-002
996	2.622996e+002	2.553030e-001	2.555536e+002	2.640739e-002
997	2.622995e+002	2.553032e-001	2.555535e+002	2.640740e-002
998	2.622994e+002	2.553033e-001	2.555534e+002	2.640742e-002
999	2.622994e+002	2.553034e-001	2.555533e+002	2.640744e-002
1000	2.622993e+002	2.553036e-001	2.555532e+002	2.640746e-002
1001	2.622992e+002	2.553037e-001	2.555531e+002	2.640747e-002
1002	2.622991e+002	2.553038e-001	2.555530e+002	2.640749e-002
1003	2.622991e+002	2.553040e-001	2.555529e+002	2.640751e-002
1004	2.622990e+002	2.553041e-001	2.555528e+002	2.640753e-002
1005	2.622989e+002	2.553042e-001	2.555527e+002	2.640754e-002
1006	2.622988e+002	2.553044e-001	2.555526e+002	2.640756e-002
1007	2.622988e+002	2.553045e-001	2.555525e+002	2.640757e-002
1008	2.622987e+002	2.553046e-001	2.555524e+002	2.640759e-002
1009	2.622986e+002	2.553047e-001	2.555523e+002	2.640761e-002
1010	2.622986e+002	2.553049e-001	2.555522e+002	2.640762e-002
1011	2.622985e+002	2.553050e-001	2.555521e+002	2.640764e-002
1012	2.622934e+002	2.553051e-001	2.555520e+002	2.640765e-002
1013	2.622934e+002	2.553052e-001	2.555520e+002	2.640767e-002
1014	2.622933e+002	2.553053e-001	2.555519e+002	2.640768e-002
1015	2.622932e+002	2.553055e-001	2.555518e+002	2.640770e-002
1016	2.622932e+002	2.553056e-001	2.555517e+002	2.640771e-002
1017	2.622931e+002	2.553057e-001	2.555516e+002	2.640773e-002
1018	2.622931e+002	2.553058e-001	2.555515e+002	2.640774e-002
1019	2.622930e+002	2.553059e-001	2.555514e+002	2.640776e-002
1020	2.622929e+002	2.553060e-001	2.555513e+002	2.640777e-002
1021	2.622929e+002	2.553061e-001	2.555513e+002	2.640778e-002
1022	2.622928e+002	2.553062e-001	2.555512e+002	2.640780e-002
1023	2.622928e+002	2.553063e-001	2.555511e+002	2.640781e-002
1024	2.622927e+002	2.553065e-001	2.555510e+002	2.640783e-002
1025	2.622927e+002	2.553066e-001	2.555509e+002	2.640784e-002
1026	2.622926e+002	2.553067e-001	2.555509e+002	2.640785e-002
1027	2.622925e+002	2.553068e-001	2.555508e+002	2.640786e-002
1028	2.622925e+002	2.553069e-001	2.555507e+002	2.640788e-002
1029	2.622924e+002	2.553070e-001	2.555506e+002	2.640789e-002
1030	2.622924e+002	2.553071e-001	2.555505e+002	2.640790e-002
1031	2.622923e+002	2.553072e-001	2.555505e+002	2.640791e-002
1032	2.622923e+002	2.553073e-001	2.555504e+002	2.640793e-002
1033	2.622922e+002	2.553073e-001	2.555503e+002	2.640794e-002
1034	2.622922e+002	2.553074e-001	2.555503e+002	2.640795e-002
1035	2.622921e+002	2.553075e-001	2.555502e+002	2.640796e-002
1036	2.622921e+002	2.553076e-001	2.555501e+002	2.640797e-002
1037	2.622920e+002	2.553077e-001	2.555500e+002	2.640799e-002
1038	2.622920e+002	2.553078e-001	2.555500e+002	2.640800e-002
1039	2.622919e+002	2.553079e-001	2.555499e+002	2.640801e-002
1040	2.622919e+002	2.553080e-001	2.555498e+002	2.640802e-002
1041	2.622919e+002	2.553081e-001	2.555498e+002	2.640803e-002
1042	2.622918e+002	2.553082e-001	2.555497e+002	2.640804e-002
1043	2.622918e+002	2.553082e-001	2.555496e+002	2.640805e-002
1044	2.622917e+002	2.553083e-001	2.555496e+002	2.640806e-002
1045	2.622917e+002	2.553084e-001	2.555495e+002	2.640807e-002
1046	2.622916e+002	2.553085e-001	2.555494e+002	2.640808e-002
1047	2.622916e+002	2.553086e-001	2.555494e+002	2.640809e-002
1048	2.622916e+002	2.553086e-001	2.555493e+002	2.640810e-002
1049	2.622915e+002	2.553087e-001	2.555493e+002	2.640811e-002
1050	2.622915e+002	2.553088e-001	2.555492e+002	2.640812e-002
1051	2.622914e+002	2.553089e-001	2.555491e+002	2.640813e-002
1052	2.622914e+002	2.553089e-001	2.555491e+002	2.640814e-002
1053	2.622914e+002	2.553090e-001	2.555490e+002	2.640815e-002
1054	2.622863e+002	2.553091e-001	2.555490e+002	2.640816e-002
1055	2.622863e+002	2.553092e-001	2.555489e+002	2.640817e-002
1056	2.622863e+002	2.553092e-001	2.555488e+002	2.640818e-002
1057	2.622862e+002	2.553093e-001	2.555488e+002	2.640818e-002
1058	2.622862e+002	2.553094e-001	2.555487e+002	2.640819e-002
1059	2.622862e+002	2.553094e-001	2.555487e+002	2.640820e-002
1060	2.622861e+002	2.553095e-001	2.555486e+002	2.640821e-002
1061	2.622861e+002	2.553096e-001	2.555486e+002	2.640822e-002
1062	2.622861e+002	2.553096e-001	2.555485e+002	2.640822e-002
1063	2.622860e+002	2.553097e-001	2.555485e+002	2.640823e-002
1064	2.622860e+002	2.553097e-001	2.555484e+002	2.640824e-002
1065	2.622860e+002	2.553098e-001	2.555484e+002	2.640825e-002
1066	2.622859e+002	2.553099e-001	2.555483e+002	2.640826e-002
1067	2.622859e+002	2.553099e-001	2.555483e+002	2.640826e-002
1068	2.622859e+002	2.553100e-001	2.555482e+002	2.640827e-002
1069	2.622858e+002	2.553100e-001	2.555482e+002	2.640828e-002
1070	2.622858e+002	2.553101e-001	2.555481e+002	2.640828e-002
1071	2.622858e+002	2.553102e-001	2.555481e+002	2.640829e-002
1072	2.622858e+002	2.553102e-001	2.555481e+002	2.640830e-002
1073	2.622857e+002	2.553103e-001	2.555480e+002	2.640830e-002
1074	2.622857e+002	2.553103e-001	2.555480e+002	2.640831e-002
1075	2.622857e+002	2.553104e-001	2.555479e+002	2.640832e-002
1076	2.622857e+002	2.553104e-001	2.555479e+002	2.640832e-002
1077	2.622856e+002	2.553105e-001	2.555478e+002	2.640833e-002
1078	2.622856e+002	2.553105e-001	2.555478e+002	2.640833e-002
1079	2.622856e+002	2.553106e-001	2.555478e+002	2.640834e-002
1080	2.622856e+002	2.553106e-001	2.555477e+002	2.640835e-002
1081	2.622856e+002	2.553107e-001	2.555477e+002	2.640835e-002
1082	2.622855e+002	2.553107e-001	2.555476e+002	2.640836e-002
1083	2.622855e+002	2.553108e-001	2.555476e+002	2.640836e-002
1084	2.622855e+002	2.553108e-001	2.555476e+002	2.640837e-002
1085	2.622855e+002	2.553108e-001	2.555475e+002	2.640837e-002
1086	2.622855e+002	2.553109e-001	2.555475e+002	2.640838e-002
1087	2.622854e+002	2.553109e-001	2.555475e+002	2.640838e-002
1088	2.622854e+002	2.553110e-001	2.555474e+002	2.640839e-002
1089	2.622854e+002	2.553110e-001	2.555474e+002	2.640839e-002
1090	2.622854e+002	2.553110e-001	2.555473e+002	2.640840e-002
1091	2.622854e+002	2.553111e-001	2.555473e+002	2.640840e-002
1092	2.622854e+002	2.553111e-001	2.555473e+002	2.640841e-002
1093	2.622853e+002	2.553112e-001	2.555472e+002	2.640841e-002
1094	2.622853e+002	2.553112e-001	2.555472e+002	2.640841e-002
1095	2.622853e+002	2.553112e-001	2.555472e+002	2.640842e-002
1096	2.622853e+002	2.553113e-001	2.555472e+002	2.640842e-002
1097	2.622853e+002	2.553113e-001	2.555471e+002	2.640842e-002
1098	2.622853e+002	2.553113e-001	2.555471e+002	2.640843e-002
1099	2.622853e+002	2.553114e-001	2.555471e+002	2.640843e-002
1100	2.622852e+002	2.553114e-001	2.555470e+002	2.640844e-002
1101	2.622852e+002	2.553114e-001	2.555470e+002	2.640844e-002
1102	2.622852e+002	2.553114e-001	2.555470e+002	2.640844e-002
1103	2.622852e+002	2.553115e-001	2.555470e+002	2.640845e-002
1104	2.622852e+002	2.553115e-001	2.555469e+002	2.640845e-002
1105	2.622852e+002	2.553115e-001	2.555469e+002	2.640845e-002
1106	2.622852e+002	2.553116e-001	2.555469e+002	2.640845e-002
1107	2.622852e+002	2.553116e-001	2.555469e+002	2.640846e-002
1108	2.622852e+002	2.553116e-001	2.555468e+002	2.640846e-002
1109	2.622852e+002	2.553116e-001	2.555468e+002	2.640846e-002
1110	2.622851e+002	2.553116e-001	2.555468e+002	2.640846e-002
1111	2.622851e+002	2.553117e-001	2.555468e+002	2.640847e-002
1112	2.622851e+002	2.553117e-001	2.555467e+002	2.640847e-002
1113	2.622851e+002	2.553117e-001	2.555467e+002	2.640847e-002
1114	2.622851e+002	2.553117e-001	2.555467e+002	2.640847e-002
1115	2.622851e+002	2.553117e-001	2.555467e+002	2.640847e-002
1116	2.622851e+002	2.553118e-001	2.555467e+002	2.640848e-002
1117	2.622851e+002	2.553118e-001	2.555466e+002	2.640848e-002
1118	2.622851e+002	2.553118e-001	2.555466e+002	2.640848e-002
1119	2.622851e+002	2.553118e-001	2.555466e+002	2.640848e-002
1120	2.622801e+002	2.553118e-001	2.555466e+002	2.640848e-002
1121	2.622801e+002	2.553118e-001	2.555466e+002	2.640848e-002
1122	2.622801e+002	2.553119e-001	2.555466e+002	2.640849e-002
1123	2.622801e+002	2.553119e-001	2.555465e+002	2.640849e-002
1124	2.622801e+002	2.553119e-001	2.555465e+002	2.640849e-002
1125	2.622801e+002	2.553119e-001	2.555465e+002	2.640849e-002
1126	2.622801e+002	2.553119e-001	2.555465e+002	2.640849e-002
1127	2.622801e+002	2.553119e-001	2.555465e+002	2.640849e-002
1128	2.622801e+002	2.553119e-001	2.555465e+002	2.640849e-002
1129	2.622801e+002	2.553119e-001	2.555464e+002	2.640849e-002
1130	2.622801e+002	2.553120e-001	2.555464e+002	2.640849e-002
1131	2.622801e+002	2.553120e-001	2.555464e+002	2.640849e-002
1132	2.622801e+002	2.553120e-001	2.555464e+002	2.640849e-002
1133	2.622801e+002	2.553120e-001	2.555464e+002	2.640849e-002
1134	2.622801e+002	2.553120e-001	2.555464e+002	2.640849e-002
1135	2.622801e+002	2.553120e-001	2.555464e+002	2.640849e-002
1136	2.622801e+002	2.553120e-001	2.555464e+002	2.640849e-002
1137	2.622801e+002	2.553120e-001	2.555464e+002	2.640849e-002
1138	2.622801e+002	2.553120e-001	2.555463e+002	2.640849e-002
1139	2.622801e+002	2.553120e-001	2.555463e+002	2.640849e-002
1140	2.622801e+002	2.553120e-001	2.555463e+002	2.640849e-002
1141	2.622801e+002	2.553120e-001	2.555463e+002	2.640849e-002
1142	2.622801e+002	2.553120e-001	2.555463e+002	2.640849e-002
1143	2.622801e+002	2.553120e-001	2.555463e+002	2.640849e-002
1144	2.622801e+002	2.553120e-001	2.555463e+002	2.640849e-002
1145	2.622801e+002	2.553120e-001	2.555463e+002	2.640849e-002
1146	2.622801e+002	2.553120e-001	2.555463e+002	2.640849e-002
1147	2.622801e+002	2.553120e-001	2.555463e+002	2.640849e-002
1148	2.622801e+002	2.553120e-001	2.555463e+002	2.640849e-002
1149	2.622802e+002	2.553120e-001	2.555463e+002	2.640848e-002
1150	2.622802e+002	2.553120e-001	2.555463e+002	2.640848e-002
1151	2.622802e+002	2.553120e-001	2.555463e+002	2.640848e-002
1152	2.622802e+002	2.553120e-001	2.555462e+002	2.640848e-002
1153	2.622802e+002	2.553120e-001	2.555462e+002	2.640848e-002
1154	2.622802e+002	2.553120e-001	2.555462e+002	2.640848e-002
1155	2.622802e+002	2.553120e-001	2.555462e+002	2.640848e-002
1156	2.622802e+002	2.553119e-001	2.555462e+002	2.640847e-002
1157	2.622802e+002	2.553119e-001	2.555462e+002	2.640847e-002
1158	2.622802e+002	2.553119e-001	2.555462e+002	2.640847e-002
1159	2.622802e+002	2.553119e-001	2.555462e+002	2.640847e-002
1160	2.622803e+002	2.553119e-001	2.555462e+002	2.640847e-002
1161	2.622803e+002	2.553119e-001	2.555462e+002	2.640846e-002
1162	2.622803e+002	2.553119e-001	2.555462e+002	2.640846e-002
1163	2.622803e+002	2.553119e-001	2.555462e+002	2.640846e-002
1164	2.622803e+002	2.553119e-001	2.555462e+002	2.640846e-002
1165	2.622803e+002	2.553119e-001	2.555462e+002	2.640845e-002
1166	2.622803e+002	2.553118e-001	2.555462e+002	2.640845e-002
1167	2.622803e+002	2.553118e-001	2.555462e+002	2.640845e-002
1168	2.622804e+002	2.553118e-001	2.555462e+002	2.640845e-002
1169	2.622804e+002	2.553118e-001	2.555462e+002	2.640844e-002
1170	2.622804e+002	2.553118e-001	2.555462e+002	2.640844e-002
1171	2.622804e+002	2.553118e-001	2.555462e+002	2.640844e-002
1172	2.622804e+002	2.553117e-001	2.555463e+002	2.640844e-002
1173	2.622804e+002	2.553117e-001	2.555463e+002	2.640843e-002
1174	2.622804e+002	2.553117e-001	2.555463e+002	2.640843e-002
1175	2.622805e+002	2.553117e-001	2.555463e+002	2.640843e-002
1176	2.622805e+002	2.553117e-001	2.555463e+002	2.640842e-002
1177	2.622805e+002	2.553117e-001	2.555463e+002	2.640842e-002
1178	2.622805e+002	2.553116e-001	2.555463e+002	2.640842e-002
1179	2.622805e+002	2.553116e-001	2.555463e+002	2.640841e-002
1180	2.622805e+002	2.553116e-001	2.555463e+002	2.640841e-002
1181	2.622806e+002	2.553116e-001	2.555463e+002	2.640841e-002
1182	2.622806e+002	2.553115e-001	2.555463e+002	2.640840e-002
1183	2.622806e+002	2.553115e-001	2.555463e+002	2.640840e-002
1184	2.622806e+002	2.553115e-001	2.555463e+002	2.640839e-002
1185	2.622806e+002	2.553115e-001	2.555463e+002	2.640839e-002
1186	2.622806e+002	2.553115e-001	2.555463e+002	2.640839e-002
1187	2.622807e+002	2.553114e-001	2.555463e+002	2.640838e-002
1188	2.622807e+002	2.553114e-001	2.555464e+002	2.640838e-002
1189	2.622807e+002	2.553114e-001	2.555464e+002	2.640838e-002
1190	2.622807e+002	2.553114e-001	2.555464e+002	2.640837e-002
1191	2.622807e+002	2.553113e-001	2.555464e+002	2.640837e-002
1192	2.622808e+002	2.553113e-001	2.555464e+002	2.640836e-002
1193	2.622808e+002	2.553113e-001	2.555464e+002	2.640836e-002
1194	2.622808e+002	2.553112e-001	2.555464e+002	2.640835e-002
1195	2.622808e+002	2.553112e-001	2.555464e+002	2.640835e-002
1196	2.622808e+002	2.553112e-001	2.555464e+002	2.640834e-002
1197	2.622809e+002	2.553112e-001	2.555464e+002	2.640834e-002
1198	2.622809e+002	2.553111e-001	2.555465e+002	2.640833e-002
1199	2.622809e+002	2.553111e-001	2.555465e+002	2.640833e-002
1200	2.622809e+002	2.553111e-001	2.555465e+002	2.640833e-002
1201	2.622809e+002	2.553110e-001	2.555465e+002	2.640832e-002
1202	2.622810e+002	2.553110e-001	2.555465e+002	2.640832e-002
1203	2.622810e+002	2.553110e-001	2.555465e+002	2.640831e-002
1204	2.622810e+002	2.553109e-001	2.555465e+002	2.640831e-002
1205	2.622810e+002	2.553109e-001	2.555465e+002	2.640830e-002
1206	2.622811e+002	2.553109e-001	2.555466e+002	2.640829e-002
1207	2.622811e+002	2.553108e-001	2.555466e+002	2.640829e-002
1208	2.622811e+002	2.553108e-001	2.555466e+002	2.640828e-002
1209	2.622811e+002	2.553108e-001	2.555466e+002	2.640828e-002
1210	2.622812e+002	2.553107e-001	2.555466e+002	2.640827e-002
1211	2.622812e+002	2.553107e-001	2.555466e+002	2.640827e-002
1212	2.622812e+002	2.553107e-001	2.555466e+002	2.640826e-002
1213	2.622812e+002	2.553106e-001	2.555467e+002	2.640826e-002
1214	2.622813e+002	2.553106e-001	2.555467e+002	2.640825e-002
1215	2.622813e+002	2.553105e-001	2.555467e+002	2.640825e-002
1216	2.622813e+002	2.553105e-001	2.555467e+002	2.640824e-002
1217	2.622813e+002	2.553105e-001	2.555467e+002	2.640823e-002
1218	2.622814e+002	2.553104e-001	2.555467e+002	2.640823e-002
1219	2.622814e+002	2.553104e-001	2.555468e+002	2.640822e-002
1220	2.622814e+002	2.553104e-001	2.555468e+002	2.640822e-002
1221	2.622814e+002	2.553103e-001	2.555468e+002	2.640821e-002
1222	2.622815e+002	2.553103e-001	2.555468e+002	2.640820e-002
1223	2.622815e+002	2.553102e-001	2.555468e+002	2.640820e-002
1224	2.622815e+002	2.553102e-001	2.555469e+002	2.640819e-002
1225	2.622815e+002	2.553102e-001	2.555469e+002	2.640819e-002
1226	2.622816e+002	2.553101e-001	2.555469e+002	2.640818e-002
1227	2.622816e+002	2.553101e-001	2.555469e+002	2.640817e-002
1228	2.622816e+002	2.553100e-001	2.555469e+002	2.640817e-002
1229	2.622817e+002	2.553100e-001	2.555470e+002	2.640816e-002
1230	2.622817e+002	2.553099e-001	2.555470e+002	2.640815e-002
1231	2.622817e+002	2.553099e-001	2.555470e+002	2.640815e-002
1232	2.622817e+002	2.553099e-001	2.555470e+002	2.640814e-002
1233	2.622818e+002	2.553098e-001	2.555470e+002	2.640813e-002
1234	2.622818e+002	2.553098e-001	2.555471e+002	2.640813e-002
1235	2.622818e+002	2.553097e-001	2.555471e+002	2.640812e-002
1236	2.622819e+002	2.553097e-001	2.555471e+002	2.640811e-002
1237	2.622819e+002	2.553096e-001	2.555471e+002	2.640811e-002
1238	2.622819e+002	2.553096e-001	2.555471e+002	2.640810e-002
1239	2.622819e+002	2.553095e-001	2.555472e+002	2.640809e-002
1240	2.622820e+002	2.553095e-001	2.555472e+002	2.640808e-002
1241	2.622820e+002	2.553094e-001	2.555472e+002	2.640808e-002
1242	2.622820e+002	2.553094e-001	2.555472e+002	2.640807e-002
1243	2.622821e+002	2.553093e-001	2.555473e+002	2.640806e-002
1244	2.622821e+002	2.553093e-001	2.555473e+002	2.640806e-002
1245	2.622821e+002	2.553092e-001	2.555473e+002	2.640805e-002
1246	2.622822e+002	2.553092e-001	2.555473e+002	2.640804e-002
1247	2.622822e+002	2.553091e-001	2.555474e+002	2.640803e-002
1248	2.622822e+002	2.553091e-001	2.555474e+002	2.640803e-002
1249	2.622822e+002	2.553090e-001	2.555474e+002	2.640802e-002
1250	2.622823e+002	2.553090e-001	2.555474e+002	2.640801e-002
1251	2.622823e+002	2.553089e-001	2.555475e+002	2.640800e-002
1252	2.622823e+002	2.553089e-001	2.555475e+002	2.640800e-002
1253	2.622824e+002	2.553088e-001	2.555475e+002	2.640799e-002
1254	2.622824e+002	2.553088e-001	2.555475e+002	2.640798e-002
1255	2.622824e+002	2.553087e-001	2.555476e+002	2.640797e-002
1256	2.622825e+002	2.553087e-001	2.555476e+002	2.640796e-002
1257	2.622825e+002	2.553086e-001	2.555476e+002	2.640796e-002
1258	2.622825e+002	2.553086e-001	2.555476e+002	2.640795e-002
1259	2.622826e+002	2.553085e-001	2.555477e+002	2.640794e-002
1260	2.622826e+002	2.553085e-001	2.555477e+002	2.640793e-002
1261	2.622826e+002	2.553084e-001	2.555477e+002	2.640793e-002
1262	2.622827e+002	2.553084e-001	2.555477e+002	2.640792e-002
1263	2.622827e+002	2.553083e-001	2.555478e+002	2.640791e-002
1264	2.622827e+002	2.553083e-001	2.555478e+002	2.640790e-002
1265	2.622828e+002	2.553082e-001	2.555478e+002	2.640789e-002
1266	2.622828e+002	2.553081e-001	2.555478e+002	2.640788e-002
1267	2.622828e+002	2.553081e-001	2.555479e+002	2.640788e-002
1268	2.622829e+002	2.553080e-001	2.555479e+002	2.640787e-002
1269	2.622829e+002	2.553080e-001	2.555479e+002	2.640786e-002
1270	2.622829e+002	2.553079e-001	2.555480e+002	2.640785e-002
1271	2.622830e+002	2.553079e-001	2.555480e+002	2.640784e-002
1272	2.622830e+002	2.553078e-001	2.555480e+002	2.640783e-002
1273	2.622831e+002	2.553077e-001	2.555480e+002	2.640782e-002
1274	2.622831e+002	2.553077e-001	2.555481e+002	2.640782e-002
1275	2.622831e+002	2.553076e-001	2.555481e+002	2.640781e-002
1276	2.622832e+002	2.553076e-001	2.555481e+002	2.640780e-002
1277	2.622832e+002	2.553075e-001	2.555482e+002	2.640779e-002
1278	2.622832e+002	2.553074e-001	2.555482e+002	2.640778e-002
1279	2.622833e+002	2.553074e-001	2.555482e+002	2.640777e-002
1280	2.622833e+002	2.553073e-001	2.555483e+002	2.640776e-002
1281	2.622833e+002	2.553073e-001	2.555483e+002	2.640775e-002
1282	2.622834e+002	2.553072e-001	2.555483e+002	2.640775e-002
1283	2.622834e+002	2.553071e-001	2.555483e+002	2.640774e-002
1284	2.622835e+002	2.553071e-001	2.555484e+002	2.640773e-002
1285	2.622835e+002	2.553070e-001	2.555484e+002	2.640772e-002
1286	2.622835e+002	2.553069e-001	2.555484e+002	2.640771e-002
1287	2.622836e+002	2.553069e-001	2.555485e+002	2.640770e-002
1288	2.622836e+002	2.553068e-001	2.555485e+002	2.640769e-002
1289	2.622836e+002	2.553068e-001	2.555485e+002	2.640768e-002
1290	2.622837e+002	2.553067e-001	2.555486e+002	2.640767e-002
1291	2.622837e+002	2.553066e-001	2.555486e+002	2.640766e-002
1292	2.622838e+002	2.553066e-001	2.555486e+002	2.640765e-002
1293	2.622838e+002	2.553065e-001	2.555487e+002	2.640764e-002
1294	2.622838e+002	2.553064e-001	2.555487e+002	2.640763e-002
1295	2.622839e+002	2.553064e-001	2.555487e+002	2.640762e-002
1296	2.622839e+002	2.553063e-001	2.555488e+002	2.640762e-002
1297	2.622839e+002	2.553062e-001	2.555488e+002	2.640761e-002
1298	2.622840e+002	2.553062e-001	2.555488e+002	2.640760e-002
1299	2.622840e+002	2.553061e-001	2.555489e+002	2.640759e-002
1300	2.622841e+002	2.553060e-001	2.555489e+002	2.640758e-002
1301	2.622841e+002	2.553060e-001	2.555489e+002	2.640757e-002
1302	2.622841e+002	2.553059e-001	2.555490e+002	2.640756e-002
1303	2.622842e+002	2.553058e-001	2.555490e+002	2.640755e-002
1304	2.622842e+002	2.553058e-001	2.555490e+002	2.640754e-002
1305	2.622843e+002	2.553057e-001	2.555491e+002	2.640753e-002
1306	2.622843e+002	2.553056e-001	2.555491e+002	2.640752e-002
1307	2.622843e+002	2.553056e-001	2.555491e+002	2.640751e-002
1308	2.622844e+002	2.553055e-001	2.555492e+002	2.640750e-002
1309	2.622844e+002	2.553054e-001	2.555492e+002	2.640749e-002
1310	2.622845e+002	2.553054e-001	2.555492e+002	2.640748e-002
1311	2.622845e+002	2.553053e-001	2.555493e+002	2.640747e-002
1312	2.622845e+002	2.553052e-001	2.555493e+002	2.640746e-002
1313	2.622846e+002	2.553052e-001	2.555493e+002	2.640745e-002
1314	2.622846e+002	2.553051e-001	2.555494e+002	2.640744e-002
1315	2.622847e+002	2.553050e-001	2.555494e+002	2.640743e-002
1316	2.622847e+002	2.553049e-001	2.555494e+002	2.640742e-002
1317	2.622847e+002	2.553049e-001	2.555495e+002	2.640741e-002
1318	2.622848e+002	2.553048e-001	2.555495e+002	2.640740e-002
1319	2.622848e+002	2.553047e-001	2.555495e+002	2.640739e-002
1320	2.622849e+002	2.553047e-001	2.555496e+002	2.640737e-002
1321	2.622849e+002	2.553046e-001	2.555496e+002	2.640736e-002
1322	2.622849e+002	2.553045e-001	2.555496e+002	2.640735e-002
1323	2.622850e+002	2.553044e-001	2.555497e+002	2.640734e-002
1324	2.622850e+002	2.553044e-001	2.555497e+002	2.640733e-002
1325	2.622851e+002	2.553043e-001	2.555498e+002	2.640732e-002
1326	2.622851e+002	2.553042e-001	2.555498e+002	2.640731e-002
1327	2.622852e+002	2.553042e-001	2.555498e+002	2.640730e-002
1328	2.622852e+002	2.553041e-001	2.555499e+002	2.640729e-002
1329	2.622852e+002	2.553040e-001	2.555499e+002	2.640728e-002
1330	2.622853e+002	2.553039e-001	2.555499e+002	2.640727e-002
1331	2.622853e+002	2.553039e-001	2.555500e+002	2.640726e-002
1332	2.622854e+002	2.553038e-001	2.555500e+002	2.640725e-002
1333	2.622854e+002	2.553037e-001	2.555500e+002	2.640724e-002
1334	2.622855e+002	2.553036e-001	2.555501e+002	2.640723e-002
1335	2.622855e+002	2.553036e-001	2.555501e+002	2.640721e-002
1336	2.622855e+002	2.553035e-001	2.555502e+002	2.640720e-002
1337	2.622856e+002	2.553034e-001	2.555502e+002	2.640719e-002
1338	2.622856e+002	2.553033e-001	2.555502e+002	2.640718e-002
1339	2.622857e+002	2.553033e-001	2.555503e+002	2.640717e-002
1340	2.622857e+002	2.553032e-001	2.555503e+002	2.640716e-002
1341	2.622858e+002	2.553031e-001	2.555503e+002	2.640715e-002
1342	2.622858e+002	2.553030e-001	2.555504e+002	2.640714e-002
1343	2.622858e+002	2.553029e-001	2.555504e+002	2.640713e-002
1344	2.622859e+002	2.553029e-001	2.555505e+002	2.640711e-002
1345	2.622859e+002	2.553028e-001	2.555505e+002	2.640710e-002
1346	2.622860e+002	2.553027e-001	2.555505e+002	2.640709e-002
1347	2.622860e+002	2.553026e-001	2.555506e+002	2.640708e-002
1348	2.622861e+002	2.553026e-001	2.555506e+002	2.640707e-002
1349	2.622861e+002	2.553025e-001	2.555507e+002	2.640706e-002
1350	2.622862e+002	2.553024e-001	2.555507e+002	2.640705e-002
1351	2.622862e+002	2.553023e-001	2.555507e+002	2.640704e-002
1352	2.622862e+002	2.553022e-001	2.555508e+002	2.640702e-002
1353	2.622863e+002	2.553022e-001	2.555508e+002	2.640701e-002
1354	2.622863e+002	2.553021e-001	2.555508e+002	2.640700e-002
1355	2.622864e+002	2.553020e-001	2.555509e+002	2.640699e-002
1356	2.622864e+002	2.553019e-001	2.555509e+002	2.640698e-002
1357	2.622865e+002	2.553018e-001	2.555510e+002	2.640697e-002
1358	2.622865e+002	2.553018e-001	2.555510e+002	2.640696e-002
1359	2.622866e+002	2.553017e-001	2.555510e+002	2.640694e-002
1360	2.622866e+002	2.553016e-001	2.555511e+002	2.640693e-002
1361	2.622866e+002	2.553015e-001	2.555511e+002	2.640692e-002
1362	2.622867e+002	2.553014e-001	2.555512e+002	2.640691e-002
1363	2.622867e+002	2.553014e-001	2.555512e+002	2.640690e-002
1364	2.622868e+002	2.553013e-001	2.555512e+002	2.640688e-002
1365	2.622868e+002	2.553012e-001	2.555513e+002	2.640687e-002
1366	2.622869e+002	2.553011e-001	2.555513e+002	2.640686e-002
1367	2.622869e+002	2.553010e-001	2.555514e+002	2.640685e-002
1368	2.622870e+002	2.553010e-001	2.555514e+002	2.640684e-002
1369	2.622870e+002	2.553009e-001	2.555514e+002	2.640683e-002
1370	2.622871e+002	2.553008e-001	2.555515e+002	2.640681e-002
1371	2.622871e+002	2.553007e-001	2.555515e+002	2.640680e-002
1372	2.622871e+002	2.553006e-001	2.555516e+002	2.640679e-002
1373	2.622872e+002	2.553005e-001	2.555516e+002	2.640678e-002
1374	2.622872e+002	2.553005e-001	2.555516e+002	2.640677e-002
1375	2.622873e+002	2.553004e-001	2.555517e+002	2.640675e-002
1376	2.622873e+002	2.553003e-001	2.555517e+002	2.640674e-002
1377	2.622874e+002	2.553002e-001	2.555518e+002	2.640673e-002
1378	2.622874e+002	2.553001e-001	2.555518e+002	2.640672e-002
1379	2.622875e+002	2.553000e-001	2.555518e+002	2.640671e-002
1380	2.622875e+002	2.553000e-001	2.555519e+002	2.640669e-002
1381	2.622876e+002	2.552999e-001	2.555519e+002	2.640668e-002
1382	2.622876e+002	2.552998e-001	2.555520e+002	2.640667e-002
1383	2.622877e+002	2.552997e-001	2.555520e+002	2.640666e-002
1384	2.622877e+002	2.552996e-001	2.555521e+002	2.640664e-002
1385	2.622878e+002	2.552995e-001	2.555521e+002	2.640663e-002
1386	2.622878e+002	2.552994e-001	2.555521e+002	2.640662e-002
1387	2.622878e+002	2.552994e-001	2.555522e+002	2.640661e-002
1388	2.622879e+002	2.552993e-001	2.555522e+002	2.640659e-002
1389	2.622879e+002	2.552992e-001	2.555523e+002	2.640658e-002
1390	2.622880e+002	2.552991e-001	2.555523e+002	2.640657e-002
1391	2.622880e+002	2.552990e-001	2.555523e+002	2.640656e-002
1392	2.622881e+002	2.552989e-001	2.555524e+002	2.640654e-002
1393	2.622881e+002	2.552988e-001	2.555524e+002	2.640653e-002
1394	2.622882e+002	2.552988e-001	2.555525e+002	2.640652e-002
1395	2.622882e+002	2.552987e-001	2.555525e+002	2.640651e-002
1396	2.622883e+002	2.552986e-001	2.555526e+002	2.640649e-002
1397	2.622883e+002	2.552985e-001	2.555526e+002	2.640648e-002
1398	2.622884e+002	2.552984e-001	2.555526e+002	2.640647e-002
1399	2.622884e+002	2.552983e-001	2.555527e+002	2.640646e-002
1400	2.622885e+002	2.552982e-001	2.555527e+002	2.640644e-002
1401	2.622885e+002	2.552981e-001	2.555528e+002	2.640643e-002
1402	2.622886e+002	2.552981e-001	2.555528e+002	2.640642e-002
1403	2.622886e+002	2.552980e-001	2.555529e+002	2.640641e-002
1404	2.622887e+002	2.552979e-001	2.555529e+002	2.640639e-002
1405	2.622887e+002	2.552978e-001	2.555529e+002	2.640638e-002
1406	2.622887e+002	2.552977e-001	2.555530e+002	2.640637e-002
1407	2.622888e+002	2.552976e-001	2.555530e+002	2.640635e-002
1408	2.622888e+002	2.552975e-001	2.555531e+002	2.640634e-002
1409	2.622889e+002	2.552974e-001	2.555531e+002	2.640633e-002
1410	2.622889e+002	2.552973e-001	2.555531e+002	2.640632e-002
1411	2.622890e+002	2.552973e-001	2.555532e+002	2.640630e-002
1412	2.622890e+002	2.552972e-001	2.555532e+002	2.640629e-002
1413	2.622891e+002	2.552971e-001	2.555533e+002	2.640628e-002
1414	2.622891e+002	2.552970e-001	2.555533e+002	2.640626e-002
1415	2.622892e+002	2.552969e-001	2.555534e+002	2.640625e-002
1416	2.622892e+002	2.552968e-001	2.555534e+002	2.640624e-002
1417	2.622893e+002	2.552967e-001	2.555534e+002	2.640622e-002
1418	2.622893e+002	2.552966e-001	2.555535e+002	2.640621e-002
1419	2.622894e+002	2.552965e-001	2.555535e+002	2.640620e-002
1420	2.622894e+002	2.552964e-001	2.555536e+002	2.640619e-002
1421	2.622895e+002	2.552963e-001	2.555536e+002	2.640617e-002
1422	2.622895e+002	2.552963e-001	2.555537e+002	2.640616e-002
1423	2.622896e+002	2.552962e-001	2.555537e+002	2.640615e-002
1424	2.622896e+002	2.552961e-001	2.555538e+002	2.640613e-002
1425	2.622897e+002	2.552960e-001	2.555538e+002	2.640612e-002
1426	2.622897e+002	2.552959e-001	2.555538e+002	2.640611e-002
1427	2.622898e+002	2.552958e-001	2.555539e+002	2.640609e-002
1428	2.622898e+002	2.552957e-001	2.555539e+002	2.640608e-002
1429	2.622899e+002	2.552956e-001	2.555540e+002	2.640607e-002
1430	2.622899e+002	2.552955e-001	2.555540e+002	2.640605e-002
1431	2.622900e+002	2.552954e-001	2.555541e+002	2.640604e-002
1432	2.622900e+002	2.552953e-001	2.555541e+002	2.640603e-002
1433	2.622901e+002	2.552952e-001	2.555541e+002	2.640601e-002
1434	2.622901e+002	2.552952e-001	2.555542e+002	2.640600e-002
1435	2.622902e+002	2.552951e-001	2.555542e+002	2.640599e-002
1436	2.622902e+002	2.552950e-001	2.555543e+002	2.640597e-002
1437	2.622903e+002	2.552949e-001	2.555543e+002	2.640596e-002
1438	2.622903e+002	2.552948e-001	2.555544e+002	2.640595e-002
1439	2.622904e+002	2.552947e-001	2.555544e+002	2.640593e-002
1440	2.622904e+002	2.552946e-001	2.555544e+002	2.640592e-002
1441	2.622905e+002	2.552945e-001	2.555545e+002	2.640590e-002
1442	2.622905e+002	2.552944e-001	2.555545e+002	2.640589e-002
1443	2.622906e+002	2.552943e-001	2.555546e+002	2.640588e-002
1444	2.622906e+002	2.552942e-001	2.555546e+002	2.640586e-002
1445	2.622907e+002	2.552941e-001	2.555547e+002	2.640585e-002
1446	2.622907e+002	2.552940e-001	2.555547e+002	2.640584e-002
1447	2.622908e+002	2.552939e-001	2.555548e+002	2.640582e-002
1448	2.622908e+002	2.552938e-001	2.555548e+002	2.640581e-002
1449	2.622909e+002	2.552937e-001	2.555548e+002	2.640580e-002
1450	2.622909e+002	2.552936e-001	2.555549e+002	2.640578e-002
1451	2.622910e+002	2.552935e-001	2.555549e+002	2.640577e-002
1452	2.622910e+002	2.552935e-001	2.555550e+002	2.640575e-002
1453	2.622911e+002	2.552934e-001	2.555550e+002	2.640574e-002
1454	2.622911e+002	2.552933e-001	2.555551e+002	2.640573e-002
1455	2.622912e+002	2.552932e-001	2.555551e+002	2.640571e-002
1456	2.622912e+002	2.552931e-001	2.555552e+002	2.640570e-002
1457	2.622913e+002	2.552930e-001	2.555552e+002	2.640569e-002
1458	2.622913e+002	2.552929e-001	2.555552e+002	2.640567e-002
1459	2.622914e+002	2.552928e-001	2.555553e+002	2.640566e-002
1460	2.622914e+002	2.552927e-001	2.555553e+002	2.640564e-002
1461	2.622915e+002	2.552926e-001	2.555554e+002	2.640563e-002
1462	2.622915e+002	2.552925e-001	2.555554e+002	2.640562e-002
1463	2.622916e+002	2.552924e-001	2.555555e+002	2.640560e-002
1464	2.622916e+002	2.552923e-001	2.555555e+002	2.640559e-002
1465	2.622917e+002	2.552922e-001	2.555555e+002	2.640557e-002
1466	2.622917e+002	2.552921e-001	2.555556e+002	2.640556e-002
1467	2.622918e+002	2.552920e-001	2.555556e+002	2.640555e-002
1468	2.622918e+002	2.552919e-001	2.555557e+002	2.640553e-002
1469	2.622919e+002	2.552918e-001	2.555557e+002	2.640552e-002
1470	2.622919e+002	2.552917e-001	2.555558e+002	2.640550e-002
1471	2.622920e+002	2.552916e-001	2.555558e+002	2.640549e-002
1472	2.622920e+002	2.552915e-001	2.555559e+002	2.640548e-002
1473	2.622921e+002	2.552914e-001	2.555559e+002	2.640546e-002
1474	2.622921e+002	2.552913e-001	2.555559e+002	2.640545e-002
1475	2.622922e+002	2.552912e-001	2.555560e+002	2.640543e-002
1476	2.622922e+002	2.552911e-001	2.555560e+002	2.640542e-002
1477	2.622923e+002	2.552910e-001	2.555561e+002	2.640540e-002
1478	2.622923e+002	2.552909e-001	2.555561e+002	2.640539e-002
1479	2.622924e+002	2.552908e-001	2.555562e+002	2.640538e-002
1480	2.622924e+002	2.552907e-001	2.555562e+002	2.640536e-002
1481	2.622925e+002	2.552906e-001	2.555563e+002	2.640535e-002
1482	2.622925e+002	2.552905e-001	2.555563e+002	2.640533e-002
1483	2.622926e+002	2.552904e-001	2.555563e+002	2.640532e-002
1484	2.622926e+002	2.552903e-001	2.555564e+002	2.640530e-002
1485	2.622927e+002	2.552902e-001	2.555564e+002	2.640529e-002
1486	2.622927e+002	2.552901e-001	2.555565e+002	2.640528e-002
1487	2.622928e+002	2.552900e-001	2.555565e+002	2.640526e-002
1488	2.622928e+002	2.552899e-001	2.555566e+002	2.640525e-002
1489	2.622929e+002	2.552898e-001	2.555566e+002	2.640523e-002
1490	2.622929e+002	2.552897e-001	2.555567e+002	2.640522e-002
1491	2.622930e+002	2.552896e-001	2.555567e+002	2.640520e-002
1492	2.622930e+002	2.552895e-001	2.555568e+002	2.640519e-002
1493	2.622931e+002	2.552894e-001	2.555568e+002	2.640518e-002
1494	2.622931e+002	2.552893e-001	2.555568e+002	2.640516e-002
1495	2.622932e+002	2.552892e-001	2.555569e+002	2.640515e-002
1496	2.622932e+002	2.552891e-001	2.555569e+002	2.640513e-002
1497	2.622933e+002	2.552890e-001	2.555570e+002	2.640512e-002
1498	2.622934e+002	2.552889e-001	2.555570e+002	2.640510e-002
1499	2.622934e+002	2.552888e-001	2.555571e+002	2.640509e-002
1500	2.622935e+002	2.552887e-001	2.555571e+002	2.640507e-002
1501	2.622935e+002	2.552886e-001	2.555572e+002	2.640506e-002
1502	2.622936e+002	2.552885e-001	2.555572e+002	2.640504e-002
1503	2.622936e+002	2.552884e-001	2.555572e+002	2.640503e-002
1504	2.622937e+002	2.552883e-001	2.555573e+002	2.640502e-002
1505	2.622937e+002	2.552882e-001	2.555573e+002	2.640500e-002
1506	2.622938e+002	2.552881e-001	2.555574e+002	2.640499e-002
1507	2.622938e+002	2.552880e-001	2.555574e+002	2.640497e-002
1508	2.622939e+002	2.552879e-001	2.555575e+002	2.640496e-002
1509	2.622939e+002	2.552878e-001	2.555575e+002	2.640494e-002
1510	2.622940e+002	2.552877e-001	2.555576e+002	2.640493e-002
1511	2.622940e+002	2.552876e-001	2.555576e+002	2.640491e-002
1512	2.622941e+002	2.552875e-001	2.555576e+002	2.640490e-002
1513	2.622941e+002	2.552874e-001	2.555577e+002	2.640488e-002
1514	2.622942e+002	2.552873e-001	2.555577e+002	2.640487e-002
1515	2.622942e+002	2.552872e-001	2.555578e+002	2.640485e-002
1516	2.622943e+002	2.552871e-001	2.555578e+002	2.640484e-002
1517	2.622943e+002	2.552870e-001	2.555579e+002	2.640482e-002
1518	2.622944e+002	2.552869e-001	2.555579e+002	2.640481e-002
1519	2.622944e+002	2.552868e-001	2.555580e+002	2.640479e-002
1520	2.622945e+002	2.552867e-001	2.555580e+002	2.640478e-002
1521	2.622945e+002	2.552866e-001	2.555580e+002	2.640477e-002
1522	2.622946e+002	2.552865e-001	2.555581e+002	2.640475e-002
1523	2.622946e+002	2.552864e-001	2.555581e+002	2.640474e-002
1524	2.622947e+002	2.552863e-001	2.555582e+002	2.640472e-002
1525	2.622947e+002	2.552862e-001	2.555582e+002	2.640471e-002
1526	2.622948e+002	2.552861e-001	2.555583e+002	2.640469e-002
1527	2.622948e+002	2.552860e-001	2.555583e+002	2.640468e-002
1528	2.622949e+002	2.552859e-001	2.555584e+002	2.640466e-002
1529	2.622950e+002	2.552858e-001	2.555584e+002	2.640465e-002
1530	2.622950e+002	2.552857e-001	2.555584e+002	2.640463e-002
1531	2.622951e+002	2.552856e-001	2.555585e+002	2.640462e-002
1532	2.622951e+002	2.552854e-001	2.555585e+002	2.640460e-002
1533	2.622952e+002	2.552853e-001	2.555586e+002	2.640459e-002
1534	2.622952e+002	2.552852e-001	2.555586e+002	2.640457e-002
1535	2.622953e+002	2.552851e-001	2.555587e+002	2.640456e-002
1536	2.622953e+002	2.552850e-001	2.555587e+002	2.640454e-002
1537	2.622954e+002	2.552849e-001	2.555588e+002	2.640453e-002
1538	2.622954e+002	2.552848e-001	2.555588e+002	2.640451e-002
1539	2.622955e+002	2.552847e-001	2.555588e+002	2.640450e-002
1540	2.622955e+002	2.552846e-001	2.555589e+002	2.640448e-002
1541	2.622956e+002	2.552845e-001	2.555589e+002	2.640447e-002
1542	2.622956e+002	2.552844e-001	2.555590e+002	2.640445e-002
1543	2.622957e+002	2.552843e-001	2.555590e+002	2.640444e-002
1544	2.622957e+002	2.552842e-001	2.555591e+002	2.640442e-002
1545	2.622958e+002	2.552841e-001	2.555591e+002	2.640441e-002
1546	2.622958e+002	2.552840e-001	2.555592e+002	2.640439e-002
1547	2.622959e+002	2.552839e-001	2.555592e+002	2.640437e-002
1548	2.622959e+002	2.552838e-001	2.555592e+002	2.640436e-002
1549	2.622960e+002	2.552837e-001	2.555593e+002	2.640434e-002
1550	2.622960e+002	2.552836e-001	2.555593e+002	2.640433e-002
1551	2.622961e+002	2.552835e-001	2.555594e+002	2.640431e-002
1552	2.622962e+002	2.552834e-001	2.555594e+002	2.640430e-002
1553	2.622962e+002	2.552832e-001	2.555595e+002	2.640428e-002
1554	2.622963e+002	2.552831e-001	2.555595e+002	2.640427e-002
1555	2.622963e+002	2.552830e-001	2.555595e+002	2.640425e-002
1556	2.622964e+002	2.552829e-001	2.555596e+002	2.640424e-002
1557	2.622964e+002	2.552828e-001	2.555596e+002	2.640422e-002
1558	2.622965e+002	2.552827e-001	2.555597e+002	2.640421e-002
1559	2.622965e+002	2.552826e-001	2.555597e+002	2.640419e-002
1560	2.622966e+002	2.552825e-001	2.555598e+002	2.640418e-002
1561	2.622966e+002	2.552824e-001	2.555598e+002	2.640416e-002
1562	2.622967e+002	2.552823e-001	2.555599e+002	2.640415e-002
1563	2.622967e+002	2.552822e-001	2.555599e+002	2.640413e-002
1564	2.622968e+002	2.552821e-001	2.555599e+002	2.640412e-002
1565	2.622968e+002	2.552820e-001	2.555600e+002	2.640410e-002
1566	2.622969e+002	2.552819e-001	2.555600e+002	2.640408e-002
1567	2.622969e+002	2.552818e-001	2.555601e+002	2.640407e-002
1568	2.622970e+002	2.552817e-001	2.555601e+002	2.640405e-002
1569	2.622970e+002	2.552815e-001	2.555602e+002	2.640404e-002
1570	2.622971e+002	2.552814e-001	2.555602e+002	2.640402e-002
1571	2.622971e+002	2.552813e-001	2.555603e+002	2.640401e-002
1572	2.622972e+002	2.552812e-001	2.555603e+002	2.640399e-002
1573	2.622973e+002	2.552811e-001	2.555603e+002	2.640398e-002
1574	2.622973e+002	2.552810e-001	2.555604e+002	2.640396e-002
1575	2.622974e+002	2.552809e-001	2.555604e+002	2.640395e-002
1576	2.622974e+002	2.552808e-001	2.555605e+002	2.640393e-002
1577	2.622975e+002	2.552807e-001	2.555605e+002	2.640391e-002
1578	2.622975e+002	2.552806e-001	2.555606e+002	2.640390e-002
1579	2.622976e+002	2.552805e-001	2.555606e+002	2.640388e-002
1580	2.622976e+002	2.552804e-001	2.555606e+002	2.640387e-002
1581	2.622977e+002	2.552803e-001	2.555607e+002	2.640385e-002
1582	2.622977e+002	2.552801e-001	2.555607e+002	2.640384e-002
1583	2.622978e+002	2.552800e-001	2.555608e+002	2.640382e-002
1584	2.622978e+002	2.552799e-001	2.555608e+002	2.640381e-002
1585	2.622979e+002	2.552798e-001	2.555609e+002	2.640379e-002
1586	2.622979e+002	2.552797e-001	2.555609e+002	2.640377e-002
1587	2.622980e+002	2.552796e-001	2.555609e+002	2.640376e-002
1588	2.622980e+002	2.552795e-001	2.555610e+002	2.640374e-002
1589	2.622981e+002	2.552794e-001	2.555610e+002	2.640373e-002
1590	2.622981e+002	2.552793e-001	2.555611e+002	2.640371e-002
1591	2.622982e+002	2.552792e-001	2.555611e+002	2.640370e-002
1592	2.622982e+002	2.552791e-001	2.555612e+002	2.640368e-002
1593	2.622983e+002	2.552790e-001	2.555612e+002	2.640366e-002
1594	2.622984e+002	2.552788e-001	2.555612e+002	2.640365e-002
1595	2.622984e+002	2.552787e-001	2.555613e+002	2.640363e-002
1596	2.622985e+002	2.552786e-001	2.555613e+002	2.640362e-002
1597	2.622985e+002	2.552785e-001	2.555614e+002	2.640360e-002
1598	2.622986e+002	2.552784e-001	2.555614e+002	2.640359e-002
1599	2.622986e+002	2.552783e-001	2.555615e+002	2.640357e-002
1600	2.622987e+002	2.552782e-001	2.555615e+002	2.640355e-002
1601	2.622987e+002	2.552781e-001	2.555615e+002	2.640354e-002
1602	2.622988e+002	2.552780e-001	2.555616e+002	2.640352e-002
1603	2.622988e+002	2.552779e-001	2.555616e+002	2.640351e-002
1604	2.622989e+002	2.552778e-001	2.555617e+002	2.640349e-002
1605	2.622989e+002	2.552776e-001	2.555617e+002	2.640348e-002
1606	2.622990e+002	2.552775e-001	2.555618e+002	2.640346e-002
1607	2.622990e+002	2.552774e-001	2.555618e+002	2.640344e-002
1608	2.622991e+002	2.552773e-001	2.555618e+002	2.640343e-002
1609	2.622991e+002	2.552772e-001	2.555619e+002	2.640341e-002
1610	2.622992e+002	2.552771e-001	2.555619e+002	2.640340e-002
1611	2.622992e+002	2.552770e-001	2.555620e+002	2.640338e-002
1612	2.622993e+002	2.552769e-001	2.555620e+002	2.640337e-002
1613	2.622994e+002	2.552768e-001	2.555621e+002	2.640335e-002
1614	2.622994e+002	2.552767e-001	2.555621e+002	2.640333e-002
1615	2.622995e+002	2.552766e-001	2.555621e+002	2.640332e-002
1616	2.622995e+002	2.552764e-001	2.555622e+002	2.640330e-002
1617	2.622996e+002	2.552763e-001	2.555622e+002	2.640329e-002
1618	2.622996e+002	2.552762e-001	2.555623e+002	2.640327e-002
1619	2.622997e+002	2.552761e-001	2.555623e+002	2.640325e-002
1620	2.622997e+002	2.552760e-001	2.555624e+002	2.640324e-002
1621	2.622998e+002	2.552759e-001	2.555624e+002	2.640322e-002
1622	2.622998e+002	2.552758e-001	2.555624e+002	2.640321e-002
1623	2.622999e+002	2.552757e-001	2.555625e+002	2.640319e-002
1624	2.622999e+002	2.552756e-001	2.555625e+002	2.640317e-002
1625	2.623000e+002	2.552754e-001	2.555626e+002	2.640316e-002
1626	2.623000e+002	2.552753e-001	2.555626e+002	2.640314e-002
1627	2.623001e+002	2.552752e-001	2.555627e+002	2.640313e-002
1628	2.623001e+002	2.552751e-001	2.555627e+002	2.640311e-002
1629	2.623002e+002	2.552750e-001	2.555627e+002	2.640309e-002
1630	2.623002e+002	2.552749e-001	2.555628e+002	2.640308e-002
1631	2.623003e+002	2.552748e-001	2.555628e+002	2.640306e-002
1632	2.623003e+002	2.552747e-001	2.555629e+002	2.640305e-002
1633	2.623004e+002	2.552746e-001	2.555629e+002	2.640303e-002
1634	2.623005e+002	2.552744e-001	2.555629e+002	2.640301e-002
1635	2.623005e+002	2.552743e-001	2.555630e+002	2.640300e-002
1636	2.623006e+002	2.552742e-001	2.555630e+002	2.640298e-002
1637	2.623006e+002	2.552741e-001	2.555631e+002	2.640297e-002
1638	2.623007e+002	2.552740e-001	2.555631e+002	2.640295e-002
1639	2.623007e+002	2.552739e-001	2.555632e+002	2.640293e-002
1640	2.623008e+002	2.552738e-001	2.555632e+002	2.640292e-002
1641	2.623008e+002	2.552737e-001	2.555632e+002	2.640290e-002
1642	2.623009e+002	2.552736e-001	2.555633e+002	2.640289e-002
1643	2.623009e+002	2.552734e-001	2.555633e+002	2.640287e-002
1644	2.623010e+002	2.552733e-001	2.555634e+002	2.640285e-002
1645	2.623010e+002	2.552732e-001	2.555634e+002	2.640284e-002
1646	2.623011e+002	2.552731e-001	2.555634e+002	2.640282e-002
1647	2.623011e+002	2.552730e-001	2.555635e+002	2.640281e-002
1648	2.623012e+002	2.552729e-001	2.555635e+002	2.640279e-002
1649	2.623012e+002	2.552728e-001	2.555636e+002	2.640277e-002
1650	2.623013e+002	2.552727e-001	2.555636e+002	2.640276e-002
1651	2.623013e+002	2.552726e-001	2.555636e+002	2.640274e-002
1652	2.623014e+002	2.552724e-001	2.555637e+002	2.640272e-002
1653	2.623014e+002	2.552723e-001	2.555637e+002	2.640271e-002
1654	2.623015e+002	2.552722e-001	2.555638e+002	2.640269e-002
1655	2.623016e+002	2.552721e-001	2.555638e+002	2.640268e-002
1656	2.623016e+002	2.552720e-001	2.555639e+002	2.640266e-002
1657	2.623017e+002	2.552719e-001	2.555639e+002	2.640264e-002
1658	2.623017e+002	2.552718e-001	2.555639e+002	2.640263e-002
1659	2.623018e+002	2.552717e-001	2.555640e+002	2.640261e-002
1660	2.623018e+002	2.552715e-001	2.555640e+002	2.640259e-002
1661	2.623019e+002	2.552714e-001	2.555641e+002	2.640258e-002
1662	2.623019e+002	2.552713e-001	2.555641e+002	2.640256e-002
1663	2.623020e+002	2.552712e-001	2.555641e+002	2.640255e-002
1664	2.623020e+002	2.552711e-001	2.555642e+002	2.640253e-002
1665	2.623021e+002	2.552710e-001	2.555642e+002	2.640251e-002
1666	2.623021e+002	2.552709e-001	2.555643e+002	2.640250e-002
1667	2.623022e+002	2.552708e-001	2.555643e+002	2.640248e-002
1668	2.623022e+002	2.552706e-001	2.555643e+002	2.640246e-002
1669	2.623023e+002	2.552705e-001	2.555644e+002	2.640245e-002
1670	2.623023e+002	2.552704e-001	2.555644e+002	2.640243e-002
1671	2.623024e+002	2.552703e-001	2.555645e+002	2.640242e-002
1672	2.623024e+002	2.552702e-001	2.555645e+002	2.640240e-002
1673	2.623025e+002	2.552701e-001	2.555645e+002	2.640238e-002
1674	2.623025e+002	2.552700e-001	2.555646e+002	2.640237e-002
1675	2.623026e+002	2.552698e-001	2.555646e+002	2.640235e-002
1676	2.623027e+002	2.552697e-001	2.555647e+002	2.640233e-002
1677	2.623027e+002	2.552696e-001	2.555647e+002	2.640232e-002
1678	2.623028e+002	2.552695e-001	2.555647e+002	2.640230e-002
1679	2.623028e+002	2.552694e-001	2.555648e+002	2.640228e-002
1680	2.623029e+002	2.552693e-001	2.555648e+002	2.640227e-002
1681	2.623029e+002	2.552692e-001	2.555649e+002	2.640225e-002
1682	2.623030e+002	2.552691e-001	2.555649e+002	2.640224e-002
1683	2.623030e+002	2.552689e-001	2.555649e+002	2.640222e-002
1684	2.623031e+002	2.552688e-001	2.555650e+002	2.640220e-002
1685	2.623031e+002	2.552687e-001	2.555650e+002	2.640219e-002
1686	2.623032e+002	2.552686e-001	2.555651e+002	2.640217e-002
1687	2.623032e+002	2.552685e-001	2.555651e+002	2.640215e-002
1688	2.623033e+002	2.552684e-001	2.555651e+002	2.640214e-002
1689	2.623033e+002	2.552683e-001	2.555652e+002	2.640212e-002
1690	2.623034e+002	2.552681e-001	2.555652e+002	2.640210e-002
1691	2.623034e+002	2.552680e-001	2.555653e+002	2.640209e-002
1692	2.623035e+002	2.552679e-001	2.555653e+002	2.640207e-002
1693	2.623035e+002	2.552678e-001	2.555653e+002	2.640205e-002
1694	2.623036e+002	2.552677e-001	2.555654e+002	2.640204e-002
1695	2.623036e+002	2.552676e-001	2.555654e+002	2.640202e-002
1696	2.623037e+002	2.552675e-001	2.555655e+002	2.640200e-002
1697	2.623038e+002	2.552673e-001	2.555655e+002	2.640199e-002
1698	2.623038e+002	2.552672e-001	2.555655e+002	2.640197e-002
1699	2.623039e+002	2.552671e-001	2.555656e+002	2.640196e-002
1700	2.623039e+002	2.552670e-001	2.555656e+002	2.640194e-002
1701	2.623040e+002	2.552669e-001	2.555656e+002	2.640192e-002
1702	2.623040e+002	2.552668e-001	2.555657e+002	2.640191e-002
1703	2.623041e+002	2.552667e-001	2.555657e+002	2.640189e-002
1704	2.623041e+002	2.552665e-001	2.555658e+002	2.640187e-002
1705	2.623042e+002	2.552664e-001	2.555658e+002	2.640186e-002
1706	2.623042e+002	2.552663e-001	2.555658e+002	2.640184e-002
1707	2.623043e+002	2.552662e-001	2.555659e+002	2.640182e-002
1708	2.623043e+002	2.552661e-001	2.555659e+002	2.640181e-002
1709	2.623044e+002	2.552660e-001	2.555660e+002	2.640179e-002
1710	2.623044e+002	2.552659e-001	2.555660e+002	2.640177e-002
1711	2.623045e+002	2.552657e-001	2.555660e+002	2.640176e-002
1712	2.623045e+002	2.552656e-001	2.555661e+002	2.640174e-002
1713	2.623046e+002	2.552655e-001	2.555661e+002	2.640172e-002
1714	2.623046e+002	2.552654e-001	2.555661e+002	2.640171e-002
1715	2.623047e+002	2.552653e-001	2.555662e+002	2.640169e-002
1716	2.623047e+002	2.552652e-001	2.555662e+002	2.640167e-002
1717	2.623048e+002	2.552651e-001	2.555663e+002	2.640166e-002
1718	2.623048e+002	2.552649e-001	2.555663e+002	2.640164e-002
1719	2.623049e+002	2.552648e-001	2.555663e+002	2.640162e-002
1720	2.623049e+002	2.552647e-001	2.555664e+002	2.640161e-002
1721	2.623050e+002	2.552646e-001	2.555664e+002	2.640159e-002
1722	2.623051e+002	2.552645e-001	2.555664e+002	2.640157e-002
1723	2.623051e+002	2.552644e-001	2.555665e+002	2.640156e-002
1724	2.623052e+002	2.552642e-001	2.555665e+002	2.640154e-002
1725	2.623052e+002	2.552641e-001	2.555666e+002	2.640152e-002
1726	2.623053e+002	2.552640e-001	2.555666e+002	2.640151e-002
1727	2.623053e+002	2.552639e-001	2.555666e+002	2.640149e-002
1728	2.623054e+002	2.552638e-001	2.555667e+002	2.640147e-002
1729	2.623054e+002	2.552637e-001	2.555667e+002	2.640146e-002
1730	2.623055e+002	2.552636e-001	2.555667e+002	2.640144e-002
1731	2.623055e+002	2.552634e-001	2.555668e+002	2.640142e-002
1732	2.623056e+002	2.552633e-001	2.555668e+002	2.640141e-002
1733	2.623056e+002	2.552632e-001	2.555669e+002	2.640139e-002
1734	2.623057e+002	2.552631e-001	2.555669e+002	2.640137e-002
1735	2.623057e+002	2.552630e-001	2.555669e+002	2.640136e-002
1736	2.623058e+002	2.552629e-001	2.555670e+002	2.640134e-002
1737	2.623058e+002	2.552627e-001	2.555670e+002	2.640132e-002
1738	2.623059e+002	2.552626e-001	2.555670e+002	2.640131e-002
1739	2.623059e+002	2.552625e-001	2.555671e+002	2.640129e-002
1740	2.623060e+002	2.552624e-001	2.555671e+002	2.640127e-002
1741	2.623060e+002	2.552623e-001	2.555672e+002	2.640126e-002
1742	2.623061e+002	2.552622e-001	2.555672e+002	2.640124e-002
1743	2.623061e+002	2.552621e-001	2.555672e+002	2.640122e-002
1744	2.623062e+002	2.552619e-001	2.555673e+002	2.640121e-002
1745	2.623062e+002	2.552618e-001	2.555673e+002	2.640119e-002
1746	2.623063e+002	2.552617e-001	2.555673e+002	2.640117e-002
1747	2.623063e+002	2.552616e-001	2.555674e+002	2.640115e-002
1748	2.623064e+002	2.552615e-001	2.555674e+002	2.640114e-002
1749	2.623065e+002	2.552614e-001	2.555674e+002	2.640112e-002
1750	2.623065e+002	2.552612e-001	2.555675e+002	2.640110e-002
1751	2.623066e+002	2.552611e-001	2.555675e+002	2.640109e-002
1752	2.623066e+002	2.552610e-001	2.555676e+002	2.640107e-002
1753	2.623067e+002	2.552609e-001	2.555676e+002	2.640105e-002
1754	2.623067e+002	2.552608e-001	2.555676e+002	2.640104e-002
1755	2.623068e+002	2.552607e-001	2.555677e+002	2.640102e-002
1756	2.623068e+002	2.552605e-001	2.555677e+002	2.640100e-002
1757	2.623069e+002	2.552604e-001	2.555677e+002	2.640099e-002
1758	2.623069e+002	2.552603e-001	2.555678e+002	2.640097e-002
1759	2.623070e+002	2.552602e-001	2.555678e+002	2.640095e-002
1760	2.623070e+002	2.552601e-001	2.555678e+002	2.640094e-002
1761	2.623071e+002	2.552600e-001	2.555679e+002	2.640092e-002
1762	2.623071e+002	2.552598e-001	2.555679e+002	2.640090e-002
1763	2.623072e+002	2.552597e-001	2.555679e+002	2.640089e-002
1764	2.623072e+002	2.552596e-001	2.555680e+002	2.640087e-002
1765	2.623073e+002	2.552595e-001	2.555680e+002	2.640085e-002
1766	2.623073e+002	2.552594e-001	2.555680e+002	2.640083e-002
1767	2.623074e+002	2.552593e-001	2.555681e+002	2.640082e-002
1768	2.623074e+002	2.552591e-001	2.555681e+002	2.640080e-002
1769	2.623075e+002	2.552590e-001	2.555682e+002	2.640078e-002
1770	2.623075e+002	2.552589e-001	2.555682e+002	2.640077e-002
1771	2.623076e+002	2.552588e-001	2.555682e+002	2.640075e-002
1772	2.623076e+002	2.552587e-001	2.555683e+002	2.640073e-002
1773	2.623077e+002	2.552586e-001	2.555683e+002	2.640072e-002
1774	2.623077e+002	2.552584e-001	2.555683e+002	2.640070e-002
1775	2.623078e+002	2.552583e-001	2.555684e+002	2.640068e-002
1776	2.623078e+002	2.552582e-001	2.555684e+002	2.640067e-002
1777	2.623079e+002	2.552581e-001	2.555684e+002	2.640065e-002
1778	2.623079e+002	2.552580e-001	2.555685e+002	2.640063e-002
1779	2.623080e+002	2.552579e-001	2.555685e+002	2.640061e-002
1780	2.623081e+002	2.552577e-001	2.555685e+002	2.640060e-002
1781	2.623081e+002	2.552576e-001	2.555686e+002	2.640058e-002
1782	2.623082e+002	2.552575e-001	2.555686e+002	2.640056e-002
1783	2.623082e+002	2.552574e-001	2.555686e+002	2.640055e-002
1784	2.623083e+002	2.552573e-001	2.555687e+002	2.640053e-002
1785	2.623083e+002	2.552572e-001	2.555687e+002	2.640051e-002
1786	2.623084e+002	2.552570e-001	2.555687e+002	2.640050e-002
1787	2.623084e+002	2.552569e-001	2.555688e+002	2.640048e-002
1788	2.623085e+002	2.552568e-001	2.555688e+002	2.640046e-002
1789	2.623085e+002	2.552567e-001	2.555688e+002	2.640044e-002
1790	2.623086e+002	2.552566e-001	2.555689e+002	2.640043e-002
1791	2.623086e+002	2.552564e-001	2.555689e+002	2.640041e-002
1792	2.623087e+002	2.552563e-001	2.555689e+002	2.640039e-002
1793	2.623087e+002	2.552562e-001	2.555690e+002	2.640038e-002
1794	2.623088e+002	2.552561e-001	2.555690e+002	2.640036e-002
1795	2.623088e+002	2.552560e-001	2.555690e+002	2.640034e-002
1796	2.623089e+002	2.552559e-001	2.555691e+002	2.640032e-002
1797	2.623089e+002	2.552557e-001	2.555691e+002	2.640031e-002
1798	2.623090e+002	2.552556e-001	2.555691e+002	2.640029e-002
1799	2.623090e+002	2.552555e-001	2.555692e+002	2.640027e-002
1800	2.623091e+002	2.552554e-001	2.555692e+002	2.640026e-002
1801	2.623041e+002	2.552553e-001	2.555692e+002	2.640024e-002
1802	2.623042e+002	2.552552e-001	2.555693e+002	2.640022e-002
1803	2.623042e+002	2.552550e-001	2.555693e+002	2.640021e-002
1804	2.623043e+002	2.552549e-001	2.555693e+002	2.640019e-002
1805	2.623043e+002	2.552548e-001	2.555694e+002	2.640017e-002
1806	2.623044e+002	2.552547e-001	2.555694e+002	2.640015e-002
1807	2.623044e+002	2.552546e-001	2.555694e+002	2.640014e-002
1808	2.623045e+002	2.552544e-001	2.555695e+002	2.640012e-002
1809	2.623045e+002	2.552543e-001	2.555695e+002	2.640010e-002
1810	2.623046e+002	2.552542e-001	2.555695e+002	2.640009e-002
1811	2.623046e+002	2.552541e-001	2.555696e+002	2.640007e-002
1812	2.623047e+002	2.552540e-001	2.555696e+002	2.640005e-002
1813	2.623047e+002	2.552539e-001	2.555696e+002	2.640003e-002
1814	2.623048e+002	2.552537e-001	2.555697e+002	2.640002e-002
1815	2.623048e+002	2.552536e-001	2.555697e+002	2.640000e-002
1816	2.623049e+002	2.552535e-001	2.555697e+002	2.639998e-002
1817	2.623049e+002	2.552534e-001	2.555698e+002	2.639997e-002
1818	2.623050e+002	2.552533e-001	2.555698e+002	2.639995e-002
1819	2.623050e+002	2.552531e-001	2.555698e+002	2.639993e-002
1820	2.623051e+002	2.552530e-001	2.555699e+002	2.639991e-002
1821	2.623051e+002	2.552529e-001	2.555699e+002	2.639990e-002
1822	2.623052e+002	2.552528e-001	2.555699e+002	2.639988e-002
1823	2.623052e+002	2.552527e-001	2.555700e+002	2.639986e-002
1824	2.623053e+002	2.552526e-001	2.555700e+002	2.639985e-002
1825	2.623053e+002	2.552524e-001	2.555700e+002	2.639983e-002
1826	2.623054e+002	2.552523e-001	2.555700e+002	2.639981e-002
1827	2.623055e+002	2.552522e-001	2.555701e+002	2.639979e-002
1828	2.623055e+002	2.552521e-001	2.555701e+002	2.639978e-002
1829	2.623056e+002	2.552520e-001	2.555701e+002	2.639976e-002
1830	2.623056e+002	2.552518e-001	2.555702e+002	2.639974e-002
1831	2.623057e+002	2.552517e-001	2.555702e+002	2.639972e-002
1832	2.623057e+002	2.552516e-001	2.555702e+002	2.639971e-002
1833	2.623058e+002	2.552515e-001	2.555703e+002	2.639969e-002
1834	2.623058e+002	2.552514e-001	2.555703e+002	2.639967e-002
1835	2.623059e+002	2.552512e-001	2.555703e+002	2.639966e-002
1836	2.623059e+002	2.552511e-001	2.555704e+002	2.639964e-002
1837	2.623060e+002	2.552510e-001	2.555704e+002	2.639962e-002
1838	2.623060e+002	2.552509e-001	2.555704e+002	2.639960e-002
1839	2.623061e+002	2.552508e-001	2.555705e+002	2.639959e-002
1840	2.623061e+002	2.552507e-001	2.555705e+002	2.639957e-002
1841	2.623062e+002	2.552505e-001	2.555705e+002	2.639955e-002
1842	2.623062e+002	2.552504e-001	2.555705e+002	2.639954e-002
1843	2.623063e+002	2.552503e-001	2.555706e+002	2.639952e-002
1844	2.623063e+002	2.552502e-001	2.555706e+002	2.639950e-002
1845	2.623064e+002	2.552501e-001	2.555706e+002	2.639948e-002
1846	2.623064e+002	2.552499e-001	2.555707e+002	2.639947e-002
1847	2.623065e+002	2.552498e-001	2.555707e+002	2.639945e-002
1848	2.623065e+002	2.552497e-001	2.555707e+002	2.639943e-002
1849	2.623066e+002	2.552496e-001	2.555708e+002	2.639941e-002
1850	2.623066e+002	2.552495e-001	2.555708e+002	2.639940e-002
1851	2.623067e+002	2.552493e-001	2.555708e+002	2.639938e-002
1852	2.623067e+002	2.552492e-001	2.555708e+002	2.639936e-002
1853	2.623068e+002	2.552491e-001	2.555709e+002	2.639935e-002
1854	2.623068e+002	2.552490e-001	2.555709e+002	2.639933e-002
1855	2.623069e+002	2.552489e-001	2.555709e+002	2.639931e-002
1856	2.623069e+002	2.552487e-001	2.555710e+002	2.639929e-002
1857	2.623070e+002	2.552486e-001	2.555710e+002	2.639928e-002
1858	2.623070e+002	2.552485e-001	2.555710e+002	2.639926e-002
1859	2.623071e+002	2.552484e-001	2.555711e+002	2.639924e-002
1860	2.623071e+002	2.552483e-001	2.555711e+002	2.639922e-002
1861	2.623072e+002	2.552482e-001	2.555711e+002	2.639921e-002
1862	2.623072e+002	2.552480e-001	2.555711e+002	2.639919e-002
1863	2.623073e+002	2.552479e-001	2.555712e+002	2.639917e-002
1864	2.623073e+002	2.552478e-001	2.555712e+002	2.639915e-002
1865	2.623074e+002	2.552477e-001	2.555712e+002	2.639914e-002
1866	2.623074e+002	2.552476e-001	2.555713e+002	2.639912e-002
1867	2.623075e+002	2.552474e-001	2.555713e+002	2.639910e-002
1868	2.623075e+002	2.552473e-001	2.555713e+002	2.639909e-002
1869	2.623076e+002	2.552472e-001	2.555713e+002	2.639907e-002
1870	2.623076e+002	2.552471e-001	2.555714e+002	2.639905e-002
1871	2.623077e+002	2.552470e-001	2.555714e+002	2.639903e-002
1872	2.623077e+002	2.552468e-001	2.555714e+002	2.639902e-002
1873	2.623078e+002	2.552467e-001	2.555715e+002	2.639900e-002
1874	2.623078e+002	2.552466e-001	2.555715e+002	2.639898e-002
1875	2.623079e+002	2.552465e-001	2.555715e+002	2.639896e-002
1876	2.623079e+002	2.552464e-001	2.555715e+002	2.639895e-002
1877	2.623080e+002	2.552462e-001	2.555716e+002	2.639893e-002
1878	2.623080e+002	2.552461e-001	2.555716e+002	2.639891e-002
1879	2.623081e+002	2.552460e-001	2.555716e+002	2.639889e-002
1880	2.623081e+002	2.552459e-001	2.555717e+002	2.639888e-002
1881	2.623082e+002	2.552458e-001	2.555717e+002	2.639886e-002
1882	2.623082e+002	2.552456e-001	2.555717e+002	2.639884e-002
1883	2.623083e+002	2.552455e-001	2.555717e+002	2.639882e-002
1884	2.623083e+002	2.552454e-001	2.555718e+002	2.639881e-002
1885	2.623084e+002	2.552453e-001	2.555718e+002	2.639879e-002
1886	2.623084e+002	2.552452e-001	2.555718e+002	2.639877e-002
1887	2.623085e+002	2.552450e-001	2.555718e+002	2.639875e-002
1888	2.623085e+002	2.552449e-001	2.555719e+002	2.639874e-002
1889	2.623086e+002	2.552448e-001	2.555719e+002	2.639872e-002
1890	2.623086e+002	2.552447e-001	2.555719e+002	2.639870e-002
1891	2.623087e+002	2.552446e-001	2.555720e+002	2.639868e-002
1892	2.623087e+002	2.552444e-001	2.555720e+002	2.639867e-002
1893	2.623088e+002	2.552443e-001	2.555720e+002	2.639865e-002
1894	2.623088e+002	2.552442e-001	2.555720e+002	2.639863e-002
1895	2.623089e+002	2.552441e-001	2.555721e+002	2.639862e-002
1896	2.623089e+002	2.552440e-001	2.555721e+002	2.639860e-002
1897	2.623090e+002	2.552438e-001	2.555721e+002	2.639858e-002
1898	2.623090e+002	2.552437e-001	2.555721e+002	2.639856e-002
1899	2.623091e+002	2.552436e-001	2.555722e+002	2.639855e-002
1900	2.623091e+002	2.552435e-001	2.555722e+002	2.639853e-002
1901	2.623092e+002	2.552434e-001	2.555722e+002	2.639851e-002
1902	2.623092e+002	2.552432e-001	2.555722e+002	2.639849e-002
1903	2.623093e+002	2.552431e-001	2.555723e+002	2.639848e-002
1904	2.623093e+002	2.552430e-001	2.555723e+002	2.639846e-002
1905	2.623094e+002	2.552429e-001	2.555723e+002	2.639844e-002
1906	2.623094e+002	2.552428e-001	2.555724e+002	2.639842e-002
1907	2.623095e+002	2.552426e-001	2.555724e+002	2.639841e-002
1908	2.623095e+002	2.552425e-001	2.555724e+002	2.639839e-002
1909	2.623096e+002	2.552424e-001	2.555724e+002	2.639837e-002
1910	2.623096e+002	2.552423e-001	2.555725e+002	2.639835e-002
1911	2.623097e+002	2.552422e-001	2.555725e+002	2.639834e-002
1912	2.623097e+002	2.552420e-001	2.555725e+002	2.639832e-002
1913	2.623098e+002	2.552419e-001	2.555725e+002	2.639830e-002
1914	2.623098e+002	2.552418e-001	2.555726e+002	2.639828e-002
1915	2.623099e+002	2.552417e-001	2.555726e+002	2.639827e-002
1916	2.623099e+002	2.552416e-001	2.555726e+002	2.639825e-002
1917	2.623100e+002	2.552414e-001	2.555726e+002	2.639823e-002
1918	2.623100e+002	2.552413e-001	2.555727e+002	2.639821e-002
1919	2.623101e+002	2.552412e-001	2.555727e+002	2.639819e-002
1920	2.623101e+002	2.552411e-001	2.555727e+002	2.639818e-002
1921	2.623102e+002	2.552409e-001	2.555727e+002	2.639816e-002
1922	2.623102e+002	2.552408e-001	2.555728e+002	2.639814e-002
1923	2.623103e+002	2.552407e-001	2.555728e+002	2.639812e-002
1924	2.623103e+002	2.552406e-001	2.555728e+002	2.639811e-002
1925	2.623104e+002	2.552405e-001	2.555728e+002	2.639809e-002
1926	2.623104e+002	2.552403e-001	2.555729e+002	2.639807e-002
1927	2.623105e+002	2.552402e-001	2.555729e+002	2.639805e-002
1928	2.623105e+002	2.552401e-001	2.555729e+002	2.639804e-002
1929	2.623106e+002	2.552400e-001	2.555729e+002	2.639802e-002
1930	2.623106e+002	2.552399e-001	2.555730e+002	2.639800e-002
1931	2.623107e+002	2.552397e-001	2.555730e+002	2.639798e-002
1932	2.623107e+002	2.552396e-001	2.555730e+002	2.639797e-002
1933	2.623108e+002	2.552395e-001	2.555730e+002	2.639795e-002
1934	2.623108e+002	2.552394e-001	2.555731e+002	2.639793e-002
1935	2.623109e+002	2.552393e-001	2.555731e+002	2.639791e-002
1936	2.623109e+002	2.552391e-001	2.555731e+002	2.639790e-002
1937	2.623110e+002	2.552390e-001	2.555731e+002	2.639788e-002
1938	2.623110e+002	2.552389e-001	2.555732e+002	2.639786e-002
1939	2.623111e+002	2.552388e-001	2.555732e+002	2.639784e-002
1940	2.623111e+002	2.552387e-001	2.555732e+002	2.639783e-002
1941	2.623112e+002	2.552385e-001	2.555732e+002	2.639781e-002
1942	2.623112e+002	2.552384e-001	2.555732e+002	2.639779e-002
1943	2.623113e+002	2.552383e-001	2.555733e+002	2.639777e-002
1944	2.623113e+002	2.552382e-001	2.555733e+002	2.639776e-002
1945	2.623114e+002	2.552380e-001	2.555733e+002	2.639774e-002
1946	2.623114e+002	2.552379e-001	2.555733e+002	2.639772e-002
1947	2.623115e+002	2.552378e-001	2.555734e+002	2.639770e-002
1948	2.623115e+002	2.552377e-001	2.555734e+002	2.639768e-002
1949	2.623116e+002	2.552376e-001	2.555734e+002	2.639767e-002
1950	2.623116e+002	2.552374e-001	2.555734e+002	2.639765e-002
1951	2.623117e+002	2.552373e-001	2.555735e+002	2.639763e-002
1952	2.623117e+002	2.552372e-001	2.555735e+002	2.639761e-002
1953	2.623117e+002	2.552371e-001	2.555735e+002	2.639760e-002
1954	2.623118e+002	2.552370e-001	2.555735e+002	2.639758e-002
1955	2.623118e+002	2.552368e-001	2.555735e+002	2.639756e-002
1956	2.623119e+002	2.552367e-001	2.555736e+002	2.639754e-002
1957	2.623119e+002	2.552366e-001	2.555736e+002	2.639753e-002
1958	2.623120e+002	2.552365e-001	2.555736e+002	2.639751e-002
1959	2.623120e+002	2.552364e-001	2.555736e+002	2.639749e-002
1960	2.623121e+002	2.552362e-001	2.555737e+002	2.639747e-002
1961	2.623121e+002	2.552361e-001	2.555737e+002	2.639746e-002
1962	2.623122e+002	2.552360e-001	2.555737e+002	2.639744e-002
1963	2.623122e+002	2.552359e-001	2.555737e+002	2.639742e-002
1964	2.623123e+002	2.552357e-001	2.555737e+002	2.639740e-002
1965	2.623123e+002	2.552356e-001	2.555738e+002	2.639738e-002
1966	2.623124e+002	2.552355e-001	2.555738e+002	2.639737e-002
1967	2.623124e+002	2.552354e-001	2.555738e+002	2.639735e-002
1968	2.623125e+002	2.552353e-001	2.555738e+002	2.639733e-002
1969	2.623125e+002	2.552351e-001	2.555739e+002	2.639731e-002
1970	2.623126e+002	2.552350e-001	2.555739e+002	2.639730e-002
1971	2.623126e+002	2.552349e-001	2.555739e+002	2.639728e-002
1972	2.623127e+002	2.552348e-001	2.555739e+002	2.639726e-002
1973	2.623127e+002	2.552346e-001	2.555739e+002	2.639724e-002
1974	2.623128e+002	2.552345e-001	2.555740e+002	2.639723e-002
1975	2.623128e+002	2.552344e-001	2.555740e+002	2.639721e-002
1976	2.623129e+002	2.552343e-001	2.555740e+002	2.639719e-002
1977	2.623129e+002	2.552342e-001	2.555740e+002	2.639717e-002
1978	2.623130e+002	2.552340e-001	2.555740e+002	2.639715e-002
1979	2.623130e+002	2.552339e-001	2.555741e+002	2.639714e-002
1980	2.623131e+002	2.552338e-001	2.555741e+002	2.639712e-002
1981	2.623131e+002	2.552337e-001	2.555741e+002	2.639710e-002
1982	2.623132e+002	2.552336e-001	2.555741e+002	2.639708e-002
1983	2.623132e+002	2.552334e-001	2.555741e+002	2.639707e-002
1984	2.623133e+002	2.552333e-001	2.555742e+002	2.639705e-002
1985	2.623133e+002	2.552332e-001	2.555742e+002	2.639703e-002
1986	2.623134e+002	2.552331e-001	2.555742e+002	2.639701e-002
1987	2.623134e+002	2.552329e-001	2.555742e+002	2.639700e-002
1988	2.623135e+002	2.552328e-001	2.555742e+002	2.639698e-002
1989	2.623135e+002	2.552327e-001	2.555743e+002	2.639696e-002
1990	2.623136e+002	2.552326e-001	2.555743e+002	2.639694e-002
1991	2.623136e+002	2.552325e-001	2.555743e+002	2.639692e-002
1992	2.623137e+002	2.552323e-001	2.555743e+002	2.639691e-002
1993	2.623137e+002	2.552322e-001	2.555743e+002	2.639689e-002
1994	2.623138e+002	2.552321e-001	2.555744e+002	2.639687e-002
1995	2.623138e+002	2.552320e-001	2.555744e+002	2.639685e-002
1996	2.623138e+002	2.552318e-001	2.555744e+002	2.639684e-002
1997	2.623139e+002	2.552317e-001	2.555744e+002	2.639682e-002
1998	2.623139e+002	2.552316e-001	2.555744e+002	2.639680e-002
1999	2.623140e+002	2.552315e-001	2.555745e+002	2.639678e-002
2000	2.623140e+002	2.552314e-001	2.555745e+002	2.639676e-002
[truncated: 1 more rows]
