# Supplementary material for: Determinants of Beat-to-Beat Variability of Repolarization Duration in the Canine Ventricular Myocyte: A Computational Analysis
Source: PLoS Comput Biol. 2013 Aug 22;9(8):e1003202. doi: 10.1371/journal.pcbi.1003202 (PMC3749940; doi:10.1371/journal.pcbi.1003202)
Supplement: Software S1 — Implementation of stochastic model in C. (ZIP) [file pcbi.1003202.s003.zip › Source PLOS Comput Biol/Example/Cell_0000_Det_2000_ms.txt]

0.000000e+000	-8.741752e+001	1.031534e-001	-2.394265e-004
5.008849e-001	-4.829690e+001	1.031525e-001	-4.444529e+000
1.000885e+000	-2.899091e+001	1.031518e-001	-1.188493e+002
1.505885e+000	4.469092e+001	1.031607e-001	-1.971636e+001
2.006001e+000	4.581059e+001	1.031771e-001	-2.429428e-001
2.506002e+000	4.306384e+001	1.031937e-001	-1.160563e-001
3.006002e+000	3.814889e+001	1.032101e-001	-1.305552e-001
3.506002e+000	3.195513e+001	1.032265e-001	-1.501516e-001
4.006002e+000	2.554026e+001	1.032434e-001	-1.702888e-001
4.506002e+000	1.959238e+001	1.032622e-001	-1.886473e-001
5.006002e+000	1.237215e+001	1.033137e-001	-2.102537e-001
5.506002e+000	6.318490e+000	1.040317e-001	-2.272884e-001
6.006002e+000	1.545149e+000	1.060290e-001	-2.393933e-001
6.506002e+000	-2.213754e+000	1.095301e-001	-2.475568e-001
7.006002e+000	-5.105098e+000	1.146864e-001	-2.525798e-001
7.506002e+000	-7.229837e+000	1.214765e-001	-2.552661e-001
8.006004e+000	-8.664555e+000	1.295440e-001	-2.563920e-001
8.506023e+000	-9.516140e+000	1.382983e-001	-2.566642e-001
9.006311e+000	-9.957910e+000	1.472030e-001	-2.566024e-001
9.507203e+000	-1.015041e+001	1.559160e-001	-2.564443e-001
1.001508e+001	-1.018926e+001	1.643736e-001	-2.562682e-001
1.051723e+001	-1.012037e+001	1.722911e-001	-2.560489e-001
1.102113e+001	-9.970814e+000	1.797766e-001	-2.558250e-001
1.152548e+001	-9.760580e+000	1.868370e-001	-2.555790e-001
1.202735e+001	-9.504713e+000	1.934646e-001	-2.553068e-001
1.252843e+001	-9.212897e+000	1.997176e-001	-2.550027e-001
1.302917e+001	-8.892716e+000	2.056336e-001	-2.546626e-001
1.352973e+001	-8.550087e+000	2.112425e-001	-2.542837e-001
1.403019e+001	-8.189638e+000	2.165701e-001	-2.538644e-001
1.453058e+001	-7.815011e+000	2.216387e-001	-2.534038e-001
1.503092e+001	-7.429084e+000	2.264677e-001	-2.529021e-001
1.553124e+001	-7.034144e+000	2.310744e-001	-2.523597e-001
1.603153e+001	-6.632014e+000	2.354739e-001	-2.517776e-001
1.653180e+001	-6.224151e+000	2.396797e-001	-2.511571e-001
1.703207e+001	-5.811724e+000	2.437039e-001	-2.504996e-001
1.753232e+001	-5.395676e+000	2.475574e-001	-2.498065e-001
1.803257e+001	-4.976766e+000	2.512500e-001	-2.490796e-001
1.853281e+001	-4.555618e+000	2.547907e-001	-2.483204e-001
1.903305e+001	-4.132742e+000	2.581876e-001	-2.475305e-001
1.953329e+001	-3.708571e+000	2.614482e-001	-2.467116e-001
2.003352e+001	-3.283478e+000	2.645795e-001	-2.458652e-001
2.053375e+001	-2.857795e+000	2.675876e-001	-2.449930e-001
2.103399e+001	-2.431833e+000	2.704786e-001	-2.440964e-001
2.153422e+001	-2.005889e+000	2.732579e-001	-2.431771e-001
2.203445e+001	-1.580261e+000	2.759304e-001	-2.422368e-001
2.253468e+001	-1.155256e+000	2.785011e-001	-2.412770e-001
2.303492e+001	-7.311931e-001	2.809742e-001	-2.402994e-001
2.353516e+001	-3.084120e-001	2.833539e-001	-2.393058e-001
2.403540e+001	1.127271e-001	2.856440e-001	-2.382979e-001
2.453565e+001	5.318407e-001	2.878482e-001	-2.372777e-001
2.503590e+001	9.485229e-001	2.899699e-001	-2.362469e-001
2.553616e+001	1.362346e+000	2.920123e-001	-2.352075e-001
2.603643e+001	1.772863e+000	2.939784e-001	-2.341616e-001
2.653671e+001	2.179610e+000	2.958711e-001	-2.331112e-001
2.703700e+001	2.582112e+000	2.976930e-001	-2.320582e-001
2.753731e+001	2.979886e+000	2.994467e-001	-2.310049e-001
2.803763e+001	3.372443e+000	3.011345e-001	-2.299532e-001
2.853797e+001	3.759299e+000	3.027587e-001	-2.289053e-001
2.903833e+001	4.139974e+000	3.043214e-001	-2.278632e-001
2.953872e+001	4.514001e+000	3.058246e-001	-2.268288e-001
3.003914e+001	4.880928e+000	3.072701e-001	-2.258042e-001
3.053960e+001	5.240324e+000	3.086598e-001	-2.247912e-001
3.104010e+001	5.591784e+000	3.099954e-001	-2.237915e-001
3.154065e+001	5.934931e+000	3.112784e-001	-2.228069e-001
3.204126e+001	6.269418e+000	3.125103e-001	-2.218389e-001
3.254194e+001	6.594935e+000	3.136926e-001	-2.208890e-001
3.304271e+001	6.911205e+000	3.148265e-001	-2.199585e-001
3.354357e+001	7.217992e+000	3.159133e-001	-2.190486e-001
3.404455e+001	7.515096e+000	3.169544e-001	-2.181603e-001
3.454568e+001	7.802357e+000	3.179507e-001	-2.172946e-001
3.504698e+001	8.079655e+000	3.189035e-001	-2.164523e-001
3.554849e+001	8.346907e+000	3.198139e-001	-2.156340e-001
3.605025e+001	8.604068e+000	3.206828e-001	-2.148403e-001
3.655232e+001	8.851132e+000	3.215113e-001	-2.140714e-001
3.705478e+001	9.088124e+000	3.223004e-001	-2.133278e-001
3.755771e+001	9.315107e+000	3.230511e-001	-2.126094e-001
3.806123e+001	9.532174e+000	3.237645e-001	-2.119163e-001
3.856549e+001	9.739452e+000	3.244415e-001	-2.112484e-001
3.906562e+001	9.935167e+000	3.250769e-001	-2.106117e-001
3.956691e+001	1.012162e+001	3.256786e-001	-2.099992e-001
4.006968e+001	1.029902e+001	3.262477e-001	-2.094103e-001
4.057434e+001	1.046760e+001	3.267851e-001	-2.088446e-001
4.107634e+001	1.062605e+001	3.272871e-001	-2.083065e-001
4.158150e+001	1.077642e+001	3.277603e-001	-2.077896e-001
4.208565e+001	1.091763e+001	3.282014e-001	-2.072978e-001
4.259002e+001	1.105027e+001	3.286124e-001	-2.068292e-001
4.309097e+001	1.117369e+001	3.289916e-001	-2.063865e-001
4.359608e+001	1.129000e+001	3.293454e-001	-2.059624e-001
4.409747e+001	1.139760e+001	3.296691e-001	-2.055631e-001
4.459890e+001	1.149764e+001	3.299662e-001	-2.051846e-001
4.509964e+001	1.159021e+001	3.302371e-001	-2.048269e-001
4.560004e+001	1.167565e+001	3.304829e-001	-2.044890e-001
4.610160e+001	1.175444e+001	3.307049e-001	-2.041694e-001
4.660706e+001	1.182713e+001	3.309047e-001	-2.038660e-001
4.710928e+001	1.189294e+001	3.310802e-001	-2.035827e-001
4.761101e+001	1.195252e+001	3.312333e-001	-2.033168e-001
4.811191e+001	1.200607e+001	3.313646e-001	-2.030682e-001
4.862254e+001	1.205481e+001	3.314771e-001	-2.028316e-001
4.912926e+001	1.209755e+001	3.315680e-001	-2.026131e-001
4.964547e+001	1.213556e+001	3.316401e-001	-2.024066e-001
5.015852e+001	1.216805e+001	3.316920e-001	-2.022169e-001
5.070197e+001	1.219694e+001	3.317262e-001	-2.020320e-001
5.121118e+001	1.221908e+001	3.317395e-001	-2.018725e-001
5.176930e+001	1.223809e+001	3.317339e-001	-2.017116e-001
5.233598e+001	1.225199e+001	3.317074e-001	-2.015618e-001
5.285520e+001	1.226014e+001	3.316653e-001	-2.014359e-001
5.342561e+001	1.226423e+001	3.315998e-001	-2.013098e-001
5.403818e+001	1.226318e+001	3.315078e-001	-2.011884e-001
5.468510e+001	1.225624e+001	3.313873e-001	-2.010759e-001
5.518853e+001	1.224687e+001	3.312774e-001	-2.009989e-001
5.570306e+001	1.223386e+001	3.311510e-001	-2.009295e-001
5.622191e+001	1.221736e+001	3.310096e-001	-2.008686e-001
5.684440e+001	1.219322e+001	3.308218e-001	-2.008049e-001
5.735406e+001	1.217004e+001	3.306537e-001	-2.007628e-001
5.786640e+001	1.214379e+001	3.304721e-001	-2.007295e-001
5.842925e+001	1.211171e+001	3.302587e-001	-2.007031e-001
5.893708e+001	1.207998e+001	3.300541e-001	-2.006877e-001
5.944996e+001	1.204538e+001	3.298363e-001	-2.006796e-001
5.995544e+001	1.200888e+001	3.296111e-001	-2.006784e-001
6.048203e+001	1.196843e+001	3.293657e-001	-2.006840e-001
6.098811e+001	1.192732e+001	3.291198e-001	-2.006956e-001
6.150217e+001	1.188341e+001	3.288604e-001	-2.007133e-001
6.201941e+001	1.183714e+001	3.285898e-001	-2.007367e-001
6.253777e+001	1.178874e+001	3.283094e-001	-2.007657e-001
6.303961e+001	1.174003e+001	3.280294e-001	-2.007988e-001
6.354511e+001	1.168920e+001	3.277392e-001	-2.008368e-001
6.405405e+001	1.163630e+001	3.274389e-001	-2.008797e-001
6.456662e+001	1.158134e+001	3.271286e-001	-2.009273e-001
6.507071e+001	1.152572e+001	3.268161e-001	-2.009783e-001
6.558081e+001	1.146790e+001	3.264925e-001	-2.010339e-001
6.608598e+001	1.140918e+001	3.261651e-001	-2.010928e-001
6.658816e+001	1.134942e+001	3.258330e-001	-2.011549e-001
6.708892e+001	1.128851e+001	3.254955e-001	-2.012203e-001
6.758954e+001	1.122635e+001	3.251519e-001	-2.012889e-001
6.809109e+001	1.116286e+001	3.248018e-001	-2.013607e-001
6.859447e+001	1.109795e+001	3.244446e-001	-2.014359e-001
6.910047e+001	1.103155e+001	3.240800e-001	-2.015143e-001
6.960108e+001	1.096477e+001	3.237138e-001	-2.015946e-001
7.010601e+001	1.089635e+001	3.233393e-001	-2.016782e-001
7.060744e+001	1.082740e+001	3.229625e-001	-2.017637e-001
7.111439e+001	1.075671e+001	3.225766e-001	-2.018527e-001
7.161925e+001	1.068536e+001	3.221875e-001	-2.019435e-001
7.212275e+001	1.061331e+001	3.217951e-001	-2.020363e-001
7.262551e+001	1.054049e+001	3.213989e-001	-2.021310e-001
7.312808e+001	1.046687e+001	3.209987e-001	-2.022276e-001
7.363092e+001	1.039240e+001	3.205943e-001	-2.023261e-001
7.413447e+001	1.031706e+001	3.201854e-001	-2.024266e-001
7.463910e+001	1.024081e+001	3.197720e-001	-2.025290e-001
7.514513e+001	1.016364e+001	3.193538e-001	-2.026334e-001
7.564576e+001	1.008660e+001	3.189367e-001	-2.027382e-001
7.614851e+001	1.000858e+001	3.185145e-001	-2.028448e-001
7.665360e+001	9.929556e+000	3.180871e-001	-2.029534e-001
7.715432e+001	9.850611e+000	3.176605e-001	-2.030623e-001
7.765791e+001	9.770631e+000	3.172285e-001	-2.031731e-001
7.816451e+001	9.689601e+000	3.167911e-001	-2.032858e-001
7.866751e+001	9.608604e+000	3.163541e-001	-2.033988e-001
7.917392e+001	9.526534e+000	3.159115e-001	-2.035135e-001
7.967716e+001	9.444474e+000	3.154693e-001	-2.036286e-001
8.017747e+001	9.362415e+000	3.150273e-001	-2.037439e-001
8.068167e+001	9.279257e+000	3.145797e-001	-2.038610e-001
8.118327e+001	9.196085e+000	3.141322e-001	-2.039783e-001
8.168899e+001	9.111800e+000	3.136790e-001	-2.040974e-001
8.219238e+001	9.027491e+000	3.132259e-001	-2.042166e-001
8.269360e+001	8.943153e+000	3.127729e-001	-2.043360e-001
8.319926e+001	8.857688e+000	3.123141e-001	-2.044571e-001
8.370297e+001	8.772187e+000	3.118555e-001	-2.045783e-001
8.420484e+001	8.686649e+000	3.113969e-001	-2.046996e-001
8.470499e+001	8.601071e+000	3.109383e-001	-2.048210e-001
8.520990e+001	8.514353e+000	3.104740e-001	-2.049440e-001
8.571325e+001	8.427593e+000	3.100098e-001	-2.050670e-001
8.621513e+001	8.340788e+000	3.095456e-001	-2.051901e-001
8.671562e+001	8.253938e+000	3.090815e-001	-2.053131e-001
8.722111e+001	8.165942e+000	3.086117e-001	-2.054378e-001
8.772533e+001	8.077900e+000	3.081419e-001	-2.055624e-001
8.822835e+001	7.989812e+000	3.076723e-001	-2.056869e-001
8.873023e+001	7.901677e+000	3.072028e-001	-2.058114e-001
8.923103e+001	7.813495e+000	3.067335e-001	-2.059359e-001
8.973706e+001	7.724165e+000	3.062585e-001	-2.060618e-001
9.024208e+001	7.634789e+000	3.057836e-001	-2.061876e-001
9.074616e+001	7.545366e+000	3.053090e-001	-2.063132e-001
9.124934e+001	7.455899e+000	3.048345e-001	-2.064388e-001
9.175167e+001	7.366386e+000	3.043603e-001	-2.065642e-001
9.225317e+001	7.276830e+000	3.038863e-001	-2.066895e-001
9.275389e+001	7.187230e+000	3.034126e-001	-2.068145e-001
9.326004e+001	7.096481e+000	3.029334e-001	-2.069410e-001
9.376545e+001	7.005689e+000	3.024545e-001	-2.070673e-001
9.427015e+001	6.914854e+000	3.019759e-001	-2.071933e-001
9.477419e+001	6.823978e+000	3.014976e-001	-2.073192e-001
9.527758e+001	6.733061e+000	3.010198e-001	-2.074448e-001
9.578034e+001	6.642104e+000	3.005423e-001	-2.075702e-001
9.628251e+001	6.551107e+000	3.000653e-001	-2.076953e-001
9.678410e+001	6.460071e+000	2.995887e-001	-2.078202e-001
9.728513e+001	6.368996e+000	2.991126e-001	-2.079448e-001
9.778561e+001	6.277883e+000	2.986370e-001	-2.080692e-001
9.829167e+001	6.185621e+000	2.981560e-001	-2.081948e-001
9.879721e+001	6.093321e+000	2.976757e-001	-2.083201e-001
9.930223e+001	6.000984e+000	2.971958e-001	-2.084451e-001
9.980677e+001	5.908609e+000	2.967166e-001	-2.085698e-001
1.003108e+002	5.816197e+000	2.962380e-001	-2.086942e-001
1.008144e+002	5.723748e+000	2.957600e-001	-2.088182e-001
1.013175e+002	5.631263e+000	2.952826e-001	-2.089420e-001
1.018202e+002	5.538742e+000	2.948059e-001	-2.090654e-001
1.023224e+002	5.446184e+000	2.943299e-001	-2.091885e-001
1.028242e+002	5.353590e+000	2.938546e-001	-2.093112e-001
1.033256e+002	5.260960e+000	2.933801e-001	-2.094336e-001
1.038265e+002	5.168294e+000	2.929063e-001	-2.095557e-001
1.043270e+002	5.075592e+000	2.924332e-001	-2.096774e-001
1.048272e+002	4.982854e+000	2.919610e-001	-2.097987e-001
1.053329e+002	4.888960e+000	2.914839e-001	-2.099211e-001
1.058382e+002	4.795030e+000	2.910077e-001	-2.100431e-001
1.063431e+002	4.701061e+000	2.905323e-001	-2.101648e-001
1.068475e+002	4.607054e+000	2.900578e-001	-2.102861e-001
1.073516e+002	4.513008e+000	2.895842e-001	-2.104069e-001
1.078552e+002	4.418923e+000	2.891116e-001	-2.105274e-001
1.083585e+002	4.324799e+000	2.886399e-001	-2.106475e-001
1.088613e+002	4.230635e+000	2.881691e-001	-2.107672e-001
1.093637e+002	4.136430e+000	2.876994e-001	-2.108865e-001
1.098657e+002	4.042184e+000	2.872306e-001	-2.110054e-001
1.103673e+002	3.947895e+000	2.867629e-001	-2.111239e-001
1.108685e+002	3.853565e+000	2.862962e-001	-2.112419e-001
1.113693e+002	3.759191e+000	2.858306e-001	-2.113596e-001
1.118696e+002	3.664773e+000	2.853660e-001	-2.114768e-001
1.123755e+002	3.569185e+000	2.848970e-001	-2.115950e-001
1.128810e+002	3.473550e+000	2.844291e-001	-2.117127e-001
1.133860e+002	3.377867e+000	2.839624e-001	-2.118300e-001
1.138906e+002	3.282136e+000	2.834968e-001	-2.119469e-001
1.143947e+002	3.186355e+000	2.830324e-001	-2.120634e-001
1.148984e+002	3.090523e+000	2.825691e-001	-2.121793e-001
1.154016e+002	2.994639e+000	2.821071e-001	-2.122949e-001
1.159045e+002	2.898702e+000	2.816463e-001	-2.124100e-001
1.164068e+002	2.802711e+000	2.811867e-001	-2.125246e-001
1.169087e+002	2.706664e+000	2.807283e-001	-2.126388e-001
1.174101e+002	2.610560e+000	2.802712e-001	-2.127525e-001
1.179111e+002	2.514399e+000	2.798154e-001	-2.128658e-001
1.184116e+002	2.418178e+000	2.793608e-001	-2.129786e-001
1.189117e+002	2.321897e+000	2.789075e-001	-2.130909e-001
1.194171e+002	2.224420e+000	2.784501e-001	-2.132041e-001
1.199220e+002	2.126878e+000	2.779942e-001	-2.133168e-001
1.204265e+002	2.029270e+000	2.775395e-001	-2.134290e-001
1.209305e+002	1.931594e+000	2.770862e-001	-2.135407e-001
1.214339e+002	1.833849e+000	2.766343e-001	-2.136519e-001
1.219369e+002	1.736032e+000	2.761837e-001	-2.137626e-001
1.224393e+002	1.638143e+000	2.757345e-001	-2.138728e-001
1.229413e+002	1.540180e+000	2.752867e-001	-2.139826e-001
1.234427e+002	1.442141e+000	2.748402e-001	-2.140918e-001
1.239436e+002	1.344025e+000	2.743952e-001	-2.142005e-001
1.244440e+002	1.245829e+000	2.739516e-001	-2.143086e-001
1.249497e+002	1.146409e+000	2.735042e-001	-2.144175e-001
1.254548e+002	1.046904e+000	2.730583e-001	-2.145259e-001
1.259595e+002	9.473135e-001	2.726138e-001	-2.146337e-001
1.264635e+002	8.476342e-001	2.721708e-001	-2.147410e-001
1.269671e+002	7.478648e-001	2.717292e-001	-2.148477e-001
1.274700e+002	6.480033e-001	2.712891e-001	-2.149539e-001
1.279725e+002	5.480478e-001	2.708505e-001	-2.150595e-001
1.284744e+002	4.479964e-001	2.704133e-001	-2.151646e-001
1.289757e+002	3.478473e-001	2.699776e-001	-2.152690e-001
1.294765e+002	2.475983e-001	2.695434e-001	-2.153729e-001
1.299767e+002	1.472476e-001	2.691106e-001	-2.154762e-001
1.304821e+002	4.563787e-002	2.686744e-001	-2.155801e-001
1.309870e+002	-5.608002e-002	2.682397e-001	-2.156834e-001
1.314913e+002	-1.579082e-001	2.678064e-001	-2.157861e-001
1.319950e+002	-2.598486e-001	2.673747e-001	-2.158881e-001
1.324981e+002	-3.619035e-001	2.669445e-001	-2.159895e-001
1.330007e+002	-4.640749e-001	2.665158e-001	-2.160903e-001
1.335027e+002	-5.663649e-001	2.660886e-001	-2.161904e-001
1.340041e+002	-6.687756e-001	2.656629e-001	-2.162899e-001
1.345050e+002	-7.713091e-001	2.652387e-001	-2.163887e-001
1.350053e+002	-8.739676e-001	2.648160e-001	-2.164868e-001
1.355107e+002	-9.779219e-001	2.643900e-001	-2.165853e-001
1.360155e+002	-1.082008e+000	2.639655e-001	-2.166832e-001
1.365198e+002	-1.186229e+000	2.635426e-001	-2.167803e-001
1.370234e+002	-1.290586e+000	2.631212e-001	-2.168767e-001
1.375265e+002	-1.395082e+000	2.627013e-001	-2.169723e-001
1.380291e+002	-1.499718e+000	2.622829e-001	-2.170672e-001
1.385310e+002	-1.604498e+000	2.618660e-001	-2.171613e-001
1.390324e+002	-1.709422e+000	2.614506e-001	-2.172547e-001
1.395332e+002	-1.814494e+000	2.610367e-001	-2.173473e-001
1.400335e+002	-1.919715e+000	2.606243e-001	-2.174390e-001
1.405388e+002	-2.026273e+000	2.602088e-001	-2.175310e-001
1.410435e+002	-2.132988e+000	2.597948e-001	-2.176221e-001
1.415477e+002	-2.239861e+000	2.593823e-001	-2.177124e-001
1.420513e+002	-2.346896e+000	2.589713e-001	-2.178018e-001
1.425543e+002	-2.454095e+000	2.585618e-001	-2.178903e-001
1.430568e+002	-2.561459e+000	2.581538e-001	-2.179779e-001
1.435588e+002	-2.668991e+000	2.577473e-001	-2.180646e-001
1.440601e+002	-2.776692e+000	2.573422e-001	-2.181503e-001
1.445610e+002	-2.884565e+000	2.569387e-001	-2.182351e-001
1.450612e+002	-2.992612e+000	2.565365e-001	-2.183189e-001
1.455665e+002	-3.102038e+000	2.561314e-001	-2.184027e-001
1.460713e+002	-3.211645e+000	2.557278e-001	-2.184854e-001
1.465755e+002	-3.321436e+000	2.553256e-001	-2.185671e-001
1.470792e+002	-3.431412e+000	2.549249e-001	-2.186477e-001
1.475823e+002	-3.541576e+000	2.545257e-001	-2.187272e-001
1.480849e+002	-3.651929e+000	2.541279e-001	-2.188056e-001
1.485870e+002	-3.762473e+000	2.537315e-001	-2.188829e-001
1.490886e+002	-3.873210e+000	2.533366e-001	-2.189590e-001
1.495896e+002	-3.984141e+000	2.529430e-001	-2.190340e-001
1.500902e+002	-4.095269e+000	2.525509e-001	-2.191077e-001
1.505902e+002	-4.206595e+000	2.521602e-001	-2.191803e-001
1.510952e+002	-4.319347e+000	2.517667e-001	-2.192523e-001
1.515998e+002	-4.432304e+000	2.513745e-001	-2.193231e-001
1.521038e+002	-4.545469e+000	2.509837e-001	-2.193925e-001
1.526073e+002	-4.658842e+000	2.505944e-001	-2.194606e-001
1.531104e+002	-4.772426e+000	2.502064e-001	-2.195273e-001
1.536129e+002	-4.886221e+000	2.498198e-001	-2.195927e-001
1.541150e+002	-5.000229e+000	2.494346e-001	-2.196565e-001
1.546167e+002	-5.114451e+000	2.490507e-001	-2.197189e-001
1.551178e+002	-5.228889e+000	2.486682e-001	-2.197798e-001
1.556185e+002	-5.343543e+000	2.482871e-001	-2.198392e-001
1.561187e+002	-5.458415e+000	2.479072e-001	-2.198971e-001
1.566240e+002	-5.574758e+000	2.475246e-001	-2.199539e-001
1.571288e+002	-5.691326e+000	2.471434e-001	-2.200091e-001
1.576331e+002	-5.808119e+000	2.467634e-001	-2.200626e-001
1.581370e+002	-5.925139e+000	2.463848e-001	-2.201144e-001
1.586405e+002	-6.042386e+000	2.460075e-001	-2.201644e-001
1.591435e+002	-6.159861e+000	2.456315e-001	-2.202126e-001
1.596461e+002	-6.277565e+000	2.452568e-001	-2.202590e-001
1.601483e+002	-6.395498e+000	2.448834e-001	-2.203035e-001
1.606501e+002	-6.513661e+000	2.445113e-001	-2.203462e-001
1.611515e+002	-6.632054e+000	2.441404e-001	-2.203868e-001
1.616525e+002	-6.750678e+000	2.437708e-001	-2.204255e-001
1.621531e+002	-6.869532e+000	2.434024e-001	-2.204621e-001
1.626533e+002	-6.988618e+000	2.430353e-001	-2.204967e-001
1.631586e+002	-7.109219e+000	2.426655e-001	-2.205295e-001
1.636634e+002	-7.230056e+000	2.422969e-001	-2.205601e-001
1.641679e+002	-7.351129e+000	2.419296e-001	-2.205884e-001
1.646720e+002	-7.472438e+000	2.415635e-001	-2.206145e-001
1.651757e+002	-7.593983e+000	2.411986e-001	-2.206382e-001
1.656791e+002	-7.715763e+000	2.408349e-001	-2.206595e-001
1.661822e+002	-7.837778e+000	2.404724e-001	-2.206784e-001
1.666849e+002	-7.960028e+000	2.401112e-001	-2.206948e-001
1.671873e+002	-8.082510e+000	2.397510e-001	-2.207086e-001
1.676893e+002	-8.205226e+000	2.393921e-001	-2.207199e-001
1.681910e+002	-8.328174e+000	2.390344e-001	-2.207286e-001
1.686924e+002	-8.451353e+000	2.386777e-001	-2.207345e-001
1.691935e+002	-8.574762e+000	2.383223e-001	-2.207377e-001
1.696943e+002	-8.698400e+000	2.379680e-001	-2.207381e-001
1.701948e+002	-8.822266e+000	2.376148e-001	-2.207357e-001
1.706950e+002	-8.946358e+000	2.372627e-001	-2.207303e-001
1.712003e+002	-9.071998e+000	2.369080e-001	-2.207219e-001
1.717052e+002	-9.197866e+000	2.365544e-001	-2.207104e-001
1.722099e+002	-9.323960e+000	2.362020e-001	-2.206958e-001
1.727143e+002	-9.450278e+000	2.358506e-001	-2.206780e-001
1.732184e+002	-9.576818e+000	2.355004e-001	-2.206569e-001
1.737223e+002	-9.703579e+000	2.351513e-001	-2.206324e-001
1.742259e+002	-9.830557e+000	2.348032e-001	-2.206046e-001
1.747292e+002	-9.957751e+000	2.344562e-001	-2.205734e-001
1.752323e+002	-1.008516e+001	2.341103e-001	-2.205386e-001
1.757352e+002	-1.021277e+001	2.337655e-001	-2.205003e-001
1.762379e+002	-1.034060e+001	2.334217e-001	-2.204583e-001
1.767403e+002	-1.046863e+001	2.330789e-001	-2.204126e-001
1.772425e+002	-1.059686e+001	2.327372e-001	-2.203631e-001
1.777445e+002	-1.072529e+001	2.323965e-001	-2.203098e-001
1.782463e+002	-1.085391e+001	2.320569e-001	-2.202526e-001
1.787478e+002	-1.098273e+001	2.317182e-001	-2.201914e-001
1.792492e+002	-1.111174e+001	2.313805e-001	-2.201262e-001
1.797504e+002	-1.124093e+001	2.310439e-001	-2.200569e-001
1.802514e+002	-1.137030e+001	2.307082e-001	-2.199834e-001
1.807523e+002	-1.149985e+001	2.303736e-001	-2.199056e-001
1.812529e+002	-1.162958e+001	2.300399e-001	-2.198236e-001
1.817534e+002	-1.175947e+001	2.297071e-001	-2.197371e-001
1.822537e+002	-1.188953e+001	2.293754e-001	-2.196462e-001
1.827539e+002	-1.201975e+001	2.290446e-001	-2.195508e-001
1.832539e+002	-1.215013e+001	2.287147e-001	-2.194507e-001
1.837590e+002	-1.228204e+001	2.283823e-001	-2.193449e-001
1.842640e+002	-1.241409e+001	2.280509e-001	-2.192342e-001
1.847689e+002	-1.254630e+001	2.277204e-001	-2.191186e-001
1.852736e+002	-1.267864e+001	2.273909e-001	-2.189981e-001
1.857782e+002	-1.281113e+001	2.270623e-001	-2.188724e-001
1.862827e+002	-1.294374e+001	2.267347e-001	-2.187416e-001
1.867870e+002	-1.307649e+001	2.264079e-001	-2.186057e-001
1.872913e+002	-1.320935e+001	2.260821e-001	-2.184644e-001
1.877954e+002	-1.334234e+001	2.257572e-001	-2.183178e-001
1.882994e+002	-1.347543e+001	2.254332e-001	-2.181657e-001
1.888034e+002	-1.360864e+001	2.251100e-001	-2.180081e-001
1.893072e+002	-1.374195e+001	2.247878e-001	-2.178450e-001
1.898110e+002	-1.387535e+001	2.244665e-001	-2.176762e-001
1.903147e+002	-1.400885e+001	2.241460e-001	-2.175017e-001
1.908183e+002	-1.414244e+001	2.238265e-001	-2.173214e-001
1.913218e+002	-1.427611e+001	2.235078e-001	-2.171352e-001
1.918253e+002	-1.440986e+001	2.231899e-001	-2.169431e-001
1.923286e+002	-1.454368e+001	2.228729e-001	-2.167449e-001
1.928320e+002	-1.467757e+001	2.225568e-001	-2.165407e-001
1.933353e+002	-1.481153e+001	2.222415e-001	-2.163303e-001
1.938385e+002	-1.494556e+001	2.219271e-001	-2.161137e-001
1.943417e+002	-1.507964e+001	2.216135e-001	-2.158907e-001
1.948448e+002	-1.521378e+001	2.213008e-001	-2.156614e-001
1.953479e+002	-1.534796e+001	2.209889e-001	-2.154257e-001
1.958509e+002	-1.548220e+001	2.206778e-001	-2.151834e-001
1.963539e+002	-1.561649e+001	2.203676e-001	-2.149346e-001
1.968569e+002	-1.575082e+001	2.200582e-001	-2.146790e-001
1.973598e+002	-1.588519e+001	2.197496e-001	-2.144168e-001
1.978627e+002	-1.601960e+001	2.194418e-001	-2.141477e-001
1.983656e+002	-1.615406e+001	2.191348e-001	-2.138717e-001
1.988684e+002	-1.628856e+001	2.188287e-001	-2.135888e-001
1.993712e+002	-1.642310e+001	2.185234e-001	-2.132989e-001
1.998740e+002	-1.655768e+001	2.182189e-001	-2.130018e-001
2.003767e+002	-1.669230e+001	2.179152e-001	-2.126976e-001
2.008794e+002	-1.682697e+001	2.176123e-001	-2.123861e-001
2.013821e+002	-1.696169e+001	2.173102e-001	-2.120672e-001
2.018847e+002	-1.709646e+001	2.170090e-001	-2.117409e-001
2.023872e+002	-1.723128e+001	2.167085e-001	-2.114071e-001
2.028897e+002	-1.736617e+001	2.164089e-001	-2.110657e-001
2.033922e+002	-1.750113e+001	2.161100e-001	-2.107166e-001
2.038946e+002	-1.763616e+001	2.158120e-001	-2.103597e-001
2.043969e+002	-1.777127e+001	2.155148e-001	-2.099949e-001
2.048992e+002	-1.790648e+001	2.152184e-001	-2.096221e-001
2.054013e+002	-1.804179e+001	2.149229e-001	-2.092413e-001
2.059034e+002	-1.817721e+001	2.146282e-001	-2.088522e-001
2.064054e+002	-1.831275e+001	2.143343e-001	-2.084549e-001
2.069073e+002	-1.844843e+001	2.140412e-001	-2.080490e-001
2.074091e+002	-1.858426e+001	2.137489e-001	-2.076347e-001
2.079107e+002	-1.872026e+001	2.134575e-001	-2.072116e-001
2.084122e+002	-1.885644e+001	2.131670e-001	-2.067797e-001
2.089135e+002	-1.899282e+001	2.128772e-001	-2.063389e-001
2.094147e+002	-1.912943e+001	2.125884e-001	-2.058889e-001
2.099157e+002	-1.926627e+001	2.123004e-001	-2.054296e-001
2.104165e+002	-1.940337e+001	2.120132e-001	-2.049608e-001
2.109171e+002	-1.954075e+001	2.117269e-001	-2.044824e-001
2.114175e+002	-1.967845e+001	2.114415e-001	-2.039942e-001
2.119177e+002	-1.981647e+001	2.111570e-001	-2.034959e-001
2.124228e+002	-1.995630e+001	2.108704e-001	-2.029820e-001
2.129276e+002	-2.009653e+001	2.105847e-001	-2.024574e-001
2.134322e+002	-2.023719e+001	2.102999e-001	-2.019219e-001
2.139365e+002	-2.037830e+001	2.100161e-001	-2.013751e-001
2.144404e+002	-2.051991e+001	2.097331e-001	-2.008169e-001
2.149440e+002	-2.066205e+001	2.094511e-001	-2.002469e-001
2.154473e+002	-2.080476e+001	2.091700e-001	-1.996649e-001
2.159502e+002	-2.094807e+001	2.088898e-001	-1.990704e-001
2.164528e+002	-2.109202e+001	2.086106e-001	-1.984633e-001
2.169550e+002	-2.123666e+001	2.083323e-001	-1.978430e-001
2.174567e+002	-2.138204e+001	2.080550e-001	-1.972092e-001
2.179581e+002	-2.152818e+001	2.077786e-001	-1.965616e-001
2.184590e+002	-2.167516e+001	2.075031e-001	-1.958996e-001
2.189596e+002	-2.182300e+001	2.072286e-001	-1.952229e-001
2.194597e+002	-2.197177e+001	2.069550e-001	-1.945310e-001
2.199645e+002	-2.212306e+001	2.066795e-001	-1.938160e-001
2.204688e+002	-2.227540e+001	2.064050e-001	-1.930845e-001
2.209727e+002	-2.242885e+001	2.061315e-001	-1.923358e-001
2.214761e+002	-2.258348e+001	2.058589e-001	-1.915694e-001
2.219791e+002	-2.273933e+001	2.055873e-001	-1.907846e-001
2.224816e+002	-2.289648e+001	2.053166e-001	-1.899808e-001
2.229836e+002	-2.305500e+001	2.050468e-001	-1.891574e-001
2.234851e+002	-2.321495e+001	2.047780e-001	-1.883135e-001
2.239862e+002	-2.337641e+001	2.045100e-001	-1.874484e-001
2.244868e+002	-2.353944e+001	2.042430e-001	-1.865614e-001
2.249870e+002	-2.370412e+001	2.039769e-001	-1.856515e-001
2.254918e+002	-2.387225e+001	2.037090e-001	-1.847083e-001
2.259962e+002	-2.404222e+001	2.034420e-001	-1.837401e-001
2.265001e+002	-2.421414e+001	2.031759e-001	-1.827457e-001
2.270036e+002	-2.438808e+001	2.029107e-001	-1.817241e-001
2.275066e+002	-2.456413e+001	2.026463e-001	-1.806744e-001
2.280093e+002	-2.474240e+001	2.023828e-001	-1.795953e-001
2.285115e+002	-2.492299e+001	2.021202e-001	-1.784856e-001
2.290133e+002	-2.510598e+001	2.018583e-001	-1.773442e-001
2.295148e+002	-2.529149e+001	2.015973e-001	-1.761697e-001
2.300158e+002	-2.547962e+001	2.013371e-001	-1.749608e-001
2.305166e+002	-2.567049e+001	2.010777e-001	-1.737161e-001
2.310169e+002	-2.586421e+001	2.008191e-001	-1.724341e-001
2.315170e+002	-2.606090e+001	2.005612e-001	-1.711133e-001
2.320218e+002	-2.626271e+001	2.003014e-001	-1.697382e-001
2.325262e+002	-2.646780e+001	2.000425e-001	-1.683202e-001
2.330304e+002	-2.667631e+001	1.997842e-001	-1.668577e-001
2.335343e+002	-2.688836e+001	1.995267e-001	-1.653487e-001
2.340379e+002	-2.710412e+001	1.992699e-001	-1.637915e-001
2.345413e+002	-2.732371e+001	1.990138e-001	-1.621841e-001
2.350444e+002	-2.754730e+001	1.987583e-001	-1.605245e-001
2.355473e+002	-2.777503e+001	1.985035e-001	-1.588109e-001
2.360500e+002	-2.800707e+001	1.982494e-001	-1.570410e-001
2.365525e+002	-2.824357e+001	1.979959e-001	-1.552129e-001
2.370548e+002	-2.848470e+001	1.977430e-001	-1.533244e-001
2.375569e+002	-2.873065e+001	1.974908e-001	-1.513734e-001
2.380589e+002	-2.898157e+001	1.972391e-001	-1.493578e-001
2.385607e+002	-2.923764e+001	1.969880e-001	-1.472754e-001
2.390623e+002	-2.949906e+001	1.967375e-001	-1.451243e-001
2.395639e+002	-2.976600e+001	1.964875e-001	-1.429024e-001
2.400653e+002	-3.003866e+001	1.962381e-001	-1.406077e-001
2.405665e+002	-3.031722e+001	1.959892e-001	-1.382384e-001
2.410677e+002	-3.060187e+001	1.957409e-001	-1.357927e-001
2.415688e+002	-3.089281e+001	1.954930e-001	-1.332693e-001
2.420698e+002	-3.119023e+001	1.952457e-001	-1.306666e-001
2.425707e+002	-3.149434e+001	1.949988e-001	-1.279837e-001
2.430715e+002	-3.180531e+001	1.947525e-001	-1.252196e-001
2.435722e+002	-3.212335e+001	1.945065e-001	-1.223739e-001
2.440729e+002	-3.244866e+001	1.942611e-001	-1.194466e-001
2.445735e+002	-3.278142e+001	1.940161e-001	-1.164380e-001
2.450741e+002	-3.312182e+001	1.937715e-001	-1.133488e-001
2.455746e+002	-3.347006e+001	1.935274e-001	-1.101805e-001
2.460751e+002	-3.382631e+001	1.932837e-001	-1.069351e-001
2.465756e+002	-3.419076e+001	1.930404e-001	-1.036151e-001
2.470759e+002	-3.456358e+001	1.927975e-001	-1.002240e-001
2.475763e+002	-3.494496e+001	1.925551e-001	-9.676564e-002
2.480766e+002	-3.533507e+001	1.923130e-001	-9.324502e-002
2.485769e+002	-3.573407e+001	1.920713e-001	-8.966775e-002
2.490772e+002	-3.614214e+001	1.918299e-001	-8.604034e-002
2.495775e+002	-3.655943e+001	1.915890e-001	-8.237013e-002
2.500777e+002	-3.698612e+001	1.913484e-001	-7.866532e-002
2.505779e+002	-3.742238e+001	1.911081e-001	-7.493493e-002
2.510781e+002	-3.786836e+001	1.908682e-001	-7.118877e-002
2.515783e+002	-3.832424e+001	1.906287e-001	-6.743742e-002
2.520784e+002	-3.879019e+001	1.903895e-001	-6.369214e-002
2.525786e+002	-3.926639e+001	1.901506e-001	-5.996479e-002
2.530787e+002	-3.975302e+001	1.899121e-001	-5.626773e-002
2.535789e+002	-4.025027e+001	1.896739e-001	-5.261370e-002
2.540790e+002	-4.075835e+001	1.894360e-001	-4.901570e-002
2.545791e+002	-4.127746e+001	1.891984e-001	-4.548681e-002
2.550792e+002	-4.180784e+001	1.889611e-001	-4.204004e-002
2.555793e+002	-4.234972e+001	1.887241e-001	-3.868819e-002
2.560793e+002	-4.290335e+001	1.884875e-001	-3.544360e-002
2.565794e+002	-4.346901e+001	1.882511e-001	-3.231801e-002
2.570795e+002	-4.404700e+001	1.880150e-001	-2.932235e-002
2.575795e+002	-4.463763e+001	1.877792e-001	-2.646658e-002
2.580796e+002	-4.524124e+001	1.875438e-001	-2.375947e-002
2.585797e+002	-4.585818e+001	1.873085e-001	-2.120849e-002
2.590797e+002	-4.648886e+001	1.870736e-001	-1.881961e-002
2.595798e+002	-4.713369e+001	1.868390e-001	-1.659721e-002
2.600798e+002	-4.779310e+001	1.866046e-001	-1.454397e-002
2.605798e+002	-4.846758e+001	1.863705e-001	-1.266080e-002
2.610799e+002	-4.915763e+001	1.861366e-001	-1.094684e-002
2.615799e+002	-4.986378e+001	1.859031e-001	-9.399447e-003
2.620799e+002	-5.058658e+001	1.856698e-001	-8.014255e-003
2.625799e+002	-5.132663e+001	1.854367e-001	-6.785294e-003
2.630800e+002	-5.208452e+001	1.852039e-001	-5.705118e-003
2.635800e+002	-5.286087e+001	1.849714e-001	-4.765003e-003
2.640800e+002	-5.365631e+001	1.847391e-001	-3.955163e-003
2.645800e+002	-5.447145e+001	1.845071e-001	-3.265005e-003
2.650800e+002	-5.530692e+001	1.842753e-001	-2.683399e-003
2.655801e+002	-5.616326e+001	1.840437e-001	-2.198960e-003
2.660801e+002	-5.704101e+001	1.838124e-001	-1.800320e-003
2.665801e+002	-5.794059e+001	1.835814e-001	-1.476394e-003
2.670801e+002	-5.886230e+001	1.833506e-001	-1.216608e-003
2.675801e+002	-5.980630e+001	1.831200e-001	-1.011095e-003
2.680801e+002	-6.077253e+001	1.828897e-001	-8.508490e-004
2.685801e+002	-6.176067e+001	1.826596e-001	-7.278268e-004
2.690801e+002	-6.277007e+001	1.824298e-001	-6.350005e-004
2.695801e+002	-6.379967e+001	1.822002e-001	-5.663658e-004
2.700801e+002	-6.484795e+001	1.819708e-001	-5.169064e-004
2.705801e+002	-6.591284e+001	1.817417e-001	-4.825246e-004
2.710801e+002	-6.699164e+001	1.815129e-001	-4.599453e-004
2.715802e+002	-6.808097e+001	1.812844e-001	-4.466024e-004
2.720802e+002	-6.917676e+001	1.810561e-001	-4.405155e-004
2.725802e+002	-7.027421e+001	1.808281e-001	-4.401654e-004
2.730802e+002	-7.136785e+001	1.806004e-001	-4.443742e-004
2.735802e+002	-7.245166e+001	1.803730e-001	-4.521956e-004
2.740802e+002	-7.351917e+001	1.801459e-001	-4.628200e-004
2.745802e+002	-7.456370e+001	1.799192e-001	-4.754992e-004
2.750802e+002	-7.557860e+001	1.796928e-001	-4.894914e-004
2.755802e+002	-7.655750e+001	1.794669e-001	-5.040321e-004
2.760802e+002	-7.749460e+001	1.792413e-001	-5.183280e-004
2.765802e+002	-7.838489e+001	1.790161e-001	-5.315752e-004
2.770802e+002	-7.922435e+001	1.787913e-001	-5.429959e-004
2.775803e+002	-8.001005e+001	1.785670e-001	-5.518876e-004
2.780803e+002	-8.074023e+001	1.783431e-001	-5.576755e-004
2.785803e+002	-8.141423e+001	1.781198e-001	-5.599577e-004
2.790804e+002	-8.203243e+001	1.778969e-001	-5.585368e-004
2.795805e+002	-8.259611e+001	1.776744e-001	-5.534297e-004
2.800806e+002	-8.310729e+001	1.774525e-001	-5.448559e-004
2.805807e+002	-8.356856e+001	1.772311e-001	-5.332071e-004
2.810810e+002	-8.398293e+001	1.770102e-001	-5.190011e-004
2.815814e+002	-8.435367e+001	1.767898e-001	-5.028311e-004
2.820820e+002	-8.468420e+001	1.765699e-001	-4.853136e-004
2.825831e+002	-8.497797e+001	1.763503e-001	-4.670437e-004
2.830848e+002	-8.523840e+001	1.761310e-001	-4.485589e-004
2.835875e+002	-8.546880e+001	1.759118e-001	-4.303152e-004
2.840921e+002	-8.567240e+001	1.756924e-001	-4.126727e-004
2.845948e+002	-8.585058e+001	1.754744e-001	-3.960531e-004
2.850976e+002	-8.600694e+001	1.752570e-001	-3.805814e-004
2.855988e+002	-8.614349e+001	1.750408e-001	-3.664236e-004
2.860989e+002	-8.626270e+001	1.748257e-001	-3.536132e-004
2.866012e+002	-8.636738e+001	1.746103e-001	-3.420666e-004
2.871014e+002	-8.645841e+001	1.743963e-001	-3.318442e-004
2.876035e+002	-8.653815e+001	1.741822e-001	-3.227974e-004
2.881107e+002	-8.660835e+001	1.739664e-001	-3.148349e-004
2.886156e+002	-8.666918e+001	1.737523e-001	-3.079279e-004
2.891241e+002	-8.672252e+001	1.735372e-001	-3.019335e-004
2.896440e+002	-8.676989e+001	1.733179e-001	-2.966997e-004
2.901491e+002	-8.680989e+001	1.731055e-001	-2.923653e-004
2.906835e+002	-8.684663e+001	1.728814e-001	-2.884825e-004
2.912354e+002	-8.687937e+001	1.726507e-001	-2.851159e-004
2.917867e+002	-8.690755e+001	1.724210e-001	-2.823016e-004
2.923313e+002	-8.693157e+001	1.721948e-001	-2.799651e-004
2.928990e+002	-8.695314e+001	1.719597e-001	-2.779156e-004
2.934511e+002	-8.697122e+001	1.717317e-001	-2.762359e-004
2.940715e+002	-8.698862e+001	1.714765e-001	-2.746496e-004
2.946094e+002	-8.700158e+001	1.712559e-001	-2.734951e-004
2.951792e+002	-8.701349e+001	1.710229e-001	-2.724626e-004
2.957773e+002	-8.702426e+001	1.707793e-001	-2.715562e-004
2.964005e+002	-8.703390e+001	1.705262e-001	-2.707710e-004
2.970462e+002	-8.704248e+001	1.702651e-001	-2.700965e-004
2.977120e+002	-8.705006e+001	1.699968e-001	-2.695194e-004
2.982232e+002	-8.705516e+001	1.697915e-001	-2.691421e-004
2.987437e+002	-8.705980e+001	1.695831e-001	-2.688059e-004
2.992727e+002	-8.706404e+001	1.693719e-001	-2.685051e-004
2.998095e+002	-8.706790e+001	1.691583e-001	-2.682348e-004
3.003533e+002	-8.707143e+001	1.689426e-001	-2.679902e-004
3.009035e+002	-8.707468e+001	1.687250e-001	-2.677672e-004
3.014595e+002	-8.707767e+001	1.685059e-001	-2.675624e-004
3.020208e+002	-8.708044e+001	1.682854e-001	-2.673725e-004
3.025867e+002	-8.708301e+001	1.680638e-001	-2.671950e-004
3.031567e+002	-8.708542e+001	1.678413e-001	-2.670277e-004
3.037305e+002	-8.708768e+001	1.676182e-001	-2.668687e-004
3.043076e+002	-8.708982e+001	1.673945e-001	-2.667165e-004
3.048876e+002	-8.709184e+001	1.671704e-001	-2.665698e-004
3.054701e+002	-8.709378e+001	1.669461e-001	-2.664276e-004
3.060550e+002	-8.709563e+001	1.667218e-001	-2.662891e-004
3.066418e+002	-8.709741e+001	1.664974e-001	-2.661537e-004
3.072304e+002	-8.709914e+001	1.662731e-001	-2.660207e-004
3.078205e+002	-8.710081e+001	1.660491e-001	-2.658898e-004
3.084120e+002	-8.710243e+001	1.658253e-001	-2.657607e-004
3.090045e+002	-8.710402e+001	1.656019e-001	-2.656331e-004
3.095981e+002	-8.710558e+001	1.653789e-001	-2.655068e-004
3.101925e+002	-8.710710e+001	1.651563e-001	-2.653817e-004
3.107877e+002	-8.710860e+001	1.649343e-001	-2.652575e-004
3.113835e+002	-8.711008e+001	1.647128e-001	-2.651343e-004
3.119798e+002	-8.711153e+001	1.644919e-001	-2.650120e-004
3.125766e+002	-8.711297e+001	1.642716e-001	-2.648905e-004
3.131738e+002	-8.711439e+001	1.640520e-001	-2.647698e-004
3.137713e+002	-8.711580e+001	1.638330e-001	-2.646498e-004
3.143692e+002	-8.711719e+001	1.636147e-001	-2.645305e-004
3.149673e+002	-8.711857e+001	1.633970e-001	-2.644119e-004
3.155657e+002	-8.711993e+001	1.631801e-001	-2.642939e-004
3.161644e+002	-8.712129e+001	1.629638e-001	-2.641767e-004
3.167632e+002	-8.712264e+001	1.627482e-001	-2.640601e-004
3.173623e+002	-8.712398e+001	1.625333e-001	-2.639441e-004
3.179617e+002	-8.712531e+001	1.623191e-001	-2.638287e-004
3.185613e+002	-8.712663e+001	1.621055e-001	-2.637140e-004
3.191611e+002	-8.712794e+001	1.618927e-001	-2.635998e-004
3.197609e+002	-8.712924e+001	1.616806e-001	-2.634863e-004
3.203607e+002	-8.713054e+001	1.614693e-001	-2.633735e-004
3.209605e+002	-8.713183e+001	1.612587e-001	-2.632612e-004
3.215603e+002	-8.713311e+001	1.610489e-001	-2.631496e-004
3.221601e+002	-8.713438e+001	1.608398e-001	-2.630386e-004
3.227600e+002	-8.713565e+001	1.606315e-001	-2.629282e-004
3.233598e+002	-8.713691e+001	1.604240e-001	-2.628185e-004
3.239597e+002	-8.713816e+001	1.602172e-001	-2.627093e-004
3.245595e+002	-8.713941e+001	1.600111e-001	-2.626008e-004
3.251594e+002	-8.714065e+001	1.598057e-001	-2.624928e-004
3.257593e+002	-8.714188e+001	1.596011e-001	-2.623854e-004
3.263592e+002	-8.714311e+001	1.593973e-001	-2.622787e-004
3.269591e+002	-8.714433e+001	1.591942e-001	-2.621725e-004
3.275590e+002	-8.714555e+001	1.589918e-001	-2.620668e-004
3.281589e+002	-8.714675e+001	1.587901e-001	-2.619618e-004
3.287588e+002	-8.714795e+001	1.585891e-001	-2.618573e-004
3.293587e+002	-8.714915e+001	1.583889e-001	-2.617534e-004
3.299586e+002	-8.715034e+001	1.581894e-001	-2.616500e-004
3.305585e+002	-8.715152e+001	1.579906e-001	-2.615472e-004
3.311584e+002	-8.715270e+001	1.577926e-001	-2.614449e-004
3.317583e+002	-8.715387e+001	1.575952e-001	-2.613432e-004
3.323582e+002	-8.715504e+001	1.573986e-001	-2.612421e-004
3.329581e+002	-8.715620e+001	1.572027e-001	-2.611414e-004
3.335581e+002	-8.715735e+001	1.570075e-001	-2.610414e-004
3.341580e+002	-8.715850e+001	1.568130e-001	-2.609418e-004
3.347579e+002	-8.715964e+001	1.566192e-001	-2.608428e-004
3.353578e+002	-8.716078e+001	1.564261e-001	-2.607442e-004
3.359577e+002	-8.716191e+001	1.562337e-001	-2.606462e-004
3.365576e+002	-8.716304e+001	1.560420e-001	-2.605488e-004
3.371576e+002	-8.716416e+001	1.558509e-001	-2.604518e-004
3.377575e+002	-8.716528e+001	1.556606e-001	-2.603553e-004
3.383574e+002	-8.716639e+001	1.554710e-001	-2.602594e-004
3.389573e+002	-8.716749e+001	1.552820e-001	-2.601639e-004
3.395572e+002	-8.716859e+001	1.550937e-001	-2.600689e-004
3.401572e+002	-8.716968e+001	1.549062e-001	-2.599744e-004
3.407571e+002	-8.717077e+001	1.547193e-001	-2.598805e-004
3.413570e+002	-8.717186e+001	1.545330e-001	-2.597870e-004
3.419569e+002	-8.717293e+001	1.543475e-001	-2.596939e-004
3.425569e+002	-8.717401e+001	1.541626e-001	-2.596014e-004
3.431568e+002	-8.717508e+001	1.539783e-001	-2.595093e-004
3.437567e+002	-8.717614e+001	1.537948e-001	-2.594177e-004
3.443566e+002	-8.717720e+001	1.536119e-001	-2.593266e-004
3.449566e+002	-8.717825e+001	1.534297e-001	-2.592359e-004
3.455565e+002	-8.717930e+001	1.532481e-001	-2.591457e-004
3.461564e+002	-8.718034e+001	1.530672e-001	-2.590560e-004
3.467564e+002	-8.718138e+001	1.528869e-001	-2.589667e-004
3.473563e+002	-8.718241e+001	1.527073e-001	-2.588778e-004
3.479562e+002	-8.718344e+001	1.525284e-001	-2.587894e-004
3.485562e+002	-8.718446e+001	1.523501e-001	-2.587015e-004
3.491561e+002	-8.718548e+001	1.521724e-001	-2.586140e-004
3.497560e+002	-8.718649e+001	1.519954e-001	-2.585269e-004
3.503560e+002	-8.718750e+001	1.518190e-001	-2.584403e-004
3.509559e+002	-8.718851e+001	1.516433e-001	-2.583541e-004
3.515558e+002	-8.718951e+001	1.514682e-001	-2.582683e-004
3.521558e+002	-8.719050e+001	1.512937e-001	-2.581830e-004
3.527557e+002	-8.719149e+001	1.511198e-001	-2.580981e-004
3.533557e+002	-8.719248e+001	1.509466e-001	-2.580136e-004
3.539556e+002	-8.719346e+001	1.507740e-001	-2.579295e-004
3.545555e+002	-8.719443e+001	1.506021e-001	-2.578459e-004
3.551555e+002	-8.719541e+001	1.504307e-001	-2.577626e-004
3.557554e+002	-8.719637e+001	1.502600e-001	-2.576798e-004
3.563554e+002	-8.719734e+001	1.500899e-001	-2.575974e-004
3.569553e+002	-8.719830e+001	1.499204e-001	-2.575154e-004
3.575552e+002	-8.719925e+001	1.497515e-001	-2.574337e-004
3.581552e+002	-8.720020e+001	1.495832e-001	-2.573525e-004
3.587551e+002	-8.720114e+001	1.494156e-001	-2.572717e-004
3.593551e+002	-8.720209e+001	1.492485e-001	-2.571913e-004
3.599550e+002	-8.720302e+001	1.490821e-001	-2.571113e-004
3.605550e+002	-8.720395e+001	1.489162e-001	-2.570317e-004
3.611549e+002	-8.720488e+001	1.487510e-001	-2.569524e-004
3.617549e+002	-8.720581e+001	1.485863e-001	-2.568736e-004
3.623548e+002	-8.720673e+001	1.484222e-001	-2.567951e-004
3.629547e+002	-8.720764e+001	1.482588e-001	-2.567170e-004
3.635547e+002	-8.720855e+001	1.480959e-001	-2.566393e-004
3.641546e+002	-8.720946e+001	1.479336e-001	-2.565620e-004
3.647546e+002	-8.721036e+001	1.477719e-001	-2.564850e-004
3.653545e+002	-8.721126e+001	1.476107e-001	-2.564084e-004
3.659545e+002	-8.721216e+001	1.474502e-001	-2.563322e-004
3.665544e+002	-8.721305e+001	1.472902e-001	-2.562563e-004
3.671544e+002	-8.721393e+001	1.471308e-001	-2.561809e-004
3.677543e+002	-8.721482e+001	1.469720e-001	-2.561057e-004
3.683543e+002	-8.721570e+001	1.468138e-001	-2.560310e-004
3.689542e+002	-8.721657e+001	1.466561e-001	-2.559566e-004
3.695542e+002	-8.721744e+001	1.464990e-001	-2.558825e-004
3.701542e+002	-8.721831e+001	1.463425e-001	-2.558088e-004
3.707541e+002	-8.721917e+001	1.461865e-001	-2.557355e-004
3.713541e+002	-8.722003e+001	1.460311e-001	-2.556625e-004
3.719540e+002	-8.722089e+001	1.458762e-001	-2.555899e-004
3.725540e+002	-8.722174e+001	1.457219e-001	-2.555176e-004
3.731539e+002	-8.722258e+001	1.455682e-001	-2.554456e-004
3.737539e+002	-8.722343e+001	1.454150e-001	-2.553740e-004
3.743538e+002	-8.722427e+001	1.452624e-001	-2.553028e-004
3.749538e+002	-8.722510e+001	1.451103e-001	-2.552319e-004
3.755538e+002	-8.722594e+001	1.449587e-001	-2.551613e-004
3.761537e+002	-8.722677e+001	1.448077e-001	-2.550910e-004
3.767537e+002	-8.722759e+001	1.446573e-001	-2.550211e-004
3.773536e+002	-8.722841e+001	1.445074e-001	-2.549515e-004
3.779536e+002	-8.722923e+001	1.443580e-001	-2.548823e-004
3.785536e+002	-8.723004e+001	1.442092e-001	-2.548133e-004
3.791535e+002	-8.723085e+001	1.440609e-001	-2.547447e-004
3.797535e+002	-8.723166e+001	1.439131e-001	-2.546764e-004
3.803534e+002	-8.723246e+001	1.437659e-001	-2.546085e-004
3.809534e+002	-8.723326e+001	1.436192e-001	-2.545408e-004
3.815534e+002	-8.723406e+001	1.434730e-001	-2.544735e-004
3.821533e+002	-8.723485e+001	1.433273e-001	-2.544065e-004
3.827533e+002	-8.723564e+001	1.431822e-001	-2.543398e-004
3.833533e+002	-8.723643e+001	1.430376e-001	-2.542735e-004
3.839532e+002	-8.723721e+001	1.428935e-001	-2.542074e-004
3.845532e+002	-8.723799e+001	1.427499e-001	-2.541416e-004
3.851531e+002	-8.723876e+001	1.426068e-001	-2.540762e-004
3.857531e+002	-8.723953e+001	1.424643e-001	-2.540110e-004
3.863531e+002	-8.724030e+001	1.423222e-001	-2.539462e-004
3.869530e+002	-8.724107e+001	1.421807e-001	-2.538817e-004
3.875530e+002	-8.724183e+001	1.420397e-001	-2.538174e-004
3.881530e+002	-8.724259e+001	1.418992e-001	-2.537535e-004
3.887529e+002	-8.724334e+001	1.417592e-001	-2.536899e-004
3.893529e+002	-8.724409e+001	1.416197e-001	-2.536265e-004
3.899529e+002	-8.724484e+001	1.414806e-001	-2.535635e-004
3.905528e+002	-8.724558e+001	1.413421e-001	-2.535007e-004
3.911528e+002	-8.724633e+001	1.412041e-001	-2.534383e-004
3.917528e+002	-8.724706e+001	1.410666e-001	-2.533761e-004
3.923527e+002	-8.724780e+001	1.409295e-001	-2.533142e-004
3.929527e+002	-8.724853e+001	1.407930e-001	-2.532527e-004
3.935527e+002	-8.724926e+001	1.406570e-001	-2.531913e-004
3.941527e+002	-8.724999e+001	1.405214e-001	-2.531303e-004
3.947526e+002	-8.725071e+001	1.403863e-001	-2.530696e-004
3.953526e+002	-8.725143e+001	1.402517e-001	-2.530091e-004
3.959526e+002	-8.725214e+001	1.401176e-001	-2.529490e-004
3.965525e+002	-8.725285e+001	1.399839e-001	-2.528891e-004
3.971525e+002	-8.725356e+001	1.398508e-001	-2.528294e-004
3.977525e+002	-8.725427e+001	1.397181e-001	-2.527701e-004
3.983524e+002	-8.725497e+001	1.395859e-001	-2.527110e-004
3.989524e+002	-8.725567e+001	1.394542e-001	-2.526522e-004
3.995524e+002	-8.725637e+001	1.393229e-001	-2.525937e-004
4.001524e+002	-8.725706e+001	1.391921e-001	-2.525354e-004
4.007523e+002	-8.725776e+001	1.390617e-001	-2.524774e-004
4.013523e+002	-8.725844e+001	1.389319e-001	-2.524197e-004
4.019523e+002	-8.725913e+001	1.388025e-001	-2.523623e-004
4.025523e+002	-8.725981e+001	1.386735e-001	-2.523051e-004
4.031522e+002	-8.726049e+001	1.385451e-001	-2.522481e-004
4.037522e+002	-8.726117e+001	1.384170e-001	-2.521915e-004
4.043522e+002	-8.726184e+001	1.382895e-001	-2.521350e-004
4.049522e+002	-8.726251e+001	1.381623e-001	-2.520789e-004
4.055521e+002	-8.726318e+001	1.380357e-001	-2.520230e-004
4.061521e+002	-8.726384e+001	1.379095e-001	-2.519674e-004
4.067521e+002	-8.726450e+001	1.377837e-001	-2.519120e-004
4.073521e+002	-8.726516e+001	1.376584e-001	-2.518569e-004
4.079520e+002	-8.726582e+001	1.375335e-001	-2.518020e-004
4.085520e+002	-8.726647e+001	1.374091e-001	-2.517474e-004
4.091520e+002	-8.726712e+001	1.372851e-001	-2.516930e-004
4.097520e+002	-8.726777e+001	1.371616e-001	-2.516389e-004
4.103519e+002	-8.726841e+001	1.370385e-001	-2.515850e-004
4.109519e+002	-8.726905e+001	1.369159e-001	-2.515313e-004
4.115519e+002	-8.726969e+001	1.367936e-001	-2.514780e-004
4.121519e+002	-8.727033e+001	1.366718e-001	-2.514248e-004
4.127519e+002	-8.727096e+001	1.365505e-001	-2.513719e-004
4.133518e+002	-8.727159e+001	1.364296e-001	-2.513193e-004
4.139518e+002	-8.727222e+001	1.363091e-001	-2.512668e-004
4.145518e+002	-8.727284e+001	1.361890e-001	-2.512147e-004
4.151518e+002	-8.727346e+001	1.360694e-001	-2.511627e-004
4.157518e+002	-8.727408e+001	1.359502e-001	-2.511110e-004
4.163517e+002	-8.727470e+001	1.358314e-001	-2.510595e-004
4.169517e+002	-8.727531e+001	1.357130e-001	-2.510083e-004
4.175517e+002	-8.727593e+001	1.355951e-001	-2.509573e-004
4.181517e+002	-8.727653e+001	1.354775e-001	-2.509065e-004
4.187517e+002	-8.727714e+001	1.353604e-001	-2.508560e-004
4.193516e+002	-8.727774e+001	1.352437e-001	-2.508057e-004
4.199516e+002	-8.727834e+001	1.351275e-001	-2.507556e-004
4.205516e+002	-8.727894e+001	1.350116e-001	-2.507057e-004
4.211516e+002	-8.727954e+001	1.348962e-001	-2.506561e-004
4.217516e+002	-8.728013e+001	1.347811e-001	-2.506067e-004
4.223515e+002	-8.728072e+001	1.346665e-001	-2.505575e-004
4.229515e+002	-8.728131e+001	1.345522e-001	-2.505086e-004
4.235515e+002	-8.728189e+001	1.344384e-001	-2.504598e-004
4.241515e+002	-8.728248e+001	1.343250e-001	-2.504113e-004
4.247515e+002	-8.728306e+001	1.342120e-001	-2.503630e-004
4.253515e+002	-8.728364e+001	1.340994e-001	-2.503150e-004
4.259514e+002	-8.728421e+001	1.339871e-001	-2.502671e-004
4.265514e+002	-8.728478e+001	1.338753e-001	-2.502195e-004
4.271514e+002	-8.728535e+001	1.337639e-001	-2.501720e-004
4.277514e+002	-8.728592e+001	1.336529e-001	-2.501248e-004
4.283514e+002	-8.728649e+001	1.335422e-001	-2.500778e-004
4.289514e+002	-8.728705e+001	1.334320e-001	-2.500311e-004
4.295513e+002	-8.728761e+001	1.333221e-001	-2.499845e-004
4.301513e+002	-8.728817e+001	1.332127e-001	-2.499381e-004
4.307513e+002	-8.728872e+001	1.331036e-001	-2.498920e-004
4.313513e+002	-8.728928e+001	1.329949e-001	-2.498460e-004
4.319513e+002	-8.728983e+001	1.328866e-001	-2.498003e-004
4.325513e+002	-8.729038e+001	1.327787e-001	-2.497548e-004
4.331513e+002	-8.729092e+001	1.326712e-001	-2.497094e-004
4.337512e+002	-8.729147e+001	1.325640e-001	-2.496643e-004
4.343512e+002	-8.729201e+001	1.324572e-001	-2.496194e-004
4.349512e+002	-8.729255e+001	1.323508e-001	-2.495747e-004
4.355512e+002	-8.729308e+001	1.322448e-001	-2.495302e-004
4.361512e+002	-8.729362e+001	1.321391e-001	-2.494859e-004
4.367512e+002	-8.729415e+001	1.320339e-001	-2.494417e-004
4.373512e+002	-8.729468e+001	1.319290e-001	-2.493978e-004
4.379511e+002	-8.729520e+001	1.318244e-001	-2.493541e-004
4.385511e+002	-8.729573e+001	1.317203e-001	-2.493106e-004
4.391511e+002	-8.729625e+001	1.316165e-001	-2.492673e-004
4.397511e+002	-8.729677e+001	1.315130e-001	-2.492241e-004
4.403511e+002	-8.729729e+001	1.314100e-001	-2.491812e-004
4.409511e+002	-8.729781e+001	1.313073e-001	-2.491385e-004
4.415511e+002	-8.729832e+001	1.312049e-001	-2.490959e-004
4.421510e+002	-8.729883e+001	1.311030e-001	-2.490536e-004
4.427510e+002	-8.729934e+001	1.310014e-001	-2.490114e-004
4.433510e+002	-8.729985e+001	1.309001e-001	-2.489694e-004
4.439510e+002	-8.730035e+001	1.307992e-001	-2.489276e-004
4.445510e+002	-8.730086e+001	1.306987e-001	-2.488860e-004
4.451510e+002	-8.730136e+001	1.305985e-001	-2.488446e-004
4.457510e+002	-8.730186e+001	1.304986e-001	-2.488034e-004
4.463510e+002	-8.730235e+001	1.303992e-001	-2.487624e-004
4.469510e+002	-8.730285e+001	1.303000e-001	-2.487215e-004
4.475509e+002	-8.730334e+001	1.302013e-001	-2.486808e-004
4.481509e+002	-8.730383e+001	1.301028e-001	-2.486403e-004
4.487509e+002	-8.730432e+001	1.300048e-001	-2.486000e-004
4.493509e+002	-8.730480e+001	1.299070e-001	-2.485599e-004
4.499509e+002	-8.730528e+001	1.298096e-001	-2.485199e-004
4.505509e+002	-8.730577e+001	1.297126e-001	-2.484802e-004
4.511509e+002	-8.730625e+001	1.296159e-001	-2.484406e-004
4.517509e+002	-8.730672e+001	1.295195e-001	-2.484012e-004
4.523509e+002	-8.730720e+001	1.294235e-001	-2.483619e-004
4.529508e+002	-8.730767e+001	1.293278e-001	-2.483229e-004
4.535508e+002	-8.730814e+001	1.292325e-001	-2.482840e-004
4.541508e+002	-8.730861e+001	1.291374e-001	-2.482453e-004
4.547508e+002	-8.730908e+001	1.290428e-001	-2.482067e-004
4.553508e+002	-8.730954e+001	1.289484e-001	-2.481683e-004
4.559508e+002	-8.731001e+001	1.288544e-001	-2.481301e-004
4.565508e+002	-8.731047e+001	1.287607e-001	-2.480921e-004
4.571508e+002	-8.731093e+001	1.286674e-001	-2.480543e-004
4.577508e+002	-8.731138e+001	1.285744e-001	-2.480166e-004
4.583508e+002	-8.731184e+001	1.284817e-001	-2.479791e-004
4.589508e+002	-8.731229e+001	1.283893e-001	-2.479417e-004
4.595507e+002	-8.731274e+001	1.282973e-001	-2.479045e-004
4.601507e+002	-8.731319e+001	1.282056e-001	-2.478675e-004
4.607507e+002	-8.731364e+001	1.281142e-001	-2.478307e-004
4.613507e+002	-8.731408e+001	1.280231e-001	-2.477940e-004
4.619507e+002	-8.731453e+001	1.279324e-001	-2.477575e-004
4.625507e+002	-8.731497e+001	1.278419e-001	-2.477211e-004
4.631507e+002	-8.731541e+001	1.277518e-001	-2.476849e-004
4.637507e+002	-8.731585e+001	1.276620e-001	-2.476489e-004
4.643507e+002	-8.731628e+001	1.275726e-001	-2.476130e-004
4.649507e+002	-8.731671e+001	1.274834e-001	-2.475773e-004
4.655507e+002	-8.731715e+001	1.273946e-001	-2.475417e-004
4.661507e+002	-8.731758e+001	1.273060e-001	-2.475063e-004
4.667506e+002	-8.731801e+001	1.272178e-001	-2.474711e-004
4.673506e+002	-8.731843e+001	1.271299e-001	-2.474360e-004
4.679506e+002	-8.731886e+001	1.270423e-001	-2.474011e-004
4.685506e+002	-8.731928e+001	1.269550e-001	-2.473663e-004
4.691506e+002	-8.731970e+001	1.268680e-001	-2.473317e-004
4.697506e+002	-8.732012e+001	1.267813e-001	-2.472973e-004
4.703506e+002	-8.732054e+001	1.266950e-001	-2.472629e-004
4.709506e+002	-8.732095e+001	1.266089e-001	-2.472288e-004
4.715506e+002	-8.732136e+001	1.265231e-001	-2.471948e-004
4.721506e+002	-8.732178e+001	1.264377e-001	-2.471609e-004
4.727506e+002	-8.732219e+001	1.263525e-001	-2.471273e-004
4.733506e+002	-8.732260e+001	1.262676e-001	-2.470937e-004
4.739506e+002	-8.732300e+001	1.261831e-001	-2.470603e-004
4.745506e+002	-8.732341e+001	1.260988e-001	-2.470271e-004
4.751505e+002	-8.732381e+001	1.260148e-001	-2.469940e-004
4.757505e+002	-8.732421e+001	1.259312e-001	-2.469610e-004
4.763505e+002	-8.732461e+001	1.258478e-001	-2.469282e-004
4.769505e+002	-8.732501e+001	1.257647e-001	-2.468955e-004
4.775505e+002	-8.732540e+001	1.256819e-001	-2.468630e-004
4.781505e+002	-8.732580e+001	1.255994e-001	-2.468307e-004
4.787505e+002	-8.732619e+001	1.255172e-001	-2.467984e-004
4.793505e+002	-8.732658e+001	1.254353e-001	-2.467663e-004
4.799505e+002	-8.732697e+001	1.253536e-001	-2.467344e-004
4.805505e+002	-8.732736e+001	1.252723e-001	-2.467026e-004
4.811505e+002	-8.732775e+001	1.251912e-001	-2.466710e-004
4.817505e+002	-8.732813e+001	1.251105e-001	-2.466394e-004
4.823505e+002	-8.732851e+001	1.250300e-001	-2.466081e-004
4.829505e+002	-8.732889e+001	1.249498e-001	-2.465768e-004
4.835505e+002	-8.732927e+001	1.248698e-001	-2.465457e-004
4.841505e+002	-8.732965e+001	1.247902e-001	-2.465148e-004
4.847505e+002	-8.733003e+001	1.247108e-001	-2.464839e-004
4.853504e+002	-8.733040e+001	1.246317e-001	-2.464533e-004
4.859504e+002	-8.733077e+001	1.245529e-001	-2.464227e-004
4.865504e+002	-8.733114e+001	1.244744e-001	-2.463923e-004
4.871504e+002	-8.733151e+001	1.243961e-001	-2.463620e-004
4.877504e+002	-8.733188e+001	1.243182e-001	-2.463319e-004
4.883504e+002	-8.733225e+001	1.242405e-001	-2.463019e-004
4.889504e+002	-8.733261e+001	1.241630e-001	-2.462720e-004
4.895504e+002	-8.733298e+001	1.240859e-001	-2.462423e-004
4.901504e+002	-8.733334e+001	1.240090e-001	-2.462126e-004
4.907504e+002	-8.733370e+001	1.239324e-001	-2.461832e-004
4.913504e+002	-8.733406e+001	1.238560e-001	-2.461538e-004
4.919504e+002	-8.733441e+001	1.237799e-001	-2.461246e-004
4.925504e+002	-8.733477e+001	1.237041e-001	-2.460955e-004
4.931504e+002	-8.733512e+001	1.236286e-001	-2.460666e-004
4.937504e+002	-8.733548e+001	1.235533e-001	-2.460377e-004
4.943504e+002	-8.733583e+001	1.234783e-001	-2.460090e-004
4.949504e+002	-8.733618e+001	1.234035e-001	-2.459804e-004
4.955504e+002	-8.733652e+001	1.233291e-001	-2.459520e-004
4.961504e+002	-8.733687e+001	1.232548e-001	-2.459237e-004
4.967504e+002	-8.733721e+001	1.231809e-001	-2.458955e-004
4.973504e+002	-8.733756e+001	1.231072e-001	-2.458674e-004
4.979504e+002	-8.733790e+001	1.230337e-001	-2.458395e-004
4.985503e+002	-8.733824e+001	1.229605e-001	-2.458116e-004
4.991503e+002	-8.733858e+001	1.228876e-001	-2.457839e-004
4.997503e+002	-8.733892e+001	1.228149e-001	-2.457564e-004
5.003503e+002	-8.733925e+001	1.227425e-001	-2.457289e-004
5.009503e+002	-8.733959e+001	1.226704e-001	-2.457016e-004
5.015503e+002	-8.733992e+001	1.225985e-001	-2.456744e-004
5.021503e+002	-8.734025e+001	1.225268e-001	-2.456473e-004
5.027503e+002	-8.734058e+001	1.224554e-001	-2.456203e-004
5.033503e+002	-8.734091e+001	1.223843e-001	-2.455934e-004
5.039503e+002	-8.734124e+001	1.223134e-001	-2.455667e-004
5.045503e+002	-8.734156e+001	1.222427e-001	-2.455401e-004
5.051503e+002	-8.734189e+001	1.221723e-001	-2.455136e-004
5.057503e+002	-8.734221e+001	1.221021e-001	-2.454872e-004
5.063503e+002	-8.734253e+001	1.220322e-001	-2.454610e-004
5.069503e+002	-8.734285e+001	1.219626e-001	-2.454348e-004
5.075503e+002	-8.734317e+001	1.218932e-001	-2.454088e-004
5.081503e+002	-8.734349e+001	1.218240e-001	-2.453829e-004
5.087503e+002	-8.734381e+001	1.217551e-001	-2.453571e-004
5.093503e+002	-8.734412e+001	1.216864e-001	-2.453314e-004
5.099503e+002	-8.734444e+001	1.216179e-001	-2.453058e-004
5.105503e+002	-8.734475e+001	1.215497e-001	-2.452803e-004
5.111503e+002	-8.734506e+001	1.214818e-001	-2.452550e-004
5.117503e+002	-8.734537e+001	1.214140e-001	-2.452298e-004
5.123503e+002	-8.734568e+001	1.213466e-001	-2.452046e-004
5.129503e+002	-8.734598e+001	1.212793e-001	-2.451796e-004
5.135503e+002	-8.734629e+001	1.212123e-001	-2.451547e-004
5.141503e+002	-8.734659e+001	1.211455e-001	-2.451299e-004
5.147503e+002	-8.734689e+001	1.210790e-001	-2.451052e-004
5.153503e+002	-8.734720e+001	1.210127e-001	-2.450807e-004
5.159502e+002	-8.734750e+001	1.209466e-001	-2.450562e-004
5.165502e+002	-8.734780e+001	1.208808e-001	-2.450319e-004
5.171502e+002	-8.734809e+001	1.208151e-001	-2.450076e-004
5.177502e+002	-8.734839e+001	1.207498e-001	-2.449835e-004
5.183502e+002	-8.734868e+001	1.206846e-001	-2.449594e-004
5.189502e+002	-8.734898e+001	1.206197e-001	-2.449355e-004
5.195502e+002	-8.734927e+001	1.205550e-001	-2.449117e-004
5.201502e+002	-8.734956e+001	1.204906e-001	-2.448880e-004
5.207502e+002	-8.734985e+001	1.204263e-001	-2.448643e-004
5.213502e+002	-8.735014e+001	1.203623e-001	-2.448408e-004
5.219502e+002	-8.735043e+001	1.202985e-001	-2.448174e-004
5.225502e+002	-8.735071e+001	1.202350e-001	-2.447941e-004
5.231502e+002	-8.735100e+001	1.201716e-001	-2.447709e-004
5.237502e+002	-8.735128e+001	1.201085e-001	-2.447478e-004
5.243502e+002	-8.735157e+001	1.200456e-001	-2.447248e-004
5.249502e+002	-8.735185e+001	1.199830e-001	-2.447019e-004
5.255502e+002	-8.735213e+001	1.199205e-001	-2.446791e-004
5.261502e+002	-8.735241e+001	1.198583e-001	-2.446565e-004
5.267502e+002	-8.735268e+001	1.197963e-001	-2.446339e-004
5.273502e+002	-8.735296e+001	1.197345e-001	-2.446114e-004
5.279502e+002	-8.735324e+001	1.196729e-001	-2.445890e-004
5.285502e+002	-8.735351e+001	1.196116e-001	-2.445667e-004
5.291502e+002	-8.735378e+001	1.195504e-001	-2.445445e-004
5.297502e+002	-8.735405e+001	1.194895e-001	-2.445224e-004
5.303502e+002	-8.735433e+001	1.194288e-001	-2.445004e-004
5.309502e+002	-8.735459e+001	1.193683e-001	-2.444785e-004
5.315502e+002	-8.735486e+001	1.193080e-001	-2.444567e-004
5.321502e+002	-8.735513e+001	1.192480e-001	-2.444350e-004
5.327502e+002	-8.735540e+001	1.191881e-001	-2.444134e-004
5.333502e+002	-8.735566e+001	1.191285e-001	-2.443918e-004
5.339502e+002	-8.735592e+001	1.190690e-001	-2.443704e-004
5.345502e+002	-8.735619e+001	1.190098e-001	-2.443491e-004
5.351502e+002	-8.735645e+001	1.189508e-001	-2.443278e-004
5.357502e+002	-8.735671e+001	1.188920e-001	-2.443067e-004
5.363502e+002	-8.735697e+001	1.188334e-001	-2.442856e-004
5.369502e+002	-8.735723e+001	1.187750e-001	-2.442647e-004
5.375502e+002	-8.735748e+001	1.187168e-001	-2.442438e-004
5.381502e+002	-8.735774e+001	1.186588e-001	-2.442230e-004
5.387502e+002	-8.735799e+001	1.186010e-001	-2.442024e-004
5.393502e+002	-8.735825e+001	1.185435e-001	-2.441818e-004
5.399502e+002	-8.735850e+001	1.184861e-001	-2.441613e-004
5.405502e+002	-8.735875e+001	1.184289e-001	-2.441409e-004
5.411502e+002	-8.735900e+001	1.183720e-001	-2.441205e-004
5.417502e+002	-8.735925e+001	1.183152e-001	-2.441003e-004
5.423502e+002	-8.735950e+001	1.182586e-001	-2.440802e-004
5.429502e+002	-8.735975e+001	1.182023e-001	-2.440601e-004
5.435502e+002	-8.735999e+001	1.181461e-001	-2.440401e-004
5.441501e+002	-8.736024e+001	1.180901e-001	-2.440203e-004
5.447501e+002	-8.736048e+001	1.180344e-001	-2.440005e-004
5.453501e+002	-8.736072e+001	1.179788e-001	-2.439808e-004
5.459501e+002	-8.736096e+001	1.179234e-001	-2.439612e-004
5.465501e+002	-8.736121e+001	1.178682e-001	-2.439416e-004
5.471501e+002	-8.736145e+001	1.178132e-001	-2.439222e-004
5.477501e+002	-8.736168e+001	1.177584e-001	-2.439028e-004
5.483501e+002	-8.736192e+001	1.177038e-001	-2.438835e-004
5.489501e+002	-8.736216e+001	1.176494e-001	-2.438644e-004
5.495501e+002	-8.736239e+001	1.175952e-001	-2.438452e-004
5.501501e+002	-8.736263e+001	1.175412e-001	-2.438262e-004
5.507501e+002	-8.736286e+001	1.174874e-001	-2.438073e-004
5.513501e+002	-8.736309e+001	1.174337e-001	-2.437884e-004
5.519501e+002	-8.736333e+001	1.173803e-001	-2.437697e-004
5.525501e+002	-8.736356e+001	1.173270e-001	-2.437510e-004
5.531501e+002	-8.736379e+001	1.172739e-001	-2.437324e-004
5.537501e+002	-8.736402e+001	1.172210e-001	-2.437138e-004
5.543501e+002	-8.736424e+001	1.171683e-001	-2.436954e-004
5.549501e+002	-8.736447e+001	1.171158e-001	-2.436770e-004
5.555501e+002	-8.736469e+001	1.170635e-001	-2.436587e-004
5.561501e+002	-8.736492e+001	1.170114e-001	-2.436405e-004
5.567501e+002	-8.736514e+001	1.169594e-001	-2.436224e-004
5.573501e+002	-8.736537e+001	1.169076e-001	-2.436044e-004
5.579501e+002	-8.736559e+001	1.168560e-001	-2.435864e-004
5.585501e+002	-8.736581e+001	1.168046e-001	-2.435685e-004
5.591501e+002	-8.736603e+001	1.167534e-001	-2.435507e-004
5.597501e+002	-8.736625e+001	1.167023e-001	-2.435330e-004
5.603501e+002	-8.736647e+001	1.166515e-001	-2.435153e-004
5.609501e+002	-8.736668e+001	1.166008e-001	-2.434978e-004
5.615501e+002	-8.736690e+001	1.165503e-001	-2.434803e-004
5.621501e+002	-8.736711e+001	1.165000e-001	-2.434628e-004
5.627501e+002	-8.736733e+001	1.164498e-001	-2.434455e-004
5.633501e+002	-8.736754e+001	1.163998e-001	-2.434282e-004
5.639501e+002	-8.736775e+001	1.163500e-001	-2.434110e-004
5.645501e+002	-8.736797e+001	1.163004e-001	-2.433939e-004
5.651501e+002	-8.736818e+001	1.162510e-001	-2.433769e-004
5.657501e+002	-8.736839e+001	1.162017e-001	-2.433599e-004
5.663501e+002	-8.736859e+001	1.161526e-001	-2.433430e-004
5.669501e+002	-8.736880e+001	1.161037e-001	-2.433262e-004
5.675501e+002	-8.736901e+001	1.160549e-001	-2.433094e-004
5.681501e+002	-8.736922e+001	1.160064e-001	-2.432928e-004
5.687501e+002	-8.736942e+001	1.159580e-001	-2.432762e-004
5.693501e+002	-8.736962e+001	1.159097e-001	-2.432596e-004
5.699501e+002	-8.736983e+001	1.158617e-001	-2.432432e-004
5.705501e+002	-8.737003e+001	1.158138e-001	-2.432268e-004
5.711501e+002	-8.737023e+001	1.157661e-001	-2.432105e-004
5.717501e+002	-8.737043e+001	1.157185e-001	-2.431943e-004
5.723501e+002	-8.737063e+001	1.156711e-001	-2.431781e-004
5.729501e+002	-8.737083e+001	1.156239e-001	-2.431620e-004
5.735501e+002	-8.737103e+001	1.155769e-001	-2.431460e-004
5.741501e+002	-8.737123e+001	1.155300e-001	-2.431300e-004
5.747501e+002	-8.737142e+001	1.154833e-001	-2.431141e-004
5.753501e+002	-8.737162e+001	1.154367e-001	-2.430983e-004
5.759501e+002	-8.737182e+001	1.153904e-001	-2.430825e-004
5.765501e+002	-8.737201e+001	1.153441e-001	-2.430669e-004
5.771501e+002	-8.737220e+001	1.152981e-001	-2.430513e-004
5.777501e+002	-8.737239e+001	1.152522e-001	-2.430357e-004
5.783501e+002	-8.737259e+001	1.152065e-001	-2.430202e-004
5.789501e+002	-8.737278e+001	1.151609e-001	-2.430048e-004
5.795501e+002	-8.737297e+001	1.151155e-001	-2.429895e-004
5.801501e+002	-8.737316e+001	1.150703e-001	-2.429742e-004
5.807501e+002	-8.737334e+001	1.150252e-001	-2.429590e-004
5.813501e+002	-8.737353e+001	1.149802e-001	-2.429439e-004
5.819501e+002	-8.737372e+001	1.149355e-001	-2.429288e-004
5.825501e+002	-8.737390e+001	1.148909e-001	-2.429138e-004
5.831501e+002	-8.737409e+001	1.148464e-001	-2.428988e-004
5.837501e+002	-8.737427e+001	1.148021e-001	-2.428840e-004
5.843501e+002	-8.737446e+001	1.147580e-001	-2.428691e-004
5.849501e+002	-8.737464e+001	1.147140e-001	-2.428544e-004
5.855501e+002	-8.737482e+001	1.146702e-001	-2.428397e-004
5.861501e+002	-8.737500e+001	1.146266e-001	-2.428251e-004
5.867501e+002	-8.737518e+001	1.145831e-001	-2.428105e-004
5.873501e+002	-8.737536e+001	1.145397e-001	-2.427960e-004
5.879501e+002	-8.737554e+001	1.144965e-001	-2.427816e-004
5.885501e+002	-8.737572e+001	1.144535e-001	-2.427672e-004
5.891501e+002	-8.737590e+001	1.144106e-001	-2.427529e-004
5.897501e+002	-8.737607e+001	1.143678e-001	-2.427387e-004
5.903501e+002	-8.737625e+001	1.143253e-001	-2.427245e-004
5.909501e+002	-8.737642e+001	1.142828e-001	-2.427104e-004
5.915501e+002	-8.737660e+001	1.142405e-001	-2.426963e-004
5.921501e+002	-8.737677e+001	1.141984e-001	-2.426823e-004
5.927501e+002	-8.737694e+001	1.141564e-001	-2.426684e-004
5.933501e+002	-8.737712e+001	1.141146e-001	-2.426545e-004
5.939501e+002	-8.737729e+001	1.140729e-001	-2.426407e-004
5.945501e+002	-8.737746e+001	1.140314e-001	-2.426269e-004
5.951501e+002	-8.737763e+001	1.139900e-001	-2.426133e-004
5.957501e+002	-8.737780e+001	1.139487e-001	-2.425996e-004
5.963501e+002	-8.737796e+001	1.139076e-001	-2.425860e-004
5.969501e+002	-8.737813e+001	1.138667e-001	-2.425725e-004
5.975501e+002	-8.737830e+001	1.138259e-001	-2.425591e-004
5.981501e+002	-8.737846e+001	1.137852e-001	-2.425457e-004
5.987501e+002	-8.737863e+001	1.137447e-001	-2.425323e-004
5.993501e+002	-8.737880e+001	1.137043e-001	-2.425190e-004
5.999501e+002	-8.737896e+001	1.136641e-001	-2.425058e-004
6.005501e+002	-8.737912e+001	1.136240e-001	-2.424927e-004
6.011501e+002	-8.737929e+001	1.135841e-001	-2.424795e-004
6.017501e+002	-8.737945e+001	1.135443e-001	-2.424665e-004
6.023501e+002	-8.737961e+001	1.135047e-001	-2.424535e-004
6.029501e+002	-8.737977e+001	1.134651e-001	-2.424405e-004
6.035501e+002	-8.737993e+001	1.134258e-001	-2.424277e-004
6.041501e+002	-8.738009e+001	1.133865e-001	-2.424148e-004
6.047501e+002	-8.738025e+001	1.133474e-001	-2.424021e-004
6.053501e+002	-8.738040e+001	1.133085e-001	-2.423893e-004
6.059501e+002	-8.738056e+001	1.132697e-001	-2.423767e-004
6.065501e+002	-8.738072e+001	1.132310e-001	-2.423641e-004
6.071501e+002	-8.738087e+001	1.131925e-001	-2.423515e-004
6.077501e+002	-8.738103e+001	1.131541e-001	-2.423390e-004
6.083501e+002	-8.738118e+001	1.131158e-001	-2.423266e-004
6.089501e+002	-8.738134e+001	1.130777e-001	-2.423142e-004
6.095501e+002	-8.738149e+001	1.130397e-001	-2.423019e-004
6.101501e+002	-8.738164e+001	1.130018e-001	-2.422896e-004
6.107501e+002	-8.738179e+001	1.129641e-001	-2.422773e-004
6.113501e+002	-8.738195e+001	1.129265e-001	-2.422652e-004
6.119501e+002	-8.738210e+001	1.128891e-001	-2.422530e-004
6.125501e+002	-8.738225e+001	1.128518e-001	-2.422410e-004
6.131501e+002	-8.738239e+001	1.128146e-001	-2.422290e-004
6.137501e+002	-8.738254e+001	1.127775e-001	-2.422170e-004
6.143501e+002	-8.738269e+001	1.127406e-001	-2.422051e-004
6.149501e+002	-8.738284e+001	1.127038e-001	-2.421932e-004
6.155501e+002	-8.738299e+001	1.126672e-001	-2.421814e-004
6.161501e+002	-8.738313e+001	1.126307e-001	-2.421696e-004
6.167501e+002	-8.738328e+001	1.125943e-001	-2.421579e-004
6.173501e+002	-8.738342e+001	1.125580e-001	-2.421463e-004
6.179501e+002	-8.738357e+001	1.125219e-001	-2.421347e-004
6.185501e+002	-8.738371e+001	1.124859e-001	-2.421231e-004
6.191501e+002	-8.738385e+001	1.124500e-001	-2.421116e-004
6.197501e+002	-8.738399e+001	1.124143e-001	-2.421001e-004
6.203501e+002	-8.738414e+001	1.123786e-001	-2.420887e-004
6.209501e+002	-8.738428e+001	1.123432e-001	-2.420774e-004
6.215501e+002	-8.738442e+001	1.123078e-001	-2.420661e-004
6.221501e+002	-8.738456e+001	1.122726e-001	-2.420548e-004
6.227501e+002	-8.738470e+001	1.122374e-001	-2.420436e-004
6.233501e+002	-8.738484e+001	1.122025e-001	-2.420324e-004
6.239501e+002	-8.738497e+001	1.121676e-001	-2.420213e-004
6.245501e+002	-8.738511e+001	1.121329e-001	-2.420102e-004
6.251500e+002	-8.738525e+001	1.120983e-001	-2.419992e-004
6.257500e+002	-8.738539e+001	1.120638e-001	-2.419882e-004
6.263500e+002	-8.738552e+001	1.120294e-001	-2.419773e-004
6.269500e+002	-8.738566e+001	1.119952e-001	-2.419664e-004
6.275500e+002	-8.738579e+001	1.119611e-001	-2.419556e-004
6.281500e+002	-8.738593e+001	1.119271e-001	-2.419448e-004
6.287500e+002	-8.738606e+001	1.118932e-001	-2.419341e-004
6.293500e+002	-8.738619e+001	1.118594e-001	-2.419234e-004
6.299500e+002	-8.738632e+001	1.118258e-001	-2.419127e-004
6.305500e+002	-8.738646e+001	1.117923e-001	-2.419021e-004
6.311500e+002	-8.738659e+001	1.117589e-001	-2.418916e-004
6.317500e+002	-8.738672e+001	1.117256e-001	-2.418811e-004
6.323500e+002	-8.738685e+001	1.116925e-001	-2.418706e-004
6.329500e+002	-8.738698e+001	1.116595e-001	-2.418602e-004
6.335500e+002	-8.738711e+001	1.116265e-001	-2.418498e-004
6.341500e+002	-8.738724e+001	1.115938e-001	-2.418395e-004
6.347500e+002	-8.738736e+001	1.115611e-001	-2.418292e-004
6.353500e+002	-8.738749e+001	1.115285e-001	-2.418190e-004
6.359500e+002	-8.738762e+001	1.114961e-001	-2.418088e-004
6.365500e+002	-8.738774e+001	1.114637e-001	-2.417986e-004
6.371500e+002	-8.738787e+001	1.114315e-001	-2.417885e-004
6.377500e+002	-8.738799e+001	1.113994e-001	-2.417785e-004
6.383500e+002	-8.738812e+001	1.113675e-001	-2.417684e-004
6.389500e+002	-8.738824e+001	1.113356e-001	-2.417585e-004
6.395500e+002	-8.738837e+001	1.113039e-001	-2.417485e-004
6.401500e+002	-8.738849e+001	1.112722e-001	-2.417386e-004
6.407500e+002	-8.738861e+001	1.112407e-001	-2.417288e-004
6.413500e+002	-8.738873e+001	1.112093e-001	-2.417190e-004
6.419500e+002	-8.738886e+001	1.111780e-001	-2.417092e-004
6.425500e+002	-8.738898e+001	1.111468e-001	-2.416995e-004
6.431500e+002	-8.738910e+001	1.111157e-001	-2.416898e-004
6.437500e+002	-8.738922e+001	1.110848e-001	-2.416802e-004
6.443500e+002	-8.738934e+001	1.110539e-001	-2.416706e-004
6.449500e+002	-8.738946e+001	1.110232e-001	-2.416610e-004
6.455500e+002	-8.738957e+001	1.109926e-001	-2.416515e-004
6.461500e+002	-8.738969e+001	1.109621e-001	-2.416420e-004
6.467500e+002	-8.738981e+001	1.109317e-001	-2.416326e-004
6.473500e+002	-8.738993e+001	1.109014e-001	-2.416232e-004
6.479500e+002	-8.739004e+001	1.108712e-001	-2.416138e-004
6.485500e+002	-8.739016e+001	1.108411e-001	-2.416045e-004
6.491500e+002	-8.739027e+001	1.108111e-001	-2.415953e-004
6.497500e+002	-8.739039e+001	1.107813e-001	-2.415860e-004
6.503500e+002	-8.739050e+001	1.107515e-001	-2.415768e-004
6.509500e+002	-8.739062e+001	1.107219e-001	-2.415677e-004
6.515500e+002	-8.739073e+001	1.106923e-001	-2.415586e-004
6.521500e+002	-8.739084e+001	1.106629e-001	-2.415495e-004
6.527500e+002	-8.739096e+001	1.106336e-001	-2.415405e-004
6.533500e+002	-8.739107e+001	1.106043e-001	-2.415315e-004
6.539500e+002	-8.739118e+001	1.105752e-001	-2.415225e-004
6.545500e+002	-8.739129e+001	1.105462e-001	-2.415136e-004
6.551500e+002	-8.739140e+001	1.105173e-001	-2.415047e-004
6.557500e+002	-8.739151e+001	1.104885e-001	-2.414958e-004
6.563500e+002	-8.739162e+001	1.104598e-001	-2.414870e-004
6.569500e+002	-8.739173e+001	1.104312e-001	-2.414783e-004
6.575500e+002	-8.739184e+001	1.104027e-001	-2.414695e-004
6.581500e+002	-8.739195e+001	1.103743e-001	-2.414608e-004
6.587500e+002	-8.739206e+001	1.103460e-001	-2.414522e-004
6.593500e+002	-8.739216e+001	1.103179e-001	-2.414436e-004
6.599500e+002	-8.739227e+001	1.102898e-001	-2.414350e-004
6.605500e+002	-8.739238e+001	1.102618e-001	-2.414264e-004
6.611500e+002	-8.739248e+001	1.102339e-001	-2.414179e-004
6.617500e+002	-8.739259e+001	1.102061e-001	-2.414095e-004
6.623500e+002	-8.739269e+001	1.101785e-001	-2.414010e-004
6.629500e+002	-8.739280e+001	1.101509e-001	-2.413926e-004
6.635500e+002	-8.739290e+001	1.101234e-001	-2.413843e-004
6.641500e+002	-8.739301e+001	1.100960e-001	-2.413759e-004
6.647500e+002	-8.739311e+001	1.100687e-001	-2.413676e-004
6.653500e+002	-8.739321e+001	1.100415e-001	-2.413594e-004
6.659500e+002	-8.739332e+001	1.100145e-001	-2.413512e-004
6.665500e+002	-8.739342e+001	1.099875e-001	-2.413430e-004
6.671500e+002	-8.739352e+001	1.099606e-001	-2.413348e-004
6.677500e+002	-8.739362e+001	1.099338e-001	-2.413267e-004
6.683500e+002	-8.739372e+001	1.099071e-001	-2.413186e-004
6.689500e+002	-8.739382e+001	1.098805e-001	-2.413106e-004
6.695500e+002	-8.739392e+001	1.098540e-001	-2.413026e-004
6.701500e+002	-8.739402e+001	1.098276e-001	-2.412946e-004
6.707500e+002	-8.739412e+001	1.098013e-001	-2.412866e-004
6.713500e+002	-8.739422e+001	1.097751e-001	-2.412787e-004
6.719500e+002	-8.739432e+001	1.097490e-001	-2.412708e-004
6.725500e+002	-8.739442e+001	1.097229e-001	-2.412630e-004
6.731500e+002	-8.739451e+001	1.096970e-001	-2.412552e-004
6.737500e+002	-8.739461e+001	1.096712e-001	-2.412474e-004
6.743500e+002	-8.739471e+001	1.096454e-001	-2.412397e-004
6.749500e+002	-8.739480e+001	1.096198e-001	-2.412320e-004
6.755500e+002	-8.739490e+001	1.095942e-001	-2.412243e-004
6.761500e+002	-8.739499e+001	1.095688e-001	-2.412166e-004
6.767500e+002	-8.739509e+001	1.095434e-001	-2.412090e-004
6.773500e+002	-8.739518e+001	1.095181e-001	-2.412014e-004
6.779500e+002	-8.739528e+001	1.094929e-001	-2.411939e-004
6.785500e+002	-8.739537e+001	1.094678e-001	-2.411864e-004
6.791500e+002	-8.739546e+001	1.094428e-001	-2.411789e-004
6.797500e+002	-8.739556e+001	1.094179e-001	-2.411714e-004
6.803500e+002	-8.739565e+001	1.093931e-001	-2.411640e-004
6.809500e+002	-8.739574e+001	1.093683e-001	-2.411566e-004
6.815500e+002	-8.739583e+001	1.093437e-001	-2.411493e-004
6.821500e+002	-8.739593e+001	1.093191e-001	-2.411420e-004
6.827500e+002	-8.739602e+001	1.092947e-001	-2.411347e-004
6.833500e+002	-8.739611e+001	1.092703e-001	-2.411274e-004
6.839500e+002	-8.739620e+001	1.092460e-001	-2.411202e-004
6.845500e+002	-8.739629e+001	1.092218e-001	-2.411130e-004
6.851500e+002	-8.739638e+001	1.091977e-001	-2.411058e-004
6.857500e+002	-8.739647e+001	1.091737e-001	-2.410987e-004
6.863500e+002	-8.739655e+001	1.091497e-001	-2.410915e-004
6.869500e+002	-8.739664e+001	1.091259e-001	-2.410845e-004
6.875500e+002	-8.739673e+001	1.091021e-001	-2.410774e-004
6.881500e+002	-8.739682e+001	1.090784e-001	-2.410704e-004
6.887500e+002	-8.739691e+001	1.090548e-001	-2.410634e-004
6.893500e+002	-8.739699e+001	1.090313e-001	-2.410564e-004
6.899500e+002	-8.739708e+001	1.090079e-001	-2.410495e-004
6.905500e+002	-8.739717e+001	1.089846e-001	-2.410426e-004
6.911500e+002	-8.739725e+001	1.089613e-001	-2.410357e-004
6.917500e+002	-8.739734e+001	1.089382e-001	-2.410289e-004
6.923500e+002	-8.739742e+001	1.089151e-001	-2.410221e-004
6.929500e+002	-8.739751e+001	1.088921e-001	-2.410153e-004
6.935500e+002	-8.739759e+001	1.088692e-001	-2.410085e-004
6.941500e+002	-8.739767e+001	1.088463e-001	-2.410018e-004
6.947500e+002	-8.739776e+001	1.088236e-001	-2.409951e-004
6.953500e+002	-8.739784e+001	1.088009e-001	-2.409884e-004
6.959500e+002	-8.739792e+001	1.087784e-001	-2.409818e-004
6.965500e+002	-8.739801e+001	1.087559e-001	-2.409752e-004
6.971500e+002	-8.739809e+001	1.087334e-001	-2.409686e-004
6.977500e+002	-8.739817e+001	1.087111e-001	-2.409620e-004
6.983500e+002	-8.739825e+001	1.086888e-001	-2.409555e-004
6.989500e+002	-8.739833e+001	1.086667e-001	-2.409490e-004
6.995500e+002	-8.739842e+001	1.086446e-001	-2.409425e-004
7.001500e+002	-8.739850e+001	1.086226e-001	-2.409361e-004
7.007500e+002	-8.739858e+001	1.086006e-001	-2.409297e-004
7.013500e+002	-8.739866e+001	1.085788e-001	-2.409233e-004
7.019500e+002	-8.739874e+001	1.085570e-001	-2.409169e-004
7.025500e+002	-8.739881e+001	1.085353e-001	-2.409106e-004
7.031500e+002	-8.739889e+001	1.085137e-001	-2.409043e-004
7.037500e+002	-8.739897e+001	1.084922e-001	-2.408980e-004
7.043500e+002	-8.739905e+001	1.084707e-001	-2.408917e-004
7.049500e+002	-8.739913e+001	1.084493e-001	-2.408855e-004
7.055500e+002	-8.739921e+001	1.084281e-001	-2.408793e-004
7.061500e+002	-8.739928e+001	1.084068e-001	-2.408731e-004
7.067500e+002	-8.739936e+001	1.083857e-001	-2.408670e-004
7.073500e+002	-8.739944e+001	1.083646e-001	-2.408608e-004
7.079500e+002	-8.739951e+001	1.083436e-001	-2.408547e-004
7.085500e+002	-8.739959e+001	1.083227e-001	-2.408487e-004
7.091500e+002	-8.739966e+001	1.083019e-001	-2.408426e-004
7.097500e+002	-8.739974e+001	1.082811e-001	-2.408366e-004
7.103500e+002	-8.739981e+001	1.082604e-001	-2.408306e-004
7.109500e+002	-8.739989e+001	1.082398e-001	-2.408246e-004
7.115500e+002	-8.739996e+001	1.082193e-001	-2.408187e-004
7.121500e+002	-8.740004e+001	1.081988e-001	-2.408127e-004
7.127500e+002	-8.740011e+001	1.081785e-001	-2.408068e-004
7.133500e+002	-8.740018e+001	1.081581e-001	-2.408010e-004
7.139500e+002	-8.740026e+001	1.081379e-001	-2.407951e-004
7.145500e+002	-8.740033e+001	1.081178e-001	-2.407893e-004
7.151500e+002	-8.740040e+001	1.080977e-001	-2.407835e-004
7.157500e+002	-8.740047e+001	1.080777e-001	-2.407777e-004
7.163500e+002	-8.740055e+001	1.080577e-001	-2.407720e-004
7.169500e+002	-8.740062e+001	1.080379e-001	-2.407662e-004
7.175500e+002	-8.740069e+001	1.080181e-001	-2.407605e-004
7.181500e+002	-8.740076e+001	1.079983e-001	-2.407549e-004
7.187500e+002	-8.740083e+001	1.079787e-001	-2.407492e-004
7.193500e+002	-8.740090e+001	1.079591e-001	-2.407436e-004
7.199500e+002	-8.740097e+001	1.079396e-001	-2.407380e-004
7.205500e+002	-8.740104e+001	1.079202e-001	-2.407324e-004
7.211500e+002	-8.740111e+001	1.079008e-001	-2.407268e-004
7.217500e+002	-8.740118e+001	1.078815e-001	-2.407213e-004
7.223500e+002	-8.740125e+001	1.078623e-001	-2.407158e-004
7.229500e+002	-8.740132e+001	1.078431e-001	-2.407103e-004
7.235500e+002	-8.740139e+001	1.078241e-001	-2.407048e-004
7.241500e+002	-8.740145e+001	1.078051e-001	-2.406994e-004
7.247500e+002	-8.740152e+001	1.077861e-001	-2.406940e-004
7.253500e+002	-8.740159e+001	1.077672e-001	-2.406886e-004
7.259500e+002	-8.740166e+001	1.077484e-001	-2.406832e-004
7.265500e+002	-8.740172e+001	1.077297e-001	-2.406779e-004
7.271500e+002	-8.740179e+001	1.077111e-001	-2.406725e-004
7.277500e+002	-8.740186e+001	1.076925e-001	-2.406672e-004
7.283500e+002	-8.740192e+001	1.076739e-001	-2.406619e-004
7.289500e+002	-8.740199e+001	1.076555e-001	-2.406567e-004
7.295500e+002	-8.740205e+001	1.076371e-001	-2.406514e-004
7.301500e+002	-8.740212e+001	1.076188e-001	-2.406462e-004
7.307500e+002	-8.740218e+001	1.076005e-001	-2.406410e-004
7.313500e+002	-8.740225e+001	1.075823e-001	-2.406358e-004
7.319500e+002	-8.740231e+001	1.075642e-001	-2.406307e-004
7.325500e+002	-8.740238e+001	1.075461e-001	-2.406256e-004
7.331500e+002	-8.740244e+001	1.075282e-001	-2.406205e-004
7.337500e+002	-8.740251e+001	1.075102e-001	-2.406154e-004
7.343500e+002	-8.740257e+001	1.074924e-001	-2.406103e-004
7.349500e+002	-8.740263e+001	1.074746e-001	-2.406053e-004
7.355500e+002	-8.740269e+001	1.074569e-001	-2.406002e-004
7.361500e+002	-8.740276e+001	1.074392e-001	-2.405952e-004
7.367500e+002	-8.740282e+001	1.074216e-001	-2.405903e-004
7.373500e+002	-8.740288e+001	1.074041e-001	-2.405853e-004
7.379500e+002	-8.740294e+001	1.073866e-001	-2.405804e-004
7.385500e+002	-8.740301e+001	1.073692e-001	-2.405754e-004
7.391500e+002	-8.740307e+001	1.073519e-001	-2.405705e-004
7.397500e+002	-8.740313e+001	1.073346e-001	-2.405657e-004
7.403500e+002	-8.740319e+001	1.073174e-001	-2.405608e-004
7.409500e+002	-8.740325e+001	1.073002e-001	-2.405560e-004
7.415500e+002	-8.740331e+001	1.072832e-001	-2.405512e-004
7.421500e+002	-8.740337e+001	1.072661e-001	-2.405464e-004
7.427500e+002	-8.740343e+001	1.072492e-001	-2.405416e-004
7.433500e+002	-8.740349e+001	1.072323e-001	-2.405368e-004
7.439500e+002	-8.740355e+001	1.072155e-001	-2.405321e-004
7.445500e+002	-8.740361e+001	1.071987e-001	-2.405274e-004
7.451500e+002	-8.740367e+001	1.071820e-001	-2.405227e-004
7.457500e+002	-8.740372e+001	1.071653e-001	-2.405180e-004
7.463500e+002	-8.740378e+001	1.071487e-001	-2.405133e-004
7.469500e+002	-8.740384e+001	1.071322e-001	-2.405087e-004
7.475500e+002	-8.740390e+001	1.071158e-001	-2.405041e-004
7.481500e+002	-8.740396e+001	1.070994e-001	-2.404995e-004
7.487500e+002	-8.740401e+001	1.070830e-001	-2.404949e-004
7.493500e+002	-8.740407e+001	1.070667e-001	-2.404904e-004
7.499500e+002	-8.740413e+001	1.070505e-001	-2.404858e-004
7.505500e+002	-8.740418e+001	1.070343e-001	-2.404813e-004
7.511500e+002	-8.740424e+001	1.070182e-001	-2.404768e-004
7.517500e+002	-8.740430e+001	1.070022e-001	-2.404723e-004
7.523500e+002	-8.740435e+001	1.069862e-001	-2.404678e-004
7.529500e+002	-8.740441e+001	1.069703e-001	-2.404634e-004
7.535500e+002	-8.740446e+001	1.069544e-001	-2.404590e-004
7.541500e+002	-8.740452e+001	1.069386e-001	-2.404546e-004
7.547500e+002	-8.740457e+001	1.069229e-001	-2.404502e-004
7.553500e+002	-8.740463e+001	1.069072e-001	-2.404458e-004
7.559500e+002	-8.740468e+001	1.068916e-001	-2.404414e-004
7.565500e+002	-8.740474e+001	1.068760e-001	-2.404371e-004
7.571500e+002	-8.740479e+001	1.068605e-001	-2.404328e-004
7.577500e+002	-8.740485e+001	1.068450e-001	-2.404285e-004
7.583500e+002	-8.740490e+001	1.068296e-001	-2.404242e-004
7.589500e+002	-8.740495e+001	1.068143e-001	-2.404199e-004
7.595500e+002	-8.740501e+001	1.067990e-001	-2.404157e-004
7.601500e+002	-8.740506e+001	1.067838e-001	-2.404115e-004
7.607500e+002	-8.740511e+001	1.067686e-001	-2.404072e-004
7.613500e+002	-8.740516e+001	1.067535e-001	-2.404031e-004
7.619500e+002	-8.740522e+001	1.067384e-001	-2.403989e-004
7.625500e+002	-8.740527e+001	1.067234e-001	-2.403947e-004
7.631500e+002	-8.740532e+001	1.067084e-001	-2.403906e-004
7.637500e+002	-8.740537e+001	1.066935e-001	-2.403865e-004
7.643500e+002	-8.740542e+001	1.066787e-001	-2.403823e-004
7.649500e+002	-8.740547e+001	1.066639e-001	-2.403783e-004
7.655500e+002	-8.740553e+001	1.066492e-001	-2.403742e-004
7.661500e+002	-8.740558e+001	1.066345e-001	-2.403701e-004
7.667500e+002	-8.740563e+001	1.066199e-001	-2.403661e-004
7.673500e+002	-8.740568e+001	1.066053e-001	-2.403621e-004
7.679500e+002	-8.740573e+001	1.065908e-001	-2.403581e-004
7.685500e+002	-8.740578e+001	1.065764e-001	-2.403541e-004
7.691500e+002	-8.740583e+001	1.065620e-001	-2.403501e-004
7.697500e+002	-8.740588e+001	1.065476e-001	-2.403462e-004
7.703500e+002	-8.740593e+001	1.065333e-001	-2.403422e-004
7.709500e+002	-8.740598e+001	1.065191e-001	-2.403383e-004
7.715500e+002	-8.740602e+001	1.065049e-001	-2.403344e-004
7.721500e+002	-8.740607e+001	1.064907e-001	-2.403305e-004
7.727500e+002	-8.740612e+001	1.064766e-001	-2.403266e-004
7.733500e+002	-8.740617e+001	1.064626e-001	-2.403228e-004
7.739500e+002	-8.740622e+001	1.064486e-001	-2.403189e-004
7.745500e+002	-8.740627e+001	1.064347e-001	-2.403151e-004
7.751500e+002	-8.740631e+001	1.064208e-001	-2.403113e-004
7.757500e+002	-8.740636e+001	1.064070e-001	-2.403075e-004
7.763500e+002	-8.740641e+001	1.063932e-001	-2.403037e-004
7.769500e+002	-8.740646e+001	1.063795e-001	-2.403000e-004
7.775500e+002	-8.740650e+001	1.063658e-001	-2.402962e-004
7.781500e+002	-8.740655e+001	1.063522e-001	-2.402925e-004
7.787500e+002	-8.740660e+001	1.063386e-001	-2.402888e-004
7.793500e+002	-8.740664e+001	1.063251e-001	-2.402851e-004
7.799500e+002	-8.740669e+001	1.063116e-001	-2.402814e-004
7.805500e+002	-8.740673e+001	1.062982e-001	-2.402777e-004
7.811500e+002	-8.740678e+001	1.062849e-001	-2.402741e-004
7.817500e+002	-8.740683e+001	1.062715e-001	-2.402704e-004
7.823500e+002	-8.740687e+001	1.062583e-001	-2.402668e-004
7.829500e+002	-8.740692e+001	1.062450e-001	-2.402632e-004
7.835500e+002	-8.740696e+001	1.062319e-001	-2.402596e-004
7.841500e+002	-8.740701e+001	1.062188e-001	-2.402560e-004
7.847500e+002	-8.740705e+001	1.062057e-001	-2.402525e-004
7.853500e+002	-8.740710e+001	1.061927e-001	-2.402489e-004
7.859500e+002	-8.740714e+001	1.061797e-001	-2.402454e-004
7.865500e+002	-8.740718e+001	1.061668e-001	-2.402419e-004
7.871500e+002	-8.740723e+001	1.061539e-001	-2.402384e-004
7.877500e+002	-8.740727e+001	1.061410e-001	-2.402349e-004
7.883500e+002	-8.740732e+001	1.061283e-001	-2.402314e-004
7.889500e+002	-8.740736e+001	1.061155e-001	-2.402280e-004
7.895500e+002	-8.740740e+001	1.061028e-001	-2.402245e-004
7.901500e+002	-8.740745e+001	1.060902e-001	-2.402211e-004
7.907500e+002	-8.740749e+001	1.060776e-001	-2.402177e-004
7.913500e+002	-8.740753e+001	1.060651e-001	-2.402143e-004
7.919500e+002	-8.740757e+001	1.060526e-001	-2.402109e-004
7.925500e+002	-8.740762e+001	1.060401e-001	-2.402075e-004
7.931500e+002	-8.740766e+001	1.060277e-001	-2.402041e-004
7.937500e+002	-8.740770e+001	1.060153e-001	-2.402008e-004
7.943500e+002	-8.740774e+001	1.060030e-001	-2.401975e-004
7.949500e+002	-8.740778e+001	1.059908e-001	-2.401941e-004
7.955500e+002	-8.740782e+001	1.059785e-001	-2.401908e-004
7.961500e+002	-8.740787e+001	1.059664e-001	-2.401875e-004
7.967500e+002	-8.740791e+001	1.059542e-001	-2.401843e-004
7.973500e+002	-8.740795e+001	1.059421e-001	-2.401810e-004
7.979500e+002	-8.740799e+001	1.059301e-001	-2.401777e-004
7.985500e+002	-8.740803e+001	1.059181e-001	-2.401745e-004
7.991500e+002	-8.740807e+001	1.059062e-001	-2.401713e-004
7.997500e+002	-8.740811e+001	1.058943e-001	-2.401681e-004
8.003500e+002	-8.740815e+001	1.058824e-001	-2.401649e-004
8.009500e+002	-8.740819e+001	1.058706e-001	-2.401617e-004
8.015500e+002	-8.740823e+001	1.058588e-001	-2.401585e-004
8.021500e+002	-8.740827e+001	1.058471e-001	-2.401554e-004
8.027500e+002	-8.740831e+001	1.058354e-001	-2.401522e-004
8.033500e+002	-8.740835e+001	1.058238e-001	-2.401491e-004
8.039500e+002	-8.740839e+001	1.058122e-001	-2.401460e-004
8.045500e+002	-8.740843e+001	1.058006e-001	-2.401429e-004
8.051500e+002	-8.740847e+001	1.057891e-001	-2.401398e-004
8.057500e+002	-8.740850e+001	1.057776e-001	-2.401367e-004
8.063500e+002	-8.740854e+001	1.057662e-001	-2.401336e-004
8.069500e+002	-8.740858e+001	1.057548e-001	-2.401306e-004
8.075500e+002	-8.740862e+001	1.057435e-001	-2.401275e-004
8.081500e+002	-8.740866e+001	1.057322e-001	-2.401245e-004
8.087500e+002	-8.740869e+001	1.057210e-001	-2.401215e-004
8.093500e+002	-8.740873e+001	1.057097e-001	-2.401185e-004
8.099500e+002	-8.740877e+001	1.056986e-001	-2.401155e-004
8.105500e+002	-8.740881e+001	1.056875e-001	-2.401125e-004
8.111500e+002	-8.740884e+001	1.056764e-001	-2.401095e-004
8.117500e+002	-8.740888e+001	1.056653e-001	-2.401066e-004
8.123500e+002	-8.740892e+001	1.056543e-001	-2.401037e-004
8.129500e+002	-8.740896e+001	1.056434e-001	-2.401007e-004
8.135500e+002	-8.740899e+001	1.056325e-001	-2.400978e-004
8.141500e+002	-8.740903e+001	1.056216e-001	-2.400949e-004
8.147500e+002	-8.740906e+001	1.056107e-001	-2.400920e-004
8.153500e+002	-8.740910e+001	1.055999e-001	-2.400891e-004
8.159500e+002	-8.740914e+001	1.055892e-001	-2.400863e-004
8.165500e+002	-8.740917e+001	1.055785e-001	-2.400834e-004
8.171500e+002	-8.740921e+001	1.055678e-001	-2.400806e-004
8.177500e+002	-8.740924e+001	1.055572e-001	-2.400777e-004
8.183500e+002	-8.740928e+001	1.055466e-001	-2.400749e-004
8.189500e+002	-8.740931e+001	1.055360e-001	-2.400721e-004
8.195500e+002	-8.740935e+001	1.055255e-001	-2.400693e-004
8.201500e+002	-8.740939e+001	1.055150e-001	-2.400665e-004
8.207500e+002	-8.740942e+001	1.055046e-001	-2.400637e-004
8.213500e+002	-8.740945e+001	1.054942e-001	-2.400610e-004
8.219500e+002	-8.740949e+001	1.054839e-001	-2.400582e-004
8.225500e+002	-8.740952e+001	1.054735e-001	-2.400555e-004
8.231500e+002	-8.740956e+001	1.054633e-001	-2.400527e-004
8.237500e+002	-8.740959e+001	1.054530e-001	-2.400500e-004
8.243500e+002	-8.740963e+001	1.054428e-001	-2.400473e-004
8.249500e+002	-8.740966e+001	1.054327e-001	-2.400446e-004
8.255500e+002	-8.740969e+001	1.054225e-001	-2.400419e-004
8.261500e+002	-8.740973e+001	1.054124e-001	-2.400393e-004
8.267500e+002	-8.740976e+001	1.054024e-001	-2.400366e-004
8.273500e+002	-8.740979e+001	1.053924e-001	-2.400339e-004
8.279500e+002	-8.740983e+001	1.053824e-001	-2.400313e-004
8.285500e+002	-8.740986e+001	1.053725e-001	-2.400287e-004
8.291500e+002	-8.740989e+001	1.053626e-001	-2.400260e-004
8.297500e+002	-8.740993e+001	1.053527e-001	-2.400234e-004
8.303500e+002	-8.740996e+001	1.053429e-001	-2.400208e-004
8.309500e+002	-8.740999e+001	1.053331e-001	-2.400183e-004
8.315500e+002	-8.741002e+001	1.053234e-001	-2.400157e-004
8.321500e+002	-8.741006e+001	1.053137e-001	-2.400131e-004
8.327500e+002	-8.741009e+001	1.053040e-001	-2.400106e-004
8.333500e+002	-8.741012e+001	1.052944e-001	-2.400080e-004
8.339500e+002	-8.741015e+001	1.052848e-001	-2.400055e-004
8.345500e+002	-8.741018e+001	1.052752e-001	-2.400030e-004
8.351500e+002	-8.741021e+001	1.052657e-001	-2.400004e-004
8.357500e+002	-8.741025e+001	1.052562e-001	-2.399979e-004
8.363500e+002	-8.741028e+001	1.052467e-001	-2.399954e-004
8.369500e+002	-8.741031e+001	1.052373e-001	-2.399930e-004
8.375500e+002	-8.741034e+001	1.052279e-001	-2.399905e-004
8.381500e+002	-8.741037e+001	1.052186e-001	-2.399880e-004
8.387500e+002	-8.741040e+001	1.052093e-001	-2.399856e-004
8.393500e+002	-8.741043e+001	1.052000e-001	-2.399831e-004
8.399500e+002	-8.741046e+001	1.051907e-001	-2.399807e-004
8.405500e+002	-8.741049e+001	1.051815e-001	-2.399783e-004
8.411500e+002	-8.741052e+001	1.051724e-001	-2.399759e-004
8.417500e+002	-8.741055e+001	1.051632e-001	-2.399735e-004
8.423500e+002	-8.741058e+001	1.051541e-001	-2.399711e-004
8.429500e+002	-8.741061e+001	1.051450e-001	-2.399687e-004
8.435500e+002	-8.741064e+001	1.051360e-001	-2.399663e-004
8.441500e+002	-8.741067e+001	1.051270e-001	-2.399640e-004
8.447500e+002	-8.741070e+001	1.051180e-001	-2.399616e-004
8.453500e+002	-8.741073e+001	1.051091e-001	-2.399593e-004
8.459500e+002	-8.741076e+001	1.051002e-001	-2.399569e-004
8.465500e+002	-8.741079e+001	1.050914e-001	-2.399546e-004
8.471500e+002	-8.741082e+001	1.050825e-001	-2.399523e-004
8.477500e+002	-8.741085e+001	1.050737e-001	-2.399500e-004
8.483500e+002	-8.741088e+001	1.050650e-001	-2.399477e-004
8.489500e+002	-8.741091e+001	1.050562e-001	-2.399454e-004
8.495500e+002	-8.741093e+001	1.050475e-001	-2.399432e-004
8.501500e+002	-8.741096e+001	1.050389e-001	-2.399409e-004
8.507500e+002	-8.741099e+001	1.050302e-001	-2.399386e-004
8.513500e+002	-8.741102e+001	1.050216e-001	-2.399364e-004
8.519500e+002	-8.741105e+001	1.050131e-001	-2.399341e-004
8.525500e+002	-8.741108e+001	1.050046e-001	-2.399319e-004
8.531500e+002	-8.741110e+001	1.049961e-001	-2.399297e-004
8.537500e+002	-8.741113e+001	1.049876e-001	-2.399275e-004
8.543500e+002	-8.741116e+001	1.049792e-001	-2.399253e-004
8.549500e+002	-8.741119e+001	1.049708e-001	-2.399231e-004
8.555500e+002	-8.741121e+001	1.049624e-001	-2.399209e-004
8.561500e+002	-8.741124e+001	1.049540e-001	-2.399187e-004
8.567500e+002	-8.741127e+001	1.049457e-001	-2.399166e-004
8.573500e+002	-8.741130e+001	1.049375e-001	-2.399144e-004
8.579500e+002	-8.741132e+001	1.049292e-001	-2.399123e-004
8.585500e+002	-8.741135e+001	1.049210e-001	-2.399101e-004
8.591500e+002	-8.741138e+001	1.049128e-001	-2.399080e-004
8.597500e+002	-8.741140e+001	1.049047e-001	-2.399059e-004
8.603500e+002	-8.741143e+001	1.048966e-001	-2.399038e-004
8.609500e+002	-8.741146e+001	1.048885e-001	-2.399017e-004
8.615500e+002	-8.741148e+001	1.048804e-001	-2.398996e-004
8.621500e+002	-8.741151e+001	1.048724e-001	-2.398975e-004
8.627500e+002	-8.741154e+001	1.048644e-001	-2.398954e-004
8.633500e+002	-8.741156e+001	1.048564e-001	-2.398933e-004
8.639500e+002	-8.741159e+001	1.048485e-001	-2.398913e-004
8.645500e+002	-8.741161e+001	1.048406e-001	-2.398892e-004
8.651500e+002	-8.741164e+001	1.048327e-001	-2.398872e-004
8.657500e+002	-8.741166e+001	1.048249e-001	-2.398851e-004
8.663500e+002	-8.741169e+001	1.048171e-001	-2.398831e-004
8.669500e+002	-8.741172e+001	1.048093e-001	-2.398811e-004
8.675500e+002	-8.741174e+001	1.048015e-001	-2.398791e-004
8.681500e+002	-8.741177e+001	1.047938e-001	-2.398771e-004
8.687500e+002	-8.741179e+001	1.047861e-001	-2.398751e-004
8.693500e+002	-8.741182e+001	1.047784e-001	-2.398731e-004
8.699500e+002	-8.741184e+001	1.047708e-001	-2.398711e-004
8.705500e+002	-8.741187e+001	1.047632e-001	-2.398692e-004
8.711500e+002	-8.741189e+001	1.047556e-001	-2.398672e-004
8.717500e+002	-8.741191e+001	1.047481e-001	-2.398653e-004
8.723500e+002	-8.741194e+001	1.047406e-001	-2.398633e-004
8.729500e+002	-8.741196e+001	1.047331e-001	-2.398614e-004
8.735500e+002	-8.741199e+001	1.047256e-001	-2.398594e-004
8.741500e+002	-8.741201e+001	1.047182e-001	-2.398575e-004
8.747500e+002	-8.741204e+001	1.047108e-001	-2.398556e-004
8.753500e+002	-8.741206e+001	1.047034e-001	-2.398537e-004
8.759500e+002	-8.741208e+001	1.046961e-001	-2.398518e-004
8.765500e+002	-8.741211e+001	1.046887e-001	-2.398499e-004
8.771500e+002	-8.741213e+001	1.046814e-001	-2.398480e-004
8.777500e+002	-8.741215e+001	1.046742e-001	-2.398462e-004
8.783500e+002	-8.741218e+001	1.046669e-001	-2.398443e-004
8.789500e+002	-8.741220e+001	1.046597e-001	-2.398424e-004
8.795500e+002	-8.741222e+001	1.046526e-001	-2.398406e-004
8.801500e+002	-8.741225e+001	1.046454e-001	-2.398388e-004
8.807500e+002	-8.741227e+001	1.046383e-001	-2.398369e-004
8.813500e+002	-8.741229e+001	1.046312e-001	-2.398351e-004
8.819500e+002	-8.741232e+001	1.046241e-001	-2.398333e-004
8.825500e+002	-8.741234e+001	1.046171e-001	-2.398315e-004
8.831500e+002	-8.741236e+001	1.046101e-001	-2.398297e-004
8.837500e+002	-8.741239e+001	1.046031e-001	-2.398279e-004
8.843500e+002	-8.741241e+001	1.045961e-001	-2.398261e-004
8.849500e+002	-8.741243e+001	1.045892e-001	-2.398243e-004
8.855500e+002	-8.741245e+001	1.045823e-001	-2.398225e-004
8.861500e+002	-8.741247e+001	1.045754e-001	-2.398207e-004
8.867500e+002	-8.741250e+001	1.045685e-001	-2.398190e-004
8.873500e+002	-8.741252e+001	1.045617e-001	-2.398172e-004
8.879500e+002	-8.741254e+001	1.045549e-001	-2.398155e-004
8.885500e+002	-8.741256e+001	1.045481e-001	-2.398137e-004
8.891500e+002	-8.741258e+001	1.045414e-001	-2.398120e-004
8.897500e+002	-8.741261e+001	1.045347e-001	-2.398103e-004
8.903500e+002	-8.741263e+001	1.045280e-001	-2.398086e-004
8.909500e+002	-8.741265e+001	1.045213e-001	-2.398069e-004
8.915500e+002	-8.741267e+001	1.045147e-001	-2.398052e-004
8.921500e+002	-8.741269e+001	1.045080e-001	-2.398035e-004
8.927500e+002	-8.741271e+001	1.045014e-001	-2.398018e-004
8.933500e+002	-8.741273e+001	1.044949e-001	-2.398001e-004
8.939500e+002	-8.741276e+001	1.044883e-001	-2.397984e-004
8.945500e+002	-8.741278e+001	1.044818e-001	-2.397967e-004
8.951500e+002	-8.741280e+001	1.044753e-001	-2.397951e-004
8.957500e+002	-8.741282e+001	1.044689e-001	-2.397934e-004
8.963500e+002	-8.741284e+001	1.044624e-001	-2.397918e-004
8.969500e+002	-8.741286e+001	1.044560e-001	-2.397901e-004
8.975500e+002	-8.741288e+001	1.044496e-001	-2.397885e-004
8.981500e+002	-8.741290e+001	1.044432e-001	-2.397869e-004
8.987500e+002	-8.741292e+001	1.044369e-001	-2.397853e-004
8.993500e+002	-8.741294e+001	1.044306e-001	-2.397836e-004
8.999500e+002	-8.741296e+001	1.044243e-001	-2.397820e-004
9.005500e+002	-8.741298e+001	1.044180e-001	-2.397804e-004
9.011500e+002	-8.741300e+001	1.044118e-001	-2.397788e-004
9.017500e+002	-8.741302e+001	1.044055e-001	-2.397772e-004
9.023500e+002	-8.741304e+001	1.043993e-001	-2.397757e-004
9.029500e+002	-8.741306e+001	1.043932e-001	-2.397741e-004
9.035500e+002	-8.741308e+001	1.043870e-001	-2.397725e-004
9.041500e+002	-8.741310e+001	1.043809e-001	-2.397710e-004
9.047500e+002	-8.741312e+001	1.043748e-001	-2.397694e-004
9.053500e+002	-8.741314e+001	1.043687e-001	-2.397679e-004
9.059500e+002	-8.741316e+001	1.043627e-001	-2.397663e-004
9.065500e+002	-8.741318e+001	1.043566e-001	-2.397648e-004
9.071500e+002	-8.741320e+001	1.043506e-001	-2.397633e-004
9.077500e+002	-8.741322e+001	1.043447e-001	-2.397617e-004
9.083500e+002	-8.741324e+001	1.043387e-001	-2.397602e-004
9.089500e+002	-8.741326e+001	1.043328e-001	-2.397587e-004
9.095500e+002	-8.741328e+001	1.043268e-001	-2.397572e-004
9.101500e+002	-8.741329e+001	1.043210e-001	-2.397557e-004
9.107500e+002	-8.741331e+001	1.043151e-001	-2.397542e-004
9.113500e+002	-8.741333e+001	1.043092e-001	-2.397527e-004
9.119500e+002	-8.741335e+001	1.043034e-001	-2.397512e-004
9.125500e+002	-8.741337e+001	1.042976e-001	-2.397498e-004
9.131500e+002	-8.741339e+001	1.042918e-001	-2.397483e-004
9.137500e+002	-8.741341e+001	1.042861e-001	-2.397468e-004
9.143500e+002	-8.741342e+001	1.042804e-001	-2.397454e-004
9.149500e+002	-8.741344e+001	1.042746e-001	-2.397439e-004
9.155500e+002	-8.741346e+001	1.042690e-001	-2.397425e-004
9.161500e+002	-8.741348e+001	1.042633e-001	-2.397411e-004
9.167500e+002	-8.741350e+001	1.042577e-001	-2.397396e-004
9.173500e+002	-8.741351e+001	1.042520e-001	-2.397382e-004
9.179500e+002	-8.741353e+001	1.042464e-001	-2.397368e-004
9.185500e+002	-8.741355e+001	1.042409e-001	-2.397354e-004
9.191500e+002	-8.741357e+001	1.042353e-001	-2.397340e-004
9.197500e+002	-8.741359e+001	1.042298e-001	-2.397326e-004
9.203500e+002	-8.741360e+001	1.042243e-001	-2.397312e-004
9.209500e+002	-8.741362e+001	1.042188e-001	-2.397298e-004
9.215500e+002	-8.741364e+001	1.042133e-001	-2.397284e-004
9.221500e+002	-8.741366e+001	1.042079e-001	-2.397270e-004
9.227500e+002	-8.741367e+001	1.042024e-001	-2.397256e-004
9.233500e+002	-8.741369e+001	1.041970e-001	-2.397243e-004
9.239500e+002	-8.741371e+001	1.041916e-001	-2.397229e-004
9.245500e+002	-8.741372e+001	1.041863e-001	-2.397215e-004
9.251500e+002	-8.741374e+001	1.041809e-001	-2.397202e-004
9.257500e+002	-8.741376e+001	1.041756e-001	-2.397188e-004
9.263500e+002	-8.741378e+001	1.041703e-001	-2.397175e-004
9.269500e+002	-8.741379e+001	1.041650e-001	-2.397162e-004
9.275500e+002	-8.741381e+001	1.041598e-001	-2.397148e-004
9.281500e+002	-8.741383e+001	1.041545e-001	-2.397135e-004
9.287500e+002	-8.741384e+001	1.041493e-001	-2.397122e-004
9.293500e+002	-8.741386e+001	1.041441e-001	-2.397109e-004
9.299500e+002	-8.741388e+001	1.041390e-001	-2.397096e-004
9.305500e+002	-8.741389e+001	1.041338e-001	-2.397083e-004
9.311500e+002	-8.741391e+001	1.041287e-001	-2.397070e-004
9.317500e+002	-8.741392e+001	1.041236e-001	-2.397057e-004
9.323500e+002	-8.741394e+001	1.041185e-001	-2.397044e-004
9.329500e+002	-8.741396e+001	1.041134e-001	-2.397031e-004
9.335500e+002	-8.741397e+001	1.041083e-001	-2.397019e-004
9.341500e+002	-8.741399e+001	1.041033e-001	-2.397006e-004
9.347500e+002	-8.741400e+001	1.040983e-001	-2.396993e-004
9.353500e+002	-8.741402e+001	1.040933e-001	-2.396981e-004
9.359500e+002	-8.741404e+001	1.040883e-001	-2.396968e-004
9.365500e+002	-8.741405e+001	1.040834e-001	-2.396956e-004
9.371500e+002	-8.741407e+001	1.040784e-001	-2.396943e-004
9.377500e+002	-8.741408e+001	1.040735e-001	-2.396931e-004
9.383500e+002	-8.741410e+001	1.040686e-001	-2.396918e-004
9.389500e+002	-8.741411e+001	1.040637e-001	-2.396906e-004
9.395500e+002	-8.741413e+001	1.040589e-001	-2.396894e-004
9.401500e+002	-8.741415e+001	1.040540e-001	-2.396882e-004
9.407500e+002	-8.741416e+001	1.040492e-001	-2.396870e-004
9.413500e+002	-8.741418e+001	1.040444e-001	-2.396858e-004
9.419500e+002	-8.741419e+001	1.040396e-001	-2.396846e-004
9.425500e+002	-8.741421e+001	1.040349e-001	-2.396834e-004
9.431500e+002	-8.741422e+001	1.040301e-001	-2.396822e-004
9.437500e+002	-8.741424e+001	1.040254e-001	-2.396810e-004
9.443500e+002	-8.741425e+001	1.040207e-001	-2.396798e-004
9.449500e+002	-8.741427e+001	1.040160e-001	-2.396786e-004
9.455500e+002	-8.741428e+001	1.040113e-001	-2.396774e-004
9.461500e+002	-8.741430e+001	1.040067e-001	-2.396763e-004
9.467500e+002	-8.741431e+001	1.040020e-001	-2.396751e-004
9.473500e+002	-8.741432e+001	1.039974e-001	-2.396740e-004
9.479500e+002	-8.741434e+001	1.039928e-001	-2.396728e-004
9.485500e+002	-8.741435e+001	1.039883e-001	-2.396717e-004
9.491500e+002	-8.741437e+001	1.039837e-001	-2.396705e-004
9.497500e+002	-8.741438e+001	1.039792e-001	-2.396694e-004
9.503500e+002	-8.741440e+001	1.039746e-001	-2.396682e-004
9.509500e+002	-8.741441e+001	1.039701e-001	-2.396671e-004
9.515500e+002	-8.741443e+001	1.039656e-001	-2.396660e-004
9.521500e+002	-8.741444e+001	1.039612e-001	-2.396649e-004
9.527500e+002	-8.741445e+001	1.039567e-001	-2.396637e-004
9.533500e+002	-8.741447e+001	1.039523e-001	-2.396626e-004
9.539500e+002	-8.741448e+001	1.039479e-001	-2.396615e-004
9.545500e+002	-8.741450e+001	1.039435e-001	-2.396604e-004
9.551500e+002	-8.741451e+001	1.039391e-001	-2.396593e-004
9.557500e+002	-8.741452e+001	1.039347e-001	-2.396582e-004
9.563500e+002	-8.741454e+001	1.039304e-001	-2.396571e-004
9.569500e+002	-8.741455e+001	1.039260e-001	-2.396561e-004
9.575500e+002	-8.741456e+001	1.039217e-001	-2.396550e-004
9.581500e+002	-8.741458e+001	1.039174e-001	-2.396539e-004
9.587500e+002	-8.741459e+001	1.039132e-001	-2.396528e-004
9.593500e+002	-8.741461e+001	1.039089e-001	-2.396518e-004
9.599500e+002	-8.741462e+001	1.039046e-001	-2.396507e-004
9.605500e+002	-8.741463e+001	1.039004e-001	-2.396497e-004
9.611500e+002	-8.741465e+001	1.038962e-001	-2.396486e-004
9.617500e+002	-8.741466e+001	1.038920e-001	-2.396475e-004
9.623500e+002	-8.741467e+001	1.038878e-001	-2.396465e-004
9.629500e+002	-8.741468e+001	1.038837e-001	-2.396455e-004
9.635500e+002	-8.741470e+001	1.038795e-001	-2.396444e-004
9.641500e+002	-8.741471e+001	1.038754e-001	-2.396434e-004
9.647500e+002	-8.741472e+001	1.038713e-001	-2.396424e-004
9.653500e+002	-8.741474e+001	1.038672e-001	-2.396414e-004
9.659500e+002	-8.741475e+001	1.038631e-001	-2.396403e-004
9.665500e+002	-8.741476e+001	1.038591e-001	-2.396393e-004
9.671500e+002	-8.741478e+001	1.038550e-001	-2.396383e-004
9.677500e+002	-8.741479e+001	1.038510e-001	-2.396373e-004
9.683500e+002	-8.741480e+001	1.038470e-001	-2.396363e-004
9.689500e+002	-8.741481e+001	1.038430e-001	-2.396353e-004
9.695500e+002	-8.741483e+001	1.038390e-001	-2.396343e-004
9.701500e+002	-8.741484e+001	1.038350e-001	-2.396333e-004
9.707500e+002	-8.741485e+001	1.038311e-001	-2.396323e-004
9.713500e+002	-8.741486e+001	1.038272e-001	-2.396314e-004
9.719500e+002	-8.741488e+001	1.038232e-001	-2.396304e-004
9.725500e+002	-8.741489e+001	1.038193e-001	-2.396294e-004
9.731500e+002	-8.741490e+001	1.038155e-001	-2.396284e-004
9.737500e+002	-8.741491e+001	1.038116e-001	-2.396275e-004
9.743500e+002	-8.741492e+001	1.038077e-001	-2.396265e-004
9.749500e+002	-8.741494e+001	1.038039e-001	-2.396256e-004
9.755500e+002	-8.741495e+001	1.038001e-001	-2.396246e-004
9.761500e+002	-8.741496e+001	1.037963e-001	-2.396237e-004
9.767500e+002	-8.741497e+001	1.037925e-001	-2.396227e-004
9.773500e+002	-8.741498e+001	1.037887e-001	-2.396218e-004
9.779500e+002	-8.741500e+001	1.037849e-001	-2.396208e-004
9.785500e+002	-8.741501e+001	1.037812e-001	-2.396199e-004
9.791500e+002	-8.741502e+001	1.037775e-001	-2.396190e-004
9.797500e+002	-8.741503e+001	1.037737e-001	-2.396181e-004
9.803500e+002	-8.741504e+001	1.037700e-001	-2.396171e-004
9.809500e+002	-8.741505e+001	1.037663e-001	-2.396162e-004
9.815500e+002	-8.741507e+001	1.037627e-001	-2.396153e-004
9.821500e+002	-8.741508e+001	1.037590e-001	-2.396144e-004
9.827500e+002	-8.741509e+001	1.037554e-001	-2.396135e-004
9.833500e+002	-8.741510e+001	1.037518e-001	-2.396126e-004
9.839500e+002	-8.741511e+001	1.037481e-001	-2.396117e-004
9.845500e+002	-8.741512e+001	1.037445e-001	-2.396108e-004
9.851500e+002	-8.741513e+001	1.037410e-001	-2.396099e-004
9.857500e+002	-8.741515e+001	1.037374e-001	-2.396090e-004
9.863500e+002	-8.741516e+001	1.037338e-001	-2.396081e-004
9.869500e+002	-8.741517e+001	1.037303e-001	-2.396073e-004
9.875500e+002	-8.741518e+001	1.037268e-001	-2.396064e-004
9.881500e+002	-8.741519e+001	1.037233e-001	-2.396055e-004
9.887500e+002	-8.741520e+001	1.037198e-001	-2.396046e-004
9.893500e+002	-8.741521e+001	1.037163e-001	-2.396038e-004
9.899500e+002	-8.741522e+001	1.037128e-001	-2.396029e-004
9.905500e+002	-8.741523e+001	1.037094e-001	-2.396021e-004
9.911500e+002	-8.741524e+001	1.037059e-001	-2.396012e-004
9.917500e+002	-8.741525e+001	1.037025e-001	-2.396004e-004
9.923500e+002	-8.741527e+001	1.036991e-001	-2.395995e-004
9.929500e+002	-8.741528e+001	1.036957e-001	-2.395987e-004
9.935500e+002	-8.741529e+001	1.036923e-001	-2.395978e-004
9.941500e+002	-8.741530e+001	1.036889e-001	-2.395970e-004
9.947500e+002	-8.741531e+001	1.036856e-001	-2.395962e-004
9.953500e+002	-8.741532e+001	1.036822e-001	-2.395953e-004
9.959500e+002	-8.741533e+001	1.036789e-001	-2.395945e-004
9.965500e+002	-8.741534e+001	1.036756e-001	-2.395937e-004
9.971500e+002	-8.741535e+001	1.036723e-001	-2.395929e-004
9.977500e+002	-8.741536e+001	1.036690e-001	-2.395920e-004
9.983500e+002	-8.741537e+001	1.036657e-001	-2.395912e-004
9.989500e+002	-8.741538e+001	1.036624e-001	-2.395904e-004
9.995500e+002	-8.741539e+001	1.036592e-001	-2.395896e-004
1.000150e+003	-8.741540e+001	1.036560e-001	-2.395888e-004
1.000750e+003	-8.741541e+001	1.036527e-001	-2.395880e-004
1.001350e+003	-8.741542e+001	1.036495e-001	-2.395872e-004
1.001950e+003	-8.741543e+001	1.036463e-001	-2.395864e-004
1.002550e+003	-8.741544e+001	1.036431e-001	-2.395857e-004
1.003150e+003	-8.741545e+001	1.036400e-001	-2.395849e-004
1.003750e+003	-8.741546e+001	1.036368e-001	-2.395841e-004
1.004350e+003	-8.741547e+001	1.036337e-001	-2.395833e-004
1.004950e+003	-8.741548e+001	1.036305e-001	-2.395825e-004
1.005550e+003	-8.741549e+001	1.036274e-001	-2.395818e-004
1.006150e+003	-8.741550e+001	1.036243e-001	-2.395810e-004
1.006750e+003	-8.741551e+001	1.036212e-001	-2.395802e-004
1.007350e+003	-8.741552e+001	1.036181e-001	-2.395795e-004
1.007950e+003	-8.741553e+001	1.036151e-001	-2.395787e-004
1.008550e+003	-8.741554e+001	1.036120e-001	-2.395780e-004
1.009150e+003	-8.741555e+001	1.036090e-001	-2.395772e-004
1.009750e+003	-8.741556e+001	1.036059e-001	-2.395764e-004
1.010350e+003	-8.741557e+001	1.036029e-001	-2.395757e-004
1.010950e+003	-8.741558e+001	1.035999e-001	-2.395750e-004
1.011550e+003	-8.741559e+001	1.035969e-001	-2.395742e-004
1.012150e+003	-8.741559e+001	1.035939e-001	-2.395735e-004
1.012750e+003	-8.741560e+001	1.035910e-001	-2.395728e-004
1.013350e+003	-8.741561e+001	1.035880e-001	-2.395720e-004
1.013950e+003	-8.741562e+001	1.035851e-001	-2.395713e-004
1.014550e+003	-8.741563e+001	1.035822e-001	-2.395706e-004
1.015150e+003	-8.741564e+001	1.035792e-001	-2.395698e-004
1.015750e+003	-8.741565e+001	1.035763e-001	-2.395691e-004
1.016350e+003	-8.741566e+001	1.035734e-001	-2.395684e-004
1.016950e+003	-8.741567e+001	1.035705e-001	-2.395677e-004
1.017550e+003	-8.741568e+001	1.035677e-001	-2.395670e-004
1.018150e+003	-8.741569e+001	1.035648e-001	-2.395663e-004
1.018750e+003	-8.741569e+001	1.035620e-001	-2.395656e-004
1.019350e+003	-8.741570e+001	1.035591e-001	-2.395649e-004
1.019950e+003	-8.741571e+001	1.035563e-001	-2.395642e-004
1.020550e+003	-8.741572e+001	1.035535e-001	-2.395635e-004
1.021150e+003	-8.741573e+001	1.035507e-001	-2.395628e-004
1.021750e+003	-8.741574e+001	1.035479e-001	-2.395621e-004
1.022350e+003	-8.741575e+001	1.035451e-001	-2.395614e-004
1.022950e+003	-8.741576e+001	1.035424e-001	-2.395608e-004
1.023550e+003	-8.741576e+001	1.035396e-001	-2.395601e-004
1.024150e+003	-8.741577e+001	1.035369e-001	-2.395594e-004
1.024750e+003	-8.741578e+001	1.035341e-001	-2.395587e-004
1.025350e+003	-8.741579e+001	1.035314e-001	-2.395581e-004
1.025950e+003	-8.741580e+001	1.035287e-001	-2.395574e-004
1.026550e+003	-8.741581e+001	1.035260e-001	-2.395567e-004
1.027150e+003	-8.741582e+001	1.035233e-001	-2.395561e-004
1.027750e+003	-8.741582e+001	1.035206e-001	-2.395554e-004
1.028350e+003	-8.741583e+001	1.035180e-001	-2.395547e-004
1.028950e+003	-8.741584e+001	1.035153e-001	-2.395541e-004
1.029550e+003	-8.741585e+001	1.035127e-001	-2.395534e-004
1.030150e+003	-8.741586e+001	1.035101e-001	-2.395528e-004
1.030750e+003	-8.741587e+001	1.035074e-001	-2.395521e-004
1.031350e+003	-8.741587e+001	1.035048e-001	-2.395515e-004
1.031950e+003	-8.741588e+001	1.035022e-001	-2.395509e-004
1.032550e+003	-8.741589e+001	1.034996e-001	-2.395502e-004
1.033150e+003	-8.741590e+001	1.034971e-001	-2.395496e-004
1.033750e+003	-8.741591e+001	1.034945e-001	-2.395490e-004
1.034350e+003	-8.741591e+001	1.034920e-001	-2.395483e-004
1.034950e+003	-8.741592e+001	1.034894e-001	-2.395477e-004
1.035550e+003	-8.741593e+001	1.034869e-001	-2.395471e-004
1.036150e+003	-8.741594e+001	1.034844e-001	-2.395465e-004
1.036750e+003	-8.741595e+001	1.034818e-001	-2.395458e-004
1.037350e+003	-8.741595e+001	1.034793e-001	-2.395452e-004
1.037950e+003	-8.741596e+001	1.034768e-001	-2.395446e-004
1.038550e+003	-8.741597e+001	1.034744e-001	-2.395440e-004
1.039150e+003	-8.741598e+001	1.034719e-001	-2.395434e-004
1.039750e+003	-8.741598e+001	1.034694e-001	-2.395428e-004
1.040350e+003	-8.741599e+001	1.034670e-001	-2.395422e-004
1.040950e+003	-8.741600e+001	1.034646e-001	-2.395416e-004
1.041550e+003	-8.741601e+001	1.034621e-001	-2.395410e-004
1.042150e+003	-8.741601e+001	1.034597e-001	-2.395404e-004
1.042750e+003	-8.741602e+001	1.034573e-001	-2.395398e-004
1.043350e+003	-8.741603e+001	1.034549e-001	-2.395392e-004
1.043950e+003	-8.741604e+001	1.034525e-001	-2.395386e-004
1.044550e+003	-8.741604e+001	1.034501e-001	-2.395380e-004
1.045150e+003	-8.741605e+001	1.034478e-001	-2.395375e-004
1.045750e+003	-8.741606e+001	1.034454e-001	-2.395369e-004
1.046350e+003	-8.741607e+001	1.034431e-001	-2.395363e-004
1.046950e+003	-8.741607e+001	1.034407e-001	-2.395357e-004
1.047550e+003	-8.741608e+001	1.034384e-001	-2.395351e-004
1.048150e+003	-8.741609e+001	1.034361e-001	-2.395346e-004
1.048750e+003	-8.741610e+001	1.034338e-001	-2.395340e-004
1.049350e+003	-8.741610e+001	1.034315e-001	-2.395334e-004
1.049950e+003	-8.741611e+001	1.034292e-001	-2.395329e-004
1.050550e+003	-8.741612e+001	1.034269e-001	-2.395323e-004
1.051150e+003	-8.741612e+001	1.034246e-001	-2.395318e-004
1.051750e+003	-8.741613e+001	1.034224e-001	-2.395312e-004
1.052350e+003	-8.741614e+001	1.034201e-001	-2.395307e-004
1.052950e+003	-8.741614e+001	1.034179e-001	-2.395301e-004
1.053550e+003	-8.741615e+001	1.034157e-001	-2.395296e-004
1.054150e+003	-8.741616e+001	1.034134e-001	-2.395290e-004
1.054750e+003	-8.741617e+001	1.034112e-001	-2.395285e-004
1.055350e+003	-8.741617e+001	1.034090e-001	-2.395279e-004
1.055950e+003	-8.741618e+001	1.034068e-001	-2.395274e-004
1.056550e+003	-8.741619e+001	1.034047e-001	-2.395269e-004
1.057150e+003	-8.741619e+001	1.034025e-001	-2.395263e-004
1.057750e+003	-8.741620e+001	1.034003e-001	-2.395258e-004
1.058350e+003	-8.741621e+001	1.033982e-001	-2.395253e-004
1.058950e+003	-8.741621e+001	1.033960e-001	-2.395247e-004
1.059550e+003	-8.741622e+001	1.033939e-001	-2.395242e-004
1.060150e+003	-8.741623e+001	1.033918e-001	-2.395237e-004
1.060750e+003	-8.741623e+001	1.033896e-001	-2.395232e-004
1.061350e+003	-8.741624e+001	1.033875e-001	-2.395226e-004
1.061950e+003	-8.741625e+001	1.033854e-001	-2.395221e-004
1.062550e+003	-8.741625e+001	1.033833e-001	-2.395216e-004
1.063150e+003	-8.741626e+001	1.033813e-001	-2.395211e-004
1.063750e+003	-8.741627e+001	1.033792e-001	-2.395206e-004
1.064350e+003	-8.741627e+001	1.033771e-001	-2.395201e-004
1.064950e+003	-8.741628e+001	1.033751e-001	-2.395196e-004
1.065550e+003	-8.741628e+001	1.033730e-001	-2.395191e-004
1.066150e+003	-8.741629e+001	1.033710e-001	-2.395186e-004
1.066750e+003	-8.741630e+001	1.033689e-001	-2.395181e-004
1.067350e+003	-8.741630e+001	1.033669e-001	-2.395176e-004
1.067950e+003	-8.741631e+001	1.033649e-001	-2.395171e-004
1.068550e+003	-8.741632e+001	1.033629e-001	-2.395166e-004
1.069150e+003	-8.741632e+001	1.033609e-001	-2.395161e-004
1.069750e+003	-8.741633e+001	1.033589e-001	-2.395156e-004
1.070350e+003	-8.741633e+001	1.033570e-001	-2.395151e-004
1.070950e+003	-8.741634e+001	1.033550e-001	-2.395147e-004
1.071550e+003	-8.741635e+001	1.033530e-001	-2.395142e-004
1.072150e+003	-8.741635e+001	1.033511e-001	-2.395137e-004
1.072750e+003	-8.741636e+001	1.033491e-001	-2.395132e-004
1.073350e+003	-8.741637e+001	1.033472e-001	-2.395127e-004
1.073950e+003	-8.741637e+001	1.033453e-001	-2.395123e-004
1.074550e+003	-8.741638e+001	1.033434e-001	-2.395118e-004
1.075150e+003	-8.741638e+001	1.033414e-001	-2.395113e-004
1.075750e+003	-8.741639e+001	1.033395e-001	-2.395109e-004
1.076350e+003	-8.741640e+001	1.033377e-001	-2.395104e-004
1.076950e+003	-8.741640e+001	1.033358e-001	-2.395099e-004
1.077550e+003	-8.741641e+001	1.033339e-001	-2.395095e-004
1.078150e+003	-8.741641e+001	1.033320e-001	-2.395090e-004
1.078750e+003	-8.741642e+001	1.033302e-001	-2.395086e-004
1.079350e+003	-8.741642e+001	1.033283e-001	-2.395081e-004
1.079950e+003	-8.741643e+001	1.033265e-001	-2.395077e-004
1.080550e+003	-8.741644e+001	1.033246e-001	-2.395072e-004
1.081150e+003	-8.741644e+001	1.033228e-001	-2.395068e-004
1.081750e+003	-8.741645e+001	1.033210e-001	-2.395063e-004
1.082350e+003	-8.741645e+001	1.033192e-001	-2.395059e-004
1.082950e+003	-8.741646e+001	1.033174e-001	-2.395054e-004
1.083550e+003	-8.741646e+001	1.033156e-001	-2.395050e-004
1.084150e+003	-8.741647e+001	1.033138e-001	-2.395045e-004
1.084750e+003	-8.741648e+001	1.033120e-001	-2.395041e-004
1.085350e+003	-8.741648e+001	1.033102e-001	-2.395037e-004
1.085950e+003	-8.741649e+001	1.033085e-001	-2.395032e-004
1.086550e+003	-8.741649e+001	1.033067e-001	-2.395028e-004
1.087150e+003	-8.741650e+001	1.033050e-001	-2.395024e-004
1.087750e+003	-8.741650e+001	1.033032e-001	-2.395019e-004
1.088350e+003	-8.741651e+001	1.033015e-001	-2.395015e-004
1.088950e+003	-8.741651e+001	1.032998e-001	-2.395011e-004
1.089550e+003	-8.741652e+001	1.032981e-001	-2.395007e-004
1.090150e+003	-8.741652e+001	1.032964e-001	-2.395003e-004
1.090750e+003	-8.741653e+001	1.032947e-001	-2.394998e-004
1.091350e+003	-8.741653e+001	1.032930e-001	-2.394994e-004
1.091950e+003	-8.741654e+001	1.032913e-001	-2.394990e-004
1.092550e+003	-8.741655e+001	1.032896e-001	-2.394986e-004
1.093150e+003	-8.741655e+001	1.032879e-001	-2.394982e-004
1.093750e+003	-8.741656e+001	1.032863e-001	-2.394978e-004
1.094350e+003	-8.741656e+001	1.032846e-001	-2.394974e-004
1.094950e+003	-8.741657e+001	1.032829e-001	-2.394970e-004
1.095550e+003	-8.741657e+001	1.032813e-001	-2.394966e-004
1.096150e+003	-8.741658e+001	1.032797e-001	-2.394962e-004
1.096750e+003	-8.741658e+001	1.032780e-001	-2.394958e-004
1.097350e+003	-8.741659e+001	1.032764e-001	-2.394954e-004
1.097950e+003	-8.741659e+001	1.032748e-001	-2.394950e-004
1.098550e+003	-8.741660e+001	1.032732e-001	-2.394946e-004
1.099150e+003	-8.741660e+001	1.032716e-001	-2.394942e-004
1.099750e+003	-8.741661e+001	1.032700e-001	-2.394938e-004
1.100350e+003	-8.741661e+001	1.032684e-001	-2.394934e-004
1.100950e+003	-8.741662e+001	1.032668e-001	-2.394930e-004
1.101550e+003	-8.741662e+001	1.032653e-001	-2.394926e-004
1.102150e+003	-8.741663e+001	1.032637e-001	-2.394922e-004
1.102750e+003	-8.741663e+001	1.032622e-001	-2.394919e-004
1.103350e+003	-8.741664e+001	1.032606e-001	-2.394915e-004
1.103950e+003	-8.741664e+001	1.032591e-001	-2.394911e-004
1.104550e+003	-8.741665e+001	1.032575e-001	-2.394907e-004
1.105150e+003	-8.741665e+001	1.032560e-001	-2.394903e-004
1.105750e+003	-8.741666e+001	1.032545e-001	-2.394900e-004
1.106350e+003	-8.741666e+001	1.032530e-001	-2.394896e-004
1.106950e+003	-8.741666e+001	1.032515e-001	-2.394892e-004
1.107550e+003	-8.741667e+001	1.032500e-001	-2.394889e-004
1.108150e+003	-8.741667e+001	1.032485e-001	-2.394885e-004
1.108750e+003	-8.741668e+001	1.032470e-001	-2.394881e-004
1.109350e+003	-8.741668e+001	1.032455e-001	-2.394878e-004
1.109950e+003	-8.741669e+001	1.032440e-001	-2.394874e-004
1.110550e+003	-8.741669e+001	1.032426e-001	-2.394870e-004
1.111150e+003	-8.741670e+001	1.032411e-001	-2.394867e-004
1.111750e+003	-8.741670e+001	1.032396e-001	-2.394863e-004
1.112350e+003	-8.741671e+001	1.032382e-001	-2.394860e-004
1.112950e+003	-8.741671e+001	1.032368e-001	-2.394856e-004
1.113550e+003	-8.741672e+001	1.032353e-001	-2.394853e-004
1.114150e+003	-8.741672e+001	1.032339e-001	-2.394849e-004
1.114750e+003	-8.741672e+001	1.032325e-001	-2.394846e-004
1.115350e+003	-8.741673e+001	1.032311e-001	-2.394842e-004
1.115950e+003	-8.741673e+001	1.032296e-001	-2.394839e-004
1.116550e+003	-8.741674e+001	1.032282e-001	-2.394835e-004
1.117150e+003	-8.741674e+001	1.032269e-001	-2.394832e-004
1.117750e+003	-8.741675e+001	1.032255e-001	-2.394828e-004
1.118350e+003	-8.741675e+001	1.032241e-001	-2.394825e-004
1.118950e+003	-8.741675e+001	1.032227e-001	-2.394822e-004
1.119550e+003	-8.741676e+001	1.032213e-001	-2.394818e-004
1.120150e+003	-8.741676e+001	1.032200e-001	-2.394815e-004
1.120750e+003	-8.741677e+001	1.032186e-001	-2.394812e-004
1.121350e+003	-8.741677e+001	1.032173e-001	-2.394808e-004
1.121950e+003	-8.741678e+001	1.032159e-001	-2.394805e-004
1.122550e+003	-8.741678e+001	1.032146e-001	-2.394802e-004
1.123150e+003	-8.741678e+001	1.032132e-001	-2.394798e-004
1.123750e+003	-8.741679e+001	1.032119e-001	-2.394795e-004
1.124350e+003	-8.741679e+001	1.032106e-001	-2.394792e-004
1.124950e+003	-8.741680e+001	1.032093e-001	-2.394789e-004
1.125550e+003	-8.741680e+001	1.032080e-001	-2.394785e-004
1.126150e+003	-8.741681e+001	1.032067e-001	-2.394782e-004
1.126750e+003	-8.741681e+001	1.032054e-001	-2.394779e-004
1.127350e+003	-8.741681e+001	1.032041e-001	-2.394776e-004
1.127950e+003	-8.741682e+001	1.032028e-001	-2.394773e-004
1.128550e+003	-8.741682e+001	1.032015e-001	-2.394769e-004
1.129150e+003	-8.741683e+001	1.032003e-001	-2.394766e-004
1.129750e+003	-8.741683e+001	1.031990e-001	-2.394763e-004
1.130350e+003	-8.741683e+001	1.031977e-001	-2.394760e-004
1.130950e+003	-8.741684e+001	1.031965e-001	-2.394757e-004
1.131550e+003	-8.741684e+001	1.031952e-001	-2.394754e-004
1.132150e+003	-8.741684e+001	1.031940e-001	-2.394751e-004
1.132750e+003	-8.741685e+001	1.031928e-001	-2.394748e-004
1.133350e+003	-8.741685e+001	1.031915e-001	-2.394745e-004
1.133950e+003	-8.741686e+001	1.031903e-001	-2.394742e-004
1.134550e+003	-8.741686e+001	1.031891e-001	-2.394739e-004
1.135150e+003	-8.741686e+001	1.031879e-001	-2.394736e-004
1.135750e+003	-8.741687e+001	1.031867e-001	-2.394733e-004
1.136350e+003	-8.741687e+001	1.031855e-001	-2.394730e-004
1.136950e+003	-8.741688e+001	1.031843e-001	-2.394727e-004
1.137550e+003	-8.741688e+001	1.031831e-001	-2.394724e-004
1.138150e+003	-8.741688e+001	1.031819e-001	-2.394721e-004
1.138750e+003	-8.741689e+001	1.031807e-001	-2.394718e-004
1.139350e+003	-8.741689e+001	1.031795e-001	-2.394715e-004
1.139950e+003	-8.741689e+001	1.031784e-001	-2.394712e-004
1.140550e+003	-8.741690e+001	1.031772e-001	-2.394709e-004
1.141150e+003	-8.741690e+001	1.031761e-001	-2.394707e-004
1.141750e+003	-8.741691e+001	1.031749e-001	-2.394704e-004
1.142350e+003	-8.741691e+001	1.031738e-001	-2.394701e-004
1.142950e+003	-8.741691e+001	1.031726e-001	-2.394698e-004
[truncated: 11,707 more rows]
