# Supplementary material for: Determinants of Beat-to-Beat Variability of Repolarization Duration in the Canine Ventricular Myocyte: A Computational Analysis
Source: PLoS Comput Biol. 2013 Aug 22;9(8):e1003202. doi: 10.1371/journal.pcbi.1003202 (PMC3749940; doi:10.1371/journal.pcbi.1003202)
Supplement: Software S1 — Implementation of stochastic model in C. (ZIP) [file pcbi.1003202.s003.zip › Source PLOS Comput Biol/Example/Cell_0000_Det_2000_ms_APD.txt]

1	0.000000e+000	-2.000000e+003	0.000000e+000	0.000000e+000
2	3.086856e+002	2.318863e-001	2.881082e+002	1.080208e-002
3	2.952139e+002	2.189599e-001	2.648873e+002	1.214120e-002
4	2.948399e+002	2.195250e-001	2.648605e+002	1.278350e-002
5	2.947799e+002	2.204341e-001	2.648297e+002	1.310834e-002
6	2.947623e+002	2.213645e-001	2.647961e+002	1.329011e-002
7	2.947352e+002	2.222013e-001	2.647609e+002	1.340371e-002
8	2.946748e+002	2.229169e-001	2.647245e+002	1.348195e-002
9	2.945783e+002	2.235152e-001	2.646877e+002	1.353978e-002
10	2.944571e+002	2.240101e-001	2.646506e+002	1.358449e-002
11	2.943058e+002	2.244178e-001	2.646135e+002	1.361993e-002
12	2.941376e+002	2.247533e-001	2.645765e+002	1.364843e-002
13	2.939544e+002	2.250413e-001	2.645397e+002	1.367151e-002
14	2.937561e+002	2.252841e-001	2.645031e+002	1.369028e-002
15	2.935467e+002	2.254851e-001	2.644667e+002	1.370558e-002
16	2.933358e+002	2.256520e-001	2.644306e+002	1.371807e-002
17	2.931166e+002	2.257912e-001	2.643948e+002	1.372829e-002
18	2.928963e+002	2.259079e-001	2.643593e+002	1.373666e-002
19	2.926768e+002	2.260063e-001	2.643241e+002	1.374353e-002
20	2.924495e+002	2.260897e-001	2.642892e+002	1.374919e-002
21	2.922309e+002	2.261610e-001	2.642546e+002	1.375385e-002
22	2.920067e+002	2.262225e-001	2.642204e+002	1.375771e-002
23	2.917878e+002	2.262758e-001	2.641864e+002	1.376093e-002
24	2.915686e+002	2.263228e-001	2.641528e+002	1.376362e-002
25	2.913505e+002	2.263645e-001	2.641194e+002	1.376589e-002
26	2.911390e+002	2.264018e-001	2.640864e+002	1.376782e-002
27	2.909293e+002	2.264357e-001	2.640537e+002	1.376947e-002
28	2.907217e+002	2.264666e-001	2.640213e+002	1.377091e-002
29	2.905163e+002	2.264952e-001	2.639893e+002	1.377217e-002
30	2.903132e+002	2.265218e-001	2.639575e+002	1.377328e-002
31	2.901124e+002	2.265468e-001	2.639260e+002	1.377429e-002
32	2.899140e+002	2.265706e-001	2.638949e+002	1.377520e-002
33	2.897232e+002	2.265932e-001	2.638640e+002	1.377604e-002
34	2.895297e+002	2.266148e-001	2.638335e+002	1.377682e-002
35	2.893438e+002	2.266357e-001	2.638032e+002	1.377756e-002
36	2.891594e+002	2.266561e-001	2.637733e+002	1.377827e-002
37	2.889773e+002	2.266761e-001	2.637436e+002	1.377896e-002
38	2.887975e+002	2.266956e-001	2.637143e+002	1.377962e-002
39	2.886250e+002	2.267148e-001	2.636852e+002	1.378028e-002
40	2.884498e+002	2.267336e-001	2.636564e+002	1.378092e-002
41	2.882819e+002	2.267522e-001	2.636279e+002	1.378157e-002
42	2.881111e+002	2.267706e-001	2.635997e+002	1.378220e-002
43	2.879476e+002	2.267887e-001	2.635718e+002	1.378284e-002
44	2.877861e+002	2.268067e-001	2.635441e+002	1.378347e-002
45	2.876266e+002	2.268244e-001	2.635167e+002	1.378411e-002
46	2.874692e+002	2.268420e-001	2.634896e+002	1.378475e-002
47	2.873138e+002	2.268595e-001	2.634628e+002	1.378539e-002
48	2.871654e+002	2.268767e-001	2.634362e+002	1.378603e-002
49	2.870138e+002	2.268939e-001	2.634100e+002	1.378668e-002
50	2.868692e+002	2.269109e-001	2.633839e+002	1.378733e-002
51	2.867256e+002	2.269278e-001	2.633582e+002	1.378798e-002
52	2.865788e+002	2.269447e-001	2.633327e+002	1.378864e-002
53	2.864437e+002	2.269616e-001	2.633074e+002	1.378930e-002
54	2.863052e+002	2.269783e-001	2.632824e+002	1.378997e-002
55	2.861684e+002	2.269949e-001	2.632577e+002	1.379065e-002
56	2.860332e+002	2.270114e-001	2.632332e+002	1.379132e-002
57	2.859046e+002	2.270278e-001	2.632090e+002	1.379200e-002
58	2.857726e+002	2.270441e-001	2.631850e+002	1.379269e-002
59	2.856470e+002	2.270603e-001	2.631612e+002	1.379338e-002
60	2.855230e+002	2.270764e-001	2.631377e+002	1.379407e-002
61	2.854004e+002	2.270924e-001	2.631145e+002	1.379476e-002
62	2.852792e+002	2.271082e-001	2.630914e+002	1.379545e-002
63	2.851593e+002	2.271240e-001	2.630687e+002	1.379615e-002
64	2.850409e+002	2.271396e-001	2.630461e+002	1.379684e-002
65	2.849237e+002	2.271552e-001	2.630238e+002	1.379754e-002
66	2.848079e+002	2.271706e-001	2.630017e+002	1.379824e-002
67	2.846984e+002	2.271858e-001	2.629798e+002	1.379894e-002
68	2.845901e+002	2.272010e-001	2.629582e+002	1.379964e-002
69	2.844780e+002	2.272161e-001	2.629367e+002	1.380034e-002
70	2.843718e+002	2.272310e-001	2.629155e+002	1.380103e-002
71	2.842666e+002	2.272459e-001	2.628945e+002	1.380174e-002
72	2.841625e+002	2.272608e-001	2.628738e+002	1.380244e-002
73	2.840594e+002	2.272755e-001	2.628532e+002	1.380314e-002
74	2.839575e+002	2.272901e-001	2.628329e+002	1.380384e-002
75	2.838616e+002	2.273047e-001	2.628127e+002	1.380455e-002
76	2.837618e+002	2.273191e-001	2.627928e+002	1.380525e-002
77	2.836680e+002	2.273334e-001	2.627731e+002	1.380595e-002
78	2.835702e+002	2.273476e-001	2.627536e+002	1.380665e-002
79	2.834784e+002	2.273617e-001	2.627343e+002	1.380735e-002
80	2.833876e+002	2.273757e-001	2.627151e+002	1.380805e-002
81	2.832978e+002	2.273896e-001	2.626962e+002	1.380875e-002
82	2.832088e+002	2.274033e-001	2.626775e+002	1.380944e-002
83	2.831208e+002	2.274170e-001	2.626590e+002	1.381014e-002
84	2.830337e+002	2.274305e-001	2.626406e+002	1.381083e-002
85	2.829474e+002	2.274439e-001	2.626225e+002	1.381152e-002
86	2.828670e+002	2.274573e-001	2.626045e+002	1.381221e-002
87	2.827824e+002	2.274704e-001	2.625868e+002	1.381289e-002
88	2.826987e+002	2.274836e-001	2.625692e+002	1.381357e-002
89	2.826207e+002	2.274965e-001	2.625518e+002	1.381425e-002
90	2.825436e+002	2.275094e-001	2.625346e+002	1.381493e-002
91	2.824622e+002	2.275221e-001	2.625175e+002	1.381560e-002
92	2.823866e+002	2.275348e-001	2.625007e+002	1.381627e-002
93	2.823118e+002	2.275473e-001	2.624840e+002	1.381694e-002
94	2.822377e+002	2.275597e-001	2.624675e+002	1.381761e-002
95	2.821643e+002	2.275720e-001	2.624511e+002	1.381827e-002
96	2.820916e+002	2.275842e-001	2.624350e+002	1.381892e-002
97	2.820195e+002	2.275963e-001	2.624190e+002	1.381958e-002
98	2.819528e+002	2.276083e-001	2.624032e+002	1.382023e-002
99	2.818818e+002	2.276203e-001	2.623875e+002	1.382088e-002
100	2.818115e+002	2.276321e-001	2.623720e+002	1.382153e-002
101	2.817468e+002	2.276439e-001	2.623567e+002	1.382217e-002
102	2.816777e+002	2.276555e-001	2.623415e+002	1.382282e-002
103	2.816142e+002	2.276671e-001	2.623265e+002	1.382345e-002
104	2.815513e+002	2.276785e-001	2.623116e+002	1.382409e-002
105	2.814890e+002	2.276899e-001	2.622969e+002	1.382472e-002
106	2.814223e+002	2.277012e-001	2.622824e+002	1.382535e-002
107	2.813612e+002	2.277123e-001	2.622680e+002	1.382598e-002
108	2.813007e+002	2.277234e-001	2.622537e+002	1.382660e-002
109	2.812407e+002	2.277343e-001	2.622397e+002	1.382721e-002
110	2.811863e+002	2.277452e-001	2.622257e+002	1.382783e-002
111	2.811274e+002	2.277560e-001	2.622119e+002	1.382844e-002
112	2.810690e+002	2.277666e-001	2.621983e+002	1.382905e-002
113	2.810111e+002	2.277772e-001	2.621848e+002	1.382965e-002
114	2.809588e+002	2.277876e-001	2.621714e+002	1.383025e-002
115	2.809019e+002	2.277980e-001	2.621582e+002	1.383084e-002
116	2.808505e+002	2.278083e-001	2.621451e+002	1.383143e-002
117	2.807946e+002	2.278184e-001	2.621322e+002	1.383202e-002
118	2.807442e+002	2.278285e-001	2.621194e+002	1.383260e-002
119	2.806893e+002	2.278385e-001	2.621067e+002	1.383318e-002
120	2.806397e+002	2.278483e-001	2.620942e+002	1.383376e-002
121	2.805907e+002	2.278582e-001	2.620818e+002	1.383433e-002
122	2.805421e+002	2.278678e-001	2.620695e+002	1.383489e-002
123	2.804889e+002	2.278774e-001	2.620574e+002	1.383546e-002
124	2.804411e+002	2.278870e-001	2.620454e+002	1.383601e-002
125	2.803937e+002	2.278964e-001	2.620335e+002	1.383657e-002
126	2.803468e+002	2.279057e-001	2.620217e+002	1.383712e-002
127	2.803003e+002	2.279149e-001	2.620101e+002	1.383766e-002
128	2.802591e+002	2.279241e-001	2.619986e+002	1.383821e-002
129	2.802134e+002	2.279331e-001	2.619872e+002	1.383874e-002
130	2.801680e+002	2.279421e-001	2.619760e+002	1.383928e-002
131	2.801230e+002	2.279510e-001	2.619648e+002	1.383981e-002
132	2.800784e+002	2.279598e-001	2.619538e+002	1.384033e-002
133	2.800391e+002	2.279685e-001	2.619429e+002	1.384085e-002
134	2.799952e+002	2.279771e-001	2.619321e+002	1.384137e-002
135	2.799567e+002	2.279856e-001	2.619215e+002	1.384188e-002
136	2.799135e+002	2.279941e-001	2.619109e+002	1.384239e-002
137	2.798757e+002	2.280024e-001	2.619005e+002	1.384290e-002
138	2.798332e+002	2.280107e-001	2.618901e+002	1.384340e-002
139	2.797959e+002	2.280189e-001	2.618799e+002	1.384389e-002
140	2.797591e+002	2.280270e-001	2.618698e+002	1.384439e-002
141	2.797176e+002	2.280350e-001	2.618598e+002	1.384487e-002
142	2.796812e+002	2.280430e-001	2.618499e+002	1.384536e-002
143	2.796451e+002	2.280509e-001	2.618401e+002	1.384584e-002
144	2.796093e+002	2.280587e-001	2.618304e+002	1.384632e-002
145	2.795738e+002	2.280665e-001	2.618209e+002	1.384679e-002
146	2.795386e+002	2.280742e-001	2.618114e+002	1.384726e-002
147	2.795037e+002	2.280818e-001	2.618020e+002	1.384773e-002
148	2.794690e+002	2.280893e-001	2.617927e+002	1.384819e-002
149	2.794347e+002	2.280968e-001	2.617836e+002	1.384865e-002
150	2.794006e+002	2.281042e-001	2.617745e+002	1.384911e-002
151	2.793667e+002	2.281115e-001	2.617655e+002	1.384956e-002
152	2.793332e+002	2.281187e-001	2.617567e+002	1.385001e-002
153	2.792999e+002	2.281259e-001	2.617479e+002	1.385045e-002
154	2.792718e+002	2.281331e-001	2.617392e+002	1.385089e-002
155	2.792390e+002	2.281401e-001	2.617306e+002	1.385133e-002
156	2.792065e+002	2.281470e-001	2.617221e+002	1.385176e-002
157	2.791792e+002	2.281539e-001	2.617137e+002	1.385219e-002
158	2.791471e+002	2.281608e-001	2.617054e+002	1.385262e-002
159	2.791153e+002	2.281676e-001	2.616971e+002	1.385304e-002
160	2.790888e+002	2.281742e-001	2.616890e+002	1.385346e-002
161	2.790574e+002	2.281808e-001	2.616810e+002	1.385387e-002
162	2.790313e+002	2.281874e-001	2.616730e+002	1.385428e-002
163	2.790004e+002	2.281939e-001	2.616651e+002	1.385469e-002
164	2.789748e+002	2.282003e-001	2.616573e+002	1.385509e-002
165	2.789493e+002	2.282067e-001	2.616496e+002	1.385549e-002
166	2.789191e+002	2.282129e-001	2.616420e+002	1.385589e-002
167	2.788941e+002	2.282192e-001	2.616345e+002	1.385628e-002
168	2.788692e+002	2.282254e-001	2.616270e+002	1.385667e-002
169	2.788396e+002	2.282315e-001	2.616196e+002	1.385706e-002
170	2.788152e+002	2.282375e-001	2.616123e+002	1.385744e-002
171	2.787910e+002	2.282434e-001	2.616051e+002	1.385782e-002
172	2.787670e+002	2.282494e-001	2.615980e+002	1.385819e-002
173	2.787432e+002	2.282552e-001	2.615909e+002	1.385856e-002
174	2.787146e+002	2.282610e-001	2.615839e+002	1.385893e-002
175	2.786911e+002	2.282668e-001	2.615770e+002	1.385930e-002
176	2.786678e+002	2.282724e-001	2.615702e+002	1.385966e-002
177	2.786448e+002	2.282780e-001	2.615634e+002	1.386002e-002
178	2.786219e+002	2.282836e-001	2.615568e+002	1.386037e-002
179	2.785991e+002	2.282891e-001	2.615501e+002	1.386072e-002
180	2.785766e+002	2.282945e-001	2.615436e+002	1.386107e-002
181	2.785542e+002	2.282999e-001	2.615371e+002	1.386141e-002
182	2.785320e+002	2.283052e-001	2.615307e+002	1.386176e-002
183	2.785149e+002	2.283104e-001	2.615244e+002	1.386209e-002
184	2.784931e+002	2.283157e-001	2.615182e+002	1.386243e-002
185	2.784713e+002	2.283209e-001	2.615120e+002	1.386276e-002
186	2.784498e+002	2.283260e-001	2.615059e+002	1.386309e-002
187	2.784284e+002	2.283310e-001	2.614998e+002	1.386341e-002
188	2.784071e+002	2.283359e-001	2.614938e+002	1.386374e-002
189	2.783910e+002	2.283409e-001	2.614879e+002	1.386406e-002
190	2.783700e+002	2.283458e-001	2.614820e+002	1.386437e-002
191	2.783492e+002	2.283507e-001	2.614763e+002	1.386468e-002
192	2.783286e+002	2.283555e-001	2.614705e+002	1.386499e-002
193	2.783130e+002	2.283602e-001	2.614649e+002	1.386530e-002
194	2.782927e+002	2.283648e-001	2.614593e+002	1.386560e-002
195	2.782774e+002	2.283694e-001	2.614537e+002	1.386591e-002
196	2.782573e+002	2.283741e-001	2.614482e+002	1.386620e-002
197	2.782373e+002	2.283786e-001	2.614428e+002	1.386650e-002
198	2.782225e+002	2.283831e-001	2.614375e+002	1.386679e-002
199	2.782028e+002	2.283876e-001	2.614322e+002	1.386708e-002
200	2.781882e+002	2.283919e-001	2.614269e+002	1.386737e-002
201	2.781687e+002	2.283963e-001	2.614217e+002	1.386765e-002
202	2.781544e+002	2.284005e-001	2.614166e+002	1.386793e-002
203	2.781352e+002	2.284048e-001	2.614115e+002	1.386821e-002
204	2.781211e+002	2.284091e-001	2.614065e+002	1.386848e-002
205	2.781021e+002	2.284132e-001	2.614016e+002	1.386876e-002
206	2.780883e+002	2.284174e-001	2.613967e+002	1.386903e-002
207	2.780745e+002	2.284214e-001	2.613918e+002	1.386929e-002
208	2.780559e+002	2.284254e-001	2.613870e+002	1.386956e-002
209	2.780424e+002	2.284294e-001	2.613823e+002	1.386982e-002
210	2.780240e+002	2.284334e-001	2.613776e+002	1.387008e-002
211	2.780108e+002	2.284373e-001	2.613729e+002	1.387034e-002
212	2.779976e+002	2.284412e-001	2.613683e+002	1.387059e-002
213	2.779795e+002	2.284450e-001	2.613638e+002	1.387084e-002
214	2.779666e+002	2.284488e-001	2.613593e+002	1.387109e-002
215	2.779537e+002	2.284525e-001	2.613549e+002	1.387134e-002
216	2.779410e+002	2.284562e-001	2.613505e+002	1.387158e-002
217	2.779233e+002	2.284598e-001	2.613462e+002	1.387182e-002
218	2.779108e+002	2.284634e-001	2.613419e+002	1.387206e-002
219	2.778983e+002	2.284670e-001	2.613376e+002	1.387230e-002
220	2.778860e+002	2.284706e-001	2.613334e+002	1.387253e-002
221	2.778737e+002	2.284741e-001	2.613293e+002	1.387276e-002
222	2.778615e+002	2.284775e-001	2.613252e+002	1.387299e-002
223	2.778445e+002	2.284810e-001	2.613211e+002	1.387322e-002
224	2.778325e+002	2.284843e-001	2.613171e+002	1.387344e-002
225	2.778206e+002	2.284877e-001	2.613132e+002	1.387366e-002
226	2.778088e+002	2.284910e-001	2.613092e+002	1.387388e-002
227	2.777971e+002	2.284942e-001	2.613053e+002	1.387410e-002
228	2.777855e+002	2.284975e-001	2.613015e+002	1.387432e-002
229	2.777739e+002	2.285007e-001	2.612977e+002	1.387453e-002
230	2.777625e+002	2.285039e-001	2.612940e+002	1.387474e-002
231	2.777511e+002	2.285070e-001	2.612903e+002	1.387495e-002
232	2.777398e+002	2.285101e-001	2.612866e+002	1.387516e-002
233	2.777286e+002	2.285132e-001	2.612830e+002	1.387536e-002
234	2.777175e+002	2.285162e-001	2.612794e+002	1.387556e-002
235	2.777064e+002	2.285192e-001	2.612758e+002	1.387576e-002
236	2.776955e+002	2.285222e-001	2.612723e+002	1.387596e-002
237	2.776846e+002	2.285251e-001	2.612689e+002	1.387616e-002
238	2.776738e+002	2.285280e-001	2.612654e+002	1.387635e-002
239	2.776630e+002	2.285309e-001	2.612621e+002	1.387654e-002
240	2.776524e+002	2.285337e-001	2.612587e+002	1.387673e-002
241	2.776418e+002	2.285366e-001	2.612554e+002	1.387692e-002
242	2.776312e+002	2.285393e-001	2.612521e+002	1.387711e-002
243	2.776208e+002	2.285421e-001	2.612489e+002	1.387729e-002
244	2.776104e+002	2.285448e-001	2.612457e+002	1.387747e-002
245	2.776051e+002	2.285475e-001	2.612425e+002	1.387765e-002
246	2.775948e+002	2.285501e-001	2.612394e+002	1.387783e-002
247	2.775847e+002	2.285527e-001	2.612363e+002	1.387801e-002
248	2.775745e+002	2.285553e-001	2.612332e+002	1.387818e-002
249	2.775645e+002	2.285579e-001	2.612302e+002	1.387835e-002
250	2.775545e+002	2.285604e-001	2.612272e+002	1.387852e-002
251	2.775496e+002	2.285629e-001	2.612242e+002	1.387869e-002
252	2.775398e+002	2.285654e-001	2.612213e+002	1.387886e-002
253	2.775300e+002	2.285679e-001	2.612184e+002	1.387903e-002
254	2.775202e+002	2.285703e-001	2.612156e+002	1.387919e-002
255	2.775105e+002	2.285727e-001	2.612127e+002	1.387935e-002
256	2.775059e+002	2.285751e-001	2.612100e+002	1.387951e-002
257	2.774964e+002	2.285775e-001	2.612072e+002	1.387967e-002
258	2.774869e+002	2.285798e-001	2.612045e+002	1.387983e-002
259	2.774775e+002	2.285820e-001	2.612018e+002	1.387998e-002
260	2.774731e+002	2.285843e-001	2.611991e+002	1.388013e-002
261	2.774637e+002	2.285865e-001	2.611964e+002	1.388028e-002
262	2.774544e+002	2.285888e-001	2.611938e+002	1.388044e-002
263	2.774502e+002	2.285910e-001	2.611913e+002	1.388058e-002
264	2.774409e+002	2.285932e-001	2.611887e+002	1.388073e-002
265	2.774318e+002	2.285953e-001	2.611862e+002	1.388088e-002
266	2.774277e+002	2.285975e-001	2.611837e+002	1.388102e-002
267	2.774186e+002	2.285996e-001	2.611812e+002	1.388116e-002
268	2.774096e+002	2.286017e-001	2.611788e+002	1.388130e-002
269	2.774057e+002	2.286038e-001	2.611764e+002	1.388144e-002
270	2.773968e+002	2.286058e-001	2.611740e+002	1.388158e-002
271	2.773879e+002	2.286078e-001	2.611716e+002	1.388172e-002
272	2.773841e+002	2.286098e-001	2.611693e+002	1.388185e-002
273	2.773754e+002	2.286118e-001	2.611670e+002	1.388199e-002
274	2.773717e+002	2.286138e-001	2.611647e+002	1.388212e-002
275	2.773630e+002	2.286157e-001	2.611625e+002	1.388225e-002
276	2.773544e+002	2.286176e-001	2.611603e+002	1.388238e-002
277	2.773509e+002	2.286195e-001	2.611581e+002	1.388251e-002
278	2.773423e+002	2.286213e-001	2.611559e+002	1.388264e-002
279	2.773389e+002	2.286232e-001	2.611538e+002	1.388276e-002
280	2.773304e+002	2.286250e-001	2.611516e+002	1.388289e-002
281	2.773271e+002	2.286268e-001	2.611495e+002	1.388301e-002
282	2.773187e+002	2.286286e-001	2.611475e+002	1.388313e-002
283	2.773154e+002	2.286304e-001	2.611454e+002	1.388325e-002
284	2.773071e+002	2.286321e-001	2.611434e+002	1.388337e-002
285	2.772989e+002	2.286339e-001	2.611414e+002	1.388349e-002
286	2.772957e+002	2.286356e-001	2.611394e+002	1.388360e-002
287	2.772876e+002	2.286373e-001	2.611374e+002	1.388372e-002
288	2.772845e+002	2.286389e-001	2.611355e+002	1.388383e-002
289	2.772764e+002	2.286406e-001	2.611336e+002	1.388394e-002
290	2.772734e+002	2.286422e-001	2.611317e+002	1.388405e-002
291	2.772654e+002	2.286438e-001	2.611298e+002	1.388416e-002
292	2.772625e+002	2.286454e-001	2.611280e+002	1.388427e-002
293	2.772596e+002	2.286470e-001	2.611262e+002	1.388438e-002
294	2.772517e+002	2.286486e-001	2.611243e+002	1.388448e-002
295	2.772489e+002	2.286501e-001	2.611226e+002	1.388459e-002
296	2.772411e+002	2.286516e-001	2.611208e+002	1.388469e-002
297	2.772383e+002	2.286531e-001	2.611191e+002	1.388480e-002
298	2.772306e+002	2.286546e-001	2.611173e+002	1.388490e-002
299	2.772279e+002	2.286561e-001	2.611156e+002	1.388500e-002
300	2.772202e+002	2.286575e-001	2.611139e+002	1.388510e-002
301	2.772176e+002	2.286589e-001	2.611123e+002	1.388520e-002
302	2.772150e+002	2.286604e-001	2.611106e+002	1.388529e-002
303	2.772074e+002	2.286617e-001	2.611090e+002	1.388539e-002
304	2.772049e+002	2.286631e-001	2.611074e+002	1.388548e-002
305	2.771974e+002	2.286645e-001	2.611058e+002	1.388558e-002
306	2.771949e+002	2.286659e-001	2.611042e+002	1.388567e-002
307	2.771875e+002	2.286672e-001	2.611027e+002	1.388576e-002
308	2.771850e+002	2.286686e-001	2.611012e+002	1.388585e-002
309	2.771827e+002	2.286699e-001	2.610996e+002	1.388594e-002
310	2.771753e+002	2.286712e-001	2.610982e+002	1.388603e-002
311	2.771730e+002	2.286725e-001	2.610967e+002	1.388612e-002
312	2.771707e+002	2.286738e-001	2.610952e+002	1.388621e-002
313	2.771634e+002	2.286750e-001	2.610938e+002	1.388629e-002
314	2.771612e+002	2.286763e-001	2.610923e+002	1.388638e-002
315	2.771590e+002	2.286775e-001	2.610909e+002	1.388646e-002
316	2.771518e+002	2.286787e-001	2.610895e+002	1.388654e-002
317	2.771497e+002	2.286799e-001	2.610881e+002	1.388663e-002
318	2.771426e+002	2.286811e-001	2.610868e+002	1.388671e-002
319	2.771405e+002	2.286822e-001	2.610854e+002	1.388679e-002
320	2.771384e+002	2.286834e-001	2.610841e+002	1.388687e-002
321	2.771313e+002	2.286845e-001	2.610828e+002	1.388694e-002
322	2.771293e+002	2.286857e-001	2.610815e+002	1.388702e-002
323	2.771273e+002	2.286868e-001	2.610802e+002	1.388710e-002
324	2.771204e+002	2.286879e-001	2.610789e+002	1.388717e-002
325	2.771184e+002	2.286890e-001	2.610777e+002	1.388725e-002
326	2.771165e+002	2.286900e-001	2.610764e+002	1.388732e-002
327	2.771146e+002	2.286911e-001	2.610752e+002	1.388740e-002
328	2.771078e+002	2.286922e-001	2.610740e+002	1.388747e-002
329	2.771059e+002	2.286932e-001	2.610728e+002	1.388754e-002
330	2.771041e+002	2.286942e-001	2.610716e+002	1.388761e-002
331	2.770973e+002	2.286952e-001	2.610705e+002	1.388768e-002
332	2.770955e+002	2.286962e-001	2.610693e+002	1.388775e-002
333	2.770938e+002	2.286972e-001	2.610682e+002	1.388782e-002
334	2.770871e+002	2.286982e-001	2.610670e+002	1.388788e-002
335	2.770853e+002	2.286991e-001	2.610659e+002	1.388795e-002
336	2.770837e+002	2.287001e-001	2.610648e+002	1.388802e-002
337	2.770820e+002	2.287011e-001	2.610637e+002	1.388808e-002
338	2.770753e+002	2.287020e-001	2.610627e+002	1.388815e-002
339	2.770737e+002	2.287029e-001	2.610616e+002	1.388821e-002
340	2.770721e+002	2.287038e-001	2.610606e+002	1.388827e-002
341	2.770705e+002	2.287048e-001	2.610595e+002	1.388833e-002
342	2.770640e+002	2.287056e-001	2.610585e+002	1.388840e-002
343	2.770624e+002	2.287065e-001	2.610575e+002	1.388846e-002
344	2.770609e+002	2.287074e-001	2.610565e+002	1.388852e-002
345	2.770594e+002	2.287083e-001	2.610555e+002	1.388858e-002
346	2.770529e+002	2.287091e-001	2.610545e+002	1.388863e-002
347	2.770515e+002	2.287100e-001	2.610536e+002	1.388869e-002
348	2.770500e+002	2.287108e-001	2.610526e+002	1.388875e-002
349	2.770486e+002	2.287116e-001	2.610517e+002	1.388880e-002
350	2.770422e+002	2.287124e-001	2.610507e+002	1.388886e-002
351	2.770408e+002	2.287132e-001	2.610498e+002	1.388892e-002
352	2.770394e+002	2.287140e-001	2.610489e+002	1.388897e-002
353	2.770381e+002	2.287148e-001	2.610480e+002	1.388902e-002
354	2.770317e+002	2.287156e-001	2.610471e+002	1.388908e-002
355	2.770304e+002	2.287163e-001	2.610463e+002	1.388913e-002
356	2.770291e+002	2.287171e-001	2.610454e+002	1.388918e-002
357	2.770278e+002	2.287178e-001	2.610446e+002	1.388923e-002
358	2.770265e+002	2.287186e-001	2.610437e+002	1.388928e-002
359	2.770203e+002	2.287193e-001	2.610429e+002	1.388933e-002
360	2.770191e+002	2.287200e-001	2.610421e+002	1.388938e-002
361	2.770178e+002	2.287207e-001	2.610413e+002	1.388943e-002
362	2.770166e+002	2.287214e-001	2.610405e+002	1.388948e-002
363	2.770154e+002	2.287221e-001	2.610397e+002	1.388953e-002
364	2.770093e+002	2.287228e-001	2.610389e+002	1.388958e-002
365	2.770081e+002	2.287235e-001	2.610381e+002	1.388962e-002
366	2.770070e+002	2.287241e-001	2.610373e+002	1.388967e-002
367	2.770058e+002	2.287248e-001	2.610366e+002	1.388971e-002
368	2.770047e+002	2.287254e-001	2.610358e+002	1.388976e-002
369	2.769986e+002	2.287261e-001	2.610351e+002	1.388980e-002
370	2.769976e+002	2.287267e-001	2.610344e+002	1.388985e-002
371	2.769965e+002	2.287273e-001	2.610337e+002	1.388989e-002
372	2.769954e+002	2.287280e-001	2.610330e+002	1.388993e-002
373	2.769944e+002	2.287286e-001	2.610323e+002	1.388998e-002
374	2.769934e+002	2.287292e-001	2.610316e+002	1.389002e-002
375	2.769873e+002	2.287298e-001	2.610309e+002	1.389006e-002
376	2.769863e+002	2.287304e-001	2.610302e+002	1.389010e-002
377	2.769854e+002	2.287309e-001	2.610296e+002	1.389014e-002
378	2.769844e+002	2.287315e-001	2.610289e+002	1.389018e-002
379	2.769834e+002	2.287321e-001	2.610282e+002	1.389022e-002
380	2.769825e+002	2.287326e-001	2.610276e+002	1.389026e-002
381	2.769765e+002	2.287332e-001	2.610270e+002	1.389029e-002
382	2.769756e+002	2.287337e-001	2.610264e+002	1.389033e-002
383	2.769747e+002	2.287343e-001	2.610257e+002	1.389037e-002
384	2.769738e+002	2.287348e-001	2.610251e+002	1.389041e-002
385	2.769729e+002	2.287353e-001	2.610245e+002	1.389044e-002
386	2.769720e+002	2.287358e-001	2.610239e+002	1.389048e-002
387	2.769712e+002	2.287363e-001	2.610233e+002	1.389051e-002
388	2.769653e+002	2.287369e-001	2.610228e+002	1.389055e-002
389	2.769645e+002	2.287374e-001	2.610222e+002	1.389058e-002
390	2.769636e+002	2.287379e-001	2.610216e+002	1.389062e-002
391	2.769628e+002	2.287383e-001	2.610211e+002	1.389065e-002
392	2.769620e+002	2.287388e-001	2.610205e+002	1.389069e-002
393	2.769612e+002	2.287393e-001	2.610200e+002	1.389072e-002
394	2.769604e+002	2.287398e-001	2.610195e+002	1.389075e-002
395	2.769547e+002	2.287403e-001	2.610189e+002	1.389078e-002
396	2.769539e+002	2.287407e-001	2.610184e+002	1.389081e-002
397	2.769531e+002	2.287412e-001	2.610179e+002	1.389085e-002
398	2.769524e+002	2.287416e-001	2.610174e+002	1.389088e-002
399	2.769517e+002	2.287421e-001	2.610169e+002	1.389091e-002
400	2.769509e+002	2.287425e-001	2.610164e+002	1.389094e-002
401	2.769502e+002	2.287429e-001	2.610159e+002	1.389097e-002
402	2.769495e+002	2.287434e-001	2.610154e+002	1.389100e-002
403	2.769438e+002	2.287438e-001	2.610149e+002	1.389103e-002
404	2.769431e+002	2.287442e-001	2.610145e+002	1.389105e-002
405	2.769425e+002	2.287446e-001	2.610140e+002	1.389108e-002
406	2.769418e+002	2.287450e-001	2.610136e+002	1.389111e-002
407	2.769411e+002	2.287454e-001	2.610131e+002	1.389114e-002
408	2.769405e+002	2.287458e-001	2.610127e+002	1.389116e-002
409	2.769399e+002	2.287462e-001	2.610122e+002	1.389119e-002
410	2.769392e+002	2.287466e-001	2.610118e+002	1.389122e-002
411	2.769386e+002	2.287469e-001	2.610114e+002	1.389124e-002
412	2.769330e+002	2.287473e-001	2.610109e+002	1.389127e-002
413	2.769324e+002	2.287477e-001	2.610105e+002	1.389130e-002
414	2.769318e+002	2.287480e-001	2.610101e+002	1.389132e-002
415	2.769312e+002	2.287484e-001	2.610097e+002	1.389134e-002
416	2.769306e+002	2.287488e-001	2.610093e+002	1.389137e-002
417	2.769301e+002	2.287491e-001	2.610089e+002	1.389139e-002
418	2.769295e+002	2.287495e-001	2.610085e+002	1.389142e-002
419	2.769289e+002	2.287498e-001	2.610081e+002	1.389144e-002
420	2.769284e+002	2.287501e-001	2.610078e+002	1.389146e-002
421	2.769279e+002	2.287505e-001	2.610074e+002	1.389149e-002
422	2.769223e+002	2.287508e-001	2.610070e+002	1.389151e-002
423	2.769218e+002	2.287511e-001	2.610066e+002	1.389153e-002
424	2.769213e+002	2.287514e-001	2.610063e+002	1.389155e-002
425	2.769208e+002	2.287517e-001	2.610059e+002	1.389157e-002
426	2.769203e+002	2.287520e-001	2.610056e+002	1.389160e-002
427	2.769198e+002	2.287523e-001	2.610052e+002	1.389162e-002
428	2.769193e+002	2.287526e-001	2.610049e+002	1.389164e-002
429	2.769188e+002	2.287529e-001	2.610046e+002	1.389166e-002
430	2.769184e+002	2.287532e-001	2.610042e+002	1.389168e-002
431	2.769179e+002	2.287535e-001	2.610039e+002	1.389170e-002
432	2.769174e+002	2.287538e-001	2.610036e+002	1.389172e-002
433	2.769170e+002	2.287541e-001	2.610033e+002	1.389174e-002
434	2.769115e+002	2.287544e-001	2.610030e+002	1.389176e-002
435	2.769111e+002	2.287546e-001	2.610027e+002	1.389177e-002
436	2.769107e+002	2.287549e-001	2.610024e+002	1.389179e-002
437	2.769103e+002	2.287552e-001	2.610021e+002	1.389181e-002
438	2.769098e+002	2.287554e-001	2.610018e+002	1.389183e-002
439	2.769094e+002	2.287557e-001	2.610015e+002	1.389185e-002
440	2.769090e+002	2.287559e-001	2.610012e+002	1.389187e-002
441	2.769086e+002	2.287562e-001	2.610009e+002	1.389188e-002
442	2.769082e+002	2.287564e-001	2.610006e+002	1.389190e-002
443	2.769078e+002	2.287567e-001	2.610004e+002	1.389192e-002
444	2.769075e+002	2.287569e-001	2.610001e+002	1.389193e-002
445	2.769071e+002	2.287571e-001	2.609998e+002	1.389195e-002
446	2.769067e+002	2.287574e-001	2.609996e+002	1.389196e-002
447	2.769064e+002	2.287576e-001	2.609993e+002	1.389198e-002
448	2.769010e+002	2.287578e-001	2.609990e+002	1.389200e-002
449	2.769007e+002	2.287581e-001	2.609988e+002	1.389201e-002
450	2.769003e+002	2.287583e-001	2.609985e+002	1.389203e-002
451	2.769000e+002	2.287585e-001	2.609983e+002	1.389204e-002
452	2.768996e+002	2.287587e-001	2.609981e+002	1.389206e-002
453	2.768993e+002	2.287589e-001	2.609978e+002	1.389207e-002
454	2.768990e+002	2.287591e-001	2.609976e+002	1.389208e-002
455	2.768987e+002	2.287593e-001	2.609974e+002	1.389210e-002
456	2.768983e+002	2.287595e-001	2.609971e+002	1.389211e-002
457	2.768980e+002	2.287597e-001	2.609969e+002	1.389213e-002
458	2.768977e+002	2.287599e-001	2.609967e+002	1.389214e-002
459	2.768974e+002	2.287601e-001	2.609965e+002	1.389215e-002
460	2.768971e+002	2.287603e-001	2.609963e+002	1.389217e-002
461	2.768969e+002	2.287605e-001	2.609961e+002	1.389218e-002
462	2.768966e+002	2.287607e-001	2.609959e+002	1.389219e-002
463	2.768963e+002	2.287608e-001	2.609957e+002	1.389220e-002
464	2.768960e+002	2.287610e-001	2.609955e+002	1.389222e-002
465	2.768907e+002	2.287612e-001	2.609953e+002	1.389223e-002
466	2.768905e+002	2.287614e-001	2.609951e+002	1.389224e-002
467	2.768902e+002	2.287615e-001	2.609949e+002	1.389225e-002
468	2.768900e+002	2.287617e-001	2.609947e+002	1.389226e-002
469	2.768897e+002	2.287619e-001	2.609945e+002	1.389227e-002
470	2.768895e+002	2.287620e-001	2.609943e+002	1.389229e-002
471	2.768892e+002	2.287622e-001	2.609942e+002	1.389230e-002
472	2.768890e+002	2.287623e-001	2.609940e+002	1.389231e-002
473	2.768888e+002	2.287625e-001	2.609938e+002	1.389232e-002
474	2.768885e+002	2.287626e-001	2.609936e+002	1.389233e-002
475	2.768883e+002	2.287628e-001	2.609935e+002	1.389234e-002
476	2.768881e+002	2.287629e-001	2.609933e+002	1.389235e-002
477	2.768879e+002	2.287631e-001	2.609931e+002	1.389236e-002
478	2.768876e+002	2.287632e-001	2.609930e+002	1.389237e-002
479	2.768874e+002	2.287634e-001	2.609928e+002	1.389238e-002
480	2.768872e+002	2.287635e-001	2.609927e+002	1.389239e-002
481	2.768870e+002	2.287636e-001	2.609925e+002	1.389240e-002
482	2.768868e+002	2.287638e-001	2.609924e+002	1.389240e-002
483	2.768866e+002	2.287639e-001	2.609922e+002	1.389241e-002
484	2.768864e+002	2.287640e-001	2.609921e+002	1.389242e-002
485	2.768863e+002	2.287641e-001	2.609920e+002	1.389243e-002
486	2.768861e+002	2.287643e-001	2.609918e+002	1.389244e-002
487	2.768809e+002	2.287644e-001	2.609917e+002	1.389245e-002
488	2.768807e+002	2.287645e-001	2.609916e+002	1.389246e-002
489	2.768805e+002	2.287646e-001	2.609914e+002	1.389246e-002
490	2.768804e+002	2.287647e-001	2.609913e+002	1.389247e-002
491	2.768802e+002	2.287648e-001	2.609912e+002	1.389248e-002
492	2.768801e+002	2.287649e-001	2.609910e+002	1.389249e-002
493	2.768799e+002	2.287651e-001	2.609909e+002	1.389249e-002
494	2.768797e+002	2.287652e-001	2.609908e+002	1.389250e-002
495	2.768796e+002	2.287653e-001	2.609907e+002	1.389251e-002
496	2.768794e+002	2.287654e-001	2.609906e+002	1.389252e-002
497	2.768793e+002	2.287655e-001	2.609905e+002	1.389252e-002
498	2.768792e+002	2.287656e-001	2.609904e+002	1.389253e-002
499	2.768790e+002	2.287657e-001	2.609902e+002	1.389254e-002
500	2.768789e+002	2.287658e-001	2.609901e+002	1.389254e-002
501	2.768787e+002	2.287658e-001	2.609900e+002	1.389255e-002
502	2.768786e+002	2.287659e-001	2.609899e+002	1.389255e-002
503	2.768785e+002	2.287660e-001	2.609898e+002	1.389256e-002
504	2.768784e+002	2.287661e-001	2.609897e+002	1.389257e-002
505	2.768782e+002	2.287662e-001	2.609896e+002	1.389257e-002
506	2.768781e+002	2.287663e-001	2.609895e+002	1.389258e-002
507	2.768780e+002	2.287664e-001	2.609895e+002	1.389258e-002
508	2.768779e+002	2.287664e-001	2.609894e+002	1.389259e-002
509	2.768778e+002	2.287665e-001	2.609893e+002	1.389259e-002
510	2.768777e+002	2.287666e-001	2.609892e+002	1.389260e-002
511	2.768776e+002	2.287667e-001	2.609891e+002	1.389261e-002
512	2.768775e+002	2.287668e-001	2.609890e+002	1.389261e-002
513	2.768774e+002	2.287668e-001	2.609889e+002	1.389262e-002
514	2.768773e+002	2.287669e-001	2.609889e+002	1.389262e-002
515	2.768772e+002	2.287670e-001	2.609888e+002	1.389262e-002
516	2.768771e+002	2.287670e-001	2.609887e+002	1.389263e-002
517	2.768770e+002	2.287671e-001	2.609886e+002	1.389263e-002
518	2.768769e+002	2.287672e-001	2.609886e+002	1.389264e-002
519	2.768718e+002	2.287672e-001	2.609885e+002	1.389264e-002
520	2.768717e+002	2.287673e-001	2.609884e+002	1.389265e-002
521	2.768717e+002	2.287673e-001	2.609884e+002	1.389265e-002
522	2.768716e+002	2.287674e-001	2.609883e+002	1.389265e-002
523	2.768715e+002	2.287675e-001	2.609882e+002	1.389266e-002
524	2.768714e+002	2.287675e-001	2.609882e+002	1.389266e-002
525	2.768714e+002	2.287676e-001	2.609881e+002	1.389267e-002
526	2.768713e+002	2.287676e-001	2.609881e+002	1.389267e-002
527	2.768712e+002	2.287677e-001	2.609880e+002	1.389267e-002
528	2.768712e+002	2.287677e-001	2.609879e+002	1.389268e-002
529	2.768711e+002	2.287678e-001	2.609879e+002	1.389268e-002
530	2.768711e+002	2.287678e-001	2.609878e+002	1.389268e-002
531	2.768710e+002	2.287679e-001	2.609878e+002	1.389269e-002
532	2.768710e+002	2.287679e-001	2.609877e+002	1.389269e-002
533	2.768709e+002	2.287680e-001	2.609877e+002	1.389269e-002
534	2.768709e+002	2.287680e-001	2.609876e+002	1.389269e-002
535	2.768708e+002	2.287680e-001	2.609876e+002	1.389270e-002
536	2.768708e+002	2.287681e-001	2.609875e+002	1.389270e-002
537	2.768707e+002	2.287681e-001	2.609875e+002	1.389270e-002
538	2.768707e+002	2.287682e-001	2.609875e+002	1.389270e-002
539	2.768706e+002	2.287682e-001	2.609874e+002	1.389271e-002
540	2.768706e+002	2.287682e-001	2.609874e+002	1.389271e-002
541	2.768706e+002	2.287683e-001	2.609873e+002	1.389271e-002
542	2.768705e+002	2.287683e-001	2.609873e+002	1.389271e-002
543	2.768705e+002	2.287683e-001	2.609873e+002	1.389271e-002
544	2.768705e+002	2.287684e-001	2.609872e+002	1.389272e-002
545	2.768704e+002	2.287684e-001	2.609872e+002	1.389272e-002
546	2.768704e+002	2.287684e-001	2.609872e+002	1.389272e-002
547	2.768704e+002	2.287684e-001	2.609871e+002	1.389272e-002
548	2.768704e+002	2.287685e-001	2.609871e+002	1.389272e-002
549	2.768703e+002	2.287685e-001	2.609871e+002	1.389273e-002
550	2.768703e+002	2.287685e-001	2.609871e+002	1.389273e-002
551	2.768703e+002	2.287685e-001	2.609870e+002	1.389273e-002
552	2.768703e+002	2.287686e-001	2.609870e+002	1.389273e-002
553	2.768703e+002	2.287686e-001	2.609870e+002	1.389273e-002
554	2.768703e+002	2.287686e-001	2.609870e+002	1.389273e-002
555	2.768703e+002	2.287686e-001	2.609869e+002	1.389273e-002
556	2.768702e+002	2.287686e-001	2.609869e+002	1.389273e-002
557	2.768702e+002	2.287686e-001	2.609869e+002	1.389274e-002
558	2.768702e+002	2.287687e-001	2.609869e+002	1.389274e-002
559	2.768702e+002	2.287687e-001	2.609869e+002	1.389274e-002
560	2.768702e+002	2.287687e-001	2.609869e+002	1.389274e-002
561	2.768702e+002	2.287687e-001	2.609868e+002	1.389274e-002
562	2.768702e+002	2.287687e-001	2.609868e+002	1.389274e-002
563	2.768702e+002	2.287687e-001	2.609868e+002	1.389274e-002
564	2.768702e+002	2.287687e-001	2.609868e+002	1.389274e-002
565	2.768702e+002	2.287687e-001	2.609868e+002	1.389274e-002
566	2.768702e+002	2.287688e-001	2.609868e+002	1.389274e-002
567	2.768702e+002	2.287688e-001	2.609868e+002	1.389274e-002
568	2.768703e+002	2.287688e-001	2.609868e+002	1.389274e-002
569	2.768703e+002	2.287688e-001	2.609868e+002	1.389274e-002
570	2.768703e+002	2.287688e-001	2.609868e+002	1.389274e-002
571	2.768703e+002	2.287688e-001	2.609868e+002	1.389274e-002
572	2.768703e+002	2.287688e-001	2.609868e+002	1.389274e-002
573	2.768703e+002	2.287688e-001	2.609868e+002	1.389274e-002
574	2.768703e+002	2.287688e-001	2.609867e+002	1.389274e-002
575	2.768704e+002	2.287688e-001	2.609867e+002	1.389274e-002
576	2.768704e+002	2.287688e-001	2.609867e+002	1.389274e-002
577	2.768704e+002	2.287688e-001	2.609867e+002	1.389274e-002
578	2.768704e+002	2.287688e-001	2.609867e+002	1.389274e-002
579	2.768704e+002	2.287688e-001	2.609868e+002	1.389274e-002
580	2.768705e+002	2.287688e-001	2.609868e+002	1.389274e-002
581	2.768705e+002	2.287688e-001	2.609868e+002	1.389274e-002
582	2.768705e+002	2.287688e-001	2.609868e+002	1.389274e-002
583	2.768705e+002	2.287688e-001	2.609868e+002	1.389274e-002
584	2.768706e+002	2.287688e-001	2.609868e+002	1.389274e-002
585	2.768706e+002	2.287688e-001	2.609868e+002	1.389274e-002
586	2.768706e+002	2.287688e-001	2.609868e+002	1.389274e-002
587	2.768707e+002	2.287687e-001	2.609868e+002	1.389274e-002
588	2.768707e+002	2.287687e-001	2.609868e+002	1.389273e-002
589	2.768707e+002	2.287687e-001	2.609868e+002	1.389273e-002
590	2.768708e+002	2.287687e-001	2.609868e+002	1.389273e-002
591	2.768708e+002	2.287687e-001	2.609868e+002	1.389273e-002
592	2.768708e+002	2.287687e-001	2.609869e+002	1.389273e-002
593	2.768659e+002	2.287687e-001	2.609869e+002	1.389273e-002
594	2.768659e+002	2.287687e-001	2.609869e+002	1.389273e-002
595	2.768660e+002	2.287687e-001	2.609869e+002	1.389273e-002
596	2.768660e+002	2.287686e-001	2.609869e+002	1.389273e-002
597	2.768661e+002	2.287686e-001	2.609869e+002	1.389272e-002
598	2.768661e+002	2.287686e-001	2.609869e+002	1.389272e-002
599	2.768661e+002	2.287686e-001	2.609870e+002	1.389272e-002
600	2.768662e+002	2.287686e-001	2.609870e+002	1.389272e-002
601	2.768662e+002	2.287686e-001	2.609870e+002	1.389272e-002
602	2.768663e+002	2.287685e-001	2.609870e+002	1.389272e-002
603	2.768663e+002	2.287685e-001	2.609870e+002	1.389272e-002
604	2.768664e+002	2.287685e-001	2.609871e+002	1.389271e-002
605	2.768664e+002	2.287685e-001	2.609871e+002	1.389271e-002
606	2.768665e+002	2.287685e-001	2.609871e+002	1.389271e-002
607	2.768665e+002	2.287684e-001	2.609871e+002	1.389271e-002
608	2.768666e+002	2.287684e-001	2.609871e+002	1.389271e-002
609	2.768666e+002	2.287684e-001	2.609872e+002	1.389271e-002
610	2.768667e+002	2.287684e-001	2.609872e+002	1.389270e-002
611	2.768668e+002	2.287684e-001	2.609872e+002	1.389270e-002
612	2.768668e+002	2.287683e-001	2.609872e+002	1.389270e-002
613	2.768669e+002	2.287683e-001	2.609873e+002	1.389270e-002
614	2.768669e+002	2.287683e-001	2.609873e+002	1.389270e-002
615	2.768670e+002	2.287683e-001	2.609873e+002	1.389269e-002
616	2.768670e+002	2.287682e-001	2.609873e+002	1.389269e-002
617	2.768671e+002	2.287682e-001	2.609874e+002	1.389269e-002
618	2.768672e+002	2.287682e-001	2.609874e+002	1.389269e-002
619	2.768672e+002	2.287682e-001	2.609874e+002	1.389269e-002
620	2.768673e+002	2.287681e-001	2.609875e+002	1.389268e-002
621	2.768674e+002	2.287681e-001	2.609875e+002	1.389268e-002
622	2.768674e+002	2.287681e-001	2.609875e+002	1.389268e-002
623	2.768675e+002	2.287680e-001	2.609875e+002	1.389268e-002
624	2.768676e+002	2.287680e-001	2.609876e+002	1.389267e-002
625	2.768676e+002	2.287680e-001	2.609876e+002	1.389267e-002
626	2.768677e+002	2.287680e-001	2.609876e+002	1.389267e-002
627	2.768678e+002	2.287679e-001	2.609877e+002	1.389267e-002
628	2.768678e+002	2.287679e-001	2.609877e+002	1.389266e-002
629	2.768679e+002	2.287679e-001	2.609877e+002	1.389266e-002
630	2.768680e+002	2.287678e-001	2.609878e+002	1.389266e-002
631	2.768680e+002	2.287678e-001	2.609878e+002	1.389266e-002
632	2.768681e+002	2.287678e-001	2.609878e+002	1.389265e-002
633	2.768682e+002	2.287677e-001	2.609879e+002	1.389265e-002
634	2.768683e+002	2.287677e-001	2.609879e+002	1.389265e-002
635	2.768683e+002	2.287677e-001	2.609879e+002	1.389265e-002
636	2.768684e+002	2.287676e-001	2.609880e+002	1.389264e-002
637	2.768685e+002	2.287676e-001	2.609880e+002	1.389264e-002
638	2.768686e+002	2.287676e-001	2.609881e+002	1.389264e-002
639	2.768686e+002	2.287675e-001	2.609881e+002	1.389264e-002
640	2.768687e+002	2.287675e-001	2.609881e+002	1.389263e-002
641	2.768688e+002	2.287674e-001	2.609882e+002	1.389263e-002
642	2.768689e+002	2.287674e-001	2.609882e+002	1.389263e-002
643	2.768689e+002	2.287674e-001	2.609882e+002	1.389262e-002
644	2.768690e+002	2.287673e-001	2.609883e+002	1.389262e-002
645	2.768691e+002	2.287673e-001	2.609883e+002	1.389262e-002
646	2.768692e+002	2.287673e-001	2.609884e+002	1.389262e-002
647	2.768693e+002	2.287672e-001	2.609884e+002	1.389261e-002
648	2.768693e+002	2.287672e-001	2.609884e+002	1.389261e-002
649	2.768694e+002	2.287671e-001	2.609885e+002	1.389261e-002
650	2.768695e+002	2.287671e-001	2.609885e+002	1.389260e-002
651	2.768696e+002	2.287671e-001	2.609886e+002	1.389260e-002
652	2.768697e+002	2.287670e-001	2.609886e+002	1.389260e-002
653	2.768698e+002	2.287670e-001	2.609886e+002	1.389259e-002
654	2.768698e+002	2.287669e-001	2.609887e+002	1.389259e-002
655	2.768699e+002	2.287669e-001	2.609887e+002	1.389259e-002
656	2.768700e+002	2.287668e-001	2.609888e+002	1.389258e-002
657	2.768701e+002	2.287668e-001	2.609888e+002	1.389258e-002
658	2.768702e+002	2.287668e-001	2.609889e+002	1.389258e-002
659	2.768703e+002	2.287667e-001	2.609889e+002	1.389257e-002
660	2.768704e+002	2.287667e-001	2.609890e+002	1.389257e-002
661	2.768704e+002	2.287666e-001	2.609890e+002	1.389257e-002
662	2.768705e+002	2.287666e-001	2.609890e+002	1.389256e-002
663	2.768706e+002	2.287665e-001	2.609891e+002	1.389256e-002
664	2.768707e+002	2.287665e-001	2.609891e+002	1.389256e-002
665	2.768708e+002	2.287665e-001	2.609892e+002	1.389255e-002
666	2.768709e+002	2.287664e-001	2.609892e+002	1.389255e-002
667	2.768710e+002	2.287664e-001	2.609893e+002	1.389255e-002
668	2.768711e+002	2.287663e-001	2.609893e+002	1.389254e-002
669	2.768712e+002	2.287663e-001	2.609894e+002	1.389254e-002
670	2.768713e+002	2.287662e-001	2.609894e+002	1.389254e-002
671	2.768713e+002	2.287662e-001	2.609895e+002	1.389253e-002
672	2.768714e+002	2.287661e-001	2.609895e+002	1.389253e-002
673	2.768715e+002	2.287661e-001	2.609896e+002	1.389253e-002
674	2.768716e+002	2.287660e-001	2.609896e+002	1.389252e-002
675	2.768717e+002	2.287660e-001	2.609897e+002	1.389252e-002
676	2.768718e+002	2.287659e-001	2.609897e+002	1.389252e-002
677	2.768719e+002	2.287659e-001	2.609898e+002	1.389251e-002
678	2.768720e+002	2.287658e-001	2.609898e+002	1.389251e-002
679	2.768721e+002	2.287658e-001	2.609898e+002	1.389250e-002
680	2.768722e+002	2.287657e-001	2.609899e+002	1.389250e-002
681	2.768723e+002	2.287657e-001	2.609899e+002	1.389250e-002
682	2.768724e+002	2.287656e-001	2.609900e+002	1.389249e-002
683	2.768725e+002	2.287656e-001	2.609900e+002	1.389249e-002
684	2.768726e+002	2.287655e-001	2.609901e+002	1.389249e-002
685	2.768727e+002	2.287655e-001	2.609901e+002	1.389248e-002
686	2.768728e+002	2.287654e-001	2.609902e+002	1.389248e-002
687	2.768729e+002	2.287654e-001	2.609903e+002	1.389247e-002
688	2.768730e+002	2.287653e-001	2.609903e+002	1.389247e-002
689	2.768731e+002	2.287653e-001	2.609904e+002	1.389247e-002
690	2.768732e+002	2.287652e-001	2.609904e+002	1.389246e-002
691	2.768733e+002	2.287652e-001	2.609905e+002	1.389246e-002
692	2.768734e+002	2.287651e-001	2.609905e+002	1.389245e-002
693	2.768735e+002	2.287651e-001	2.609906e+002	1.389245e-002
694	2.768736e+002	2.287650e-001	2.609906e+002	1.389245e-002
695	2.768737e+002	2.287650e-001	2.609907e+002	1.389244e-002
696	2.768738e+002	2.287649e-001	2.609907e+002	1.389244e-002
697	2.768739e+002	2.287649e-001	2.609908e+002	1.389244e-002
698	2.768740e+002	2.287648e-001	2.609908e+002	1.389243e-002
699	2.768741e+002	2.287648e-001	2.609909e+002	1.389243e-002
700	2.768742e+002	2.287647e-001	2.609909e+002	1.389242e-002
701	2.768743e+002	2.287647e-001	2.609910e+002	1.389242e-002
702	2.768744e+002	2.287646e-001	2.609910e+002	1.389241e-002
703	2.768745e+002	2.287645e-001	2.609911e+002	1.389241e-002
704	2.768746e+002	2.287645e-001	2.609911e+002	1.389241e-002
705	2.768747e+002	2.287644e-001	2.609912e+002	1.389240e-002
706	2.768748e+002	2.287644e-001	2.609913e+002	1.389240e-002
707	2.768749e+002	2.287643e-001	2.609913e+002	1.389239e-002
708	2.768750e+002	2.287643e-001	2.609914e+002	1.389239e-002
709	2.768751e+002	2.287642e-001	2.609914e+002	1.389239e-002
710	2.768752e+002	2.287642e-001	2.609915e+002	1.389238e-002
711	2.768753e+002	2.287641e-001	2.609915e+002	1.389238e-002
712	2.768754e+002	2.287640e-001	2.609916e+002	1.389237e-002
713	2.768755e+002	2.287640e-001	2.609916e+002	1.389237e-002
714	2.768756e+002	2.287639e-001	2.609917e+002	1.389237e-002
715	2.768757e+002	2.287639e-001	2.609917e+002	1.389236e-002
716	2.768758e+002	2.287638e-001	2.609918e+002	1.389236e-002
717	2.768759e+002	2.287638e-001	2.609919e+002	1.389235e-002
718	2.768761e+002	2.287637e-001	2.609919e+002	1.389235e-002
719	2.768762e+002	2.287636e-001	2.609920e+002	1.389234e-002
720	2.768763e+002	2.287636e-001	2.609920e+002	1.389234e-002
721	2.768764e+002	2.287635e-001	2.609921e+002	1.389234e-002
722	2.768765e+002	2.287635e-001	2.609921e+002	1.389233e-002
723	2.768766e+002	2.287634e-001	2.609922e+002	1.389233e-002
724	2.768767e+002	2.287634e-001	2.609922e+002	1.389232e-002
725	2.768768e+002	2.287633e-001	2.609923e+002	1.389232e-002
726	2.768769e+002	2.287632e-001	2.609924e+002	1.389231e-002
727	2.768770e+002	2.287632e-001	2.609924e+002	1.389231e-002
728	2.768771e+002	2.287631e-001	2.609925e+002	1.389230e-002
729	2.768772e+002	2.287631e-001	2.609925e+002	1.389230e-002
730	2.768773e+002	2.287630e-001	2.609926e+002	1.389230e-002
731	2.768775e+002	2.287630e-001	2.609926e+002	1.389229e-002
732	2.768776e+002	2.287629e-001	2.609927e+002	1.389229e-002
733	2.768777e+002	2.287628e-001	2.609928e+002	1.389228e-002
734	2.768778e+002	2.287628e-001	2.609928e+002	1.389228e-002
735	2.768779e+002	2.287627e-001	2.609929e+002	1.389227e-002
736	2.768780e+002	2.287627e-001	2.609929e+002	1.389227e-002
737	2.768781e+002	2.287626e-001	2.609930e+002	1.389226e-002
738	2.768782e+002	2.287625e-001	2.609930e+002	1.389226e-002
739	2.768783e+002	2.287625e-001	2.609931e+002	1.389226e-002
740	2.768785e+002	2.287624e-001	2.609932e+002	1.389225e-002
741	2.768786e+002	2.287624e-001	2.609932e+002	1.389225e-002
742	2.768787e+002	2.287623e-001	2.609933e+002	1.389224e-002
743	2.768788e+002	2.287622e-001	2.609933e+002	1.389224e-002
744	2.768789e+002	2.287622e-001	2.609934e+002	1.389223e-002
745	2.768790e+002	2.287621e-001	2.609935e+002	1.389223e-002
746	2.768791e+002	2.287620e-001	2.609935e+002	1.389222e-002
747	2.768792e+002	2.287620e-001	2.609936e+002	1.389222e-002
748	2.768793e+002	2.287619e-001	2.609936e+002	1.389221e-002
749	2.768795e+002	2.287619e-001	2.609937e+002	1.389221e-002
750	2.768796e+002	2.287618e-001	2.609937e+002	1.389221e-002
751	2.768797e+002	2.287617e-001	2.609938e+002	1.389220e-002
752	2.768798e+002	2.287617e-001	2.609939e+002	1.389220e-002
753	2.768799e+002	2.287616e-001	2.609939e+002	1.389219e-002
754	2.768800e+002	2.287616e-001	2.609940e+002	1.389219e-002
755	2.768801e+002	2.287615e-001	2.609940e+002	1.389218e-002
756	2.768803e+002	2.287614e-001	2.609941e+002	1.389218e-002
757	2.768804e+002	2.287614e-001	2.609942e+002	1.389217e-002
758	2.768805e+002	2.287613e-001	2.609942e+002	1.389217e-002
759	2.768806e+002	2.287612e-001	2.609943e+002	1.389216e-002
760	2.768807e+002	2.287612e-001	2.609943e+002	1.389216e-002
761	2.768808e+002	2.287611e-001	2.609944e+002	1.389215e-002
762	2.768809e+002	2.287611e-001	2.609944e+002	1.389215e-002
763	2.768810e+002	2.287610e-001	2.609945e+002	1.389214e-002
764	2.768812e+002	2.287609e-001	2.609946e+002	1.389214e-002
765	2.768813e+002	2.287609e-001	2.609946e+002	1.389214e-002
766	2.768814e+002	2.287608e-001	2.609947e+002	1.389213e-002
767	2.768815e+002	2.287607e-001	2.609947e+002	1.389213e-002
768	2.768816e+002	2.287607e-001	2.609948e+002	1.389212e-002
769	2.768817e+002	2.287606e-001	2.609949e+002	1.389212e-002
770	2.768819e+002	2.287605e-001	2.609949e+002	1.389211e-002
771	2.768820e+002	2.287605e-001	2.609950e+002	1.389211e-002
772	2.768821e+002	2.287604e-001	2.609950e+002	1.389210e-002
773	2.768822e+002	2.287604e-001	2.609951e+002	1.389210e-002
774	2.768823e+002	2.287603e-001	2.609952e+002	1.389209e-002
775	2.768824e+002	2.287602e-001	2.609952e+002	1.389209e-002
776	2.768825e+002	2.287602e-001	2.609953e+002	1.389208e-002
777	2.768827e+002	2.287601e-001	2.609953e+002	1.389208e-002
778	2.768828e+002	2.287600e-001	2.609954e+002	1.389207e-002
779	2.768829e+002	2.287600e-001	2.609955e+002	1.389207e-002
780	2.768830e+002	2.287599e-001	2.609955e+002	1.389206e-002
781	2.768831e+002	2.287598e-001	2.609956e+002	1.389206e-002
782	2.768832e+002	2.287598e-001	2.609956e+002	1.389205e-002
783	2.768834e+002	2.287597e-001	2.609957e+002	1.389205e-002
784	2.768835e+002	2.287596e-001	2.609958e+002	1.389204e-002
785	2.768836e+002	2.287596e-001	2.609958e+002	1.389204e-002
786	2.768837e+002	2.287595e-001	2.609959e+002	1.389203e-002
787	2.768838e+002	2.287595e-001	2.609959e+002	1.389203e-002
788	2.768889e+002	2.287594e-001	2.609960e+002	1.389203e-002
789	2.768891e+002	2.287593e-001	2.609960e+002	1.389202e-002
790	2.768892e+002	2.287593e-001	2.609961e+002	1.389202e-002
791	2.768893e+002	2.287592e-001	2.609962e+002	1.389201e-002
792	2.768894e+002	2.287591e-001	2.609962e+002	1.389201e-002
793	2.768895e+002	2.287591e-001	2.609963e+002	1.389200e-002
794	2.768897e+002	2.287590e-001	2.609963e+002	1.389200e-002
795	2.768898e+002	2.287589e-001	2.609964e+002	1.389199e-002
796	2.768899e+002	2.287589e-001	2.609965e+002	1.389199e-002
797	2.768900e+002	2.287588e-001	2.609965e+002	1.389198e-002
798	2.768901e+002	2.287587e-001	2.609966e+002	1.389198e-002
799	2.768902e+002	2.287587e-001	2.609966e+002	1.389197e-002
800	2.768904e+002	2.287586e-001	2.609967e+002	1.389197e-002
801	2.768905e+002	2.287585e-001	2.609968e+002	1.389196e-002
802	2.768906e+002	2.287585e-001	2.609968e+002	1.389196e-002
803	2.768907e+002	2.287584e-001	2.609969e+002	1.389195e-002
804	2.768908e+002	2.287583e-001	2.609969e+002	1.389195e-002
805	2.768910e+002	2.287583e-001	2.609970e+002	1.389194e-002
806	2.768911e+002	2.287582e-001	2.609971e+002	1.389194e-002
807	2.768912e+002	2.287581e-001	2.609971e+002	1.389193e-002
808	2.768913e+002	2.287581e-001	2.609972e+002	1.389193e-002
809	2.768914e+002	2.287580e-001	2.609972e+002	1.389192e-002
810	2.768915e+002	2.287579e-001	2.609973e+002	1.389192e-002
811	2.768917e+002	2.287579e-001	2.609974e+002	1.389191e-002
812	2.768918e+002	2.287578e-001	2.609974e+002	1.389191e-002
813	2.768919e+002	2.287577e-001	2.609975e+002	1.389190e-002
814	2.768920e+002	2.287577e-001	2.609975e+002	1.389190e-002
815	2.768921e+002	2.287576e-001	2.609976e+002	1.389189e-002
816	2.768923e+002	2.287575e-001	2.609977e+002	1.389189e-002
817	2.768924e+002	2.287575e-001	2.609977e+002	1.389188e-002
818	2.768925e+002	2.287574e-001	2.609978e+002	1.389188e-002
819	2.768926e+002	2.287573e-001	2.609978e+002	1.389187e-002
820	2.768927e+002	2.287573e-001	2.609979e+002	1.389187e-002
821	2.768929e+002	2.287572e-001	2.609980e+002	1.389186e-002
822	2.768930e+002	2.287571e-001	2.609980e+002	1.389186e-002
823	2.768931e+002	2.287571e-001	2.609981e+002	1.389185e-002
824	2.768932e+002	2.287570e-001	2.609981e+002	1.389185e-002
825	2.768933e+002	2.287569e-001	2.609982e+002	1.389184e-002
826	2.768935e+002	2.287569e-001	2.609982e+002	1.389184e-002
827	2.768936e+002	2.287568e-001	2.609983e+002	1.389183e-002
828	2.768937e+002	2.287567e-001	2.609984e+002	1.389183e-002
829	2.768938e+002	2.287567e-001	2.609984e+002	1.389182e-002
830	2.768939e+002	2.287566e-001	2.609985e+002	1.389182e-002
831	2.768941e+002	2.287565e-001	2.609985e+002	1.389181e-002
832	2.768942e+002	2.287564e-001	2.609986e+002	1.389181e-002
833	2.768943e+002	2.287564e-001	2.609987e+002	1.389180e-002
834	2.768944e+002	2.287563e-001	2.609987e+002	1.389180e-002
835	2.768945e+002	2.287562e-001	2.609988e+002	1.389179e-002
836	2.768947e+002	2.287562e-001	2.609988e+002	1.389179e-002
837	2.768948e+002	2.287561e-001	2.609989e+002	1.389178e-002
838	2.768949e+002	2.287560e-001	2.609990e+002	1.389178e-002
839	2.768950e+002	2.287560e-001	2.609990e+002	1.389177e-002
840	2.768951e+002	2.287559e-001	2.609991e+002	1.389177e-002
841	2.768953e+002	2.287558e-001	2.609991e+002	1.389176e-002
842	2.768954e+002	2.287558e-001	2.609992e+002	1.389176e-002
843	2.768955e+002	2.287557e-001	2.609992e+002	1.389175e-002
844	2.768956e+002	2.287556e-001	2.609993e+002	1.389174e-002
845	2.768957e+002	2.287556e-001	2.609994e+002	1.389174e-002
846	2.768959e+002	2.287555e-001	2.609994e+002	1.389173e-002
847	2.768960e+002	2.287554e-001	2.609995e+002	1.389173e-002
848	2.768961e+002	2.287554e-001	2.609995e+002	1.389172e-002
849	2.768962e+002	2.287553e-001	2.609996e+002	1.389172e-002
850	2.768963e+002	2.287552e-001	2.609997e+002	1.389171e-002
851	2.768965e+002	2.287551e-001	2.609997e+002	1.389171e-002
852	2.768966e+002	2.287551e-001	2.609998e+002	1.389170e-002
853	2.768967e+002	2.287550e-001	2.609998e+002	1.389170e-002
854	2.768968e+002	2.287549e-001	2.609999e+002	1.389169e-002
855	2.768970e+002	2.287549e-001	2.609999e+002	1.389169e-002
856	2.768971e+002	2.287548e-001	2.610000e+002	1.389168e-002
857	2.768972e+002	2.287547e-001	2.610001e+002	1.389168e-002
858	2.768973e+002	2.287547e-001	2.610001e+002	1.389167e-002
859	2.768974e+002	2.287546e-001	2.610002e+002	1.389167e-002
860	2.768976e+002	2.287545e-001	2.610002e+002	1.389166e-002
861	2.768977e+002	2.287545e-001	2.610003e+002	1.389166e-002
862	2.768978e+002	2.287544e-001	2.610004e+002	1.389165e-002
863	2.768979e+002	2.287543e-001	2.610004e+002	1.389165e-002
864	2.768980e+002	2.287543e-001	2.610005e+002	1.389164e-002
865	2.768982e+002	2.287542e-001	2.610005e+002	1.389164e-002
866	2.768983e+002	2.287541e-001	2.610006e+002	1.389163e-002
867	2.768984e+002	2.287540e-001	2.610006e+002	1.389163e-002
868	2.768985e+002	2.287540e-001	2.610007e+002	1.389162e-002
869	2.768987e+002	2.287539e-001	2.610008e+002	1.389162e-002
870	2.768988e+002	2.287538e-001	2.610008e+002	1.389161e-002
871	2.768989e+002	2.287538e-001	2.610009e+002	1.389161e-002
872	2.768990e+002	2.287537e-001	2.610009e+002	1.389160e-002
873	2.768991e+002	2.287536e-001	2.610010e+002	1.389160e-002
874	2.768993e+002	2.287536e-001	2.610010e+002	1.389159e-002
875	2.768994e+002	2.287535e-001	2.610011e+002	1.389158e-002
876	2.768995e+002	2.287534e-001	2.610012e+002	1.389158e-002
877	2.768996e+002	2.287533e-001	2.610012e+002	1.389157e-002
878	2.768997e+002	2.287533e-001	2.610013e+002	1.389157e-002
879	2.768999e+002	2.287532e-001	2.610013e+002	1.389156e-002
880	2.769000e+002	2.287531e-001	2.610014e+002	1.389156e-002
881	2.769001e+002	2.287531e-001	2.610014e+002	1.389155e-002
882	2.769002e+002	2.287530e-001	2.610015e+002	1.389155e-002
883	2.769004e+002	2.287529e-001	2.610016e+002	1.389154e-002
884	2.769005e+002	2.287529e-001	2.610016e+002	1.389154e-002
885	2.769006e+002	2.287528e-001	2.610017e+002	1.389153e-002
886	2.769007e+002	2.287527e-001	2.610017e+002	1.389153e-002
887	2.769008e+002	2.287526e-001	2.610018e+002	1.389152e-002
888	2.769010e+002	2.287526e-001	2.610018e+002	1.389152e-002
889	2.769011e+002	2.287525e-001	2.610019e+002	1.389151e-002
890	2.769012e+002	2.287524e-001	2.610019e+002	1.389151e-002
891	2.769013e+002	2.287524e-001	2.610020e+002	1.389150e-002
892	2.769014e+002	2.287523e-001	2.610021e+002	1.389150e-002
893	2.769016e+002	2.287522e-001	2.610021e+002	1.389149e-002
894	2.769017e+002	2.287522e-001	2.610022e+002	1.389149e-002
895	2.769018e+002	2.287521e-001	2.610022e+002	1.389148e-002
896	2.769019e+002	2.287520e-001	2.610023e+002	1.389148e-002
897	2.769021e+002	2.287519e-001	2.610023e+002	1.389147e-002
898	2.769022e+002	2.287519e-001	2.610024e+002	1.389146e-002
899	2.769023e+002	2.287518e-001	2.610025e+002	1.389146e-002
900	2.769024e+002	2.287517e-001	2.610025e+002	1.389145e-002
901	2.769025e+002	2.287517e-001	2.610026e+002	1.389145e-002
902	2.769027e+002	2.287516e-001	2.610026e+002	1.389144e-002
903	2.769028e+002	2.287515e-001	2.610027e+002	1.389144e-002
904	2.769029e+002	2.287515e-001	2.610027e+002	1.389143e-002
905	2.769030e+002	2.287514e-001	2.610028e+002	1.389143e-002
906	2.769032e+002	2.287513e-001	2.610028e+002	1.389142e-002
907	2.769033e+002	2.287512e-001	2.610029e+002	1.389142e-002
908	2.769034e+002	2.287512e-001	2.610030e+002	1.389141e-002
909	2.769035e+002	2.287511e-001	2.610030e+002	1.389141e-002
910	2.769036e+002	2.287510e-001	2.610031e+002	1.389140e-002
911	2.769038e+002	2.287510e-001	2.610031e+002	1.389140e-002
912	2.769039e+002	2.287509e-001	2.610032e+002	1.389139e-002
913	2.769040e+002	2.287508e-001	2.610032e+002	1.389139e-002
914	2.769041e+002	2.287507e-001	2.610033e+002	1.389138e-002
915	2.769043e+002	2.287507e-001	2.610033e+002	1.389138e-002
916	2.769044e+002	2.287506e-001	2.610034e+002	1.389137e-002
917	2.769045e+002	2.287505e-001	2.610034e+002	1.389136e-002
918	2.769046e+002	2.287505e-001	2.610035e+002	1.389136e-002
919	2.769047e+002	2.287504e-001	2.610036e+002	1.389135e-002
920	2.769049e+002	2.287503e-001	2.610036e+002	1.389135e-002
921	2.769050e+002	2.287503e-001	2.610037e+002	1.389134e-002
922	2.769051e+002	2.287502e-001	2.610037e+002	1.389134e-002
923	2.769052e+002	2.287501e-001	2.610038e+002	1.389133e-002
924	2.769054e+002	2.287500e-001	2.610038e+002	1.389133e-002
925	2.769055e+002	2.287500e-001	2.610039e+002	1.389132e-002
926	2.769056e+002	2.287499e-001	2.610039e+002	1.389132e-002
927	2.769057e+002	2.287498e-001	2.610040e+002	1.389131e-002
928	2.769058e+002	2.287498e-001	2.610040e+002	1.389131e-002
929	2.769060e+002	2.287497e-001	2.610041e+002	1.389130e-002
930	2.769061e+002	2.287496e-001	2.610041e+002	1.389130e-002
931	2.769062e+002	2.287495e-001	2.610042e+002	1.389129e-002
932	2.769063e+002	2.287495e-001	2.610043e+002	1.389129e-002
933	2.769065e+002	2.287494e-001	2.610043e+002	1.389128e-002
934	2.769066e+002	2.287493e-001	2.610044e+002	1.389127e-002
935	2.769067e+002	2.287493e-001	2.610044e+002	1.389127e-002
936	2.769068e+002	2.287492e-001	2.610045e+002	1.389126e-002
937	2.769069e+002	2.287491e-001	2.610045e+002	1.389126e-002
938	2.769071e+002	2.287490e-001	2.610046e+002	1.389125e-002
939	2.769072e+002	2.287490e-001	2.610046e+002	1.389125e-002
940	2.769073e+002	2.287489e-001	2.610047e+002	1.389124e-002
941	2.769074e+002	2.287488e-001	2.610047e+002	1.389124e-002
942	2.769076e+002	2.287488e-001	2.610048e+002	1.389123e-002
943	2.769077e+002	2.287487e-001	2.610048e+002	1.389123e-002
944	2.769078e+002	2.287486e-001	2.610049e+002	1.389122e-002
945	2.769079e+002	2.287485e-001	2.610049e+002	1.389122e-002
946	2.769080e+002	2.287485e-001	2.610050e+002	1.389121e-002
947	2.769082e+002	2.287484e-001	2.610051e+002	1.389121e-002
948	2.769083e+002	2.287483e-001	2.610051e+002	1.389120e-002
949	2.769084e+002	2.287483e-001	2.610052e+002	1.389119e-002
950	2.769085e+002	2.287482e-001	2.610052e+002	1.389119e-002
951	2.769087e+002	2.287481e-001	2.610053e+002	1.389118e-002
952	2.769088e+002	2.287480e-001	2.610053e+002	1.389118e-002
953	2.769089e+002	2.287480e-001	2.610054e+002	1.389117e-002
954	2.769090e+002	2.287479e-001	2.610054e+002	1.389117e-002
955	2.769091e+002	2.287478e-001	2.610055e+002	1.389116e-002
956	2.769093e+002	2.287478e-001	2.610055e+002	1.389116e-002
957	2.769094e+002	2.287477e-001	2.610056e+002	1.389115e-002
958	2.769095e+002	2.287476e-001	2.610056e+002	1.389115e-002
959	2.769096e+002	2.287475e-001	2.610057e+002	1.389114e-002
960	2.769098e+002	2.287475e-001	2.610057e+002	1.389114e-002
961	2.769099e+002	2.287474e-001	2.610058e+002	1.389113e-002
962	2.769100e+002	2.287473e-001	2.610058e+002	1.389113e-002
963	2.769101e+002	2.287473e-001	2.610059e+002	1.389112e-002
964	2.769102e+002	2.287472e-001	2.610059e+002	1.389111e-002
965	2.769104e+002	2.287471e-001	2.610060e+002	1.389111e-002
966	2.769105e+002	2.287470e-001	2.610060e+002	1.389110e-002
967	2.769106e+002	2.287470e-001	2.610061e+002	1.389110e-002
968	2.769107e+002	2.287469e-001	2.610061e+002	1.389109e-002
969	2.769109e+002	2.287468e-001	2.610062e+002	1.389109e-002
970	2.769110e+002	2.287468e-001	2.610062e+002	1.389108e-002
971	2.769111e+002	2.287467e-001	2.610063e+002	1.389108e-002
972	2.769112e+002	2.287466e-001	2.610063e+002	1.389107e-002
973	2.769113e+002	2.287465e-001	2.610064e+002	1.389107e-002
974	2.769115e+002	2.287465e-001	2.610064e+002	1.389106e-002
975	2.769116e+002	2.287464e-001	2.610065e+002	1.389106e-002
976	2.769117e+002	2.287463e-001	2.610065e+002	1.389105e-002
977	2.769118e+002	2.287463e-001	2.610066e+002	1.389105e-002
978	2.769120e+002	2.287462e-001	2.610066e+002	1.389104e-002
979	2.769121e+002	2.287461e-001	2.610067e+002	1.389103e-002
980	2.769122e+002	2.287460e-001	2.610067e+002	1.389103e-002
981	2.769123e+002	2.287460e-001	2.610068e+002	1.389102e-002
982	2.769124e+002	2.287459e-001	2.610068e+002	1.389102e-002
983	2.769126e+002	2.287458e-001	2.610069e+002	1.389101e-002
984	2.769127e+002	2.287458e-001	2.610069e+002	1.389101e-002
985	2.769128e+002	2.287457e-001	2.610070e+002	1.389100e-002
986	2.769129e+002	2.287456e-001	2.610070e+002	1.389100e-002
987	2.769131e+002	2.287455e-001	2.610071e+002	1.389099e-002
988	2.769132e+002	2.287455e-001	2.610071e+002	1.389099e-002
989	2.769133e+002	2.287454e-001	2.610072e+002	1.389098e-002
990	2.769134e+002	2.287453e-001	2.610072e+002	1.389098e-002
991	2.769135e+002	2.287453e-001	2.610073e+002	1.389097e-002
992	2.769137e+002	2.287452e-001	2.610073e+002	1.389096e-002
993	2.769138e+002	2.287451e-001	2.610074e+002	1.389096e-002
994	2.769139e+002	2.287450e-001	2.610074e+002	1.389095e-002
995	2.769140e+002	2.287450e-001	2.610075e+002	1.389095e-002
996	2.769142e+002	2.287449e-001	2.610075e+002	1.389094e-002
997	2.769143e+002	2.287448e-001	2.610076e+002	1.389094e-002
998	2.769144e+002	2.287448e-001	2.610076e+002	1.389093e-002
999	2.769145e+002	2.287447e-001	2.610077e+002	1.389093e-002
1000	2.769146e+002	2.287446e-001	2.610077e+002	1.389092e-002
1001	2.769148e+002	2.287445e-001	2.610078e+002	1.388643e-002
