# Supplementary material for: Determinants of Beat-to-Beat Variability of Repolarization Duration in the Canine Ventricular Myocyte: A Computational Analysis
Source: PLoS Comput Biol. 2013 Aug 22;9(8):e1003202. doi: 10.1371/journal.pcbi.1003202 (PMC3749940; doi:10.1371/journal.pcbi.1003202)
Supplement: Software S1 — Implementation of stochastic model in C. (ZIP) [file pcbi.1003202.s003.zip › Source PLOS Comput Biol/Example/Cell_0000_Det_400_ms_APD.txt]

1	0.000000e+000	-2.000000e+003	0.000000e+000	0.000000e+000
2	2.951431e+002	2.299810e-001	2.884577e+002	1.690620e-002
3	2.410267e+002	1.346304e-001	2.657603e+002	1.864547e-002
4	2.429216e+002	1.433899e-001	2.660540e+002	2.166705e-002
5	2.372660e+002	1.447819e-001	2.660648e+002	2.424637e-002
6	2.344052e+002	1.469375e-001	2.660659e+002	2.668711e-002
7	2.324643e+002	1.492041e-001	2.660470e+002	2.897438e-002
8	2.312239e+002	1.516272e-001	2.660564e+002	3.112529e-002
9	2.304459e+002	1.541621e-001	2.660608e+002	3.315300e-002
