# Supplementary material for: Determinants of Beat-to-Beat Variability of Repolarization Duration in the Canine Ventricular Myocyte: A Computational Analysis
Source: PLoS Comput Biol. 2013 Aug 22;9(8):e1003202. doi: 10.1371/journal.pcbi.1003202 (PMC3749940; doi:10.1371/journal.pcbi.1003202)
Supplement: Software S1 — Implementation of stochastic model in C. (ZIP) [file pcbi.1003202.s003.zip › Source PLOS Comput Biol/Example/Cell_0000_Det_500_ms.txt]

0.000000e+000	-8.698696e+001	1.621134e-001	-2.647526e-004
5.008849e-001	-4.787313e+001	1.621275e-001	-4.567312e+000
1.000885e+000	-2.839801e+001	1.621498e-001	-1.178309e+002
1.505885e+000	4.111456e+001	1.622070e-001	-1.953926e+001
2.006087e+000	4.250417e+001	1.622847e-001	-2.434651e-001
2.506088e+000	4.042739e+001	1.623632e-001	-9.810226e-002
3.006089e+000	3.651769e+001	1.624417e-001	-1.077061e-001
3.506089e+000	3.134479e+001	1.625208e-001	-1.221243e-001
4.006089e+000	2.293275e+001	1.626441e-001	-1.454015e-001
4.506089e+000	1.556504e+001	1.635483e-001	-1.653704e-001
5.006089e+000	9.653137e+000	1.659049e-001	-1.807031e-001
5.506089e+000	4.854952e+000	1.699843e-001	-1.923358e-001
6.006089e+000	9.504593e-001	1.760256e-001	-2.009227e-001
6.506089e+000	-2.190487e+000	1.842167e-001	-2.069579e-001
7.006089e+000	-4.670035e+000	1.946384e-001	-2.109390e-001
7.506090e+000	-6.576962e+000	2.072077e-001	-2.133653e-001
8.006092e+000	-7.987401e+000	2.216246e-001	-2.146936e-001
8.506101e+000	-8.958552e+000	2.373213e-001	-2.152945e-001
9.006186e+000	-9.542479e+000	2.535236e-001	-2.154557e-001
9.508789e+000	-9.818532e+000	2.695641e-001	-2.153955e-001
1.002494e+001	-9.884676e+000	2.852602e-001	-2.152474e-001
1.052524e+001	-9.820084e+000	2.994871e-001	-2.150555e-001
1.102999e+001	-9.672165e+000	3.127859e-001	-2.148401e-001
1.153483e+001	-9.467599e+000	3.250862e-001	-2.145984e-001
1.203703e+001	-9.222054e+000	3.364121e-001	-2.143295e-001
1.253834e+001	-8.944149e+000	3.469018e-001	-2.140306e-001
1.303925e+001	-8.640223e+000	3.566528e-001	-2.136995e-001
1.353994e+001	-8.315221e+000	3.657447e-001	-2.133350e-001
1.404051e+001	-7.973099e+000	3.742445e-001	-2.129365e-001
1.454098e+001	-7.617028e+000	3.822090e-001	-2.125039e-001
1.504140e+001	-7.249552e+000	3.896866e-001	-2.120375e-001
1.554178e+001	-6.872704e+000	3.967186e-001	-2.115377e-001
1.604213e+001	-6.488113e+000	4.033409e-001	-2.110054e-001
1.654246e+001	-6.097085e+000	4.095845e-001	-2.104415e-001
1.704277e+001	-5.700671e+000	4.154769e-001	-2.098469e-001
1.754307e+001	-5.299721e+000	4.210421e-001	-2.092229e-001
1.804335e+001	-4.894927e+000	4.263017e-001	-2.085705e-001
1.854363e+001	-4.486861e+000	4.312749e-001	-2.078908e-001
1.904389e+001	-4.076000e+000	4.359790e-001	-2.071850e-001
1.954416e+001	-3.662756e+000	4.404299e-001	-2.064541e-001
2.004441e+001	-3.247493e+000	4.446416e-001	-2.056993e-001
2.054467e+001	-2.830544e+000	4.486274e-001	-2.049219e-001
2.104491e+001	-2.412227e+000	4.523992e-001	-2.041229e-001
2.154516e+001	-1.992854e+000	4.559679e-001	-2.033036e-001
2.204541e+001	-1.572743e+000	4.593437e-001	-2.024653e-001
2.254565e+001	-1.152223e+000	4.625360e-001	-2.016092e-001
2.304589e+001	-7.316417e-001	4.655534e-001	-2.007367e-001
2.354614e+001	-3.113675e-001	4.684040e-001	-1.998493e-001
2.404639e+001	1.082054e-001	4.710953e-001	-1.989485e-001
2.454663e+001	5.266575e-001	4.736341e-001	-1.980357e-001
2.504689e+001	9.435432e-001	4.760270e-001	-1.971128e-001
2.554714e+001	1.358392e+000	4.782800e-001	-1.961813e-001
2.604741e+001	1.770711e+000	4.803987e-001	-1.952430e-001
2.654768e+001	2.179985e+000	4.823882e-001	-1.942998e-001
2.704796e+001	2.585685e+000	4.842536e-001	-1.933536e-001
2.754826e+001	2.987269e+000	4.859993e-001	-1.924062e-001
2.804856e+001	3.384186e+000	4.876296e-001	-1.914595e-001
2.854889e+001	3.775884e+000	4.891487e-001	-1.905156e-001
2.904923e+001	4.161812e+000	4.905603e-001	-1.895763e-001
2.954960e+001	4.541429e+000	4.918681e-001	-1.886435e-001
3.004999e+001	4.914204e+000	4.930756e-001	-1.877191e-001
3.055042e+001	5.279629e+000	4.941860e-001	-1.868049e-001
3.105089e+001	5.637215e+000	4.952027e-001	-1.859026e-001
3.155140e+001	5.986502e+000	4.961287e-001	-1.850140e-001
3.205197e+001	6.327060e+000	4.969669e-001	-1.841406e-001
3.255260e+001	6.658495e+000	4.977204e-001	-1.832839e-001
3.305331e+001	6.980451e+000	4.983921e-001	-1.824452e-001
3.355412e+001	7.292607e+000	4.989846e-001	-1.816258e-001
3.405504e+001	7.594688e+000	4.995006e-001	-1.808268e-001
3.455610e+001	7.886458e+000	4.999430e-001	-1.800492e-001
3.505732e+001	8.167725e+000	5.003141e-001	-1.792939e-001
3.555876e+001	8.438336e+000	5.006164e-001	-1.785617e-001
3.606045e+001	8.698185e+000	5.008525e-001	-1.778530e-001
3.656246e+001	8.947203e+000	5.010245e-001	-1.771685e-001
3.706486e+001	9.185363e+000	5.011348e-001	-1.765084e-001
3.756778e+001	9.412679e+000	5.011854e-001	-1.758731e-001
3.807133e+001	9.629201e+000	5.011784e-001	-1.752625e-001
3.857572e+001	9.835018e+000	5.011157e-001	-1.746767e-001
3.907612e+001	1.002836e+001	5.010004e-001	-1.741210e-001
3.957790e+001	1.021149e+001	5.008338e-001	-1.735892e-001
4.008152e+001	1.038461e+001	5.006172e-001	-1.730809e-001
4.058248e+001	1.054636e+001	5.003543e-001	-1.726003e-001
4.108673e+001	1.069882e+001	5.000440e-001	-1.721414e-001
4.159032e+001	1.084092e+001	4.996899e-001	-1.717077e-001
4.209492e+001	1.097331e+001	4.992926e-001	-1.712974e-001
4.259761e+001	1.109549e+001	4.988562e-001	-1.709123e-001
4.310177e+001	1.120851e+001	4.983794e-001	-1.705493e-001
4.360689e+001	1.131244e+001	4.978638e-001	-1.702084e-001
4.410832e+001	1.140663e+001	4.973161e-001	-1.698921e-001
4.460920e+001	1.149205e+001	4.967347e-001	-1.695975e-001
4.511634e+001	1.156996e+001	4.961125e-001	-1.693205e-001
4.562382e+001	1.163953e+001	4.954575e-001	-1.690642e-001
4.613012e+001	1.170086e+001	4.947731e-001	-1.688284e-001
4.664445e+001	1.175516e+001	4.940475e-001	-1.686094e-001
4.714515e+001	1.180053e+001	4.933129e-001	-1.684152e-001
4.767589e+001	1.184088e+001	4.925055e-001	-1.682295e-001
4.821924e+001	1.187423e+001	4.916495e-001	-1.680602e-001
4.874977e+001	1.189935e+001	4.907865e-001	-1.679137e-001
4.934346e+001	1.191912e+001	4.897904e-001	-1.677696e-001
4.989379e+001	1.192986e+001	4.888397e-001	-1.676524e-001
5.040432e+001	1.193351e+001	4.879352e-001	-1.675573e-001
5.096522e+001	1.193074e+001	4.869174e-001	-1.674682e-001
5.156716e+001	1.192019e+001	4.857984e-001	-1.673903e-001
5.219828e+001	1.190105e+001	4.845968e-001	-1.673278e-001
5.277422e+001	1.187656e+001	4.834760e-001	-1.672855e-001
5.334409e+001	1.184587e+001	4.823446e-001	-1.672607e-001
5.388434e+001	1.181116e+001	4.812528e-001	-1.672534e-001
5.440768e+001	1.177262e+001	4.801784e-001	-1.672596e-001
5.492569e+001	1.172995e+001	4.790998e-001	-1.672771e-001
5.542784e+001	1.168448e+001	4.780406e-001	-1.673043e-001
5.593227e+001	1.163490e+001	4.769636e-001	-1.673411e-001
5.643616e+001	1.158164e+001	4.758755e-001	-1.673868e-001
5.694085e+001	1.152469e+001	4.747741e-001	-1.674414e-001
5.744892e+001	1.146387e+001	4.736540e-001	-1.675046e-001
5.795388e+001	1.140010e+001	4.725303e-001	-1.675754e-001
5.846051e+001	1.133291e+001	4.713928e-001	-1.676540e-001
5.896435e+001	1.126304e+001	4.702521e-001	-1.677394e-001
5.946947e+001	1.119006e+001	4.690996e-001	-1.678319e-001
5.997166e+001	1.111469e+001	4.679452e-001	-1.679304e-001
6.047407e+001	1.103661e+001	4.667825e-001	-1.680352e-001
6.097905e+001	1.095554e+001	4.656062e-001	-1.681466e-001
6.148192e+001	1.087231e+001	4.644277e-001	-1.682632e-001
6.198461e+001	1.078673e+001	4.632430e-001	-1.683853e-001
6.248863e+001	1.069862e+001	4.620488e-001	-1.685128e-001
6.298906e+001	1.060894e+001	4.608572e-001	-1.686445e-001
6.349321e+001	1.051648e+001	4.596513e-001	-1.687818e-001
6.399590e+001	1.042225e+001	4.584438e-001	-1.689233e-001
6.449797e+001	1.032618e+001	4.572328e-001	-1.690690e-001
6.500016e+001	1.022820e+001	4.560172e-001	-1.692187e-001
6.550304e+001	1.012828e+001	4.547958e-001	-1.693726e-001
6.600710e+001	1.002637e+001	4.535676e-001	-1.695307e-001
6.650711e+001	9.923611e+000	4.523458e-001	-1.696910e-001
6.700917e+001	9.818822e+000	4.511159e-001	-1.698553e-001
6.751357e+001	9.711981e+000	4.498773e-001	-1.700236e-001
6.801501e+001	9.604269e+000	4.486433e-001	-1.701941e-001
6.851933e+001	9.494488e+000	4.473998e-001	-1.703684e-001
6.902123e+001	9.383846e+000	4.461603e-001	-1.705447e-001
6.952641e+001	9.271128e+000	4.449108e-001	-1.707248e-001
7.002955e+001	9.157565e+000	4.436647e-001	-1.709067e-001
7.053086e+001	9.043174e+000	4.424219e-001	-1.710903e-001
7.103591e+001	8.926719e+000	4.411686e-001	-1.712775e-001
7.153939e+001	8.809460e+000	4.399184e-001	-1.714664e-001
7.204143e+001	8.691415e+000	4.386711e-001	-1.716567e-001
7.254215e+001	8.572606e+000	4.374266e-001	-1.718484e-001
7.304701e+001	8.451763e+000	4.361716e-001	-1.720435e-001
7.355072e+001	8.330179e+000	4.349194e-001	-1.722399e-001
7.405338e+001	8.207875e+000	4.336700e-001	-1.724375e-001
7.455504e+001	8.084870e+000	4.324234e-001	-1.726362e-001
7.505578e+001	7.961183e+000	4.311796e-001	-1.728360e-001
7.556099e+001	7.835506e+000	4.299254e-001	-1.730389e-001
7.606538e+001	7.709170e+000	4.286742e-001	-1.732428e-001
7.656900e+001	7.582194e+000	4.274258e-001	-1.734476e-001
7.707192e+001	7.454594e+000	4.261805e-001	-1.736531e-001
7.757416e+001	7.326387e+000	4.249381e-001	-1.738594e-001
7.807577e+001	7.197590e+000	4.236987e-001	-1.740664e-001
7.857679e+001	7.068219e+000	4.224625e-001	-1.742741e-001
7.907726e+001	6.938289e+000	4.212294e-001	-1.744823e-001
7.958245e+001	6.806439e+000	4.199866e-001	-1.746932e-001
8.008714e+001	6.674047e+000	4.187470e-001	-1.749047e-001
8.059134e+001	6.541128e+000	4.175108e-001	-1.751165e-001
8.109509e+001	6.407696e+000	4.162781e-001	-1.753287e-001
8.159841e+001	6.273763e+000	4.150488e-001	-1.755413e-001
8.210131e+001	6.139343e+000	4.138230e-001	-1.757541e-001
8.260382e+001	6.004446e+000	4.126007e-001	-1.759672e-001
8.310596e+001	5.869086e+000	4.113821e-001	-1.761804e-001
8.360774e+001	5.733272e+000	4.101672e-001	-1.763938e-001
8.410919e+001	5.597016e+000	4.089559e-001	-1.766073e-001
8.461031e+001	5.460328e+000	4.077485e-001	-1.768208e-001
8.511112e+001	5.323218e+000	4.065448e-001	-1.770344e-001
8.561163e+001	5.185696e+000	4.053450e-001	-1.772479e-001
8.611186e+001	5.047769e+000	4.041491e-001	-1.774613e-001
8.661702e+001	4.908005e+000	4.029448e-001	-1.776769e-001
8.712191e+001	4.767847e+000	4.017445e-001	-1.778923e-001
8.762654e+001	4.627302e+000	4.005484e-001	-1.781075e-001
8.813093e+001	4.486379e+000	3.993564e-001	-1.783225e-001
8.863508e+001	4.345085e+000	3.981686e-001	-1.785372e-001
8.913899e+001	4.203428e+000	3.969850e-001	-1.787516e-001
8.964269e+001	4.061415e+000	3.958057e-001	-1.789657e-001
9.014617e+001	3.919052e+000	3.946307e-001	-1.791793e-001
9.064944e+001	3.776345e+000	3.934601e-001	-1.793926e-001
9.115251e+001	3.633301e+000	3.922938e-001	-1.796055e-001
9.165539e+001	3.489926e+000	3.911319e-001	-1.798178e-001
9.215808e+001	3.346225e+000	3.899744e-001	-1.800296e-001
9.266059e+001	3.202204e+000	3.888214e-001	-1.802409e-001
9.316292e+001	3.057867e+000	3.876729e-001	-1.804516e-001
9.366508e+001	2.913220e+000	3.865289e-001	-1.806617e-001
9.416708e+001	2.768268e+000	3.853894e-001	-1.808711e-001
9.466891e+001	2.623014e+000	3.842544e-001	-1.810798e-001
9.517058e+001	2.477464e+000	3.831240e-001	-1.812878e-001
9.567210e+001	2.331620e+000	3.819982e-001	-1.814951e-001
9.617347e+001	2.185488e+000	3.808770e-001	-1.817015e-001
9.667469e+001	2.039071e+000	3.797604e-001	-1.819072e-001
9.717578e+001	1.892373e+000	3.786485e-001	-1.821120e-001
9.767672e+001	1.745397e+000	3.775412e-001	-1.823159e-001
9.817753e+001	1.598146e+000	3.764385e-001	-1.825189e-001
9.867820e+001	1.450623e+000	3.753406e-001	-1.827209e-001
9.917875e+001	1.302833e+000	3.742473e-001	-1.829219e-001
9.967916e+001	1.154776e+000	3.731587e-001	-1.831220e-001
1.001795e+002	1.006457e+000	3.720748e-001	-1.833209e-001
1.006796e+002	8.578781e-001	3.709956e-001	-1.835188e-001
1.011797e+002	7.090414e-001	3.699211e-001	-1.837156e-001
1.016848e+002	5.584113e-001	3.688404e-001	-1.839132e-001
1.021897e+002	4.075233e-001	3.677644e-001	-1.841096e-001
1.026946e+002	2.563798e-001	3.666933e-001	-1.843048e-001
1.031994e+002	1.049829e-001	3.656270e-001	-1.844986e-001
1.037040e+002	-4.666512e-002	3.645655e-001	-1.846912e-001
1.042085e+002	-1.985622e-001	3.635089e-001	-1.848823e-001
1.047129e+002	-3.507064e-001	3.624570e-001	-1.850721e-001
1.052173e+002	-5.030956e-001	3.614100e-001	-1.852604e-001
1.057215e+002	-6.557281e-001	3.603679e-001	-1.854473e-001
1.062256e+002	-8.086019e-001	3.593305e-001	-1.856326e-001
1.067296e+002	-9.617154e-001	3.582979e-001	-1.858164e-001
1.072335e+002	-1.115067e+000	3.572702e-001	-1.859985e-001
1.077373e+002	-1.268654e+000	3.562473e-001	-1.861791e-001
1.082411e+002	-1.422476e+000	3.552291e-001	-1.863579e-001
1.087447e+002	-1.576531e+000	3.542158e-001	-1.865350e-001
1.092483e+002	-1.730817e+000	3.532072e-001	-1.867104e-001
1.097517e+002	-1.885333e+000	3.522035e-001	-1.868840e-001
1.102551e+002	-2.040077e+000	3.512044e-001	-1.870557e-001
1.107584e+002	-2.195048e+000	3.502102e-001	-1.872255e-001
1.112615e+002	-2.350243e+000	3.492207e-001	-1.873933e-001
1.117647e+002	-2.505662e+000	3.482359e-001	-1.875592e-001
1.122677e+002	-2.661304e+000	3.472559e-001	-1.877230e-001
1.127706e+002	-2.817165e+000	3.462806e-001	-1.878848e-001
1.132735e+002	-2.973246e+000	3.453100e-001	-1.880444e-001
1.137763e+002	-3.129544e+000	3.443441e-001	-1.882019e-001
1.142790e+002	-3.286058e+000	3.433828e-001	-1.883571e-001
1.147816e+002	-3.442786e+000	3.424262e-001	-1.885100e-001
1.152841e+002	-3.599727e+000	3.414743e-001	-1.886606e-001
1.157866e+002	-3.756879e+000	3.405271e-001	-1.888088e-001
1.162890e+002	-3.914240e+000	3.395844e-001	-1.889545e-001
1.167914e+002	-4.071808e+000	3.386464e-001	-1.890978e-001
1.172936e+002	-4.229583e+000	3.377129e-001	-1.892385e-001
1.177958e+002	-4.387561e+000	3.367841e-001	-1.893766e-001
1.182979e+002	-4.545742e+000	3.358598e-001	-1.895120e-001
1.188000e+002	-4.704123e+000	3.349401e-001	-1.896447e-001
1.193020e+002	-4.862702e+000	3.340248e-001	-1.897747e-001
1.198039e+002	-5.021478e+000	3.331142e-001	-1.899017e-001
1.203057e+002	-5.180448e+000	3.322080e-001	-1.900259e-001
1.208075e+002	-5.339611e+000	3.313062e-001	-1.901471e-001
1.213093e+002	-5.498963e+000	3.304090e-001	-1.902653e-001
1.218109e+002	-5.658503e+000	3.295162e-001	-1.903804e-001
1.223126e+002	-5.818228e+000	3.286278e-001	-1.904923e-001
1.228141e+002	-5.978136e+000	3.277439e-001	-1.906009e-001
1.233156e+002	-6.138224e+000	3.268643e-001	-1.907063e-001
1.238170e+002	-6.298490e+000	3.259891e-001	-1.908083e-001
1.243184e+002	-6.458931e+000	3.251183e-001	-1.909069e-001
1.248198e+002	-6.619544e+000	3.242518e-001	-1.910019e-001
1.253210e+002	-6.780326e+000	3.233897e-001	-1.910934e-001
1.258223e+002	-6.941274e+000	3.225318e-001	-1.911812e-001
1.263235e+002	-7.102385e+000	3.216782e-001	-1.912653e-001
1.268246e+002	-7.263656e+000	3.208289e-001	-1.913456e-001
1.273257e+002	-7.425083e+000	3.199838e-001	-1.914219e-001
1.278267e+002	-7.586664e+000	3.191429e-001	-1.914944e-001
1.283277e+002	-7.748393e+000	3.183063e-001	-1.915628e-001
1.288286e+002	-7.910268e+000	3.174738e-001	-1.916270e-001
1.293295e+002	-8.072284e+000	3.166455e-001	-1.916871e-001
1.298304e+002	-8.234438e+000	3.158213e-001	-1.917429e-001
1.303312e+002	-8.396725e+000	3.150012e-001	-1.917943e-001
1.308320e+002	-8.559142e+000	3.141853e-001	-1.918413e-001
1.313328e+002	-8.721682e+000	3.133734e-001	-1.918837e-001
1.318335e+002	-8.884343e+000	3.125656e-001	-1.919215e-001
1.323342e+002	-9.047119e+000	3.117619e-001	-1.919546e-001
1.328348e+002	-9.210005e+000	3.109622e-001	-1.919829e-001
1.333355e+002	-9.372997e+000	3.101664e-001	-1.920063e-001
1.338361e+002	-9.536088e+000	3.093747e-001	-1.920247e-001
1.343366e+002	-9.699274e+000	3.085869e-001	-1.920381e-001
1.348372e+002	-9.862549e+000	3.078031e-001	-1.920463e-001
1.353377e+002	-1.002591e+001	3.070231e-001	-1.920493e-001
1.358382e+002	-1.018934e+001	3.062471e-001	-1.920469e-001
1.363387e+002	-1.035285e+001	3.054750e-001	-1.920391e-001
1.368391e+002	-1.051642e+001	3.047067e-001	-1.920258e-001
1.373396e+002	-1.068005e+001	3.039423e-001	-1.920068e-001
1.378400e+002	-1.084373e+001	3.031816e-001	-1.919821e-001
1.383404e+002	-1.100746e+001	3.024248e-001	-1.919517e-001
1.388408e+002	-1.117123e+001	3.016718e-001	-1.919153e-001
1.393412e+002	-1.133502e+001	3.009225e-001	-1.918729e-001
1.398416e+002	-1.149885e+001	3.001769e-001	-1.918244e-001
1.403420e+002	-1.166269e+001	2.994351e-001	-1.917697e-001
1.408424e+002	-1.182654e+001	2.986970e-001	-1.917088e-001
1.413428e+002	-1.199039e+001	2.979625e-001	-1.916414e-001
1.418432e+002	-1.215423e+001	2.972317e-001	-1.915676e-001
1.423436e+002	-1.231806e+001	2.965046e-001	-1.914872e-001
1.428439e+002	-1.248187e+001	2.957811e-001	-1.914002e-001
1.433444e+002	-1.264566e+001	2.950611e-001	-1.913064e-001
1.438448e+002	-1.280940e+001	2.943448e-001	-1.912057e-001
1.443452e+002	-1.297310e+001	2.936320e-001	-1.910981e-001
1.448456e+002	-1.313675e+001	2.929227e-001	-1.909834e-001
1.453461e+002	-1.330034e+001	2.922170e-001	-1.908617e-001
1.458466e+002	-1.346385e+001	2.915148e-001	-1.907327e-001
1.463471e+002	-1.362729e+001	2.908160e-001	-1.905963e-001
1.468476e+002	-1.379065e+001	2.901208e-001	-1.904526e-001
1.473481e+002	-1.395391e+001	2.894289e-001	-1.903014e-001
1.478487e+002	-1.411708e+001	2.887405e-001	-1.901426e-001
1.483493e+002	-1.428014e+001	2.880556e-001	-1.899762e-001
1.488499e+002	-1.444308e+001	2.873740e-001	-1.898020e-001
1.493506e+002	-1.460591e+001	2.866957e-001	-1.896199e-001
1.498513e+002	-1.476861e+001	2.860209e-001	-1.894300e-001
1.503521e+002	-1.493117e+001	2.853493e-001	-1.892320e-001
1.508528e+002	-1.509360e+001	2.846811e-001	-1.890259e-001
1.513537e+002	-1.525589e+001	2.840162e-001	-1.888117e-001
1.518545e+002	-1.541803e+001	2.833546e-001	-1.885893e-001
1.523555e+002	-1.558002e+001	2.826963e-001	-1.883585e-001
1.528564e+002	-1.574185e+001	2.820412e-001	-1.881193e-001
1.533574e+002	-1.590353e+001	2.813894e-001	-1.878716e-001
1.538585e+002	-1.606506e+001	2.807408e-001	-1.876153e-001
1.543596e+002	-1.622642e+001	2.800954e-001	-1.873504e-001
1.548607e+002	-1.638763e+001	2.794532e-001	-1.870768e-001
1.553619e+002	-1.654869e+001	2.788142e-001	-1.867943e-001
1.558631e+002	-1.670959e+001	2.781784e-001	-1.865030e-001
1.563644e+002	-1.687034e+001	2.775457e-001	-1.862026e-001
1.568658e+002	-1.703096e+001	2.769162e-001	-1.858932e-001
1.573671e+002	-1.719143e+001	2.762898e-001	-1.855747e-001
1.578685e+002	-1.735178e+001	2.756665e-001	-1.852469e-001
1.583700e+002	-1.751201e+001	2.750464e-001	-1.849097e-001
1.588715e+002	-1.767213e+001	2.744294e-001	-1.845631e-001
1.593730e+002	-1.783215e+001	2.738154e-001	-1.842069e-001
1.598745e+002	-1.799210e+001	2.732046e-001	-1.838411e-001
1.603761e+002	-1.815198e+001	2.725968e-001	-1.834655e-001
1.608777e+002	-1.831181e+001	2.719921e-001	-1.830800e-001
1.613793e+002	-1.847162e+001	2.713905e-001	-1.826845e-001
1.618808e+002	-1.863142e+001	2.707919e-001	-1.822788e-001
1.623824e+002	-1.879124e+001	2.701964e-001	-1.818627e-001
1.628840e+002	-1.895110e+001	2.696039e-001	-1.814362e-001
1.633855e+002	-1.911103e+001	2.690145e-001	-1.809991e-001
1.638871e+002	-1.927106e+001	2.684281e-001	-1.805512e-001
1.643885e+002	-1.943122e+001	2.678448e-001	-1.800922e-001
1.648899e+002	-1.959155e+001	2.672645e-001	-1.796220e-001
1.653913e+002	-1.975208e+001	2.666872e-001	-1.791404e-001
1.658926e+002	-1.991284e+001	2.661130e-001	-1.786472e-001
1.663938e+002	-2.007389e+001	2.655417e-001	-1.781420e-001
1.668949e+002	-2.023525e+001	2.649735e-001	-1.776247e-001
1.673959e+002	-2.039697e+001	2.644084e-001	-1.770949e-001
1.678968e+002	-2.055911e+001	2.638462e-001	-1.765523e-001
1.683975e+002	-2.072171e+001	2.632870e-001	-1.759968e-001
1.688981e+002	-2.088481e+001	2.627309e-001	-1.754278e-001
1.693985e+002	-2.104848e+001	2.621778e-001	-1.748450e-001
1.698988e+002	-2.121277e+001	2.616276e-001	-1.742481e-001
1.703989e+002	-2.137773e+001	2.610805e-001	-1.736366e-001
1.709039e+002	-2.154512e+001	2.605308e-001	-1.730037e-001
1.714087e+002	-2.171332e+001	2.599841e-001	-1.723549e-001
1.719132e+002	-2.188241e+001	2.594405e-001	-1.716900e-001
1.724176e+002	-2.205244e+001	2.588998e-001	-1.710082e-001
1.729217e+002	-2.222350e+001	2.583622e-001	-1.703090e-001
1.734255e+002	-2.239565e+001	2.578276e-001	-1.695919e-001
1.739291e+002	-2.256897e+001	2.572960e-001	-1.688562e-001
1.744325e+002	-2.274354e+001	2.567673e-001	-1.681013e-001
1.749356e+002	-2.291945e+001	2.562417e-001	-1.673264e-001
1.754384e+002	-2.309676e+001	2.557189e-001	-1.665308e-001
1.759409e+002	-2.327559e+001	2.551991e-001	-1.657137e-001
1.764431e+002	-2.345600e+001	2.546821e-001	-1.648744e-001
1.769451e+002	-2.363810e+001	2.541681e-001	-1.640119e-001
1.774468e+002	-2.382199e+001	2.536569e-001	-1.631253e-001
1.779482e+002	-2.400775e+001	2.531485e-001	-1.622137e-001
1.784493e+002	-2.419550e+001	2.526430e-001	-1.612761e-001
1.789502e+002	-2.438534e+001	2.521402e-001	-1.603115e-001
1.794508e+002	-2.457737e+001	2.516402e-001	-1.593186e-001
1.799511e+002	-2.477171e+001	2.511430e-001	-1.582965e-001
1.804511e+002	-2.496848e+001	2.506485e-001	-1.572438e-001
1.809559e+002	-2.516982e+001	2.501516e-001	-1.561482e-001
1.814605e+002	-2.537388e+001	2.496575e-001	-1.550187e-001
1.819648e+002	-2.558079e+001	2.491661e-001	-1.538541e-001
1.824688e+002	-2.579069e+001	2.486773e-001	-1.526527e-001
1.829727e+002	-2.600372e+001	2.481912e-001	-1.514131e-001
1.834763e+002	-2.622002e+001	2.477076e-001	-1.501336e-001
1.839796e+002	-2.643974e+001	2.472266e-001	-1.488126e-001
1.844828e+002	-2.666303e+001	2.467481e-001	-1.474484e-001
1.849857e+002	-2.689004e+001	2.462721e-001	-1.460391e-001
1.854884e+002	-2.712095e+001	2.457986e-001	-1.445829e-001
1.859910e+002	-2.735590e+001	2.453275e-001	-1.430780e-001
1.864934e+002	-2.759508e+001	2.448588e-001	-1.415224e-001
1.869956e+002	-2.783866e+001	2.443925e-001	-1.399140e-001
1.874976e+002	-2.808682e+001	2.439285e-001	-1.382510e-001
1.879995e+002	-2.833974e+001	2.434668e-001	-1.365312e-001
1.885013e+002	-2.859762e+001	2.430074e-001	-1.347526e-001
1.890029e+002	-2.886063e+001	2.425503e-001	-1.329131e-001
1.895044e+002	-2.912898e+001	2.420953e-001	-1.310107e-001
1.900057e+002	-2.940286e+001	2.416426e-001	-1.290434e-001
1.905070e+002	-2.968249e+001	2.411920e-001	-1.270092e-001
1.910082e+002	-2.996806e+001	2.407435e-001	-1.249063e-001
1.915092e+002	-3.025977e+001	2.402972e-001	-1.227328e-001
1.920102e+002	-3.055785e+001	2.398529e-001	-1.204871e-001
1.925111e+002	-3.086249e+001	2.394107e-001	-1.181679e-001
1.930119e+002	-3.117391e+001	2.389705e-001	-1.157737e-001
1.935127e+002	-3.149232e+001	2.385323e-001	-1.133037e-001
1.940133e+002	-3.181793e+001	2.380961e-001	-1.107572e-001
1.945140e+002	-3.215094e+001	2.376618e-001	-1.081337e-001
1.950145e+002	-3.249157e+001	2.372295e-001	-1.054334e-001
1.955151e+002	-3.284002e+001	2.367991e-001	-1.026567e-001
1.960155e+002	-3.319649e+001	2.363705e-001	-9.980471e-002
1.965160e+002	-3.356118e+001	2.359438e-001	-9.687892e-002
1.970164e+002	-3.393428e+001	2.355189e-001	-9.388154e-002
1.975167e+002	-3.431599e+001	2.350959e-001	-9.081542e-002
1.980171e+002	-3.470650e+001	2.346746e-001	-8.768412e-002
1.985174e+002	-3.510600e+001	2.342551e-001	-8.449195e-002
1.990176e+002	-3.551466e+001	2.338374e-001	-8.124400e-002
1.995179e+002	-3.593268e+001	2.334214e-001	-7.794619e-002
2.000181e+002	-3.636023e+001	2.330071e-001	-7.460526e-002
2.005183e+002	-3.679749e+001	2.325946e-001	-7.122877e-002
2.010185e+002	-3.724465e+001	2.321837e-001	-6.782512e-002
2.015187e+002	-3.770189e+001	2.317744e-001	-6.440348e-002
2.020188e+002	-3.816941e+001	2.313668e-001	-6.097378e-002
2.025190e+002	-3.864738e+001	2.309609e-001	-5.754664e-002
2.030191e+002	-3.913603e+001	2.305565e-001	-5.413329e-002
2.035192e+002	-3.963555e+001	2.301537e-001	-5.074548e-002
2.040194e+002	-4.014616e+001	2.297526e-001	-4.739534e-002
2.045195e+002	-4.066810e+001	2.293530e-001	-4.409531e-002
2.050196e+002	-4.120161e+001	2.289549e-001	-4.085791e-002
2.055196e+002	-4.174697e+001	2.285584e-001	-3.769566e-002
2.060197e+002	-4.230444e+001	2.281634e-001	-3.462086e-002
2.065198e+002	-4.287433e+001	2.277699e-001	-3.164542e-002
2.070199e+002	-4.345698e+001	2.273779e-001	-2.878068e-002
2.075199e+002	-4.405272e+001	2.269874e-001	-2.603722e-002
2.080200e+002	-4.466193e+001	2.265984e-001	-2.342467e-002
2.085200e+002	-4.528502e+001	2.262109e-001	-2.095154e-002
2.090201e+002	-4.592243e+001	2.258247e-001	-1.862504e-002
2.095201e+002	-4.657461e+001	2.254400e-001	-1.645093e-002
2.100202e+002	-4.724206e+001	2.250568e-001	-1.443341e-002
2.105202e+002	-4.792533e+001	2.246749e-001	-1.257500e-002
2.110202e+002	-4.862498e+001	2.242945e-001	-1.087648e-002
2.115202e+002	-4.934160e+001	2.239154e-001	-9.336872e-003
2.120203e+002	-5.007583e+001	2.235377e-001	-7.953418e-003
2.125203e+002	-5.082835e+001	2.231613e-001	-6.721674e-003
2.130203e+002	-5.159983e+001	2.227864e-001	-5.635598e-003
2.135203e+002	-5.239100e+001	2.224127e-001	-4.687705e-003
2.140204e+002	-5.320258e+001	2.220404e-001	-3.869264e-003
2.145204e+002	-5.403531e+001	2.216694e-001	-3.170529e-003
2.150204e+002	-5.488989e+001	2.212997e-001	-2.581007e-003
2.155204e+002	-5.576703e+001	2.209313e-001	-2.089743e-003
2.160204e+002	-5.666734e+001	2.205642e-001	-1.685610e-003
2.165204e+002	-5.759138e+001	2.201983e-001	-1.357595e-003
2.170204e+002	-5.853956e+001	2.198338e-001	-1.095065e-003
2.175204e+002	-5.951213e+001	2.194705e-001	-8.879947e-004
2.180204e+002	-6.050910e+001	2.191084e-001	-7.271562e-004
2.185205e+002	-6.153020e+001	2.187476e-001	-6.042533e-004
2.190205e+002	-6.257475e+001	2.183880e-001	-5.120034e-004
2.195205e+002	-6.364165e+001	2.180297e-001	-4.441653e-004
2.200205e+002	-6.472923e+001	2.176726e-001	-3.955187e-004
2.205205e+002	-6.583516e+001	2.173167e-001	-3.618023e-004
2.210205e+002	-6.695640e+001	2.169621e-001	-3.396196e-004
2.215205e+002	-6.808910e+001	2.166087e-001	-3.263240e-004
2.220205e+002	-6.922856e+001	2.162566e-001	-3.198920e-004
2.225205e+002	-7.036924e+001	2.159057e-001	-3.187937e-004
2.230205e+002	-7.150485e+001	2.155561e-001	-3.218690e-004
2.235205e+002	-7.262840e+001	2.152078e-001	-3.282153e-004
2.240205e+002	-7.373249e+001	2.148608e-001	-3.370912e-004
2.245205e+002	-7.480951e+001	2.145152e-001	-3.478393e-004
2.250205e+002	-7.585199e+001	2.141708e-001	-3.598326e-004
2.255205e+002	-7.685290e+001	2.138279e-001	-3.724426e-004
2.260205e+002	-7.780602e+001	2.134864e-001	-3.850310e-004
2.265206e+002	-7.870615e+001	2.131463e-001	-3.969620e-004
2.270206e+002	-7.954935e+001	2.128076e-001	-4.076303e-004
2.275206e+002	-8.033300e+001	2.124704e-001	-4.164974e-004
2.280206e+002	-8.105584e+001	2.121347e-001	-4.231306e-004
2.285207e+002	-8.171788e+001	2.118006e-001	-4.272337e-004
2.290207e+002	-8.232026e+001	2.114679e-001	-4.286662e-004
2.295208e+002	-8.286502e+001	2.111369e-001	-4.274459e-004
2.300209e+002	-8.335497e+001	2.108073e-001	-4.237356e-004
2.305211e+002	-8.379342e+001	2.104793e-001	-4.178172e-004
2.310215e+002	-8.418403e+001	2.101529e-001	-4.100572e-004
2.315220e+002	-8.453066e+001	2.098279e-001	-4.008688e-004
2.320229e+002	-8.483719e+001	2.095044e-001	-3.906764e-004
2.325243e+002	-8.510749e+001	2.091821e-001	-3.798855e-004
2.330268e+002	-8.534530e+001	2.088608e-001	-3.688590e-004
2.335309e+002	-8.555423e+001	2.085401e-001	-3.579017e-004
2.340329e+002	-8.573600e+001	2.082223e-001	-3.473552e-004
2.345350e+002	-8.589454e+001	2.079063e-001	-3.373687e-004
2.350355e+002	-8.603219e+001	2.075928e-001	-3.281066e-004
2.355405e+002	-8.615296e+001	2.072782e-001	-3.195474e-004
2.360437e+002	-8.625742e+001	2.069664e-001	-3.118473e-004
2.365478e+002	-8.634819e+001	2.066557e-001	-3.049680e-004
2.370526e+002	-8.642696e+001	2.063462e-001	-2.989139e-004
2.375592e+002	-8.649542e+001	2.060373e-001	-2.936055e-004
2.380651e+002	-8.655456e+001	2.057305e-001	-2.890291e-004
2.385697e+002	-8.660565e+001	2.054261e-001	-2.851391e-004
2.390791e+002	-8.665027e+001	2.051204e-001	-2.818135e-004
2.395810e+002	-8.668834e+001	2.048210e-001	-2.790732e-004
2.400941e+002	-8.672205e+001	2.045165e-001	-2.767419e-004
2.406458e+002	-8.675324e+001	2.041909e-001	-2.746911e-004
2.411749e+002	-8.677895e+001	2.038805e-001	-2.730943e-004
2.417596e+002	-8.680328e+001	2.035395e-001	-2.716752e-004
2.422605e+002	-8.682119e+001	2.032491e-001	-2.706969e-004
2.428349e+002	-8.683892e+001	2.029180e-001	-2.697952e-004
2.433413e+002	-8.685239e+001	2.026277e-001	-2.691613e-004
2.438831e+002	-8.686491e+001	2.023190e-001	-2.686261e-004
2.444558e+002	-8.687631e+001	2.019947e-001	-2.681949e-004
2.450556e+002	-8.688656e+001	2.016571e-001	-2.678627e-004
2.456796e+002	-8.689569e+001	2.013083e-001	-2.676188e-004
2.463252e+002	-8.690376e+001	2.009500e-001	-2.674488e-004
2.469901e+002	-8.691087e+001	2.005836e-001	-2.673376e-004
2.475003e+002	-8.691564e+001	2.003042e-001	-2.672838e-004
2.480196e+002	-8.691999e+001	2.000215e-001	-2.672488e-004
2.485470e+002	-8.692394e+001	1.997360e-001	-2.672274e-004
2.490821e+002	-8.692755e+001	1.994481e-001	-2.672152e-004
2.496242e+002	-8.693085e+001	1.991582e-001	-2.672081e-004
2.501726e+002	-8.693389e+001	1.988667e-001	-2.672029e-004
2.507267e+002	-8.693670e+001	1.985739e-001	-2.671971e-004
2.512861e+002	-8.693930e+001	1.982802e-001	-2.671886e-004
2.518502e+002	-8.694172e+001	1.979858e-001	-2.671759e-004
2.524186e+002	-8.694398e+001	1.976912e-001	-2.671578e-004
2.529907e+002	-8.694612e+001	1.973964e-001	-2.671337e-004
2.535662e+002	-8.694814e+001	1.971018e-001	-2.671032e-004
2.541448e+002	-8.695005e+001	1.968076e-001	-2.670662e-004
2.547261e+002	-8.695189e+001	1.965140e-001	-2.670226e-004
2.553097e+002	-8.695364e+001	1.962211e-001	-2.669728e-004
2.558954e+002	-8.695533e+001	1.959290e-001	-2.669170e-004
2.564830e+002	-8.695696e+001	1.956380e-001	-2.668556e-004
2.570722e+002	-8.695854e+001	1.953481e-001	-2.667891e-004
2.576628e+002	-8.696008e+001	1.950595e-001	-2.667180e-004
2.582547e+002	-8.696157e+001	1.947722e-001	-2.666426e-004
2.588476e+002	-8.696303e+001	1.944864e-001	-2.665636e-004
2.594415e+002	-8.696446e+001	1.942020e-001	-2.664813e-004
2.600361e+002	-8.696586e+001	1.939192e-001	-2.663961e-004
2.606314e+002	-8.696723e+001	1.936379e-001	-2.663086e-004
2.612273e+002	-8.696858e+001	1.933583e-001	-2.662191e-004
2.618237e+002	-8.696991e+001	1.930804e-001	-2.661279e-004
2.624206e+002	-8.697121e+001	1.928042e-001	-2.660353e-004
2.630178e+002	-8.697249e+001	1.925297e-001	-2.659417e-004
2.636153e+002	-8.697376e+001	1.922570e-001	-2.658473e-004
2.642132e+002	-8.697501e+001	1.919860e-001	-2.657524e-004
2.648112e+002	-8.697623e+001	1.917168e-001	-2.656571e-004
2.654096e+002	-8.697745e+001	1.914493e-001	-2.655617e-004
2.660081e+002	-8.697864e+001	1.911836e-001	-2.654662e-004
2.666069e+002	-8.697982e+001	1.909196e-001	-2.653709e-004
2.672060e+002	-8.698099e+001	1.906573e-001	-2.652759e-004
2.678053e+002	-8.698214e+001	1.903967e-001	-2.651812e-004
2.684048e+002	-8.698328e+001	1.901379e-001	-2.650870e-004
2.690043e+002	-8.698440e+001	1.898809e-001	-2.649934e-004
2.696039e+002	-8.698551e+001	1.896257e-001	-2.649004e-004
2.702034e+002	-8.698660e+001	1.893722e-001	-2.648082e-004
2.708030e+002	-8.698768e+001	1.891205e-001	-2.647167e-004
2.714025e+002	-8.698875e+001	1.888706e-001	-2.646260e-004
2.720021e+002	-8.698980e+001	1.886225e-001	-2.645362e-004
2.726017e+002	-8.699084e+001	1.883761e-001	-2.644473e-004
2.732013e+002	-8.699187e+001	1.881315e-001	-2.643593e-004
2.738009e+002	-8.699289e+001	1.878885e-001	-2.642721e-004
2.744005e+002	-8.699389e+001	1.876473e-001	-2.641860e-004
2.750001e+002	-8.699488e+001	1.874078e-001	-2.641008e-004
2.755997e+002	-8.699586e+001	1.871700e-001	-2.640166e-004
2.761993e+002	-8.699682e+001	1.869339e-001	-2.639333e-004
2.767989e+002	-8.699777e+001	1.866995e-001	-2.638511e-004
2.773986e+002	-8.699871e+001	1.864667e-001	-2.637698e-004
2.779982e+002	-8.699964e+001	1.862356e-001	-2.636895e-004
2.785979e+002	-8.700056e+001	1.860062e-001	-2.636102e-004
2.791975e+002	-8.700146e+001	1.857784e-001	-2.635319e-004
2.797972e+002	-8.700235e+001	1.855523e-001	-2.634546e-004
2.803969e+002	-8.700323e+001	1.853277e-001	-2.633783e-004
2.809965e+002	-8.700410e+001	1.851048e-001	-2.633029e-004
2.815962e+002	-8.700496e+001	1.848835e-001	-2.632286e-004
2.821959e+002	-8.700581e+001	1.846638e-001	-2.631552e-004
2.827956e+002	-8.700665e+001	1.844457e-001	-2.630827e-004
2.833953e+002	-8.700747e+001	1.842291e-001	-2.630113e-004
2.839950e+002	-8.700828e+001	1.840141e-001	-2.629408e-004
2.845947e+002	-8.700909e+001	1.838007e-001	-2.628712e-004
2.851944e+002	-8.700988e+001	1.835889e-001	-2.628026e-004
2.857941e+002	-8.701066e+001	1.833786e-001	-2.627350e-004
2.863939e+002	-8.701143e+001	1.831698e-001	-2.626682e-004
2.869936e+002	-8.701219e+001	1.829626e-001	-2.626024e-004
2.875933e+002	-8.701294e+001	1.827568e-001	-2.625376e-004
2.881931e+002	-8.701368e+001	1.825526e-001	-2.624736e-004
2.887928e+002	-8.701440e+001	1.823499e-001	-2.624105e-004
2.893926e+002	-8.701512e+001	1.821487e-001	-2.623483e-004
2.899923e+002	-8.701583e+001	1.819490e-001	-2.622871e-004
2.905921e+002	-8.701653e+001	1.817507e-001	-2.622267e-004
2.911918e+002	-8.701722e+001	1.815539e-001	-2.621671e-004
2.917916e+002	-8.701789e+001	1.813586e-001	-2.621085e-004
2.923914e+002	-8.701856e+001	1.811647e-001	-2.620507e-004
2.929912e+002	-8.701922e+001	1.809723e-001	-2.619938e-004
2.935909e+002	-8.701987e+001	1.807813e-001	-2.619377e-004
2.941907e+002	-8.702051e+001	1.805917e-001	-2.618824e-004
2.947905e+002	-8.702114e+001	1.804036e-001	-2.618280e-004
2.953903e+002	-8.702176e+001	1.802168e-001	-2.617744e-004
2.959901e+002	-8.702237e+001	1.800315e-001	-2.617217e-004
2.965899e+002	-8.702297e+001	1.798476e-001	-2.616697e-004
2.971897e+002	-8.702356e+001	1.796650e-001	-2.616186e-004
2.977895e+002	-8.702414e+001	1.794838e-001	-2.615682e-004
2.983893e+002	-8.702472e+001	1.793040e-001	-2.615187e-004
2.989892e+002	-8.702528e+001	1.791256e-001	-2.614699e-004
2.995890e+002	-8.702584e+001	1.789485e-001	-2.614219e-004
3.001888e+002	-8.702638e+001	1.787728e-001	-2.613747e-004
3.007886e+002	-8.702692e+001	1.785984e-001	-2.613282e-004
3.013885e+002	-8.702745e+001	1.784253e-001	-2.612825e-004
3.019883e+002	-8.702797e+001	1.782535e-001	-2.612376e-004
3.025881e+002	-8.702848e+001	1.780831e-001	-2.611934e-004
3.031880e+002	-8.702898e+001	1.779140e-001	-2.611500e-004
3.037878e+002	-8.702948e+001	1.777462e-001	-2.611072e-004
3.043877e+002	-8.702997e+001	1.775797e-001	-2.610653e-004
3.049875e+002	-8.703044e+001	1.774144e-001	-2.610240e-004
3.055874e+002	-8.703091e+001	1.772505e-001	-2.609834e-004
3.061872e+002	-8.703138e+001	1.770878e-001	-2.609436e-004
3.067871e+002	-8.703183e+001	1.769264e-001	-2.609044e-004
3.073870e+002	-8.703227e+001	1.767662e-001	-2.608660e-004
3.079868e+002	-8.703271e+001	1.766073e-001	-2.608282e-004
3.085867e+002	-8.703314e+001	1.764496e-001	-2.607912e-004
3.091866e+002	-8.703356e+001	1.762932e-001	-2.607548e-004
3.097864e+002	-8.703398e+001	1.761380e-001	-2.607191e-004
3.103863e+002	-8.703438e+001	1.759840e-001	-2.606840e-004
3.109862e+002	-8.703478e+001	1.758312e-001	-2.606496e-004
3.115861e+002	-8.703517e+001	1.756796e-001	-2.606159e-004
3.121860e+002	-8.703556e+001	1.755293e-001	-2.605828e-004
3.127859e+002	-8.703593e+001	1.753801e-001	-2.605503e-004
3.133857e+002	-8.703630e+001	1.752321e-001	-2.605185e-004
3.139856e+002	-8.703666e+001	1.750853e-001	-2.604874e-004
3.145855e+002	-8.703702e+001	1.749396e-001	-2.604568e-004
3.151854e+002	-8.703737e+001	1.747952e-001	-2.604269e-004
3.157853e+002	-8.703771e+001	1.746518e-001	-2.603976e-004
3.163852e+002	-8.703804e+001	1.745097e-001	-2.603689e-004
3.169851e+002	-8.703836e+001	1.743686e-001	-2.603408e-004
3.175850e+002	-8.703868e+001	1.742288e-001	-2.603133e-004
3.181849e+002	-8.703899e+001	1.740900e-001	-2.602864e-004
3.187848e+002	-8.703930e+001	1.739524e-001	-2.602601e-004
3.193848e+002	-8.703960e+001	1.738159e-001	-2.602344e-004
3.199847e+002	-8.703989e+001	1.736805e-001	-2.602093e-004
3.205846e+002	-8.704017e+001	1.735462e-001	-2.601847e-004
3.211845e+002	-8.704045e+001	1.734130e-001	-2.601607e-004
3.217844e+002	-8.704072e+001	1.732809e-001	-2.601373e-004
3.223843e+002	-8.704099e+001	1.731499e-001	-2.601144e-004
3.229843e+002	-8.704125e+001	1.730199e-001	-2.600921e-004
3.235842e+002	-8.704150e+001	1.728910e-001	-2.600703e-004
3.241841e+002	-8.704175e+001	1.727632e-001	-2.600491e-004
3.247840e+002	-8.704199e+001	1.726365e-001	-2.600284e-004
3.253840e+002	-8.704222e+001	1.725108e-001	-2.600082e-004
3.259839e+002	-8.704245e+001	1.723862e-001	-2.599886e-004
3.265838e+002	-8.704267e+001	1.722626e-001	-2.599695e-004
3.271838e+002	-8.704288e+001	1.721400e-001	-2.599509e-004
3.277837e+002	-8.704309e+001	1.720184e-001	-2.599328e-004
3.283836e+002	-8.704330e+001	1.718979e-001	-2.599153e-004
3.289836e+002	-8.704349e+001	1.717784e-001	-2.598982e-004
3.295835e+002	-8.704368e+001	1.716599e-001	-2.598817e-004
3.301834e+002	-8.704387e+001	1.715424e-001	-2.598656e-004
3.307834e+002	-8.704405e+001	1.714259e-001	-2.598500e-004
3.313833e+002	-8.704423e+001	1.713104e-001	-2.598350e-004
3.319833e+002	-8.704439e+001	1.711959e-001	-2.598204e-004
3.325832e+002	-8.704456e+001	1.710824e-001	-2.598062e-004
3.331832e+002	-8.704471e+001	1.709698e-001	-2.597926e-004
3.337831e+002	-8.704487e+001	1.708582e-001	-2.597794e-004
3.343831e+002	-8.704501e+001	1.707476e-001	-2.597667e-004
3.349830e+002	-8.704516e+001	1.706379e-001	-2.597545e-004
3.355830e+002	-8.704529e+001	1.705292e-001	-2.597427e-004
3.361829e+002	-8.704542e+001	1.704214e-001	-2.597313e-004
3.367829e+002	-8.704555e+001	1.703146e-001	-2.597204e-004
3.373828e+002	-8.704567e+001	1.702087e-001	-2.597100e-004
3.379828e+002	-8.704578e+001	1.701037e-001	-2.597000e-004
3.385827e+002	-8.704589e+001	1.699997e-001	-2.596904e-004
3.391827e+002	-8.704600e+001	1.698965e-001	-2.596812e-004
3.397826e+002	-8.704610e+001	1.697943e-001	-2.596725e-004
3.403826e+002	-8.704619e+001	1.696930e-001	-2.596642e-004
3.409826e+002	-8.704628e+001	1.695925e-001	-2.596563e-004
3.415825e+002	-8.704637e+001	1.694930e-001	-2.596489e-004
3.421825e+002	-8.704645e+001	1.693944e-001	-2.596418e-004
3.427825e+002	-8.704653e+001	1.692966e-001	-2.596352e-004
3.433824e+002	-8.704660e+001	1.691997e-001	-2.596289e-004
3.439824e+002	-8.704666e+001	1.691037e-001	-2.596231e-004
3.445823e+002	-8.704673e+001	1.690086e-001	-2.596176e-004
3.451823e+002	-8.704678e+001	1.689143e-001	-2.596126e-004
3.457823e+002	-8.704684e+001	1.688209e-001	-2.596079e-004
3.463822e+002	-8.704689e+001	1.687283e-001	-2.596036e-004
3.469822e+002	-8.704693e+001	1.686366e-001	-2.595997e-004
3.475822e+002	-8.704697e+001	1.685457e-001	-2.595962e-004
3.481822e+002	-8.704700e+001	1.684556e-001	-2.595930e-004
3.487821e+002	-8.704704e+001	1.683664e-001	-2.595902e-004
3.493821e+002	-8.704706e+001	1.682780e-001	-2.595878e-004
3.499821e+002	-8.704708e+001	1.681905e-001	-2.595857e-004
3.505820e+002	-8.704710e+001	1.681037e-001	-2.595840e-004
3.511820e+002	-8.704712e+001	1.680177e-001	-2.595827e-004
3.517820e+002	-8.704713e+001	1.679326e-001	-2.595817e-004
3.523820e+002	-8.704713e+001	1.678482e-001	-2.595810e-004
3.529819e+002	-8.704714e+001	1.677647e-001	-2.595807e-004
3.535819e+002	-8.704713e+001	1.676819e-001	-2.595807e-004
3.541819e+002	-8.704713e+001	1.675999e-001	-2.595811e-004
3.547819e+002	-8.704712e+001	1.675187e-001	-2.595818e-004
3.553819e+002	-8.704710e+001	1.674383e-001	-2.595828e-004
3.559818e+002	-8.704709e+001	1.673587e-001	-2.595841e-004
3.565818e+002	-8.704707e+001	1.672798e-001	-2.595858e-004
3.571818e+002	-8.704704e+001	1.672016e-001	-2.595878e-004
3.577818e+002	-8.704701e+001	1.671243e-001	-2.595901e-004
3.583818e+002	-8.704698e+001	1.670476e-001	-2.595928e-004
3.589817e+002	-8.704694e+001	1.669718e-001	-2.595957e-004
3.595817e+002	-8.704690e+001	1.668966e-001	-2.595989e-004
3.601817e+002	-8.704686e+001	1.668222e-001	-2.596025e-004
3.607817e+002	-8.704681e+001	1.667485e-001	-2.596063e-004
3.613817e+002	-8.704676e+001	1.666756e-001	-2.596105e-004
3.619816e+002	-8.704671e+001	1.666034e-001	-2.596149e-004
3.625816e+002	-8.704665e+001	1.665319e-001	-2.596196e-004
3.631816e+002	-8.704659e+001	1.664611e-001	-2.596247e-004
3.637816e+002	-8.704653e+001	1.663910e-001	-2.596300e-004
3.643816e+002	-8.704646e+001	1.663216e-001	-2.596356e-004
3.649816e+002	-8.704639e+001	1.662529e-001	-2.596414e-004
3.655816e+002	-8.704632e+001	1.661849e-001	-2.596476e-004
3.661815e+002	-8.704624e+001	1.661176e-001	-2.596540e-004
3.667815e+002	-8.704616e+001	1.660510e-001	-2.596607e-004
3.673815e+002	-8.704608e+001	1.659851e-001	-2.596676e-004
3.679815e+002	-8.704599e+001	1.659198e-001	-2.596748e-004
3.685815e+002	-8.704590e+001	1.658553e-001	-2.596823e-004
3.691815e+002	-8.704581e+001	1.657914e-001	-2.596901e-004
3.697815e+002	-8.704572e+001	1.657281e-001	-2.596981e-004
3.703815e+002	-8.704562e+001	1.656655e-001	-2.597063e-004
3.709814e+002	-8.704552e+001	1.656036e-001	-2.597148e-004
3.715814e+002	-8.704541e+001	1.655423e-001	-2.597236e-004
3.721814e+002	-8.704531e+001	1.654817e-001	-2.597326e-004
3.727814e+002	-8.704520e+001	1.654217e-001	-2.597418e-004
3.733814e+002	-8.704509e+001	1.653623e-001	-2.597513e-004
3.739814e+002	-8.704497e+001	1.653036e-001	-2.597610e-004
3.745814e+002	-8.704485e+001	1.652455e-001	-2.597710e-004
3.751814e+002	-8.704473e+001	1.651880e-001	-2.597811e-004
3.757814e+002	-8.704461e+001	1.651312e-001	-2.597916e-004
3.763814e+002	-8.704448e+001	1.650749e-001	-2.598022e-004
3.769813e+002	-8.704435e+001	1.650193e-001	-2.598131e-004
3.775813e+002	-8.704422e+001	1.649643e-001	-2.598242e-004
3.781813e+002	-8.704409e+001	1.649099e-001	-2.598355e-004
3.787813e+002	-8.704395e+001	1.648561e-001	-2.598470e-004
3.793813e+002	-8.704381e+001	1.648029e-001	-2.598588e-004
3.799813e+002	-8.704367e+001	1.647503e-001	-2.598707e-004
3.805813e+002	-8.704353e+001	1.646983e-001	-2.598829e-004
3.811813e+002	-8.704338e+001	1.646469e-001	-2.598953e-004
3.817813e+002	-8.704323e+001	1.645960e-001	-2.599079e-004
3.823813e+002	-8.704308e+001	1.645457e-001	-2.599206e-004
3.829813e+002	-8.704293e+001	1.644960e-001	-2.599336e-004
3.835813e+002	-8.704277e+001	1.644469e-001	-2.599468e-004
3.841813e+002	-8.704262e+001	1.643983e-001	-2.599602e-004
3.847813e+002	-8.704246e+001	1.643503e-001	-2.599738e-004
3.853812e+002	-8.704229e+001	1.643029e-001	-2.599876e-004
3.859812e+002	-8.704213e+001	1.642560e-001	-2.600015e-004
3.865812e+002	-8.704196e+001	1.642096e-001	-2.600157e-004
3.871812e+002	-8.704179e+001	1.641638e-001	-2.600300e-004
3.877812e+002	-8.704162e+001	1.641186e-001	-2.600446e-004
3.883812e+002	-8.704145e+001	1.640739e-001	-2.600593e-004
3.889812e+002	-8.704127e+001	1.640297e-001	-2.600742e-004
3.895812e+002	-8.704110e+001	1.639861e-001	-2.600892e-004
3.901812e+002	-8.704092e+001	1.639429e-001	-2.601045e-004
3.907812e+002	-8.704074e+001	1.639004e-001	-2.601199e-004
3.913812e+002	-8.704055e+001	1.638583e-001	-2.601355e-004
3.919812e+002	-8.704037e+001	1.638167e-001	-2.601512e-004
3.925812e+002	-8.704018e+001	1.637757e-001	-2.601672e-004
3.931812e+002	-8.703999e+001	1.637352e-001	-2.601833e-004
3.937812e+002	-8.703980e+001	1.636952e-001	-2.601995e-004
3.943812e+002	-8.703961e+001	1.636556e-001	-2.602160e-004
3.949812e+002	-8.703941e+001	1.636166e-001	-2.602325e-004
3.955812e+002	-8.703921e+001	1.635781e-001	-2.602493e-004
3.961812e+002	-8.703902e+001	1.635401e-001	-2.602662e-004
3.967812e+002	-8.703882e+001	1.635026e-001	-2.602832e-004
3.973812e+002	-8.703861e+001	1.634655e-001	-2.603005e-004
3.979812e+002	-8.703841e+001	1.634290e-001	-2.603178e-004
3.985812e+002	-8.703820e+001	1.633929e-001	-2.603353e-004
3.991811e+002	-8.703800e+001	1.633573e-001	-2.603530e-004
3.997811e+002	-8.703779e+001	1.633221e-001	-2.603708e-004
4.003811e+002	-8.703758e+001	1.632875e-001	-2.603888e-004
4.009811e+002	-8.703736e+001	1.632533e-001	-2.604069e-004
4.015811e+002	-8.703715e+001	1.632196e-001	-2.604251e-004
4.021811e+002	-8.703693e+001	1.631863e-001	-2.604435e-004
4.027811e+002	-8.703672e+001	1.631535e-001	-2.604620e-004
4.033811e+002	-8.703650e+001	1.631211e-001	-2.604807e-004
4.039811e+002	-8.703628e+001	1.630892e-001	-2.604995e-004
4.045811e+002	-8.703606e+001	1.630578e-001	-2.605184e-004
4.051811e+002	-8.703583e+001	1.630267e-001	-2.605375e-004
4.057811e+002	-8.703561e+001	1.629962e-001	-2.605567e-004
4.063811e+002	-8.703538e+001	1.629660e-001	-2.605760e-004
4.069811e+002	-8.703515e+001	1.629363e-001	-2.605954e-004
4.075811e+002	-8.703492e+001	1.629071e-001	-2.606150e-004
4.081811e+002	-8.703469e+001	1.628782e-001	-2.606347e-004
4.087811e+002	-8.703446e+001	1.628498e-001	-2.606546e-004
4.093811e+002	-8.703423e+001	1.628218e-001	-2.606745e-004
4.099811e+002	-8.703399e+001	1.627943e-001	-2.606946e-004
4.105811e+002	-8.703375e+001	1.627671e-001	-2.607148e-004
4.111811e+002	-8.703352e+001	1.627404e-001	-2.607351e-004
4.117811e+002	-8.703328e+001	1.627141e-001	-2.607556e-004
4.123811e+002	-8.703303e+001	1.626882e-001	-2.607761e-004
4.129811e+002	-8.703279e+001	1.626626e-001	-2.607968e-004
4.135811e+002	-8.703255e+001	1.626375e-001	-2.608176e-004
4.141811e+002	-8.703230e+001	1.626128e-001	-2.608385e-004
4.147811e+002	-8.703206e+001	1.625885e-001	-2.608595e-004
4.153811e+002	-8.703181e+001	1.625646e-001	-2.608806e-004
4.159811e+002	-8.703156e+001	1.625411e-001	-2.609018e-004
4.165811e+002	-8.703131e+001	1.625180e-001	-2.609232e-004
4.171811e+002	-8.703106e+001	1.624952e-001	-2.609446e-004
4.177811e+002	-8.703081e+001	1.624728e-001	-2.609662e-004
4.183811e+002	-8.703056e+001	1.624509e-001	-2.609878e-004
4.189811e+002	-8.703030e+001	1.624293e-001	-2.610096e-004
4.195811e+002	-8.703005e+001	1.624080e-001	-2.610314e-004
4.201811e+002	-8.702979e+001	1.623872e-001	-2.610534e-004
4.207811e+002	-8.702953e+001	1.623667e-001	-2.610755e-004
4.213811e+002	-8.702927e+001	1.623466e-001	-2.610976e-004
4.219811e+002	-8.702901e+001	1.623268e-001	-2.611199e-004
4.225811e+002	-8.702875e+001	1.623074e-001	-2.611423e-004
4.231811e+002	-8.702849e+001	1.622884e-001	-2.611647e-004
4.237811e+002	-8.702822e+001	1.622697e-001	-2.611873e-004
4.243811e+002	-8.702796e+001	1.622514e-001	-2.612099e-004
4.249811e+002	-8.702769e+001	1.622334e-001	-2.612327e-004
4.255811e+002	-8.702743e+001	1.622158e-001	-2.612555e-004
4.261811e+002	-8.702716e+001	1.621985e-001	-2.612785e-004
4.267811e+002	-8.702689e+001	1.621816e-001	-2.613015e-004
4.273811e+002	-8.702662e+001	1.621650e-001	-2.613246e-004
4.279811e+002	-8.702635e+001	1.621488e-001	-2.613478e-004
4.285811e+002	-8.702608e+001	1.621329e-001	-2.613711e-004
4.291811e+002	-8.702580e+001	1.621173e-001	-2.613945e-004
4.297811e+002	-8.702553e+001	1.621021e-001	-2.614180e-004
4.303811e+002	-8.702526e+001	1.620871e-001	-2.614415e-004
4.309811e+002	-8.702498e+001	1.620726e-001	-2.614652e-004
4.315811e+002	-8.702470e+001	1.620583e-001	-2.614889e-004
4.321811e+002	-8.702442e+001	1.620444e-001	-2.615127e-004
4.327811e+002	-8.702415e+001	1.620308e-001	-2.615366e-004
4.333811e+002	-8.702387e+001	1.620175e-001	-2.615606e-004
4.339811e+002	-8.702358e+001	1.620045e-001	-2.615847e-004
4.345811e+002	-8.702330e+001	1.619918e-001	-2.616088e-004
4.351811e+002	-8.702302e+001	1.619795e-001	-2.616331e-004
4.357811e+002	-8.702274e+001	1.619674e-001	-2.616574e-004
4.363811e+002	-8.702245e+001	1.619557e-001	-2.616818e-004
4.369811e+002	-8.702217e+001	1.619443e-001	-2.617063e-004
4.375811e+002	-8.702188e+001	1.619332e-001	-2.617308e-004
4.381811e+002	-8.702159e+001	1.619223e-001	-2.617555e-004
4.387811e+002	-8.702131e+001	1.619118e-001	-2.617802e-004
4.393811e+002	-8.702102e+001	1.619016e-001	-2.618050e-004
4.399811e+002	-8.702073e+001	1.618916e-001	-2.618298e-004
4.405811e+002	-8.702044e+001	1.618820e-001	-2.618548e-004
4.411811e+002	-8.702014e+001	1.618727e-001	-2.618798e-004
4.417811e+002	-8.701985e+001	1.618636e-001	-2.619049e-004
4.423811e+002	-8.701956e+001	1.618548e-001	-2.619301e-004
4.429811e+002	-8.701926e+001	1.618463e-001	-2.619554e-004
4.435811e+002	-8.701897e+001	1.618381e-001	-2.619807e-004
4.441811e+002	-8.701867e+001	1.618302e-001	-2.620061e-004
4.447811e+002	-8.701838e+001	1.618226e-001	-2.620316e-004
4.453811e+002	-8.701808e+001	1.618152e-001	-2.620571e-004
4.459811e+002	-8.701778e+001	1.618081e-001	-2.620828e-004
4.465811e+002	-8.701748e+001	1.618013e-001	-2.621085e-004
4.471811e+002	-8.701718e+001	1.617947e-001	-2.621343e-004
4.477811e+002	-8.701688e+001	1.617885e-001	-2.621601e-004
4.483811e+002	-8.701658e+001	1.617824e-001	-2.621861e-004
4.489810e+002	-8.701628e+001	1.617767e-001	-2.622121e-004
4.495810e+002	-8.701597e+001	1.617712e-001	-2.622381e-004
4.501810e+002	-8.701567e+001	1.617660e-001	-2.622643e-004
4.507810e+002	-8.701536e+001	1.617610e-001	-2.622905e-004
4.513810e+002	-8.701506e+001	1.617563e-001	-2.623168e-004
4.519810e+002	-8.701475e+001	1.617519e-001	-2.623432e-004
4.525810e+002	-8.701444e+001	1.617477e-001	-2.623696e-004
4.531810e+002	-8.701413e+001	1.617438e-001	-2.623962e-004
4.537810e+002	-8.701382e+001	1.617401e-001	-2.624227e-004
4.543810e+002	-8.701351e+001	1.617367e-001	-2.624494e-004
4.549810e+002	-8.701320e+001	1.617335e-001	-2.624761e-004
4.555810e+002	-8.701289e+001	1.617306e-001	-2.625030e-004
4.561810e+002	-8.701258e+001	1.617279e-001	-2.625298e-004
4.567810e+002	-8.701227e+001	1.617254e-001	-2.625568e-004
4.573810e+002	-8.701195e+001	1.617232e-001	-2.625838e-004
4.579810e+002	-8.701164e+001	1.617213e-001	-2.626109e-004
4.585810e+002	-8.701132e+001	1.617195e-001	-2.626381e-004
4.591810e+002	-8.701100e+001	1.617180e-001	-2.626654e-004
4.597810e+002	-8.701069e+001	1.617168e-001	-2.626927e-004
4.603810e+002	-8.701037e+001	1.617158e-001	-2.627201e-004
4.609810e+002	-8.701005e+001	1.617150e-001	-2.627476e-004
4.615810e+002	-8.700973e+001	1.617145e-001	-2.627752e-004
4.621810e+002	-8.700941e+001	1.617141e-001	-2.628028e-004
4.627810e+002	-8.700909e+001	1.617141e-001	-2.628305e-004
4.633810e+002	-8.700876e+001	1.617142e-001	-2.628583e-004
4.639810e+002	-8.700844e+001	1.617146e-001	-2.628862e-004
4.645810e+002	-8.700812e+001	1.617152e-001	-2.629141e-004
4.651810e+002	-8.700779e+001	1.617160e-001	-2.629421e-004
4.657810e+002	-8.700746e+001	1.617170e-001	-2.629702e-004
4.663810e+002	-8.700714e+001	1.617183e-001	-2.629984e-004
4.669810e+002	-8.700681e+001	1.617197e-001	-2.630267e-004
4.675810e+002	-8.700648e+001	1.617214e-001	-2.630550e-004
4.681810e+002	-8.700615e+001	1.617234e-001	-2.630834e-004
4.687810e+002	-8.700582e+001	1.617255e-001	-2.631119e-004
4.693810e+002	-8.700549e+001	1.617278e-001	-2.631405e-004
4.699810e+002	-8.700516e+001	1.617304e-001	-2.631692e-004
4.705810e+002	-8.700482e+001	1.617332e-001	-2.631980e-004
4.711810e+002	-8.700449e+001	1.617362e-001	-2.632268e-004
4.717810e+002	-8.700415e+001	1.617394e-001	-2.632557e-004
4.723810e+002	-8.700382e+001	1.617428e-001	-2.632848e-004
4.729810e+002	-8.700348e+001	1.617464e-001	-2.633139e-004
4.735810e+002	-8.700314e+001	1.617502e-001	-2.633431e-004
4.741810e+002	-8.700280e+001	1.617542e-001	-2.633723e-004
4.747810e+002	-8.700246e+001	1.617585e-001	-2.634017e-004
4.753810e+002	-8.700212e+001	1.617629e-001	-2.634312e-004
4.759810e+002	-8.700178e+001	1.617675e-001	-2.634608e-004
4.765810e+002	-8.700143e+001	1.617724e-001	-2.634904e-004
4.771810e+002	-8.700109e+001	1.617774e-001	-2.635202e-004
4.777810e+002	-8.700074e+001	1.617827e-001	-2.635500e-004
4.783810e+002	-8.700040e+001	1.617881e-001	-2.635800e-004
4.789810e+002	-8.700005e+001	1.617938e-001	-2.636100e-004
4.795810e+002	-8.699970e+001	1.617996e-001	-2.636402e-004
4.801810e+002	-8.699935e+001	1.618057e-001	-2.636705e-004
4.807810e+002	-8.699900e+001	1.618119e-001	-2.637008e-004
4.813810e+002	-8.699864e+001	1.618183e-001	-2.637313e-004
4.819810e+002	-8.699829e+001	1.618250e-001	-2.637619e-004
4.825810e+002	-8.699793e+001	1.618318e-001	-2.637926e-004
4.831810e+002	-8.699758e+001	1.618388e-001	-2.638234e-004
4.837810e+002	-8.699722e+001	1.618460e-001	-2.638543e-004
4.843810e+002	-8.699686e+001	1.618535e-001	-2.638853e-004
4.849810e+002	-8.699650e+001	1.618611e-001	-2.639165e-004
4.855810e+002	-8.699614e+001	1.618689e-001	-2.639478e-004
4.861810e+002	-8.699578e+001	1.618768e-001	-2.639792e-004
4.867810e+002	-8.699541e+001	1.618850e-001	-2.640107e-004
4.873810e+002	-8.699504e+001	1.618934e-001	-2.640424e-004
4.879810e+002	-8.699468e+001	1.619019e-001	-2.640742e-004
4.885810e+002	-8.699431e+001	1.619107e-001	-2.641061e-004
4.891810e+002	-8.699394e+001	1.619196e-001	-2.641382e-004
4.897810e+002	-8.699356e+001	1.619288e-001	-2.641704e-004
4.903810e+002	-8.699319e+001	1.619381e-001	-2.642027e-004
4.909810e+002	-8.699281e+001	1.619476e-001	-2.642352e-004
4.915810e+002	-8.699244e+001	1.619573e-001	-2.642679e-004
4.921810e+002	-8.699206e+001	1.619672e-001	-2.643007e-004
4.927810e+002	-8.699168e+001	1.619772e-001	-2.643336e-004
4.933810e+002	-8.699129e+001	1.619875e-001	-2.643668e-004
4.939810e+002	-8.699091e+001	1.619979e-001	-2.644000e-004
4.945810e+002	-8.699052e+001	1.620086e-001	-2.644335e-004
4.951810e+002	-8.699013e+001	1.620194e-001	-2.644671e-004
4.957810e+002	-8.698974e+001	1.620304e-001	-2.645009e-004
4.963810e+002	-8.698935e+001	1.620416e-001	-2.645349e-004
4.969810e+002	-8.698896e+001	1.620530e-001	-2.645691e-004
4.975810e+002	-8.698856e+001	1.620646e-001	-2.646034e-004
4.981810e+002	-8.698816e+001	1.620764e-001	-2.646380e-004
4.987810e+002	-8.698776e+001	1.620883e-001	-2.646728e-004
4.993810e+002	-8.698735e+001	1.621005e-001	-2.647077e-004
4.999810e+002	-8.698695e+001	1.621128e-001	-2.647429e-004
5.004859e+002	-4.911739e+001	1.621267e-001	-3.575428e+000
5.009859e+002	-3.010353e+001	1.621488e-001	-1.072828e+002
5.014909e+002	4.081301e+001	1.622046e-001	-2.258715e+001
5.019911e+002	4.253605e+001	1.622822e-001	-2.670246e-001
5.024911e+002	4.051816e+001	1.623606e-001	-9.804938e-002
5.029911e+002	3.665654e+001	1.624391e-001	-1.073195e-001
5.034911e+002	3.152266e+001	1.625183e-001	-1.216318e-001
5.039911e+002	2.318014e+001	1.626352e-001	-1.447201e-001
5.044911e+002	1.576299e+001	1.635014e-001	-1.648435e-001
5.049911e+002	9.812873e+000	1.658102e-001	-1.803004e-001
5.054911e+002	4.985111e+000	1.698343e-001	-1.920332e-001
5.059911e+002	1.055959e+000	1.758136e-001	-2.007040e-001
5.064911e+002	-2.106340e+000	1.839383e-001	-2.068087e-001
5.069911e+002	-4.604379e+000	1.942933e-001	-2.108440e-001
5.074911e+002	-6.527300e+000	2.068013e-001	-2.133100e-001
5.079911e+002	-7.951704e+000	2.211696e-001	-2.146653e-001
5.084911e+002	-8.935337e+000	2.368385e-001	-2.152835e-001
5.089912e+002	-9.529918e+000	2.530372e-001	-2.154544e-001
5.094935e+002	-9.813712e+000	2.690834e-001	-2.153985e-001
5.100059e+002	-9.884967e+000	2.846987e-001	-2.152528e-001
5.105086e+002	-9.823742e+000	2.990304e-001	-2.150615e-001
5.110097e+002	-9.679327e+000	3.122697e-001	-2.148486e-001
5.115097e+002	-9.478876e+000	3.244953e-001	-2.146105e-001
5.120119e+002	-9.235151e+000	3.358660e-001	-2.143430e-001
5.125133e+002	-8.958700e+000	3.463951e-001	-2.140456e-001
5.130142e+002	-8.655948e+000	3.561810e-001	-2.137162e-001
5.135149e+002	-8.331899e+000	3.653041e-001	-2.133534e-001
5.140155e+002	-7.990552e+000	3.738321e-001	-2.129566e-001
5.145160e+002	-7.635114e+000	3.818222e-001	-2.125257e-001
5.150164e+002	-7.268156e+000	3.893231e-001	-2.120609e-001
5.155168e+002	-6.891735e+000	3.963765e-001	-2.115628e-001
5.160171e+002	-6.507497e+000	4.030184e-001	-2.110321e-001
5.165174e+002	-6.116765e+000	4.092803e-001	-2.104698e-001
5.170178e+002	-5.720599e+000	4.151897e-001	-2.098768e-001
5.175181e+002	-5.319858e+000	4.207707e-001	-2.092542e-001
5.180183e+002	-4.915242e+000	4.260451e-001	-2.086032e-001
5.185186e+002	-4.507327e+000	4.310322e-001	-2.079248e-001
5.190189e+002	-4.096595e+000	4.357494e-001	-2.072202e-001
5.195191e+002	-3.683462e+000	4.402126e-001	-2.064906e-001
5.200194e+002	-3.268292e+000	4.444360e-001	-2.057370e-001
5.205197e+002	-2.851420e+000	4.484328e-001	-2.049607e-001
5.210199e+002	-2.433164e+000	4.522149e-001	-2.041627e-001
5.215201e+002	-2.013836e+000	4.557935e-001	-2.033444e-001
5.220204e+002	-1.593755e+000	4.591788e-001	-2.025070e-001
5.225206e+002	-1.173247e+000	4.623800e-001	-2.016518e-001
5.230209e+002	-7.526600e-001	4.654060e-001	-2.007801e-001
5.235211e+002	-3.323614e-001	4.682648e-001	-1.998934e-001
5.240214e+002	8.725630e-002	4.709638e-001	-1.989932e-001
5.245216e+002	5.057747e-001	4.735102e-001	-1.980810e-001
5.250219e+002	9.227497e-001	4.759102e-001	-1.971586e-001
5.255221e+002	1.337712e+000	4.781701e-001	-1.962274e-001
5.260224e+002	1.750169e+000	4.802953e-001	-1.952895e-001
5.265227e+002	2.159608e+000	4.822912e-001	-1.943465e-001
5.270229e+002	2.565500e+000	4.841626e-001	-1.934004e-001
5.275232e+002	2.967302e+000	4.859142e-001	-1.924530e-001
5.280235e+002	3.364466e+000	4.875502e-001	-1.915062e-001
5.285239e+002	3.756437e+000	4.890748e-001	-1.905621e-001
5.290242e+002	4.142667e+000	4.904917e-001	-1.896225e-001
5.295246e+002	4.522611e+000	4.918046e-001	-1.886893e-001
5.300250e+002	4.895741e+000	4.930170e-001	-1.877645e-001
5.305254e+002	5.261545e+000	4.941323e-001	-1.868497e-001
5.310259e+002	5.619534e+000	4.951535e-001	-1.859469e-001
5.315264e+002	5.969246e+000	4.960839e-001	-1.850575e-001
5.320269e+002	6.310250e+000	4.969265e-001	-1.841833e-001
5.325276e+002	6.642150e+000	4.976842e-001	-1.833257e-001
5.330283e+002	6.964587e+000	4.983599e-001	-1.824861e-001
5.335291e+002	7.277240e+000	4.989563e-001	-1.816657e-001
5.340300e+002	7.579831e+000	4.994761e-001	-1.808657e-001
5.345310e+002	7.872121e+000	4.999221e-001	-1.800870e-001
5.350323e+002	8.153917e+000	5.002967e-001	-1.793306e-001
5.355337e+002	8.425064e+000	5.006024e-001	-1.785972e-001
5.360354e+002	8.685452e+000	5.008417e-001	-1.778874e-001
5.365373e+002	8.935012e+000	5.010169e-001	-1.772016e-001
5.370397e+002	9.173716e+000	5.011302e-001	-1.765403e-001
5.375426e+002	9.401572e+000	5.011837e-001	-1.759037e-001
5.380461e+002	9.618632e+000	5.011796e-001	-1.752919e-001
5.385505e+002	9.824981e+000	5.011196e-001	-1.747049e-001
5.390508e+002	1.001884e+001	5.010070e-001	-1.741480e-001
5.395525e+002	1.020248e+001	5.008430e-001	-1.736150e-001
5.400560e+002	1.037610e+001	5.006288e-001	-1.731055e-001
5.405569e+002	1.053834e+001	5.003684e-001	-1.726238e-001
5.410609e+002	1.069127e+001	5.000605e-001	-1.721638e-001
5.415642e+002	1.083380e+001	4.997089e-001	-1.717291e-001
5.420684e+002	1.096661e+001	4.993141e-001	-1.713178e-001
5.425706e+002	1.108916e+001	4.988802e-001	-1.709319e-001
5.430740e+002	1.120252e+001	4.984062e-001	-1.705682e-001
5.435779e+002	1.130672e+001	4.978939e-001	-1.702269e-001
5.440837e+002	1.140221e+001	4.973434e-001	-1.699066e-001
5.445891e+002	1.148878e+001	4.967583e-001	-1.696085e-001
5.450935e+002	1.156662e+001	4.961408e-001	-1.693321e-001
5.455966e+002	1.163601e+001	4.954931e-001	-1.690769e-001
5.460975e+002	1.169715e+001	4.948177e-001	-1.688425e-001
5.466011e+002	1.175089e+001	4.941093e-001	-1.686266e-001
5.471043e+002	1.179710e+001	4.933734e-001	-1.684298e-001
5.476146e+002	1.183662e+001	4.925997e-001	-1.682494e-001
5.481256e+002	1.186904e+001	4.917987e-001	-1.680874e-001
5.486799e+002	1.189646e+001	4.909011e-001	-1.679315e-001
5.492465e+002	1.191648e+001	4.899548e-001	-1.677913e-001
5.497755e+002	1.192815e+001	4.890458e-001	-1.676758e-001
5.504045e+002	1.193351e+001	4.879345e-001	-1.675568e-001
5.509654e+002	1.193074e+001	4.869166e-001	-1.674677e-001
5.515674e+002	1.192019e+001	4.857976e-001	-1.673898e-001
5.521985e+002	1.190104e+001	4.845960e-001	-1.673273e-001
5.527744e+002	1.187655e+001	4.834752e-001	-1.672850e-001
5.533442e+002	1.184586e+001	4.823440e-001	-1.672602e-001
5.538844e+002	1.181116e+001	4.812522e-001	-1.672530e-001
5.544077e+002	1.177262e+001	4.801779e-001	-1.672591e-001
5.549257e+002	1.172995e+001	4.790994e-001	-1.672766e-001
5.554279e+002	1.168448e+001	4.780401e-001	-1.673038e-001
5.559323e+002	1.163490e+001	4.769632e-001	-1.673406e-001
5.564362e+002	1.158163e+001	4.758751e-001	-1.673864e-001
5.569409e+002	1.152469e+001	4.747737e-001	-1.674409e-001
5.574489e+002	1.146387e+001	4.736536e-001	-1.675041e-001
5.579539e+002	1.140010e+001	4.725299e-001	-1.675749e-001
5.584605e+002	1.133291e+001	4.713924e-001	-1.676535e-001
5.589644e+002	1.126304e+001	4.702517e-001	-1.677389e-001
5.594695e+002	1.119005e+001	4.690992e-001	-1.678314e-001
5.599717e+002	1.111469e+001	4.679449e-001	-1.679299e-001
5.604741e+002	1.103661e+001	4.667821e-001	-1.680347e-001
5.609791e+002	1.095553e+001	4.656058e-001	-1.681461e-001
5.614819e+002	1.087231e+001	4.644273e-001	-1.682627e-001
5.619846e+002	1.078673e+001	4.632426e-001	-1.683848e-001
5.624886e+002	1.069862e+001	4.620484e-001	-1.685124e-001
5.629891e+002	1.060894e+001	4.608569e-001	-1.686440e-001
5.634932e+002	1.051648e+001	4.596510e-001	-1.687814e-001
5.639959e+002	1.042225e+001	4.584434e-001	-1.689228e-001
5.644980e+002	1.032618e+001	4.572325e-001	-1.690685e-001
5.650002e+002	1.022820e+001	4.560168e-001	-1.692182e-001
5.655030e+002	1.012828e+001	4.547954e-001	-1.693721e-001
5.660071e+002	1.002637e+001	4.535672e-001	-1.695302e-001
5.665071e+002	9.923609e+000	4.523455e-001	-1.696905e-001
5.670092e+002	9.818820e+000	4.511155e-001	-1.698548e-001
5.675136e+002	9.711978e+000	4.498769e-001	-1.700231e-001
5.680150e+002	9.604266e+000	4.486429e-001	-1.701936e-001
5.685193e+002	9.494486e+000	4.473995e-001	-1.703679e-001
5.690212e+002	9.383843e+000	4.461599e-001	-1.705442e-001
5.695264e+002	9.271125e+000	4.449104e-001	-1.707243e-001
5.700296e+002	9.157562e+000	4.436644e-001	-1.709062e-001
5.705309e+002	9.043172e+000	4.424215e-001	-1.710898e-001
5.710359e+002	8.926717e+000	4.411683e-001	-1.712770e-001
5.715394e+002	8.809457e+000	4.399181e-001	-1.714659e-001
5.720414e+002	8.691413e+000	4.386707e-001	-1.716562e-001
5.725422e+002	8.572604e+000	4.374263e-001	-1.718479e-001
5.730470e+002	8.451760e+000	4.361713e-001	-1.720430e-001
5.735507e+002	8.330177e+000	4.349191e-001	-1.722394e-001
5.740534e+002	8.207873e+000	4.336697e-001	-1.724370e-001
5.745550e+002	8.084868e+000	4.324231e-001	-1.726357e-001
5.750558e+002	7.961181e+000	4.311793e-001	-1.728355e-001
5.755610e+002	7.835504e+000	4.299251e-001	-1.730384e-001
5.760654e+002	7.709168e+000	4.286738e-001	-1.732423e-001
5.765690e+002	7.582191e+000	4.274255e-001	-1.734471e-001
5.770719e+002	7.454591e+000	4.261801e-001	-1.736526e-001
5.775742e+002	7.326385e+000	4.249378e-001	-1.738589e-001
5.780758e+002	7.197588e+000	4.236984e-001	-1.740659e-001
5.785768e+002	7.068217e+000	4.224622e-001	-1.742736e-001
5.790773e+002	6.938287e+000	4.212291e-001	-1.744818e-001
5.795825e+002	6.806437e+000	4.199862e-001	-1.746927e-001
5.800871e+002	6.674045e+000	4.187467e-001	-1.749042e-001
5.805914e+002	6.541126e+000	4.175105e-001	-1.751160e-001
5.810951e+002	6.407694e+000	4.162778e-001	-1.753282e-001
5.815984e+002	6.273761e+000	4.150484e-001	-1.755408e-001
5.821013e+002	6.139341e+000	4.138226e-001	-1.757536e-001
5.826038e+002	6.004444e+000	4.126004e-001	-1.759667e-001
5.831060e+002	5.869084e+000	4.113818e-001	-1.761799e-001
5.836078e+002	5.733270e+000	4.101669e-001	-1.763933e-001
5.841092e+002	5.597014e+000	4.089556e-001	-1.766068e-001
5.846103e+002	5.460327e+000	4.077482e-001	-1.768203e-001
5.851111e+002	5.323217e+000	4.065445e-001	-1.770339e-001
5.856116e+002	5.185694e+000	4.053447e-001	-1.772474e-001
5.861119e+002	5.047768e+000	4.041488e-001	-1.774608e-001
5.866170e+002	4.908004e+000	4.029445e-001	-1.776764e-001
5.871219e+002	4.767845e+000	4.017442e-001	-1.778918e-001
5.876266e+002	4.627300e+000	4.005481e-001	-1.781070e-001
5.881309e+002	4.486377e+000	3.993561e-001	-1.783220e-001
5.886351e+002	4.345084e+000	3.981683e-001	-1.785367e-001
5.891390e+002	4.203427e+000	3.969847e-001	-1.787511e-001
5.896427e+002	4.061413e+000	3.958054e-001	-1.789651e-001
5.901462e+002	3.919050e+000	3.946305e-001	-1.791788e-001
5.906494e+002	3.776344e+000	3.934598e-001	-1.793921e-001
5.911525e+002	3.633300e+000	3.922935e-001	-1.796049e-001
5.916554e+002	3.489925e+000	3.911316e-001	-1.798173e-001
5.921581e+002	3.346224e+000	3.899742e-001	-1.800291e-001
5.926606e+002	3.202202e+000	3.888212e-001	-1.802404e-001
5.931629e+002	3.057866e+000	3.876726e-001	-1.804511e-001
5.936651e+002	2.913219e+000	3.865286e-001	-1.806611e-001
5.941671e+002	2.768266e+000	3.853891e-001	-1.808705e-001
5.946689e+002	2.623013e+000	3.842541e-001	-1.810793e-001
5.951706e+002	2.477462e+000	3.831237e-001	-1.812873e-001
5.956721e+002	2.331619e+000	3.819979e-001	-1.814945e-001
5.961735e+002	2.185487e+000	3.808767e-001	-1.817010e-001
5.966747e+002	2.039070e+000	3.797602e-001	-1.819066e-001
5.971758e+002	1.892372e+000	3.786482e-001	-1.821114e-001
5.976767e+002	1.745396e+000	3.775409e-001	-1.823153e-001
5.981775e+002	1.598145e+000	3.764383e-001	-1.825183e-001
5.986782e+002	1.450622e+000	3.753403e-001	-1.827204e-001
5.991788e+002	1.302832e+000	3.742470e-001	-1.829214e-001
5.996792e+002	1.154775e+000	3.731584e-001	-1.831214e-001
6.001795e+002	1.006456e+000	3.720745e-001	-1.833204e-001
6.006796e+002	8.578772e-001	3.709954e-001	-1.835183e-001
6.011797e+002	7.090406e-001	3.699209e-001	-1.837151e-001
6.016848e+002	5.584105e-001	3.688401e-001	-1.839127e-001
6.021898e+002	4.075226e-001	3.677642e-001	-1.841091e-001
6.026946e+002	2.563790e-001	3.666930e-001	-1.843042e-001
6.031994e+002	1.049822e-001	3.656267e-001	-1.844981e-001
6.037040e+002	-4.666584e-002	3.645653e-001	-1.846906e-001
6.042085e+002	-1.985629e-001	3.635086e-001	-1.848818e-001
6.047130e+002	-3.507070e-001	3.624568e-001	-1.850715e-001
6.052173e+002	-5.030963e-001	3.614098e-001	-1.852599e-001
6.057215e+002	-6.557287e-001	3.603676e-001	-1.854467e-001
6.062256e+002	-8.086025e-001	3.593303e-001	-1.856320e-001
6.067296e+002	-9.617159e-001	3.582977e-001	-1.858158e-001
6.072335e+002	-1.115067e+000	3.572700e-001	-1.859980e-001
6.077374e+002	-1.268655e+000	3.562470e-001	-1.861785e-001
6.082411e+002	-1.422477e+000	3.552289e-001	-1.863574e-001
6.087447e+002	-1.576531e+000	3.542156e-001	-1.865345e-001
6.092483e+002	-1.730818e+000	3.532070e-001	-1.867099e-001
6.097517e+002	-1.885333e+000	3.522032e-001	-1.868834e-001
6.102551e+002	-2.040077e+000	3.512042e-001	-1.870551e-001
6.107584e+002	-2.195048e+000	3.502100e-001	-1.872249e-001
6.112616e+002	-2.350244e+000	3.492205e-001	-1.873928e-001
6.117647e+002	-2.505663e+000	3.482357e-001	-1.875587e-001
6.122677e+002	-2.661304e+000	3.472557e-001	-1.877225e-001
6.127706e+002	-2.817166e+000	3.462804e-001	-1.878842e-001
6.132735e+002	-2.973246e+000	3.453097e-001	-1.880439e-001
6.137763e+002	-3.129544e+000	3.443438e-001	-1.882013e-001
6.142790e+002	-3.286058e+000	3.433826e-001	-1.883565e-001
6.147816e+002	-3.442786e+000	3.424260e-001	-1.885094e-001
6.152842e+002	-3.599727e+000	3.414741e-001	-1.886600e-001
6.157866e+002	-3.756879e+000	3.405268e-001	-1.888082e-001
6.162890e+002	-3.914240e+000	3.395842e-001	-1.889540e-001
6.167914e+002	-4.071808e+000	3.386462e-001	-1.890972e-001
6.172936e+002	-4.229583e+000	3.377127e-001	-1.892379e-001
6.177958e+002	-4.387561e+000	3.367839e-001	-1.893760e-001
6.182979e+002	-4.545742e+000	3.358596e-001	-1.895115e-001
6.188000e+002	-4.704123e+000	3.349398e-001	-1.896442e-001
6.193020e+002	-4.862703e+000	3.340246e-001	-1.897741e-001
6.198039e+002	-5.021478e+000	3.331139e-001	-1.899012e-001
6.203058e+002	-5.180448e+000	3.322077e-001	-1.900254e-001
6.208075e+002	-5.339611e+000	3.313060e-001	-1.901466e-001
6.213093e+002	-5.498963e+000	3.304088e-001	-1.902647e-001
6.218110e+002	-5.658503e+000	3.295160e-001	-1.903798e-001
6.223126e+002	-5.818228e+000	3.286276e-001	-1.904917e-001
6.228141e+002	-5.978136e+000	3.277437e-001	-1.906004e-001
6.233156e+002	-6.138224e+000	3.268641e-001	-1.907057e-001
6.238171e+002	-6.298490e+000	3.259889e-001	-1.908077e-001
6.243184e+002	-6.458931e+000	3.251181e-001	-1.909063e-001
6.248198e+002	-6.619544e+000	3.242516e-001	-1.910014e-001
6.253211e+002	-6.780326e+000	3.233894e-001	-1.910928e-001
6.258223e+002	-6.941274e+000	3.225316e-001	-1.911806e-001
6.263235e+002	-7.102385e+000	3.216780e-001	-1.912647e-001
6.268246e+002	-7.263656e+000	3.208287e-001	-1.913450e-001
6.273257e+002	-7.425084e+000	3.199836e-001	-1.914214e-001
6.278267e+002	-7.586664e+000	3.191427e-001	-1.914938e-001
6.283277e+002	-7.748393e+000	3.183061e-001	-1.915622e-001
6.288287e+002	-7.910268e+000	3.174736e-001	-1.916265e-001
6.293296e+002	-8.072284e+000	3.166453e-001	-1.916865e-001
6.298304e+002	-8.234438e+000	3.158211e-001	-1.917423e-001
6.303313e+002	-8.396725e+000	3.150010e-001	-1.917937e-001
6.308320e+002	-8.559142e+000	3.141851e-001	-1.918407e-001
6.313328e+002	-8.721682e+000	3.133732e-001	-1.918831e-001
6.318335e+002	-8.884343e+000	3.125654e-001	-1.919209e-001
6.323342e+002	-9.047119e+000	3.117617e-001	-1.919540e-001
6.328349e+002	-9.210005e+000	3.109620e-001	-1.919823e-001
6.333355e+002	-9.372997e+000	3.101662e-001	-1.920057e-001
6.338361e+002	-9.536088e+000	3.093745e-001	-1.920242e-001
6.343366e+002	-9.699274e+000	3.085867e-001	-1.920375e-001
6.348372e+002	-9.862549e+000	3.078029e-001	-1.920457e-001
6.353377e+002	-1.002591e+001	3.070229e-001	-1.920487e-001
6.358382e+002	-1.018934e+001	3.062469e-001	-1.920463e-001
6.363387e+002	-1.035285e+001	3.054748e-001	-1.920385e-001
6.368392e+002	-1.051642e+001	3.047065e-001	-1.920252e-001
6.373396e+002	-1.068005e+001	3.039421e-001	-1.920062e-001
6.378400e+002	-1.084373e+001	3.031814e-001	-1.919816e-001
6.383404e+002	-1.100746e+001	3.024246e-001	-1.919511e-001
6.388409e+002	-1.117123e+001	3.016716e-001	-1.919147e-001
6.393412e+002	-1.133503e+001	3.009223e-001	-1.918723e-001
6.398416e+002	-1.149885e+001	3.001768e-001	-1.918238e-001
6.403420e+002	-1.166269e+001	2.994349e-001	-1.917692e-001
6.408424e+002	-1.182654e+001	2.986968e-001	-1.917082e-001
6.413428e+002	-1.199039e+001	2.979624e-001	-1.916409e-001
6.418432e+002	-1.215423e+001	2.972316e-001	-1.915671e-001
6.423436e+002	-1.231806e+001	2.965044e-001	-1.914867e-001
6.428440e+002	-1.248188e+001	2.957809e-001	-1.913996e-001
6.433444e+002	-1.264566e+001	2.950610e-001	-1.913058e-001
6.438448e+002	-1.280940e+001	2.943446e-001	-1.912051e-001
6.443452e+002	-1.297310e+001	2.936318e-001	-1.910975e-001
6.448456e+002	-1.313675e+001	2.929226e-001	-1.909829e-001
6.453461e+002	-1.330034e+001	2.922168e-001	-1.908611e-001
6.458466e+002	-1.346385e+001	2.915146e-001	-1.907321e-001
6.463471e+002	-1.362729e+001	2.908159e-001	-1.905958e-001
6.468476e+002	-1.379065e+001	2.901206e-001	-1.904520e-001
6.473481e+002	-1.395391e+001	2.894288e-001	-1.903008e-001
6.478487e+002	-1.411708e+001	2.887404e-001	-1.901420e-001
6.483493e+002	-1.428014e+001	2.880554e-001	-1.899756e-001
6.488499e+002	-1.444308e+001	2.873738e-001	-1.898014e-001
6.493506e+002	-1.460591e+001	2.866956e-001	-1.896193e-001
6.498513e+002	-1.476861e+001	2.860207e-001	-1.894294e-001
6.503521e+002	-1.493117e+001	2.853492e-001	-1.892314e-001
6.508529e+002	-1.509360e+001	2.846810e-001	-1.890254e-001
6.513537e+002	-1.525589e+001	2.840161e-001	-1.888112e-001
6.518545e+002	-1.541803e+001	2.833545e-001	-1.885887e-001
6.523555e+002	-1.558002e+001	2.826961e-001	-1.883579e-001
6.528564e+002	-1.574185e+001	2.820411e-001	-1.881187e-001
6.533574e+002	-1.590353e+001	2.813892e-001	-1.878710e-001
6.538585e+002	-1.606506e+001	2.807406e-001	-1.876148e-001
6.543596e+002	-1.622642e+001	2.800952e-001	-1.873498e-001
6.548607e+002	-1.638763e+001	2.794530e-001	-1.870762e-001
6.553619e+002	-1.654869e+001	2.788140e-001	-1.867938e-001
6.558632e+002	-1.670959e+001	2.781782e-001	-1.865024e-001
6.563644e+002	-1.687035e+001	2.775455e-001	-1.862021e-001
6.568658e+002	-1.703096e+001	2.769160e-001	-1.858927e-001
6.573671e+002	-1.719143e+001	2.762896e-001	-1.855741e-001
6.578686e+002	-1.735178e+001	2.756664e-001	-1.852463e-001
6.583700e+002	-1.751201e+001	2.750462e-001	-1.849092e-001
6.588715e+002	-1.767213e+001	2.744292e-001	-1.845626e-001
6.593730e+002	-1.783216e+001	2.738152e-001	-1.842064e-001
6.598745e+002	-1.799210e+001	2.732044e-001	-1.838406e-001
6.603761e+002	-1.815198e+001	2.725966e-001	-1.834650e-001
6.608777e+002	-1.831182e+001	2.719919e-001	-1.830795e-001
6.613793e+002	-1.847162e+001	2.713903e-001	-1.826839e-001
6.618809e+002	-1.863142e+001	2.707917e-001	-1.822782e-001
6.623824e+002	-1.879124e+001	2.701962e-001	-1.818622e-001
6.628840e+002	-1.895110e+001	2.696038e-001	-1.814357e-001
6.633855e+002	-1.911103e+001	2.690143e-001	-1.809986e-001
6.638871e+002	-1.927106e+001	2.684280e-001	-1.805506e-001
6.643885e+002	-1.943123e+001	2.678446e-001	-1.800916e-001
6.648900e+002	-1.959155e+001	2.672643e-001	-1.796215e-001
6.653913e+002	-1.975208e+001	2.666871e-001	-1.791399e-001
6.658926e+002	-1.991285e+001	2.661128e-001	-1.786466e-001
6.663938e+002	-2.007389e+001	2.655416e-001	-1.781414e-001
6.668949e+002	-2.023525e+001	2.649734e-001	-1.776241e-001
6.673959e+002	-2.039698e+001	2.644082e-001	-1.770943e-001
6.678968e+002	-2.055912e+001	2.638460e-001	-1.765518e-001
6.683975e+002	-2.072171e+001	2.632869e-001	-1.759962e-001
6.688981e+002	-2.088482e+001	2.627307e-001	-1.754272e-001
6.693985e+002	-2.104848e+001	2.621776e-001	-1.748444e-001
6.698988e+002	-2.121277e+001	2.616275e-001	-1.742475e-001
6.703989e+002	-2.137773e+001	2.610803e-001	-1.736361e-001
6.709039e+002	-2.154512e+001	2.605306e-001	-1.730031e-001
6.714087e+002	-2.171333e+001	2.599839e-001	-1.723544e-001
6.719132e+002	-2.188241e+001	2.594403e-001	-1.716894e-001
6.724176e+002	-2.205245e+001	2.588997e-001	-1.710077e-001
6.729217e+002	-2.222351e+001	2.583621e-001	-1.703085e-001
6.734255e+002	-2.239566e+001	2.578275e-001	-1.695914e-001
6.739291e+002	-2.256898e+001	2.572958e-001	-1.688557e-001
6.744325e+002	-2.274355e+001	2.567672e-001	-1.681008e-001
6.749356e+002	-2.291945e+001	2.562415e-001	-1.673259e-001
6.754384e+002	-2.309677e+001	2.557187e-001	-1.665303e-001
6.759409e+002	-2.327559e+001	2.551989e-001	-1.657132e-001
6.764431e+002	-2.345601e+001	2.546820e-001	-1.648739e-001
6.769451e+002	-2.363811e+001	2.541679e-001	-1.640114e-001
6.774468e+002	-2.382199e+001	2.536567e-001	-1.631248e-001
6.779482e+002	-2.400776e+001	2.531484e-001	-1.622132e-001
6.784493e+002	-2.419551e+001	2.526428e-001	-1.612756e-001
6.789502e+002	-2.438534e+001	2.521401e-001	-1.603110e-001
6.794508e+002	-2.457738e+001	2.516401e-001	-1.593181e-001
6.799511e+002	-2.477172e+001	2.511428e-001	-1.582960e-001
6.804511e+002	-2.496849e+001	2.506483e-001	-1.572433e-001
6.809559e+002	-2.516983e+001	2.501515e-001	-1.561476e-001
6.814605e+002	-2.537389e+001	2.496574e-001	-1.550182e-001
6.819648e+002	-2.558080e+001	2.491660e-001	-1.538536e-001
6.824689e+002	-2.579070e+001	2.486772e-001	-1.526522e-001
6.829727e+002	-2.600373e+001	2.481910e-001	-1.514126e-001
6.834763e+002	-2.622003e+001	2.477075e-001	-1.501331e-001
6.839796e+002	-2.643975e+001	2.472265e-001	-1.488121e-001
6.844828e+002	-2.666304e+001	2.467480e-001	-1.474479e-001
6.849857e+002	-2.689005e+001	2.462720e-001	-1.460386e-001
6.854885e+002	-2.712096e+001	2.457985e-001	-1.445824e-001
6.859910e+002	-2.735592e+001	2.453274e-001	-1.430775e-001
6.864934e+002	-2.759510e+001	2.448587e-001	-1.415218e-001
6.869956e+002	-2.783868e+001	2.443923e-001	-1.399135e-001
6.874976e+002	-2.808684e+001	2.439284e-001	-1.382505e-001
6.879995e+002	-2.833976e+001	2.434667e-001	-1.365307e-001
6.885013e+002	-2.859763e+001	2.430073e-001	-1.347521e-001
6.890029e+002	-2.886065e+001	2.425501e-001	-1.329126e-001
6.895044e+002	-2.912900e+001	2.420952e-001	-1.310102e-001
6.900058e+002	-2.940288e+001	2.416424e-001	-1.290429e-001
6.905070e+002	-2.968251e+001	2.411918e-001	-1.270087e-001
6.910082e+002	-2.996808e+001	2.407434e-001	-1.249057e-001
6.915092e+002	-3.025979e+001	2.402970e-001	-1.227323e-001
6.920102e+002	-3.055787e+001	2.398528e-001	-1.204866e-001
6.925111e+002	-3.086251e+001	2.394106e-001	-1.181673e-001
6.930119e+002	-3.117393e+001	2.389704e-001	-1.157732e-001
6.935127e+002	-3.149235e+001	2.385322e-001	-1.133032e-001
6.940134e+002	-3.181795e+001	2.380960e-001	-1.107567e-001
6.945140e+002	-3.215097e+001	2.376617e-001	-1.081332e-001
6.950145e+002	-3.249160e+001	2.372294e-001	-1.054329e-001
6.955151e+002	-3.284005e+001	2.367989e-001	-1.026562e-001
6.960155e+002	-3.319652e+001	2.363704e-001	-9.980417e-002
6.965160e+002	-3.356121e+001	2.359437e-001	-9.687838e-002
6.970164e+002	-3.393431e+001	2.355188e-001	-9.388100e-002
6.975167e+002	-3.431602e+001	2.350957e-001	-9.081489e-002
6.980171e+002	-3.470653e+001	2.346745e-001	-8.768358e-002
6.985174e+002	-3.510603e+001	2.342550e-001	-8.449141e-002
6.990176e+002	-3.551470e+001	2.338373e-001	-8.124346e-002
6.995179e+002	-3.593271e+001	2.334213e-001	-7.794566e-002
7.000181e+002	-3.636026e+001	2.330070e-001	-7.460473e-002
7.005183e+002	-3.679753e+001	2.325944e-001	-7.122825e-002
7.010185e+002	-3.724469e+001	2.321835e-001	-6.782460e-002
7.015187e+002	-3.770194e+001	2.317743e-001	-6.440296e-002
7.020188e+002	-3.816945e+001	2.313667e-001	-6.097327e-002
7.025190e+002	-3.864743e+001	2.309607e-001	-5.754614e-002
7.030191e+002	-3.913608e+001	2.305564e-001	-5.413280e-002
7.035193e+002	-3.963559e+001	2.301536e-001	-5.074500e-002
7.040194e+002	-4.014621e+001	2.297524e-001	-4.739488e-002
7.045195e+002	-4.066815e+001	2.293528e-001	-4.409485e-002
7.050196e+002	-4.120167e+001	2.289548e-001	-4.085747e-002
7.055196e+002	-4.174702e+001	2.285583e-001	-3.769524e-002
7.060197e+002	-4.230450e+001	2.281633e-001	-3.462045e-002
7.065198e+002	-4.287439e+001	2.277698e-001	-3.164503e-002
7.070199e+002	-4.345704e+001	2.273778e-001	-2.878031e-002
7.075199e+002	-4.405278e+001	2.269873e-001	-2.603687e-002
7.080200e+002	-4.466200e+001	2.265983e-001	-2.342434e-002
7.085200e+002	-4.528509e+001	2.262107e-001	-2.095123e-002
7.090201e+002	-4.592249e+001	2.258246e-001	-1.862475e-002
7.095201e+002	-4.657468e+001	2.254399e-001	-1.645066e-002
7.100202e+002	-4.724214e+001	2.250566e-001	-1.443316e-002
7.105202e+002	-4.792541e+001	2.246748e-001	-1.257477e-002
7.110202e+002	-4.862505e+001	2.242943e-001	-1.087628e-002
7.115203e+002	-4.934168e+001	2.239153e-001	-9.336688e-003
7.120203e+002	-5.007591e+001	2.235376e-001	-7.953253e-003
7.125203e+002	-5.082843e+001	2.231612e-001	-6.721528e-003
7.130203e+002	-5.159992e+001	2.227862e-001	-5.635470e-003
7.135203e+002	-5.239109e+001	2.224126e-001	-4.687595e-003
7.140204e+002	-5.320267e+001	2.220403e-001	-3.869169e-003
7.145204e+002	-5.403540e+001	2.216693e-001	-3.170448e-003
7.150204e+002	-5.488999e+001	2.212996e-001	-2.580940e-003
7.155204e+002	-5.576713e+001	2.209312e-001	-2.089687e-003
7.160204e+002	-5.666744e+001	2.205641e-001	-1.685565e-003
7.165204e+002	-5.759149e+001	2.201982e-001	-1.357559e-003
7.170204e+002	-5.853967e+001	2.198336e-001	-1.095036e-003
7.175204e+002	-5.951224e+001	2.194703e-001	-8.879720e-004
7.180205e+002	-6.050922e+001	2.191083e-001	-7.271387e-004
7.185205e+002	-6.153032e+001	2.187475e-001	-6.042400e-004
7.190205e+002	-6.257488e+001	2.183879e-001	-5.119935e-004
7.195205e+002	-6.364178e+001	2.180296e-001	-4.441581e-004
7.200205e+002	-6.472936e+001	2.176725e-001	-3.955137e-004
7.205205e+002	-6.583529e+001	2.173166e-001	-3.617989e-004
7.210205e+002	-6.695653e+001	2.169620e-001	-3.396175e-004
7.215205e+002	-6.808923e+001	2.166086e-001	-3.263229e-004
7.220205e+002	-6.922869e+001	2.162565e-001	-3.198916e-004
7.225205e+002	-7.036938e+001	2.159056e-001	-3.187939e-004
7.230205e+002	-7.150498e+001	2.155560e-001	-3.218697e-004
7.235205e+002	-7.262853e+001	2.152077e-001	-3.282164e-004
7.240205e+002	-7.373261e+001	2.148607e-001	-3.370925e-004
7.245205e+002	-7.480963e+001	2.145150e-001	-3.478409e-004
7.250205e+002	-7.585210e+001	2.141707e-001	-3.598343e-004
7.255205e+002	-7.685301e+001	2.138278e-001	-3.724443e-004
7.260205e+002	-7.780613e+001	2.134862e-001	-3.850327e-004
7.265206e+002	-7.870625e+001	2.131461e-001	-3.969636e-004
7.270206e+002	-7.954944e+001	2.128075e-001	-4.076317e-004
7.275206e+002	-8.033308e+001	2.124703e-001	-4.164986e-004
7.280206e+002	-8.105591e+001	2.121346e-001	-4.231315e-004
7.285207e+002	-8.171795e+001	2.118005e-001	-4.272344e-004
7.290207e+002	-8.232031e+001	2.114678e-001	-4.286666e-004
7.295208e+002	-8.286507e+001	2.111367e-001	-4.274460e-004
7.300209e+002	-8.335501e+001	2.108072e-001	-4.237354e-004
7.305211e+002	-8.379345e+001	2.104792e-001	-4.178169e-004
7.310215e+002	-8.418406e+001	2.101528e-001	-4.100568e-004
7.315220e+002	-8.453068e+001	2.098278e-001	-4.008683e-004
7.320229e+002	-8.483721e+001	2.095042e-001	-3.906759e-004
7.325243e+002	-8.510750e+001	2.091819e-001	-3.798851e-004
7.330268e+002	-8.534531e+001	2.088606e-001	-3.688586e-004
7.335309e+002	-8.555423e+001	2.085399e-001	-3.579014e-004
7.340329e+002	-8.573600e+001	2.082222e-001	-3.473550e-004
7.345350e+002	-8.589453e+001	2.079061e-001	-3.373687e-004
7.350355e+002	-8.603219e+001	2.075927e-001	-3.281067e-004
7.355405e+002	-8.615296e+001	2.072781e-001	-3.195477e-004
7.360437e+002	-8.625741e+001	2.069663e-001	-3.118476e-004
7.365478e+002	-8.634818e+001	2.066556e-001	-3.049684e-004
7.370526e+002	-8.642696e+001	2.063461e-001	-2.989143e-004
7.375593e+002	-8.649541e+001	2.060371e-001	-2.936059e-004
7.380652e+002	-8.655456e+001	2.057303e-001	-2.890294e-004
7.385699e+002	-8.660564e+001	2.054259e-001	-2.851392e-004
7.390794e+002	-8.665027e+001	2.051202e-001	-2.818134e-004
7.395814e+002	-8.668835e+001	2.048206e-001	-2.790728e-004
7.400946e+002	-8.672206e+001	2.045161e-001	-2.767413e-004
7.406465e+002	-8.675326e+001	2.041904e-001	-2.746902e-004
7.411759e+002	-8.677897e+001	2.038798e-001	-2.730933e-004
7.417608e+002	-8.680330e+001	2.035387e-001	-2.716743e-004
7.422619e+002	-8.682122e+001	2.032481e-001	-2.706961e-004
7.428365e+002	-8.683894e+001	2.029169e-001	-2.697948e-004
7.433430e+002	-8.685241e+001	2.026267e-001	-2.691612e-004
7.438849e+002	-8.686492e+001	2.023179e-001	-2.686264e-004
7.444577e+002	-8.687632e+001	2.019935e-001	-2.681955e-004
7.450576e+002	-8.688657e+001	2.016559e-001	-2.678637e-004
7.456817e+002	-8.689569e+001	2.013071e-001	-2.676200e-004
7.463273e+002	-8.690376e+001	2.009487e-001	-2.674503e-004
7.469923e+002	-8.691087e+001	2.005822e-001	-2.673393e-004
7.475026e+002	-8.691564e+001	2.003029e-001	-2.672855e-004
7.480218e+002	-8.691998e+001	2.000202e-001	-2.672506e-004
7.485494e+002	-8.692393e+001	1.997347e-001	-2.672293e-004
7.490845e+002	-8.692754e+001	1.994467e-001	-2.672171e-004
7.496266e+002	-8.693085e+001	1.991568e-001	-2.672101e-004
7.501750e+002	-8.693388e+001	1.988653e-001	-2.672049e-004
7.507292e+002	-8.693669e+001	1.985725e-001	-2.671991e-004
7.512886e+002	-8.693928e+001	1.982788e-001	-2.671906e-004
7.518527e+002	-8.694170e+001	1.979844e-001	-2.671778e-004
7.524211e+002	-8.694397e+001	1.976898e-001	-2.671597e-004
7.529932e+002	-8.694610e+001	1.973950e-001	-2.671356e-004
7.535688e+002	-8.694812e+001	1.971004e-001	-2.671051e-004
7.541474e+002	-8.695004e+001	1.968062e-001	-2.670680e-004
7.547286e+002	-8.695187e+001	1.965126e-001	-2.670245e-004
7.553122e+002	-8.695362e+001	1.962197e-001	-2.669746e-004
7.558980e+002	-8.695531e+001	1.959276e-001	-2.669188e-004
7.564856e+002	-8.695695e+001	1.956366e-001	-2.668574e-004
7.570748e+002	-8.695853e+001	1.953468e-001	-2.667909e-004
7.576654e+002	-8.696006e+001	1.950581e-001	-2.667197e-004
7.582573e+002	-8.696156e+001	1.947709e-001	-2.666443e-004
7.588502e+002	-8.696302e+001	1.944850e-001	-2.665652e-004
7.594441e+002	-8.696445e+001	1.942006e-001	-2.664829e-004
7.600387e+002	-8.696585e+001	1.939178e-001	-2.663978e-004
7.606340e+002	-8.696722e+001	1.936366e-001	-2.663103e-004
7.612299e+002	-8.696857e+001	1.933570e-001	-2.662207e-004
7.618264e+002	-8.696989e+001	1.930791e-001	-2.661295e-004
7.624232e+002	-8.697119e+001	1.928029e-001	-2.660369e-004
7.630204e+002	-8.697248e+001	1.925284e-001	-2.659433e-004
7.636180e+002	-8.697374e+001	1.922557e-001	-2.658490e-004
7.642158e+002	-8.697499e+001	1.919847e-001	-2.657540e-004
7.648139e+002	-8.697622e+001	1.917155e-001	-2.656587e-004
7.654122e+002	-8.697743e+001	1.914480e-001	-2.655633e-004
7.660107e+002	-8.697863e+001	1.911823e-001	-2.654678e-004
7.666095e+002	-8.697981e+001	1.909183e-001	-2.653725e-004
7.672086e+002	-8.698097e+001	1.906560e-001	-2.652775e-004
7.678079e+002	-8.698212e+001	1.903955e-001	-2.651828e-004
7.684074e+002	-8.698326e+001	1.901367e-001	-2.650887e-004
7.690070e+002	-8.698438e+001	1.898796e-001	-2.649950e-004
7.696065e+002	-8.698549e+001	1.896244e-001	-2.649021e-004
7.702060e+002	-8.698659e+001	1.893710e-001	-2.648098e-004
7.708056e+002	-8.698767e+001	1.891193e-001	-2.647183e-004
7.714052e+002	-8.698873e+001	1.888694e-001	-2.646277e-004
7.720047e+002	-8.698979e+001	1.886213e-001	-2.645379e-004
7.726043e+002	-8.699083e+001	1.883749e-001	-2.644489e-004
7.732039e+002	-8.699185e+001	1.881303e-001	-2.643609e-004
7.738035e+002	-8.699287e+001	1.878874e-001	-2.642738e-004
7.744031e+002	-8.699387e+001	1.876462e-001	-2.641876e-004
7.750027e+002	-8.699486e+001	1.874067e-001	-2.641024e-004
7.756023e+002	-8.699584e+001	1.871689e-001	-2.640182e-004
7.762019e+002	-8.699680e+001	1.869328e-001	-2.639350e-004
7.768016e+002	-8.699775e+001	1.866984e-001	-2.638527e-004
7.774012e+002	-8.699869e+001	1.864656e-001	-2.637714e-004
7.780009e+002	-8.699962e+001	1.862345e-001	-2.636912e-004
7.786005e+002	-8.700054e+001	1.860051e-001	-2.636119e-004
7.792002e+002	-8.700144e+001	1.857773e-001	-2.635336e-004
7.797998e+002	-8.700233e+001	1.855512e-001	-2.634563e-004
7.803995e+002	-8.700322e+001	1.853266e-001	-2.633799e-004
7.809992e+002	-8.700409e+001	1.851037e-001	-2.633046e-004
7.815988e+002	-8.700494e+001	1.848824e-001	-2.632302e-004
7.821985e+002	-8.700579e+001	1.846627e-001	-2.631569e-004
7.827982e+002	-8.700663e+001	1.844446e-001	-2.630844e-004
7.833979e+002	-8.700745e+001	1.842281e-001	-2.630130e-004
7.839976e+002	-8.700826e+001	1.840131e-001	-2.629425e-004
7.845973e+002	-8.700907e+001	1.837997e-001	-2.628729e-004
7.851970e+002	-8.700986e+001	1.835878e-001	-2.628043e-004
7.857968e+002	-8.701064e+001	1.833775e-001	-2.627367e-004
7.863965e+002	-8.701141e+001	1.831688e-001	-2.626700e-004
7.869962e+002	-8.701217e+001	1.829615e-001	-2.626042e-004
7.875960e+002	-8.701292e+001	1.827558e-001	-2.625393e-004
7.881957e+002	-8.701366e+001	1.825516e-001	-2.624753e-004
7.887954e+002	-8.701438e+001	1.823489e-001	-2.624122e-004
7.893952e+002	-8.701510e+001	1.821477e-001	-2.623501e-004
7.899949e+002	-8.701581e+001	1.819480e-001	-2.622888e-004
7.905947e+002	-8.701651e+001	1.817497e-001	-2.622284e-004
7.911945e+002	-8.701720e+001	1.815530e-001	-2.621689e-004
7.917942e+002	-8.701787e+001	1.813576e-001	-2.621102e-004
7.923940e+002	-8.701854e+001	1.811638e-001	-2.620525e-004
7.929938e+002	-8.701920e+001	1.809713e-001	-2.619955e-004
7.935936e+002	-8.701985e+001	1.807803e-001	-2.619394e-004
7.941934e+002	-8.702049e+001	1.805908e-001	-2.618842e-004
7.947931e+002	-8.702112e+001	1.804026e-001	-2.618298e-004
7.953929e+002	-8.702174e+001	1.802159e-001	-2.617762e-004
7.959927e+002	-8.702235e+001	1.800306e-001	-2.617234e-004
7.965925e+002	-8.702295e+001	1.798466e-001	-2.616715e-004
7.971924e+002	-8.702354e+001	1.796641e-001	-2.616203e-004
7.977922e+002	-8.702412e+001	1.794829e-001	-2.615700e-004
7.983920e+002	-8.702469e+001	1.793031e-001	-2.615204e-004
7.989918e+002	-8.702526e+001	1.791247e-001	-2.614717e-004
7.995916e+002	-8.702581e+001	1.789476e-001	-2.614237e-004
8.001914e+002	-8.702636e+001	1.787719e-001	-2.613765e-004
8.007913e+002	-8.702690e+001	1.785975e-001	-2.613300e-004
8.013911e+002	-8.702743e+001	1.784244e-001	-2.612843e-004
8.019909e+002	-8.702795e+001	1.782527e-001	-2.612394e-004
8.025908e+002	-8.702846e+001	1.780823e-001	-2.611952e-004
8.031906e+002	-8.702896e+001	1.779131e-001	-2.611518e-004
8.037905e+002	-8.702946e+001	1.777453e-001	-2.611090e-004
8.043903e+002	-8.702995e+001	1.775788e-001	-2.610671e-004
8.049902e+002	-8.703042e+001	1.774136e-001	-2.610258e-004
8.055900e+002	-8.703089e+001	1.772496e-001	-2.609852e-004
8.061899e+002	-8.703135e+001	1.770869e-001	-2.609454e-004
8.067897e+002	-8.703181e+001	1.769255e-001	-2.609063e-004
8.073896e+002	-8.703225e+001	1.767654e-001	-2.608678e-004
8.079895e+002	-8.703269e+001	1.766065e-001	-2.608301e-004
8.085893e+002	-8.703312e+001	1.764488e-001	-2.607930e-004
8.091892e+002	-8.703354e+001	1.762924e-001	-2.607566e-004
8.097891e+002	-8.703396e+001	1.761372e-001	-2.607209e-004
8.103889e+002	-8.703436e+001	1.759832e-001	-2.606858e-004
8.109888e+002	-8.703476e+001	1.758304e-001	-2.606514e-004
8.115887e+002	-8.703515e+001	1.756788e-001	-2.606177e-004
8.121886e+002	-8.703554e+001	1.755285e-001	-2.605846e-004
8.127885e+002	-8.703591e+001	1.753793e-001	-2.605522e-004
8.133884e+002	-8.703628e+001	1.752313e-001	-2.605204e-004
8.139883e+002	-8.703664e+001	1.750845e-001	-2.604892e-004
8.145882e+002	-8.703700e+001	1.749389e-001	-2.604587e-004
8.151881e+002	-8.703734e+001	1.747944e-001	-2.604288e-004
8.157879e+002	-8.703768e+001	1.746511e-001	-2.603995e-004
8.163878e+002	-8.703802e+001	1.745089e-001	-2.603708e-004
8.169878e+002	-8.703834e+001	1.743679e-001	-2.603427e-004
8.175877e+002	-8.703866e+001	1.742280e-001	-2.603152e-004
8.181876e+002	-8.703897e+001	1.740893e-001	-2.602883e-004
8.187875e+002	-8.703928e+001	1.739517e-001	-2.602620e-004
8.193874e+002	-8.703958e+001	1.738152e-001	-2.602363e-004
8.199873e+002	-8.703987e+001	1.736798e-001	-2.602111e-004
8.205872e+002	-8.704015e+001	1.735455e-001	-2.601866e-004
8.211871e+002	-8.704043e+001	1.734123e-001	-2.601626e-004
8.217870e+002	-8.704070e+001	1.732802e-001	-2.601391e-004
8.223870e+002	-8.704097e+001	1.731492e-001	-2.601163e-004
8.229869e+002	-8.704123e+001	1.730192e-001	-2.600939e-004
8.235868e+002	-8.704148e+001	1.728904e-001	-2.600722e-004
8.241867e+002	-8.704172e+001	1.727626e-001	-2.600509e-004
8.247867e+002	-8.704196e+001	1.726358e-001	-2.600303e-004
8.253866e+002	-8.704220e+001	1.725101e-001	-2.600101e-004
8.259865e+002	-8.704243e+001	1.723855e-001	-2.599905e-004
8.265864e+002	-8.704265e+001	1.722619e-001	-2.599714e-004
8.271864e+002	-8.704286e+001	1.721393e-001	-2.599528e-004
8.277863e+002	-8.704307e+001	1.720178e-001	-2.599347e-004
8.283863e+002	-8.704327e+001	1.718973e-001	-2.599172e-004
8.289862e+002	-8.704347e+001	1.717778e-001	-2.599001e-004
8.295861e+002	-8.704366e+001	1.716593e-001	-2.598836e-004
8.301861e+002	-8.704385e+001	1.715418e-001	-2.598675e-004
8.307860e+002	-8.704403e+001	1.714253e-001	-2.598519e-004
8.313860e+002	-8.704420e+001	1.713098e-001	-2.598369e-004
8.319859e+002	-8.704437e+001	1.711953e-001	-2.598223e-004
8.325858e+002	-8.704454e+001	1.710818e-001	-2.598082e-004
8.331858e+002	-8.704469e+001	1.709692e-001	-2.597945e-004
8.337857e+002	-8.704484e+001	1.708576e-001	-2.597813e-004
8.343857e+002	-8.704499e+001	1.707470e-001	-2.597686e-004
8.349856e+002	-8.704513e+001	1.706373e-001	-2.597564e-004
8.355856e+002	-8.704527e+001	1.705286e-001	-2.597446e-004
8.361855e+002	-8.704540e+001	1.704208e-001	-2.597333e-004
8.367855e+002	-8.704553e+001	1.703140e-001	-2.597224e-004
8.373854e+002	-8.704565e+001	1.702081e-001	-2.597119e-004
8.379854e+002	-8.704576e+001	1.701031e-001	-2.597019e-004
8.385854e+002	-8.704587e+001	1.699991e-001	-2.596923e-004
8.391853e+002	-8.704598e+001	1.698959e-001	-2.596832e-004
8.397853e+002	-8.704608e+001	1.697937e-001	-2.596745e-004
8.403852e+002	-8.704617e+001	1.696924e-001	-2.596662e-004
8.409852e+002	-8.704626e+001	1.695920e-001	-2.596583e-004
8.415852e+002	-8.704635e+001	1.694925e-001	-2.596508e-004
8.421851e+002	-8.704643e+001	1.693938e-001	-2.596438e-004
8.427851e+002	-8.704650e+001	1.692961e-001	-2.596371e-004
8.433850e+002	-8.704658e+001	1.691992e-001	-2.596309e-004
8.439850e+002	-8.704664e+001	1.691032e-001	-2.596250e-004
8.445850e+002	-8.704670e+001	1.690080e-001	-2.596196e-004
8.451849e+002	-8.704676e+001	1.689138e-001	-2.596145e-004
8.457849e+002	-8.704681e+001	1.688203e-001	-2.596099e-004
8.463849e+002	-8.704686e+001	1.687278e-001	-2.596056e-004
8.469848e+002	-8.704691e+001	1.686361e-001	-2.596017e-004
8.475848e+002	-8.704695e+001	1.685452e-001	-2.595981e-004
8.481848e+002	-8.704698e+001	1.684551e-001	-2.595950e-004
8.487848e+002	-8.704701e+001	1.683659e-001	-2.595922e-004
8.493847e+002	-8.704704e+001	1.682775e-001	-2.595897e-004
8.499847e+002	-8.704706e+001	1.681899e-001	-2.595877e-004
8.505847e+002	-8.704708e+001	1.681032e-001	-2.595860e-004
8.511846e+002	-8.704709e+001	1.680172e-001	-2.595846e-004
8.517846e+002	-8.704710e+001	1.679321e-001	-2.595836e-004
8.523846e+002	-8.704711e+001	1.678478e-001	-2.595830e-004
8.529846e+002	-8.704711e+001	1.677642e-001	-2.595826e-004
8.535846e+002	-8.704711e+001	1.676814e-001	-2.595827e-004
8.541845e+002	-8.704710e+001	1.675995e-001	-2.595830e-004
8.547845e+002	-8.704709e+001	1.675183e-001	-2.595837e-004
8.553845e+002	-8.704708e+001	1.674378e-001	-2.595848e-004
8.559845e+002	-8.704706e+001	1.673582e-001	-2.595861e-004
8.565844e+002	-8.704704e+001	1.672793e-001	-2.595878e-004
8.571844e+002	-8.704702e+001	1.672012e-001	-2.595898e-004
8.577844e+002	-8.704699e+001	1.671238e-001	-2.595921e-004
8.583844e+002	-8.704696e+001	1.670472e-001	-2.595947e-004
8.589844e+002	-8.704692e+001	1.669713e-001	-2.595977e-004
8.595843e+002	-8.704688e+001	1.668962e-001	-2.596009e-004
8.601843e+002	-8.704684e+001	1.668218e-001	-2.596045e-004
8.607843e+002	-8.704679e+001	1.667481e-001	-2.596083e-004
8.613843e+002	-8.704674e+001	1.666752e-001	-2.596125e-004
8.619843e+002	-8.704669e+001	1.666029e-001	-2.596169e-004
8.625843e+002	-8.704663e+001	1.665314e-001	-2.596216e-004
8.631842e+002	-8.704657e+001	1.664606e-001	-2.596267e-004
8.637842e+002	-8.704651e+001	1.663906e-001	-2.596320e-004
8.643842e+002	-8.704644e+001	1.663212e-001	-2.596375e-004
8.649842e+002	-8.704637e+001	1.662525e-001	-2.596434e-004
8.655842e+002	-8.704630e+001	1.661845e-001	-2.596496e-004
8.661842e+002	-8.704622e+001	1.661172e-001	-2.596560e-004
8.667842e+002	-8.704614e+001	1.660506e-001	-2.596627e-004
8.673841e+002	-8.704606e+001	1.659847e-001	-2.596696e-004
8.679841e+002	-8.704597e+001	1.659194e-001	-2.596768e-004
8.685841e+002	-8.704588e+001	1.658549e-001	-2.596843e-004
8.691841e+002	-8.704579e+001	1.657910e-001	-2.596921e-004
8.697841e+002	-8.704569e+001	1.657277e-001	-2.597001e-004
8.703841e+002	-8.704560e+001	1.656651e-001	-2.597083e-004
8.709841e+002	-8.704550e+001	1.656032e-001	-2.597168e-004
8.715841e+002	-8.704539e+001	1.655419e-001	-2.597256e-004
8.721840e+002	-8.704528e+001	1.654813e-001	-2.597346e-004
8.727840e+002	-8.704517e+001	1.654213e-001	-2.597438e-004
8.733840e+002	-8.704506e+001	1.653619e-001	-2.597533e-004
8.739840e+002	-8.704495e+001	1.653032e-001	-2.597630e-004
8.745840e+002	-8.704483e+001	1.652451e-001	-2.597730e-004
8.751840e+002	-8.704471e+001	1.651876e-001	-2.597832e-004
8.757840e+002	-8.704459e+001	1.651308e-001	-2.597936e-004
8.763840e+002	-8.704446e+001	1.650746e-001	-2.598042e-004
8.769840e+002	-8.704433e+001	1.650190e-001	-2.598151e-004
8.775840e+002	-8.704420e+001	1.649640e-001	-2.598262e-004
8.781840e+002	-8.704407e+001	1.649096e-001	-2.598375e-004
8.787839e+002	-8.704393e+001	1.648558e-001	-2.598490e-004
8.793839e+002	-8.704379e+001	1.648026e-001	-2.598608e-004
8.799839e+002	-8.704365e+001	1.647500e-001	-2.598727e-004
8.805839e+002	-8.704351e+001	1.646979e-001	-2.598849e-004
8.811839e+002	-8.704336e+001	1.646465e-001	-2.598973e-004
8.817839e+002	-8.704321e+001	1.645957e-001	-2.599099e-004
8.823839e+002	-8.704306e+001	1.645454e-001	-2.599227e-004
8.829839e+002	-8.704291e+001	1.644957e-001	-2.599357e-004
8.835839e+002	-8.704275e+001	1.644465e-001	-2.599489e-004
8.841839e+002	-8.704259e+001	1.643980e-001	-2.599622e-004
8.847839e+002	-8.704243e+001	1.643500e-001	-2.599758e-004
8.853839e+002	-8.704227e+001	1.643025e-001	-2.599896e-004
8.859839e+002	-8.704211e+001	1.642556e-001	-2.600036e-004
8.865839e+002	-8.704194e+001	1.642093e-001	-2.600177e-004
8.871839e+002	-8.704177e+001	1.641635e-001	-2.600321e-004
8.877839e+002	-8.704160e+001	1.641183e-001	-2.600466e-004
8.883838e+002	-8.704143e+001	1.640735e-001	-2.600613e-004
8.889838e+002	-8.704125e+001	1.640294e-001	-2.600762e-004
8.895838e+002	-8.704107e+001	1.639857e-001	-2.600913e-004
8.901838e+002	-8.704089e+001	1.639426e-001	-2.601065e-004
8.907838e+002	-8.704071e+001	1.639000e-001	-2.601219e-004
8.913838e+002	-8.704053e+001	1.638580e-001	-2.601375e-004
8.919838e+002	-8.704034e+001	1.638164e-001	-2.601533e-004
8.925838e+002	-8.704016e+001	1.637754e-001	-2.601692e-004
8.931838e+002	-8.703997e+001	1.637349e-001	-2.601853e-004
8.937838e+002	-8.703978e+001	1.636949e-001	-2.602016e-004
8.943838e+002	-8.703958e+001	1.636553e-001	-2.602180e-004
8.949838e+002	-8.703939e+001	1.636163e-001	-2.602346e-004
8.955838e+002	-8.703919e+001	1.635778e-001	-2.602513e-004
8.961838e+002	-8.703899e+001	1.635398e-001	-2.602682e-004
8.967838e+002	-8.703879e+001	1.635023e-001	-2.602853e-004
8.973838e+002	-8.703859e+001	1.634652e-001	-2.603025e-004
8.979838e+002	-8.703839e+001	1.634287e-001	-2.603199e-004
8.985838e+002	-8.703818e+001	1.633926e-001	-2.603374e-004
8.991838e+002	-8.703797e+001	1.633570e-001	-2.603550e-004
8.997838e+002	-8.703776e+001	1.633219e-001	-2.603728e-004
9.003838e+002	-8.703755e+001	1.632872e-001	-2.603908e-004
9.009838e+002	-8.703734e+001	1.632530e-001	-2.604089e-004
9.015838e+002	-8.703713e+001	1.632193e-001	-2.604271e-004
9.021838e+002	-8.703691e+001	1.631860e-001	-2.604455e-004
9.027838e+002	-8.703669e+001	1.631532e-001	-2.604641e-004
9.033838e+002	-8.703647e+001	1.631208e-001	-2.604827e-004
9.039838e+002	-8.703625e+001	1.630889e-001	-2.605015e-004
9.045838e+002	-8.703603e+001	1.630575e-001	-2.605204e-004
9.051838e+002	-8.703581e+001	1.630265e-001	-2.605395e-004
9.057838e+002	-8.703558e+001	1.629959e-001	-2.605587e-004
9.063838e+002	-8.703536e+001	1.629658e-001	-2.605780e-004
9.069837e+002	-8.703513e+001	1.629361e-001	-2.605975e-004
9.075837e+002	-8.703490e+001	1.629068e-001	-2.606171e-004
9.081837e+002	-8.703467e+001	1.628780e-001	-2.606368e-004
9.087837e+002	-8.703444e+001	1.628496e-001	-2.606566e-004
9.093837e+002	-8.703420e+001	1.628216e-001	-2.606766e-004
9.099837e+002	-8.703397e+001	1.627940e-001	-2.606967e-004
9.105837e+002	-8.703373e+001	1.627669e-001	-2.607169e-004
9.111837e+002	-8.703349e+001	1.627401e-001	-2.607372e-004
9.117837e+002	-8.703325e+001	1.627138e-001	-2.607576e-004
9.123837e+002	-8.703301e+001	1.626879e-001	-2.607782e-004
9.129837e+002	-8.703277e+001	1.626624e-001	-2.607988e-004
9.135837e+002	-8.703253e+001	1.626373e-001	-2.608196e-004
9.141837e+002	-8.703228e+001	1.626126e-001	-2.608405e-004
9.147837e+002	-8.703204e+001	1.625883e-001	-2.608615e-004
9.153837e+002	-8.703179e+001	1.625644e-001	-2.608827e-004
9.159837e+002	-8.703154e+001	1.625409e-001	-2.609039e-004
9.165837e+002	-8.703129e+001	1.625177e-001	-2.609252e-004
9.171837e+002	-8.703104e+001	1.624950e-001	-2.609467e-004
9.177837e+002	-8.703079e+001	1.624726e-001	-2.609682e-004
9.183837e+002	-8.703053e+001	1.624506e-001	-2.609899e-004
9.189837e+002	-8.703028e+001	1.624290e-001	-2.610116e-004
9.195837e+002	-8.703002e+001	1.624078e-001	-2.610335e-004
9.201837e+002	-8.702977e+001	1.623869e-001	-2.610555e-004
9.207837e+002	-8.702951e+001	1.623665e-001	-2.610775e-004
9.213837e+002	-8.702925e+001	1.623463e-001	-2.610997e-004
9.219837e+002	-8.702899e+001	1.623266e-001	-2.611220e-004
9.225837e+002	-8.702873e+001	1.623072e-001	-2.611443e-004
9.231837e+002	-8.702846e+001	1.622882e-001	-2.611668e-004
9.237837e+002	-8.702820e+001	1.622695e-001	-2.611893e-004
9.243837e+002	-8.702794e+001	1.622512e-001	-2.612120e-004
9.249837e+002	-8.702767e+001	1.622332e-001	-2.612347e-004
9.255837e+002	-8.702740e+001	1.622156e-001	-2.612576e-004
9.261837e+002	-8.702714e+001	1.621983e-001	-2.612805e-004
9.267837e+002	-8.702687e+001	1.621814e-001	-2.613035e-004
9.273837e+002	-8.702660e+001	1.621648e-001	-2.613267e-004
9.279837e+002	-8.702633e+001	1.621486e-001	-2.613499e-004
9.285837e+002	-8.702605e+001	1.621327e-001	-2.613732e-004
9.291837e+002	-8.702578e+001	1.621171e-001	-2.613966e-004
9.297837e+002	-8.702551e+001	1.621019e-001	-2.614200e-004
9.303837e+002	-8.702523e+001	1.620869e-001	-2.614436e-004
9.309837e+002	-8.702496e+001	1.620724e-001	-2.614672e-004
9.315837e+002	-8.702468e+001	1.620581e-001	-2.614910e-004
9.321837e+002	-8.702440e+001	1.620442e-001	-2.615148e-004
9.327837e+002	-8.702412e+001	1.620306e-001	-2.615387e-004
9.333837e+002	-8.702384e+001	1.620173e-001	-2.615627e-004
9.339837e+002	-8.702356e+001	1.620043e-001	-2.615868e-004
9.345837e+002	-8.702328e+001	1.619916e-001	-2.616109e-004
9.351837e+002	-8.702300e+001	1.619793e-001	-2.616351e-004
9.357837e+002	-8.702271e+001	1.619672e-001	-2.616595e-004
9.363837e+002	-8.702243e+001	1.619555e-001	-2.616839e-004
9.369837e+002	-8.702214e+001	1.619441e-001	-2.617083e-004
9.375837e+002	-8.702186e+001	1.619330e-001	-2.617329e-004
9.381837e+002	-8.702157e+001	1.619221e-001	-2.617575e-004
9.387837e+002	-8.702128e+001	1.619116e-001	-2.617822e-004
9.393837e+002	-8.702099e+001	1.619014e-001	-2.618070e-004
9.399837e+002	-8.702070e+001	1.618915e-001	-2.618319e-004
9.405837e+002	-8.702041e+001	1.618818e-001	-2.618569e-004
9.411837e+002	-8.702012e+001	1.618725e-001	-2.618819e-004
9.417837e+002	-8.701983e+001	1.618634e-001	-2.619070e-004
9.423837e+002	-8.701953e+001	1.618546e-001	-2.619322e-004
9.429837e+002	-8.701924e+001	1.618462e-001	-2.619574e-004
9.435837e+002	-8.701894e+001	1.618380e-001	-2.619828e-004
9.441837e+002	-8.701865e+001	1.618300e-001	-2.620082e-004
9.447837e+002	-8.701835e+001	1.618224e-001	-2.620337e-004
9.453837e+002	-8.701805e+001	1.618150e-001	-2.620592e-004
9.459837e+002	-8.701776e+001	1.618079e-001	-2.620849e-004
9.465837e+002	-8.701746e+001	1.618011e-001	-2.621106e-004
9.471837e+002	-8.701716e+001	1.617946e-001	-2.621363e-004
9.477837e+002	-8.701686e+001	1.617883e-001	-2.621622e-004
9.483837e+002	-8.701655e+001	1.617823e-001	-2.621881e-004
9.489837e+002	-8.701625e+001	1.617765e-001	-2.622141e-004
9.495837e+002	-8.701595e+001	1.617710e-001	-2.622402e-004
9.501837e+002	-8.701564e+001	1.617658e-001	-2.622664e-004
9.507837e+002	-8.701534e+001	1.617609e-001	-2.622926e-004
9.513837e+002	-8.701503e+001	1.617562e-001	-2.623189e-004
9.519837e+002	-8.701473e+001	1.617517e-001	-2.623453e-004
9.525837e+002	-8.701442e+001	1.617475e-001	-2.623717e-004
9.531837e+002	-8.701411e+001	1.617436e-001	-2.623982e-004
9.537837e+002	-8.701380e+001	1.617399e-001	-2.624248e-004
9.543837e+002	-8.701349e+001	1.617365e-001	-2.624515e-004
9.549837e+002	-8.701318e+001	1.617333e-001	-2.624782e-004
9.555837e+002	-8.701287e+001	1.617304e-001	-2.625050e-004
9.561837e+002	-8.701256e+001	1.617277e-001	-2.625319e-004
9.567837e+002	-8.701224e+001	1.617253e-001	-2.625589e-004
9.573837e+002	-8.701193e+001	1.617231e-001	-2.625859e-004
9.579837e+002	-8.701161e+001	1.617211e-001	-2.626130e-004
9.585837e+002	-8.701130e+001	1.617194e-001	-2.626402e-004
9.591837e+002	-8.701098e+001	1.617179e-001	-2.626675e-004
9.597837e+002	-8.701066e+001	1.617166e-001	-2.626948e-004
9.603837e+002	-8.701034e+001	1.617156e-001	-2.627222e-004
9.609837e+002	-8.701003e+001	1.617149e-001	-2.627497e-004
9.615837e+002	-8.700971e+001	1.617143e-001	-2.627773e-004
9.621837e+002	-8.700938e+001	1.617140e-001	-2.628049e-004
9.627837e+002	-8.700906e+001	1.617139e-001	-2.628326e-004
9.633837e+002	-8.700874e+001	1.617140e-001	-2.628604e-004
9.639837e+002	-8.700842e+001	1.617144e-001	-2.628883e-004
9.645837e+002	-8.700809e+001	1.617150e-001	-2.629162e-004
9.651837e+002	-8.700777e+001	1.617158e-001	-2.629442e-004
9.657837e+002	-8.700744e+001	1.617169e-001	-2.629723e-004
9.663837e+002	-8.700711e+001	1.617181e-001	-2.630005e-004
9.669837e+002	-8.700679e+001	1.617196e-001	-2.630288e-004
9.675837e+002	-8.700646e+001	1.617213e-001	-2.630571e-004
9.681837e+002	-8.700613e+001	1.617232e-001	-2.630855e-004
9.687837e+002	-8.700580e+001	1.617254e-001	-2.631140e-004
9.693837e+002	-8.700547e+001	1.617277e-001	-2.631426e-004
9.699837e+002	-8.700513e+001	1.617303e-001	-2.631713e-004
9.705837e+002	-8.700480e+001	1.617330e-001	-2.632001e-004
9.711837e+002	-8.700447e+001	1.617360e-001	-2.632289e-004
9.717837e+002	-8.700413e+001	1.617392e-001	-2.632578e-004
9.723837e+002	-8.700379e+001	1.617426e-001	-2.632869e-004
9.729837e+002	-8.700346e+001	1.617462e-001	-2.633160e-004
9.735837e+002	-8.700312e+001	1.617501e-001	-2.633452e-004
9.741837e+002	-8.700278e+001	1.617541e-001	-2.633744e-004
9.747837e+002	-8.700244e+001	1.617583e-001	-2.634038e-004
9.753837e+002	-8.700210e+001	1.617628e-001	-2.634333e-004
9.759837e+002	-8.700175e+001	1.617674e-001	-2.634629e-004
9.765837e+002	-8.700141e+001	1.617723e-001	-2.634925e-004
9.771837e+002	-8.700107e+001	1.617773e-001	-2.635223e-004
9.777837e+002	-8.700072e+001	1.617826e-001	-2.635521e-004
9.783837e+002	-8.700037e+001	1.617880e-001	-2.635821e-004
9.789837e+002	-8.700002e+001	1.617937e-001	-2.636121e-004
9.795837e+002	-8.699968e+001	1.617995e-001	-2.636423e-004
9.801837e+002	-8.699932e+001	1.618055e-001	-2.636726e-004
9.807836e+002	-8.699897e+001	1.618118e-001	-2.637029e-004
9.813836e+002	-8.699862e+001	1.618182e-001	-2.637334e-004
9.819836e+002	-8.699827e+001	1.618249e-001	-2.637640e-004
9.825836e+002	-8.699791e+001	1.618317e-001	-2.637947e-004
9.831836e+002	-8.699755e+001	1.618387e-001	-2.638255e-004
9.837836e+002	-8.699720e+001	1.618459e-001	-2.638564e-004
9.843836e+002	-8.699684e+001	1.618533e-001	-2.638875e-004
9.849836e+002	-8.699648e+001	1.618609e-001	-2.639186e-004
9.855836e+002	-8.699611e+001	1.618687e-001	-2.639499e-004
9.861836e+002	-8.699575e+001	1.618767e-001	-2.639813e-004
9.867836e+002	-8.699539e+001	1.618849e-001	-2.640128e-004
9.873836e+002	-8.699502e+001	1.618933e-001	-2.640445e-004
9.879836e+002	-8.699465e+001	1.619018e-001	-2.640763e-004
9.885836e+002	-8.699428e+001	1.619106e-001	-2.641082e-004
9.891836e+002	-8.699391e+001	1.619195e-001	-2.641403e-004
9.897836e+002	-8.699354e+001	1.619286e-001	-2.641725e-004
9.903836e+002	-8.699317e+001	1.619380e-001	-2.642048e-004
9.909836e+002	-8.699279e+001	1.619475e-001	-2.642373e-004
9.915836e+002	-8.699241e+001	1.619572e-001	-2.642700e-004
9.921836e+002	-8.699203e+001	1.619670e-001	-2.643028e-004
9.927836e+002	-8.699165e+001	1.619771e-001	-2.643358e-004
9.933836e+002	-8.699127e+001	1.619874e-001	-2.643689e-004
9.939836e+002	-8.699089e+001	1.619978e-001	-2.644022e-004
9.945836e+002	-8.699050e+001	1.620085e-001	-2.644356e-004
9.951836e+002	-8.699011e+001	1.620193e-001	-2.644692e-004
9.957836e+002	-8.698972e+001	1.620303e-001	-2.645030e-004
9.963836e+002	-8.698933e+001	1.620415e-001	-2.645370e-004
9.969836e+002	-8.698893e+001	1.620529e-001	-2.645712e-004
9.975836e+002	-8.698854e+001	1.620645e-001	-2.646056e-004
9.981836e+002	-8.698814e+001	1.620763e-001	-2.646401e-004
9.987836e+002	-8.698773e+001	1.620882e-001	-2.646749e-004
9.993836e+002	-8.698733e+001	1.621004e-001	-2.647098e-004
9.999836e+002	-8.698692e+001	1.621127e-001	-2.647450e-004
1.000486e+003	-4.911736e+001	1.621266e-001	-3.575444e+000
1.000986e+003	-3.010340e+001	1.621486e-001	-1.072836e+002
1.001491e+003	4.081304e+001	1.622044e-001	-2.258689e+001
1.001991e+003	4.253605e+001	1.622820e-001	-2.670223e-001
1.002491e+003	4.051816e+001	1.623605e-001	-9.804912e-002
1.002991e+003	3.665653e+001	1.624390e-001	-1.073192e-001
1.003491e+003	3.152266e+001	1.625181e-001	-1.216315e-001
1.003991e+003	2.318017e+001	1.626351e-001	-1.447196e-001
1.004491e+003	1.576300e+001	1.635012e-001	-1.648430e-001
1.004991e+003	9.812891e+000	1.658100e-001	-1.802998e-001
1.005491e+003	4.985129e+000	1.698341e-001	-1.920326e-001
1.005991e+003	1.055976e+000	1.758134e-001	-2.007033e-001
1.006491e+003	-2.106323e+000	1.839380e-001	-2.068080e-001
1.006991e+003	-4.604362e+000	1.942930e-001	-2.108433e-001
1.007491e+003	-6.527283e+000	2.068009e-001	-2.133093e-001
1.007991e+003	-7.951689e+000	2.211692e-001	-2.146647e-001
1.008491e+003	-8.935323e+000	2.368381e-001	-2.152828e-001
1.008991e+003	-9.529905e+000	2.530367e-001	-2.154537e-001
1.009493e+003	-9.813701e+000	2.690829e-001	-2.153978e-001
1.010006e+003	-9.884957e+000	2.846979e-001	-2.152522e-001
1.010509e+003	-9.823732e+000	2.990298e-001	-2.150608e-001
1.011010e+003	-9.679318e+000	3.122692e-001	-2.148480e-001
1.011510e+003	-9.478867e+000	3.244948e-001	-2.146098e-001
1.012012e+003	-9.235143e+000	3.358655e-001	-2.143424e-001
1.012513e+003	-8.958692e+000	3.463946e-001	-2.140450e-001
1.013014e+003	-8.655940e+000	3.561805e-001	-2.137155e-001
1.013515e+003	-8.331891e+000	3.653036e-001	-2.133528e-001
1.014015e+003	-7.990544e+000	3.738316e-001	-2.129560e-001
1.014516e+003	-7.635106e+000	3.818217e-001	-2.125251e-001
1.015016e+003	-7.268148e+000	3.893225e-001	-2.120603e-001
1.015517e+003	-6.891727e+000	3.963759e-001	-2.115622e-001
1.016017e+003	-6.507490e+000	4.030179e-001	-2.110315e-001
1.016517e+003	-6.116757e+000	4.092798e-001	-2.104691e-001
1.017018e+003	-5.720591e+000	4.151891e-001	-2.098761e-001
1.017518e+003	-5.319851e+000	4.207702e-001	-2.092536e-001
1.018018e+003	-4.915235e+000	4.260445e-001	-2.086025e-001
1.018519e+003	-4.507320e+000	4.310316e-001	-2.079242e-001
1.019019e+003	-4.096588e+000	4.357489e-001	-2.072196e-001
1.019519e+003	-3.683455e+000	4.402120e-001	-2.064900e-001
1.020019e+003	-3.268285e+000	4.444354e-001	-2.057364e-001
1.020520e+003	-2.851413e+000	4.484322e-001	-2.049601e-001
1.021020e+003	-2.433157e+000	4.522144e-001	-2.041621e-001
1.021520e+003	-2.013830e+000	4.557930e-001	-2.033438e-001
1.022020e+003	-1.593748e+000	4.591782e-001	-2.025064e-001
1.022521e+003	-1.173240e+000	4.623795e-001	-2.016512e-001
1.023021e+003	-7.526534e-001	4.654054e-001	-2.007795e-001
1.023521e+003	-3.323548e-001	4.682642e-001	-1.998928e-001
1.024021e+003	8.726282e-002	4.709633e-001	-1.989926e-001
1.024522e+003	5.057812e-001	4.735096e-001	-1.980804e-001
1.025022e+003	9.227560e-001	4.759097e-001	-1.971580e-001
1.025522e+003	1.337718e+000	4.781695e-001	-1.962269e-001
1.026022e+003	1.750175e+000	4.802948e-001	-1.952889e-001
1.026523e+003	2.159614e+000	4.822907e-001	-1.943459e-001
1.027023e+003	2.565506e+000	4.841621e-001	-1.933998e-001
1.027523e+003	2.967308e+000	4.859137e-001	-1.924524e-001
1.028024e+003	3.364471e+000	4.875497e-001	-1.915057e-001
1.028524e+003	3.756443e+000	4.890743e-001	-1.905615e-001
1.029024e+003	4.142672e+000	4.904912e-001	-1.896219e-001
1.029525e+003	4.522616e+000	4.918041e-001	-1.886888e-001
1.030025e+003	4.895746e+000	4.930165e-001	-1.877639e-001
1.030525e+003	5.261550e+000	4.941317e-001	-1.868492e-001
1.031026e+003	5.619539e+000	4.951530e-001	-1.859463e-001
1.031526e+003	5.969250e+000	4.960834e-001	-1.850570e-001
1.032027e+003	6.310254e+000	4.969260e-001	-1.841828e-001
1.032528e+003	6.642155e+000	4.976837e-001	-1.833252e-001
1.033028e+003	6.964591e+000	4.983594e-001	-1.824856e-001
1.033529e+003	7.277244e+000	4.989558e-001	-1.816652e-001
1.034030e+003	7.579835e+000	4.994756e-001	-1.808652e-001
1.034531e+003	7.872125e+000	4.999216e-001	-1.800865e-001
1.035032e+003	8.153920e+000	5.002962e-001	-1.793301e-001
1.035534e+003	8.425067e+000	5.006019e-001	-1.785967e-001
1.036035e+003	8.685455e+000	5.008412e-001	-1.778868e-001
1.036537e+003	8.935015e+000	5.010164e-001	-1.772011e-001
1.037040e+003	9.173718e+000	5.011297e-001	-1.765398e-001
1.037543e+003	9.401575e+000	5.011833e-001	-1.759032e-001
1.038046e+003	9.618634e+000	5.011791e-001	-1.752914e-001
1.038550e+003	9.824983e+000	5.011192e-001	-1.747044e-001
1.039051e+003	1.001884e+001	5.010066e-001	-1.741475e-001
1.039553e+003	1.020248e+001	5.008425e-001	-1.736145e-001
1.040056e+003	1.037611e+001	5.006283e-001	-1.731050e-001
1.040557e+003	1.053834e+001	5.003680e-001	-1.726233e-001
1.041061e+003	1.069127e+001	5.000600e-001	-1.721633e-001
1.041564e+003	1.083380e+001	4.997084e-001	-1.717286e-001
1.042068e+003	1.096661e+001	4.993136e-001	-1.713173e-001
1.042571e+003	1.108916e+001	4.988798e-001	-1.709314e-001
1.043074e+003	1.120252e+001	4.984057e-001	-1.705677e-001
1.043578e+003	1.130672e+001	4.978935e-001	-1.702264e-001
1.044084e+003	1.140221e+001	4.973429e-001	-1.699061e-001
1.044589e+003	1.148878e+001	4.967579e-001	-1.696080e-001
1.045093e+003	1.156662e+001	4.961404e-001	-1.693316e-001
1.045597e+003	1.163601e+001	4.954926e-001	-1.690764e-001
1.046097e+003	1.169715e+001	4.948172e-001	-1.688421e-001
1.046601e+003	1.175089e+001	4.941089e-001	-1.686261e-001
1.047104e+003	1.179710e+001	4.933730e-001	-1.684294e-001
1.047615e+003	1.183662e+001	4.925992e-001	-1.682489e-001
1.048126e+003	1.186904e+001	4.917981e-001	-1.680869e-001
1.048680e+003	1.189646e+001	4.909006e-001	-1.679310e-001
1.049247e+003	1.191648e+001	4.899542e-001	-1.677908e-001
1.049776e+003	1.192816e+001	4.890452e-001	-1.676753e-001
1.050405e+003	1.193350e+001	4.879337e-001	-1.675563e-001
1.050966e+003	1.193074e+001	4.869159e-001	-1.674672e-001
1.051568e+003	1.192018e+001	4.857968e-001	-1.673893e-001
1.052199e+003	1.190103e+001	4.845952e-001	-1.673268e-001
1.052775e+003	1.187655e+001	4.834745e-001	-1.672846e-001
1.053344e+003	1.184586e+001	4.823434e-001	-1.672597e-001
1.053884e+003	1.181115e+001	4.812517e-001	-1.672525e-001
1.054408e+003	1.177261e+001	4.801775e-001	-1.672586e-001
1.054926e+003	1.172994e+001	4.790989e-001	-1.672762e-001
1.055428e+003	1.168447e+001	4.780397e-001	-1.673033e-001
1.055932e+003	1.163490e+001	4.769627e-001	-1.673401e-001
1.056436e+003	1.158163e+001	4.758747e-001	-1.673859e-001
1.056941e+003	1.152469e+001	4.747733e-001	-1.674404e-001
1.057449e+003	1.146387e+001	4.736532e-001	-1.675036e-001
1.057954e+003	1.140010e+001	4.725295e-001	-1.675744e-001
1.058461e+003	1.133291e+001	4.713920e-001	-1.676530e-001
1.058964e+003	1.126304e+001	4.702513e-001	-1.677384e-001
1.059469e+003	1.119005e+001	4.690988e-001	-1.678310e-001
1.059972e+003	1.111469e+001	4.679445e-001	-1.679294e-001
1.060474e+003	1.103661e+001	4.667817e-001	-1.680343e-001
1.060979e+003	1.095553e+001	4.656054e-001	-1.681456e-001
1.061482e+003	1.087230e+001	4.644270e-001	-1.682623e-001
1.061985e+003	1.078672e+001	4.632422e-001	-1.683843e-001
1.062489e+003	1.069861e+001	4.620480e-001	-1.685119e-001
1.062989e+003	1.060894e+001	4.608565e-001	-1.686435e-001
1.063493e+003	1.051648e+001	4.596506e-001	-1.687809e-001
1.063996e+003	1.042225e+001	4.584430e-001	-1.689224e-001
1.064498e+003	1.032617e+001	4.572321e-001	-1.690680e-001
1.065000e+003	1.022820e+001	4.560165e-001	-1.692178e-001
1.065503e+003	1.012828e+001	4.547950e-001	-1.693717e-001
1.066007e+003	1.002637e+001	4.535669e-001	-1.695297e-001
1.066507e+003	9.923606e+000	4.523451e-001	-1.696900e-001
1.067009e+003	9.818817e+000	4.511152e-001	-1.698543e-001
1.067514e+003	9.711975e+000	4.498765e-001	-1.700227e-001
1.068015e+003	9.604264e+000	4.486426e-001	-1.701931e-001
1.068519e+003	9.494483e+000	4.473991e-001	-1.703674e-001
1.069021e+003	9.383840e+000	4.461596e-001	-1.705437e-001
1.069526e+003	9.271123e+000	4.449101e-001	-1.707238e-001
1.070030e+003	9.157559e+000	4.436640e-001	-1.709057e-001
1.070531e+003	9.043169e+000	4.424212e-001	-1.710893e-001
1.071036e+003	8.926714e+000	4.411679e-001	-1.712766e-001
1.071539e+003	8.809455e+000	4.399177e-001	-1.714654e-001
1.072041e+003	8.691410e+000	4.386704e-001	-1.716557e-001
1.072542e+003	8.572601e+000	4.374259e-001	-1.718474e-001
1.073047e+003	8.451758e+000	4.361709e-001	-1.720425e-001
1.073551e+003	8.330174e+000	4.349187e-001	-1.722389e-001
1.074053e+003	8.207870e+000	4.336693e-001	-1.724365e-001
1.074555e+003	8.084865e+000	4.324227e-001	-1.726352e-001
1.075056e+003	7.961178e+000	4.311789e-001	-1.728350e-001
1.075561e+003	7.835501e+000	4.299248e-001	-1.730379e-001
1.076065e+003	7.709166e+000	4.286735e-001	-1.732418e-001
1.076569e+003	7.582189e+000	4.274252e-001	-1.734466e-001
1.077072e+003	7.454589e+000	4.261798e-001	-1.736521e-001
1.077574e+003	7.326382e+000	4.249374e-001	-1.738584e-001
1.078076e+003	7.197586e+000	4.236981e-001	-1.740654e-001
1.078577e+003	7.068215e+000	4.224619e-001	-1.742731e-001
1.079077e+003	6.938285e+000	4.212288e-001	-1.744813e-001
1.079582e+003	6.806434e+000	4.199859e-001	-1.746922e-001
1.080087e+003	6.674043e+000	4.187464e-001	-1.749036e-001
1.080591e+003	6.541124e+000	4.175102e-001	-1.751155e-001
1.081095e+003	6.407692e+000	4.162774e-001	-1.753277e-001
1.081598e+003	6.273759e+000	4.150481e-001	-1.755403e-001
1.082101e+003	6.139339e+000	4.138223e-001	-1.757531e-001
1.082604e+003	6.004442e+000	4.126001e-001	-1.759662e-001
1.083106e+003	5.869082e+000	4.113815e-001	-1.761794e-001
1.083608e+003	5.733268e+000	4.101666e-001	-1.763928e-001
1.084109e+003	5.597013e+000	4.089553e-001	-1.766063e-001
1.084610e+003	5.460325e+000	4.077479e-001	-1.768198e-001
1.085111e+003	5.323215e+000	4.065442e-001	-1.770333e-001
1.085612e+003	5.185692e+000	4.053444e-001	-1.772469e-001
1.086112e+003	5.047766e+000	4.041485e-001	-1.774603e-001
1.086617e+003	4.908002e+000	4.029442e-001	-1.776759e-001
1.087122e+003	4.767843e+000	4.017439e-001	-1.778913e-001
1.087627e+003	4.627299e+000	4.005478e-001	-1.781065e-001
1.088131e+003	4.486376e+000	3.993558e-001	-1.783214e-001
1.088635e+003	4.345082e+000	3.981680e-001	-1.785361e-001
[truncated: 12,591 more rows]
