# Supplementary material for: Determinants of Beat-to-Beat Variability of Repolarization Duration in the Canine Ventricular Myocyte: A Computational Analysis
Source: PLoS Comput Biol. 2013 Aug 22;9(8):e1003202. doi: 10.1371/journal.pcbi.1003202 (PMC3749940; doi:10.1371/journal.pcbi.1003202)
Supplement: Software S1 — Implementation of stochastic model in C. (ZIP) [file pcbi.1003202.s003.zip › Source PLOS Comput Biol/Example/Cell_0000_Det_500_ms_APD.txt]

1	0.000000e+000	-2.000000e+003	0.000000e+000	0.000000e+000
2	4.023743e+002	2.384370e-001	2.868339e+002	1.709230e-002
3	2.589592e+002	1.752410e-001	2.573587e+002	1.921224e-002
4	2.749417e+002	1.802893e-001	2.578754e+002	2.248925e-002
5	2.624167e+002	1.849399e-001	2.579145e+002	2.524542e-002
6	2.578733e+002	1.892539e-001	2.579699e+002	2.779139e-002
7	2.553251e+002	1.935877e-001	2.579936e+002	3.012864e-002
8	2.540340e+002	1.982286e-001	2.579993e+002	3.228454e-002
9	2.534217e+002	2.026935e-001	2.579897e+002	3.428167e-002
10	2.531807e+002	2.069978e-001	2.579662e+002	3.613971e-002
11	2.531611e+002	2.111441e-001	2.579564e+002	3.787553e-002
12	2.532589e+002	2.151307e-001	2.579652e+002	3.950347e-002
13	2.534232e+002	2.189554e-001	2.579650e+002	4.103569e-002
14	2.536320e+002	2.226173e-001	2.579553e+002	4.248250e-002
15	2.538602e+002	2.261184e-001	2.579365e+002	4.385265e-002
16	2.541039e+002	2.294632e-001	2.579089e+002	4.515356e-002
17	2.543445e+002	2.326544e-001	2.578731e+002	4.639155e-002
18	2.545890e+002	2.356927e-001	2.578298e+002	4.757202e-002
19	2.548248e+002	2.385826e-001	2.577798e+002	4.869958e-002
20	2.550547e+002	2.413292e-001	2.577310e+002	4.977820e-002
21	2.552667e+002	2.439381e-001	2.577225e+002	5.081130e-002
22	2.554680e+002	2.464148e-001	2.577075e+002	5.180185e-002
23	2.556588e+002	2.487651e-001	2.576868e+002	5.275243e-002
24	2.558312e+002	2.509949e-001	2.576610e+002	5.366531e-002
25	2.559843e+002	2.531100e-001	2.576307e+002	5.454250e-002
26	2.561275e+002	2.551160e-001	2.575965e+002	5.538576e-002
27	2.562559e+002	2.570187e-001	2.575589e+002	5.619670e-002
28	2.563696e+002	2.588235e-001	2.575184e+002	5.697677e-002
29	2.564742e+002	2.605356e-001	2.574754e+002	5.772726e-002
30	2.565600e+002	2.621602e-001	2.574304e+002	5.844940e-002
31	2.566327e+002	2.637021e-001	2.573838e+002	5.914430e-002
32	2.566979e+002	2.651661e-001	2.573357e+002	5.981300e-002
33	2.567462e+002	2.665565e-001	2.572867e+002	6.045648e-002
34	2.567932e+002	2.678776e-001	2.572571e+002	6.107569e-002
35	2.568245e+002	2.691334e-001	2.572331e+002	6.167150e-002
36	2.568459e+002	2.703278e-001	2.572072e+002	6.224476e-002
37	2.568579e+002	2.714643e-001	2.571797e+002	6.279629e-002
38	2.568610e+002	2.725464e-001	2.571509e+002	6.332689e-002
39	2.568609e+002	2.735772e-001	2.571207e+002	6.383731e-002
40	2.568481e+002	2.745599e-001	2.570896e+002	6.432829e-002
41	2.568282e+002	2.754972e-001	2.570575e+002	6.480056e-002
42	2.568065e+002	2.763919e-001	2.570247e+002	6.525481e-002
43	2.567738e+002	2.772464e-001	2.569912e+002	6.569173e-002
44	2.567402e+002	2.780631e-001	2.569571e+002	6.611199e-002
45	2.566963e+002	2.788443e-001	2.569226e+002	6.651621e-002
46	2.566525e+002	2.795920e-001	2.568876e+002	6.690505e-002
47	2.566042e+002	2.803082e-001	2.568524e+002	6.727911e-002
48	2.565467e+002	2.809947e-001	2.568169e+002	6.763897e-002
49	2.564904e+002	2.816532e-001	2.567812e+002	6.798523e-002
50	2.564305e+002	2.822854e-001	2.567453e+002	6.831844e-002
51	2.563624e+002	2.828927e-001	2.567093e+002	6.863914e-002
52	2.562963e+002	2.834765e-001	2.566731e+002	6.894787e-002
53	2.562274e+002	2.840381e-001	2.566370e+002	6.924512e-002
54	2.561562e+002	2.845788e-001	2.566008e+002	6.953140e-002
55	2.560776e+002	2.850998e-001	2.565645e+002	6.980717e-002
56	2.560020e+002	2.856021e-001	2.565283e+002	7.007290e-002
57	2.559246e+002	2.860867e-001	2.564921e+002	7.032902e-002
58	2.558454e+002	2.865546e-001	2.564560e+002	7.057597e-002
59	2.557597e+002	2.870066e-001	2.564199e+002	7.081414e-002
60	2.556777e+002	2.874436e-001	2.563838e+002	7.104393e-002
61	2.555944e+002	2.878664e-001	2.563478e+002	7.126572e-002
62	2.555051e+002	2.882757e-001	2.563119e+002	7.147987e-002
63	2.554197e+002	2.886721e-001	2.562760e+002	7.168672e-002
64	2.553335e+002	2.890564e-001	2.562403e+002	7.188660e-002
65	2.552465e+002	2.894291e-001	2.562046e+002	7.207984e-002
66	2.551538e+002	2.897908e-001	2.561690e+002	7.226672e-002
67	2.550656e+002	2.901420e-001	2.561335e+002	7.244755e-002
68	2.549718e+002	2.904832e-001	2.560981e+002	7.262260e-002
69	2.548826e+002	2.908149e-001	2.560628e+002	7.279212e-002
70	2.547931e+002	2.911375e-001	2.560276e+002	7.295638e-002
71	2.546982e+002	2.914515e-001	2.559924e+002	7.311560e-002
72	2.546081e+002	2.917572e-001	2.559574e+002	7.327003e-002
73	2.545128e+002	2.920550e-001	2.559225e+002	7.341987e-002
74	2.544223e+002	2.923452e-001	2.558877e+002	7.356533e-002
75	2.543267e+002	2.926282e-001	2.558530e+002	7.370661e-002
76	2.542361e+002	2.929043e-001	2.558184e+002	7.384389e-002
77	2.541454e+002	2.931738e-001	2.557838e+002	7.397736e-002
78	2.540497e+002	2.934370e-001	2.557494e+002	7.410717e-002
79	2.539591e+002	2.936940e-001	2.557151e+002	7.423351e-002
80	2.538634e+002	2.939452e-001	2.556809e+002	7.435650e-002
81	2.537729e+002	2.941908e-001	2.556467e+002	7.447631e-002
82	2.536774e+002	2.944310e-001	2.556127e+002	7.459306e-002
83	2.535871e+002	2.946661e-001	2.555787e+002	7.470690e-002
84	2.534919e+002	2.948962e-001	2.555449e+002	7.481794e-002
85	2.534019e+002	2.951215e-001	2.555111e+002	7.492630e-002
86	2.533070e+002	2.953422e-001	2.554775e+002	7.503210e-002
87	2.532172e+002	2.955584e-001	2.554439e+002	7.513544e-002
88	2.531227e+002	2.957704e-001	2.554104e+002	7.523643e-002
89	2.530334e+002	2.959783e-001	2.553770e+002	7.533515e-002
90	2.529392e+002	2.961822e-001	2.553437e+002	7.543171e-002
91	2.528504e+002	2.963823e-001	2.553105e+002	7.552620e-002
92	2.527566e+002	2.965787e-001	2.552774e+002	7.561868e-002
93	2.526681e+002	2.967716e-001	2.552444e+002	7.570925e-002
94	2.525749e+002	2.969610e-001	2.552114e+002	7.579797e-002
95	2.524868e+002	2.971471e-001	2.551786e+002	7.588493e-002
96	2.523941e+002	2.973300e-001	2.551458e+002	7.597018e-002
97	2.523066e+002	2.975097e-001	2.551131e+002	7.605380e-002
98	2.522143e+002	2.976865e-001	2.550805e+002	7.613585e-002
99	2.521271e+002	2.978604e-001	2.550480e+002	7.621637e-002
100	2.520353e+002	2.980315e-001	2.550155e+002	7.629544e-002
101	2.519488e+002	2.981998e-001	2.549832e+002	7.637311e-002
102	2.518625e+002	2.983656e-001	2.549509e+002	7.644941e-002
103	2.517713e+002	2.985287e-001	2.549187e+002	7.652442e-002
104	2.516854e+002	2.986895e-001	2.548866e+002	7.659816e-002
105	2.515948e+002	2.988478e-001	2.548545e+002	7.667069e-002
106	2.515095e+002	2.990038e-001	2.548226e+002	7.674205e-002
107	2.514244e+002	2.991576e-001	2.547907e+002	7.681228e-002
108	2.513344e+002	2.993092e-001	2.547589e+002	7.688141e-002
109	2.512498e+002	2.994587e-001	2.547272e+002	7.694949e-002
110	2.511654e+002	2.996061e-001	2.546956e+002	7.701656e-002
111	2.510812e+002	2.997516e-001	2.546640e+002	7.708263e-002
112	2.509923e+002	2.998951e-001	2.546325e+002	7.714776e-002
113	2.509085e+002	3.000368e-001	2.546011e+002	7.721197e-002
114	2.508250e+002	3.001766e-001	2.545698e+002	7.727528e-002
115	2.507417e+002	3.003147e-001	2.545385e+002	7.733773e-002
116	2.506537e+002	3.004510e-001	2.545073e+002	7.739935e-002
117	2.505709e+002	3.005857e-001	2.544762e+002	7.746016e-002
118	2.504883e+002	3.007188e-001	2.544452e+002	7.752019e-002
119	2.504058e+002	3.008503e-001	2.544142e+002	7.757946e-002
120	2.503236e+002	3.009803e-001	2.543833e+002	7.763800e-002
121	2.502417e+002	3.011088e-001	2.543525e+002	7.769583e-002
122	2.501600e+002	3.012358e-001	2.543218e+002	7.775297e-002
123	2.500784e+002	3.013615e-001	2.542911e+002	7.780943e-002
124	2.499970e+002	3.014858e-001	2.542605e+002	7.786526e-002
125	2.499159e+002	3.016087e-001	2.542300e+002	7.792045e-002
126	2.498350e+002	3.017304e-001	2.541995e+002	7.797503e-002
127	2.497542e+002	3.018508e-001	2.541691e+002	7.802902e-002
128	2.496736e+002	3.019699e-001	2.541388e+002	7.808243e-002
129	2.495933e+002	3.020879e-001	2.541086e+002	7.813529e-002
130	2.495131e+002	3.022047e-001	2.540784e+002	7.818761e-002
131	2.494331e+002	3.023204e-001	2.540483e+002	7.823940e-002
132	2.493533e+002	3.024350e-001	2.540182e+002	7.829067e-002
133	2.492787e+002	3.025485e-001	2.539883e+002	7.834146e-002
134	2.491992e+002	3.026609e-001	2.539584e+002	7.839175e-002
135	2.491200e+002	3.027724e-001	2.539286e+002	7.844158e-002
136	2.490409e+002	3.028828e-001	2.538988e+002	7.849096e-002
137	2.489669e+002	3.029923e-001	2.538691e+002	7.853989e-002
138	2.488882e+002	3.031008e-001	2.538395e+002	7.858839e-002
139	2.488097e+002	3.032084e-001	2.538099e+002	7.863647e-002
140	2.487363e+002	3.033151e-001	2.537804e+002	7.868414e-002
141	2.486580e+002	3.034210e-001	2.537510e+002	7.873142e-002
142	2.485799e+002	3.035259e-001	2.537217e+002	7.877831e-002
143	2.485070e+002	3.036301e-001	2.536924e+002	7.882483e-002
144	2.484292e+002	3.037334e-001	2.536632e+002	7.887098e-002
145	2.483566e+002	3.038359e-001	2.536340e+002	7.891677e-002
146	2.482791e+002	3.039377e-001	2.536049e+002	7.896222e-002
147	2.482069e+002	3.040387e-001	2.535759e+002	7.900733e-002
148	2.481297e+002	3.041389e-001	2.535470e+002	7.905211e-002
149	2.480577e+002	3.042384e-001	2.535181e+002	7.909657e-002
150	2.479858e+002	3.043373e-001	2.534893e+002	7.914072e-002
151	2.479091e+002	3.044354e-001	2.534605e+002	7.918457e-002
152	2.478376e+002	3.045328e-001	2.534318e+002	7.922812e-002
153	2.477662e+002	3.046296e-001	2.534032e+002	7.927138e-002
154	2.476949e+002	3.047258e-001	2.533746e+002	7.931436e-002
155	2.476187e+002	3.048213e-001	2.533461e+002	7.935706e-002
156	2.475477e+002	3.049161e-001	2.533177e+002	7.939950e-002
157	2.474768e+002	3.050104e-001	2.532893e+002	7.944168e-002
158	2.474061e+002	3.051041e-001	2.532610e+002	7.948361e-002
159	2.473355e+002	3.051972e-001	2.532328e+002	7.952528e-002
160	2.472650e+002	3.052898e-001	2.532046e+002	7.956672e-002
161	2.471946e+002	3.053818e-001	2.531765e+002	7.960792e-002
162	2.471244e+002	3.054732e-001	2.531485e+002	7.964889e-002
163	2.470544e+002	3.055641e-001	2.531205e+002	7.968963e-002
164	2.469844e+002	3.056545e-001	2.530926e+002	7.973016e-002
165	2.469145e+002	3.057444e-001	2.530647e+002	7.977047e-002
166	2.468448e+002	3.058337e-001	2.530369e+002	7.981057e-002
167	2.467752e+002	3.059226e-001	2.530092e+002	7.985046e-002
168	2.467057e+002	3.060110e-001	2.529815e+002	7.989016e-002
169	2.466363e+002	3.060990e-001	2.529539e+002	7.992967e-002
170	2.465671e+002	3.061864e-001	2.529264e+002	7.996898e-002
171	2.465029e+002	3.062734e-001	2.528989e+002	8.000811e-002
172	2.464340e+002	3.063600e-001	2.528714e+002	8.004705e-002
173	2.463650e+002	3.064461e-001	2.528441e+002	8.008582e-002
174	2.462962e+002	3.065318e-001	2.528168e+002	8.012441e-002
175	2.462325e+002	3.066171e-001	2.527896e+002	8.016283e-002
176	2.461639e+002	3.067020e-001	2.527624e+002	8.020109e-002
177	2.461005e+002	3.067864e-001	2.527353e+002	8.023919e-002
178	2.460321e+002	3.068705e-001	2.527082e+002	8.027712e-002
179	2.459638e+002	3.069542e-001	2.526812e+002	8.031490e-002
180	2.459007e+002	3.070375e-001	2.526543e+002	8.035253e-002
181	2.458327e+002	3.071204e-001	2.526275e+002	8.039001e-002
182	2.457698e+002	3.072029e-001	2.526006e+002	8.042735e-002
183	2.457019e+002	3.072851e-001	2.525739e+002	8.046454e-002
184	2.456391e+002	3.073669e-001	2.525472e+002	8.050159e-002
185	2.455765e+002	3.074483e-001	2.525206e+002	8.053850e-002
186	2.455090e+002	3.075294e-001	2.524940e+002	8.057528e-002
187	2.454466e+002	3.076102e-001	2.524675e+002	8.061193e-002
188	2.453841e+002	3.076906e-001	2.524411e+002	8.064845e-002
189	2.453169e+002	3.077707e-001	2.524147e+002	8.068484e-002
190	2.452547e+002	3.078505e-001	2.523884e+002	8.072111e-002
191	2.451927e+002	3.079300e-001	2.523621e+002	8.075726e-002
192	2.451308e+002	3.080091e-001	2.523359e+002	8.079329e-002
193	2.450688e+002	3.080879e-001	2.523098e+002	8.082920e-002
194	2.450070e+002	3.081664e-001	2.522837e+002	8.086500e-002
195	2.449403e+002	3.082446e-001	2.522577e+002	8.090068e-002
196	2.448788e+002	3.083226e-001	2.522317e+002	8.093626e-002
197	2.448173e+002	3.084002e-001	2.522058e+002	8.097172e-002
198	2.447558e+002	3.084775e-001	2.521799e+002	8.100708e-002
199	2.446945e+002	3.085545e-001	2.521542e+002	8.104234e-002
200	2.446332e+002	3.086313e-001	2.521284e+002	8.107749e-002
201	2.445721e+002	3.087078e-001	2.521027e+002	8.111254e-002
202	2.445161e+002	3.087840e-001	2.520771e+002	8.114749e-002
203	2.444550e+002	3.088599e-001	2.520516e+002	8.118235e-002
204	2.443941e+002	3.089356e-001	2.520261e+002	8.121711e-002
205	2.443333e+002	3.090110e-001	2.520006e+002	8.125177e-002
206	2.442726e+002	3.090862e-001	2.519753e+002	8.128634e-002
207	2.442120e+002	3.091610e-001	2.519499e+002	8.132082e-002
208	2.441563e+002	3.092357e-001	2.519247e+002	8.135521e-002
209	2.440958e+002	3.093101e-001	2.518995e+002	8.138952e-002
210	2.440354e+002	3.093842e-001	2.518743e+002	8.142373e-002
211	2.439801e+002	3.094581e-001	2.518492e+002	8.145786e-002
212	2.439199e+002	3.095317e-001	2.518242e+002	8.149190e-002
213	2.438596e+002	3.096051e-001	2.517992e+002	8.152587e-002
214	2.438045e+002	3.096783e-001	2.517743e+002	8.155975e-002
215	2.437445e+002	3.097512e-001	2.517494e+002	8.159355e-002
216	2.436896e+002	3.098239e-001	2.517246e+002	8.162727e-002
217	2.436297e+002	3.098964e-001	2.516998e+002	8.166091e-002
218	2.435749e+002	3.099686e-001	2.516752e+002	8.169447e-002
219	2.435151e+002	3.100407e-001	2.516505e+002	8.172796e-002
220	2.434605e+002	3.101125e-001	2.516259e+002	8.176137e-002
221	2.434060e+002	3.101840e-001	2.516014e+002	8.179471e-002
222	2.433465e+002	3.102554e-001	2.515769e+002	8.182797e-002
223	2.432920e+002	3.103265e-001	2.515525e+002	8.186117e-002
224	2.432376e+002	3.103975e-001	2.515282e+002	8.189429e-002
225	2.431783e+002	3.104682e-001	2.515039e+002	8.192734e-002
226	2.431242e+002	3.105387e-001	2.514796e+002	8.196032e-002
227	2.430700e+002	3.106090e-001	2.514554e+002	8.199323e-002
228	2.430160e+002	3.106791e-001	2.514313e+002	8.202607e-002
229	2.429569e+002	3.107490e-001	2.514072e+002	8.205885e-002
230	2.429030e+002	3.108187e-001	2.513832e+002	8.209156e-002
231	2.428491e+002	3.108881e-001	2.513592e+002	8.212420e-002
232	2.427953e+002	3.109574e-001	2.513353e+002	8.215678e-002
233	2.427416e+002	3.110265e-001	2.513114e+002	8.218929e-002
234	2.426879e+002	3.110954e-001	2.512876e+002	8.222174e-002
235	2.426343e+002	3.111641e-001	2.512639e+002	8.225413e-002
236	2.425808e+002	3.112326e-001	2.512402e+002	8.228646e-002
237	2.425273e+002	3.113009e-001	2.512165e+002	8.231872e-002
238	2.424739e+002	3.113691e-001	2.511929e+002	8.235092e-002
239	2.424206e+002	3.114370e-001	2.511694e+002	8.238306e-002
240	2.423673e+002	3.115047e-001	2.511459e+002	8.241514e-002
241	2.423141e+002	3.115723e-001	2.511225e+002	8.244716e-002
242	2.422609e+002	3.116397e-001	2.510991e+002	8.247912e-002
243	2.422128e+002	3.117069e-001	2.510758e+002	8.251103e-002
244	2.421599e+002	3.117739e-001	2.510525e+002	8.254287e-002
245	2.421069e+002	3.118408e-001	2.510293e+002	8.257466e-002
246	2.420540e+002	3.119074e-001	2.510061e+002	8.260639e-002
247	2.420061e+002	3.119739e-001	2.509830e+002	8.263807e-002
248	2.419533e+002	3.120402e-001	2.509600e+002	8.266968e-002
249	2.419006e+002	3.121063e-001	2.509370e+002	8.270125e-002
250	2.418480e+002	3.121723e-001	2.509140e+002	8.273275e-002
251	2.418004e+002	3.122381e-001	2.508911e+002	8.276421e-002
252	2.417478e+002	3.123037e-001	2.508683e+002	8.279560e-002
253	2.417003e+002	3.123691e-001	2.508455e+002	8.282695e-002
254	2.416479e+002	3.124344e-001	2.508228e+002	8.285824e-002
255	2.416006e+002	3.124995e-001	2.508001e+002	8.288947e-002
256	2.415483e+002	3.125644e-001	2.507774e+002	8.292066e-002
257	2.415010e+002	3.126292e-001	2.507549e+002	8.295179e-002
258	2.414488e+002	3.126938e-001	2.507323e+002	8.298287e-002
259	2.414017e+002	3.127582e-001	2.507099e+002	8.301389e-002
260	2.413496e+002	3.128225e-001	2.506874e+002	8.304487e-002
261	2.413026e+002	3.128866e-001	2.506650e+002	8.307579e-002
262	2.412557e+002	3.129506e-001	2.506427e+002	8.310666e-002
263	2.412037e+002	3.130144e-001	2.506205e+002	8.313748e-002
264	2.411568e+002	3.130780e-001	2.505982e+002	8.316825e-002
265	2.411100e+002	3.131414e-001	2.505761e+002	8.319897e-002
266	2.410583e+002	3.132048e-001	2.505539e+002	8.322964e-002
267	2.410116e+002	3.132679e-001	2.505319e+002	8.326026e-002
268	2.409651e+002	3.133309e-001	2.505099e+002	8.329083e-002
269	2.409184e+002	3.133937e-001	2.504879e+002	8.332135e-002
270	2.408718e+002	3.134564e-001	2.504660e+002	8.335183e-002
271	2.408203e+002	3.135189e-001	2.504441e+002	8.338225e-002
272	2.407739e+002	3.135813e-001	2.504223e+002	8.341262e-002
273	2.407276e+002	3.136435e-001	2.504005e+002	8.344295e-002
274	2.406813e+002	3.137056e-001	2.503788e+002	8.347323e-002
275	2.406350e+002	3.137675e-001	2.503572e+002	8.350346e-002
276	2.405887e+002	3.138292e-001	2.503355e+002	8.353364e-002
277	2.405425e+002	3.138909e-001	2.503140e+002	8.356377e-002
278	2.404964e+002	3.139523e-001	2.502925e+002	8.359386e-002
279	2.404504e+002	3.140136e-001	2.502710e+002	8.362390e-002
280	2.404044e+002	3.140748e-001	2.502496e+002	8.365389e-002
281	2.403584e+002	3.141358e-001	2.502282e+002	8.368384e-002
282	2.403124e+002	3.141966e-001	2.502069e+002	8.371373e-002
283	2.402665e+002	3.142574e-001	2.501856e+002	8.374359e-002
284	2.402257e+002	3.143179e-001	2.501644e+002	8.377339e-002
285	2.401800e+002	3.143784e-001	2.501432e+002	8.380315e-002
286	2.401343e+002	3.144386e-001	2.501221e+002	8.383286e-002
287	2.400886e+002	3.144988e-001	2.501010e+002	8.386253e-002
288	2.400429e+002	3.145588e-001	2.500800e+002	8.389215e-002
289	2.400023e+002	3.146186e-001	2.500590e+002	8.392172e-002
290	2.399567e+002	3.146783e-001	2.500381e+002	8.395125e-002
291	2.399113e+002	3.147379e-001	2.500172e+002	8.398074e-002
292	2.398659e+002	3.147973e-001	2.499964e+002	8.401017e-002
293	2.398255e+002	3.148566e-001	2.499756e+002	8.403957e-002
294	2.397801e+002	3.149157e-001	2.499549e+002	8.406891e-002
295	2.397397e+002	3.149747e-001	2.499342e+002	8.409822e-002
296	2.396944e+002	3.150335e-001	2.499135e+002	8.412747e-002
297	2.396493e+002	3.150923e-001	2.498929e+002	8.415668e-002
298	2.396091e+002	3.151508e-001	2.498724e+002	8.418585e-002
299	2.395641e+002	3.152093e-001	2.498519e+002	8.421497e-002
300	2.395239e+002	3.152676e-001	2.498315e+002	8.424405e-002
301	2.394788e+002	3.153257e-001	2.498110e+002	8.427309e-002
302	2.394388e+002	3.153838e-001	2.497907e+002	8.430207e-002
303	2.393938e+002	3.154416e-001	2.497704e+002	8.433102e-002
304	2.393540e+002	3.154994e-001	2.497501e+002	8.435992e-002
305	2.393141e+002	3.155570e-001	2.497299e+002	8.438877e-002
306	2.392694e+002	3.156145e-001	2.497097e+002	8.441759e-002
307	2.392295e+002	3.156718e-001	2.496896e+002	8.444635e-002
308	2.391897e+002	3.157291e-001	2.496695e+002	8.447508e-002
309	2.391450e+002	3.157861e-001	2.496495e+002	8.450376e-002
310	2.391054e+002	3.158431e-001	2.496295e+002	8.453239e-002
311	2.390658e+002	3.158999e-001	2.496096e+002	8.456099e-002
312	2.390213e+002	3.159566e-001	2.495897e+002	8.458953e-002
313	2.389817e+002	3.160131e-001	2.495698e+002	8.461804e-002
314	2.389422e+002	3.160695e-001	2.495500e+002	8.464650e-002
315	2.389027e+002	3.161258e-001	2.495303e+002	8.467492e-002
316	2.388633e+002	3.161819e-001	2.495106e+002	8.470329e-002
317	2.388189e+002	3.162380e-001	2.494909e+002	8.473162e-002
318	2.387797e+002	3.162939e-001	2.494713e+002	8.475991e-002
319	2.387404e+002	3.163496e-001	2.494517e+002	8.478816e-002
320	2.387012e+002	3.164052e-001	2.494322e+002	8.481636e-002
321	2.386619e+002	3.164607e-001	2.494127e+002	8.484452e-002
322	2.386227e+002	3.165161e-001	2.493933e+002	8.487263e-002
323	2.385835e+002	3.165714e-001	2.493739e+002	8.490070e-002
324	2.385445e+002	3.166265e-001	2.493545e+002	8.492873e-002
325	2.385054e+002	3.166814e-001	2.493352e+002	8.495672e-002
326	2.384665e+002	3.167363e-001	2.493160e+002	8.498466e-002
327	2.384275e+002	3.167910e-001	2.492968e+002	8.501256e-002
328	2.383885e+002	3.168456e-001	2.492776e+002	8.504042e-002
329	2.383496e+002	3.169001e-001	2.492585e+002	8.506823e-002
330	2.383057e+002	3.169545e-001	2.492401e+002	8.509600e-002
331	2.382669e+002	3.170087e-001	2.492225e+002	8.512373e-002
332	2.382281e+002	3.170628e-001	2.492050e+002	8.515142e-002
333	2.381894e+002	3.171168e-001	2.491875e+002	8.517906e-002
334	2.381557e+002	3.171706e-001	2.491700e+002	8.520666e-002
335	2.381170e+002	3.172244e-001	2.491526e+002	8.523422e-002
336	2.380783e+002	3.172780e-001	2.491352e+002	8.526173e-002
337	2.380397e+002	3.173314e-001	2.491179e+002	8.528921e-002
338	2.380061e+002	3.173848e-001	2.491006e+002	8.531664e-002
339	2.379677e+002	3.174380e-001	2.490833e+002	8.534403e-002
340	2.379292e+002	3.174911e-001	2.490661e+002	8.537137e-002
341	2.378908e+002	3.175441e-001	2.490489e+002	8.539868e-002
342	2.378573e+002	3.175970e-001	2.490317e+002	8.542594e-002
343	2.378188e+002	3.176497e-001	2.490146e+002	8.545316e-002
344	2.377804e+002	3.177024e-001	2.489976e+002	8.548033e-002
345	2.377471e+002	3.177549e-001	2.489805e+002	8.550747e-002
346	2.377089e+002	3.178072e-001	2.489635e+002	8.553456e-002
347	2.376757e+002	3.178595e-001	2.489466e+002	8.556161e-002
348	2.376375e+002	3.179116e-001	2.489297e+002	8.558862e-002
349	2.375993e+002	3.179636e-001	2.489128e+002	8.561558e-002
350	2.375661e+002	3.180155e-001	2.488960e+002	8.564251e-002
351	2.375279e+002	3.180673e-001	2.488792e+002	8.566939e-002
352	2.374948e+002	3.181190e-001	2.488624e+002	8.569623e-002
353	2.374568e+002	3.181705e-001	2.488457e+002	8.572303e-002
354	2.374238e+002	3.182219e-001	2.488290e+002	8.574978e-002
355	2.373859e+002	3.182732e-001	2.488123e+002	8.577650e-002
356	2.373530e+002	3.183244e-001	2.487957e+002	8.580317e-002
357	2.373200e+002	3.183755e-001	2.487792e+002	8.582980e-002
358	2.372821e+002	3.184265e-001	2.487626e+002	8.585638e-002
359	2.372492e+002	3.184773e-001	2.487461e+002	8.588293e-002
360	2.372164e+002	3.185280e-001	2.487297e+002	8.590944e-002
361	2.371786e+002	3.185786e-001	2.487132e+002	8.593590e-002
362	2.371460e+002	3.186291e-001	2.486969e+002	8.596232e-002
363	2.371132e+002	3.186795e-001	2.486805e+002	8.598870e-002
364	2.370756e+002	3.187297e-001	2.486642e+002	8.601503e-002
365	2.370428e+002	3.187798e-001	2.486479e+002	8.604133e-002
366	2.370101e+002	3.188299e-001	2.486317e+002	8.606758e-002
367	2.369775e+002	3.188798e-001	2.486155e+002	8.609380e-002
368	2.369400e+002	3.189296e-001	2.485993e+002	8.611997e-002
369	2.369075e+002	3.189792e-001	2.485832e+002	8.614610e-002
370	2.368750e+002	3.190288e-001	2.485671e+002	8.617218e-002
371	2.368426e+002	3.190782e-001	2.485511e+002	8.619823e-002
372	2.368101e+002	3.191276e-001	2.485351e+002	8.622423e-002
373	2.367727e+002	3.191768e-001	2.485191e+002	8.625019e-002
374	2.367402e+002	3.192259e-001	2.485031e+002	8.627612e-002
375	2.367079e+002	3.192749e-001	2.484872e+002	8.630200e-002
376	2.366755e+002	3.193238e-001	2.484714e+002	8.632783e-002
377	2.366433e+002	3.193726e-001	2.484555e+002	8.635363e-002
378	2.366111e+002	3.194212e-001	2.484397e+002	8.637939e-002
379	2.365788e+002	3.194698e-001	2.484240e+002	8.640510e-002
380	2.365467e+002	3.195182e-001	2.484082e+002	8.643077e-002
381	2.365144e+002	3.195665e-001	2.483926e+002	8.645640e-002
382	2.364822e+002	3.196147e-001	2.483769e+002	8.648199e-002
383	2.364501e+002	3.196629e-001	2.483613e+002	8.650754e-002
384	2.364180e+002	3.197108e-001	2.483457e+002	8.653305e-002
385	2.363860e+002	3.197587e-001	2.483302e+002	8.655852e-002
386	2.363540e+002	3.198065e-001	2.483146e+002	8.658394e-002
387	2.363220e+002	3.198541e-001	2.482992e+002	8.660932e-002
388	2.362901e+002	3.199017e-001	2.482837e+002	8.663467e-002
389	2.362580e+002	3.199491e-001	2.482683e+002	8.665997e-002
390	2.362311e+002	3.199965e-001	2.482530e+002	8.668523e-002
391	2.361991e+002	3.200437e-001	2.482376e+002	8.671045e-002
392	2.361673e+002	3.200908e-001	2.482223e+002	8.673562e-002
393	2.361354e+002	3.201378e-001	2.482071e+002	8.676076e-002
394	2.361037e+002	3.201847e-001	2.481918e+002	8.678586e-002
395	2.360769e+002	3.202315e-001	2.481766e+002	8.681091e-002
396	2.360452e+002	3.202782e-001	2.481615e+002	8.683592e-002
397	2.360135e+002	3.203248e-001	2.481463e+002	8.686090e-002
398	2.359817e+002	3.203712e-001	2.481313e+002	8.688583e-002
399	2.359550e+002	3.204176e-001	2.481162e+002	8.691072e-002
400	2.359233e+002	3.204639e-001	2.481012e+002	8.693557e-002
401	2.358917e+002	3.205100e-001	2.480862e+002	8.696038e-002
402	2.358601e+002	3.205561e-001	2.480712e+002	8.698515e-002
403	2.358336e+002	3.206020e-001	2.480563e+002	8.700987e-002
404	2.358021e+002	3.206478e-001	2.480414e+002	8.703456e-002
405	2.357706e+002	3.206935e-001	2.480266e+002	8.705920e-002
406	2.357441e+002	3.207392e-001	2.480118e+002	8.708381e-002
407	2.357125e+002	3.207847e-001	2.479970e+002	8.710837e-002
408	2.356860e+002	3.208301e-001	2.479822e+002	8.713289e-002
409	2.356546e+002	3.208754e-001	2.479675e+002	8.715738e-002
410	2.356282e+002	3.209206e-001	2.479528e+002	8.718182e-002
411	2.355969e+002	3.209657e-001	2.479382e+002	8.720622e-002
412	2.355706e+002	3.210107e-001	2.479236e+002	8.723058e-002
413	2.355394e+002	3.210556e-001	2.479090e+002	8.725490e-002
414	2.355081e+002	3.211004e-001	2.478944e+002	8.727918e-002
415	2.354817e+002	3.211450e-001	2.478799e+002	8.730342e-002
416	2.354554e+002	3.211896e-001	2.478654e+002	8.732761e-002
417	2.354241e+002	3.212341e-001	2.478510e+002	8.735177e-002
418	2.353979e+002	3.212785e-001	2.478366e+002	8.737589e-002
419	2.353668e+002	3.213228e-001	2.478222e+002	8.739996e-002
420	2.353407e+002	3.213669e-001	2.478078e+002	8.742400e-002
421	2.353096e+002	3.214110e-001	2.477935e+002	8.744800e-002
422	2.352836e+002	3.214550e-001	2.477792e+002	8.747195e-002
423	2.352575e+002	3.214988e-001	2.477650e+002	8.749586e-002
424	2.352264e+002	3.215426e-001	2.477508e+002	8.751974e-002
425	2.352003e+002	3.215863e-001	2.477366e+002	8.754357e-002
426	2.351743e+002	3.216298e-001	2.477224e+002	8.756737e-002
427	2.351433e+002	3.216733e-001	2.477083e+002	8.759112e-002
428	2.351173e+002	3.217167e-001	2.476942e+002	8.761483e-002
429	2.350914e+002	3.217599e-001	2.476802e+002	8.763850e-002
430	2.350606e+002	3.218031e-001	2.476661e+002	8.766214e-002
431	2.350347e+002	3.218462e-001	2.476522e+002	8.768573e-002
432	2.350089e+002	3.218891e-001	2.476382e+002	8.770928e-002
433	2.349830e+002	3.219320e-001	2.476243e+002	8.773279e-002
434	2.349521e+002	3.219748e-001	2.476104e+002	8.775626e-002
435	2.349262e+002	3.220174e-001	2.475965e+002	8.777970e-002
436	2.349005e+002	3.220600e-001	2.475827e+002	8.780309e-002
437	2.348747e+002	3.221025e-001	2.475689e+002	8.782644e-002
438	2.348490e+002	3.221448e-001	2.475551e+002	8.784975e-002
439	2.348234e+002	3.221871e-001	2.475414e+002	8.787302e-002
440	2.347927e+002	3.222293e-001	2.475277e+002	8.789625e-002
441	2.347671e+002	3.222714e-001	2.475140e+002	8.791944e-002
442	2.347414e+002	3.223133e-001	2.475003e+002	8.794260e-002
443	2.347157e+002	3.223552e-001	2.474867e+002	8.796571e-002
444	2.346901e+002	3.223970e-001	2.474732e+002	8.798878e-002
445	2.346645e+002	3.224387e-001	2.474596e+002	8.801181e-002
446	2.346389e+002	3.224803e-001	2.474461e+002	8.803480e-002
447	2.346134e+002	3.225218e-001	2.474326e+002	8.805776e-002
448	2.345879e+002	3.225632e-001	2.474191e+002	8.808067e-002
449	2.345624e+002	3.226045e-001	2.474057e+002	8.810354e-002
450	2.345370e+002	3.226458e-001	2.473923e+002	8.812638e-002
451	2.345116e+002	3.226873e-001	2.473790e+002	8.814917e-002
452	2.344862e+002	3.227287e-001	2.473656e+002	8.817192e-002
453	2.344607e+002	3.227700e-001	2.473523e+002	8.819464e-002
454	2.344352e+002	3.228112e-001	2.473391e+002	8.821731e-002
455	2.344098e+002	3.228523e-001	2.473258e+002	8.823995e-002
456	2.343845e+002	3.228934e-001	2.473126e+002	8.826255e-002
457	2.343591e+002	3.229343e-001	2.472994e+002	8.828510e-002
458	2.343339e+002	3.229751e-001	2.472863e+002	8.830762e-002
459	2.343086e+002	3.230159e-001	2.472732e+002	8.833010e-002
460	2.342834e+002	3.230565e-001	2.472601e+002	8.835253e-002
461	2.342632e+002	3.230971e-001	2.472470e+002	8.837493e-002
462	2.342379e+002	3.231375e-001	2.472340e+002	8.839729e-002
463	2.342127e+002	3.231779e-001	2.472210e+002	8.841961e-002
464	2.341874e+002	3.232182e-001	2.472080e+002	8.844189e-002
465	2.341622e+002	3.232584e-001	2.471951e+002	8.846413e-002
466	2.341371e+002	3.232986e-001	2.471822e+002	8.848634e-002
467	2.341169e+002	3.233386e-001	2.471693e+002	8.850850e-002
468	2.340919e+002	3.233785e-001	2.471564e+002	8.853063e-002
469	2.340668e+002	3.234183e-001	2.471436e+002	8.855271e-002
470	2.340418e+002	3.234581e-001	2.471308e+002	8.857476e-002
471	2.340168e+002	3.234977e-001	2.471181e+002	8.859676e-002
472	2.339968e+002	3.235373e-001	2.471053e+002	8.861873e-002
473	2.339717e+002	3.235768e-001	2.470926e+002	8.864066e-002
474	2.339466e+002	3.236162e-001	2.470799e+002	8.866255e-002
475	2.339266e+002	3.236555e-001	2.470673e+002	8.868440e-002
476	2.339016e+002	3.236948e-001	2.470547e+002	8.870621e-002
477	2.338766e+002	3.237339e-001	2.470421e+002	8.872799e-002
478	2.338567e+002	3.237729e-001	2.470295e+002	8.874972e-002
479	2.338319e+002	3.238119e-001	2.470170e+002	8.877142e-002
480	2.338070e+002	3.238507e-001	2.470045e+002	8.879307e-002
481	2.337873e+002	3.238895e-001	2.469920e+002	8.881469e-002
482	2.337625e+002	3.239282e-001	2.469796e+002	8.883627e-002
483	2.337376e+002	3.239668e-001	2.469672e+002	8.885781e-002
484	2.337177e+002	3.240053e-001	2.469548e+002	8.887931e-002
485	2.336928e+002	3.240438e-001	2.469425e+002	8.890077e-002
486	2.336730e+002	3.240821e-001	2.469301e+002	8.892220e-002
487	2.336482e+002	3.241204e-001	2.469178e+002	8.894359e-002
488	2.336285e+002	3.241586e-001	2.469056e+002	8.896494e-002
489	2.336038e+002	3.241967e-001	2.468933e+002	8.898624e-002
490	2.335841e+002	3.242347e-001	2.468811e+002	8.900752e-002
491	2.335595e+002	3.242726e-001	2.468689e+002	8.902875e-002
492	2.335399e+002	3.243104e-001	2.468568e+002	8.904994e-002
493	2.335153e+002	3.243481e-001	2.468446e+002	8.907110e-002
494	2.334955e+002	3.243858e-001	2.468325e+002	8.909221e-002
495	2.334708e+002	3.244234e-001	2.468204e+002	8.911329e-002
496	2.334512e+002	3.244609e-001	2.468084e+002	8.913434e-002
497	2.334266e+002	3.244983e-001	2.467964e+002	8.915534e-002
498	2.334070e+002	3.245356e-001	2.467844e+002	8.917630e-002
499	2.333824e+002	3.245729e-001	2.467724e+002	8.919723e-002
500	2.333629e+002	3.246100e-001	2.467605e+002	8.921812e-002
501	2.333385e+002	3.246471e-001	2.467486e+002	8.923897e-002
502	2.333190e+002	3.246841e-001	2.467367e+002	8.925978e-002
503	2.332996e+002	3.247209e-001	2.467249e+002	8.928056e-002
504	2.332752e+002	3.247578e-001	2.467130e+002	8.930129e-002
505	2.332557e+002	3.247945e-001	2.467012e+002	8.932199e-002
506	2.332361e+002	3.248312e-001	2.466895e+002	8.934265e-002
507	2.332116e+002	3.248677e-001	2.466777e+002	8.936327e-002
508	2.331922e+002	3.249042e-001	2.466660e+002	8.938386e-002
509	2.331728e+002	3.249406e-001	2.466543e+002	8.940441e-002
510	2.331484e+002	3.249770e-001	2.466426e+002	8.942492e-002
511	2.331291e+002	3.250132e-001	2.466310e+002	8.944539e-002
512	2.331098e+002	3.250494e-001	2.466194e+002	8.946583e-002
513	2.330855e+002	3.250854e-001	2.466078e+002	8.948622e-002
514	2.330663e+002	3.251214e-001	2.465963e+002	8.950658e-002
515	2.330471e+002	3.251573e-001	2.465847e+002	8.952690e-002
516	2.330278e+002	3.251931e-001	2.465732e+002	8.954719e-002
517	2.330034e+002	3.252289e-001	2.465618e+002	8.956743e-002
518	2.329841e+002	3.252646e-001	2.465503e+002	8.958764e-002
519	2.329648e+002	3.253002e-001	2.465389e+002	8.960781e-002
520	2.329456e+002	3.253357e-001	2.465275e+002	8.962795e-002
521	2.329264e+002	3.253711e-001	2.465161e+002	8.964805e-002
522	2.329022e+002	3.254065e-001	2.465048e+002	8.966811e-002
523	2.328831e+002	3.254417e-001	2.464935e+002	8.968813e-002
524	2.328639e+002	3.254769e-001	2.464822e+002	8.970812e-002
525	2.328448e+002	3.255120e-001	2.464709e+002	8.972806e-002
526	2.328258e+002	3.255470e-001	2.464597e+002	8.974797e-002
527	2.328067e+002	3.255820e-001	2.464485e+002	8.976785e-002
528	2.327826e+002	3.256168e-001	2.464373e+002	8.978768e-002
529	2.327634e+002	3.256516e-001	2.464261e+002	8.980748e-002
530	2.327443e+002	3.256863e-001	2.464150e+002	8.982725e-002
531	2.327252e+002	3.257210e-001	2.464039e+002	8.984697e-002
532	2.327062e+002	3.257555e-001	2.463928e+002	8.986666e-002
533	2.326871e+002	3.257900e-001	2.463817e+002	8.988632e-002
534	2.326681e+002	3.258244e-001	2.463707e+002	8.990593e-002
535	2.326492e+002	3.258587e-001	2.463597e+002	8.992551e-002
536	2.326302e+002	3.258929e-001	2.463487e+002	8.994505e-002
537	2.326113e+002	3.259271e-001	2.463377e+002	8.996456e-002
538	2.325924e+002	3.259612e-001	2.463268e+002	8.998403e-002
539	2.325736e+002	3.259952e-001	2.463159e+002	9.000346e-002
540	2.325546e+002	3.260291e-001	2.463050e+002	9.002286e-002
541	2.325356e+002	3.260629e-001	2.462942e+002	9.004221e-002
542	2.325167e+002	3.260967e-001	2.462833e+002	9.006154e-002
543	2.324977e+002	3.261304e-001	2.462725e+002	9.008082e-002
544	2.324788e+002	3.261641e-001	2.462618e+002	9.010007e-002
545	2.324600e+002	3.261976e-001	2.462510e+002	9.011929e-002
546	2.324411e+002	3.262311e-001	2.462403e+002	9.013846e-002
547	2.324223e+002	3.262645e-001	2.462296e+002	9.015761e-002
548	2.324035e+002	3.262978e-001	2.462189e+002	9.017671e-002
549	2.323848e+002	3.263310e-001	2.462082e+002	9.019578e-002
550	2.323660e+002	3.263642e-001	2.461976e+002	9.021481e-002
551	2.323473e+002	3.263972e-001	2.461870e+002	9.023381e-002
552	2.323287e+002	3.264302e-001	2.461764e+002	9.025277e-002
553	2.323099e+002	3.264632e-001	2.461659e+002	9.027169e-002
554	2.322961e+002	3.264960e-001	2.461553e+002	9.029058e-002
555	2.322773e+002	3.265288e-001	2.461448e+002	9.030943e-002
556	2.322586e+002	3.265615e-001	2.461343e+002	9.032825e-002
557	2.322399e+002	3.265942e-001	2.461239e+002	9.034703e-002
558	2.322211e+002	3.266267e-001	2.461135e+002	9.036577e-002
559	2.322025e+002	3.266592e-001	2.461030e+002	9.038448e-002
560	2.321888e+002	3.266916e-001	2.460927e+002	9.040315e-002
561	2.321702e+002	3.267240e-001	2.460823e+002	9.042179e-002
562	2.321516e+002	3.267562e-001	2.460720e+002	9.044039e-002
563	2.321331e+002	3.267884e-001	2.460616e+002	9.045896e-002
564	2.321145e+002	3.268205e-001	2.460514e+002	9.047749e-002
565	2.320960e+002	3.268525e-001	2.460411e+002	9.049598e-002
566	2.320824e+002	3.268845e-001	2.460308e+002	9.051444e-002
567	2.320638e+002	3.269164e-001	2.460206e+002	9.053286e-002
568	2.320452e+002	3.269482e-001	2.460104e+002	9.055125e-002
569	2.320266e+002	3.269800e-001	2.460003e+002	9.056960e-002
570	2.320130e+002	3.270117e-001	2.459901e+002	9.058792e-002
571	2.319945e+002	3.270433e-001	2.459800e+002	9.060621e-002
572	2.319760e+002	3.270748e-001	2.459699e+002	9.062445e-002
573	2.319625e+002	3.271063e-001	2.459598e+002	9.064267e-002
574	2.319440e+002	3.271377e-001	2.459498e+002	9.066084e-002
575	2.319256e+002	3.271690e-001	2.459397e+002	9.067898e-002
576	2.319072e+002	3.272002e-001	2.459297e+002	9.069709e-002
577	2.318939e+002	3.272314e-001	2.459197e+002	9.071516e-002
578	2.318755e+002	3.272624e-001	2.459098e+002	9.073320e-002
579	2.318572e+002	3.272935e-001	2.458999e+002	9.075120e-002
580	2.318437e+002	3.273244e-001	2.458899e+002	9.076916e-002
581	2.318252e+002	3.273553e-001	2.458800e+002	9.078710e-002
582	2.318118e+002	3.273861e-001	2.458702e+002	9.080499e-002
583	2.317933e+002	3.274169e-001	2.458603e+002	9.082285e-002
584	2.317749e+002	3.274476e-001	2.458505e+002	9.084068e-002
585	2.317616e+002	3.274782e-001	2.458407e+002	9.085848e-002
586	2.317432e+002	3.275087e-001	2.458309e+002	9.087623e-002
587	2.317249e+002	3.275392e-001	2.458212e+002	9.089396e-002
588	2.317116e+002	3.275696e-001	2.458115e+002	9.091165e-002
589	2.316934e+002	3.275999e-001	2.458017e+002	9.092930e-002
590	2.316802e+002	3.276301e-001	2.457921e+002	9.094692e-002
591	2.316620e+002	3.276603e-001	2.457824e+002	9.096451e-002
592	2.316488e+002	3.276904e-001	2.457728e+002	9.098206e-002
593	2.316306e+002	3.277204e-001	2.457631e+002	9.099957e-002
594	2.316123e+002	3.277504e-001	2.457535e+002	9.101706e-002
595	2.315990e+002	3.277803e-001	2.457440e+002	9.103450e-002
596	2.315807e+002	3.278102e-001	2.457344e+002	9.105192e-002
597	2.315674e+002	3.278399e-001	2.457249e+002	9.106930e-002
598	2.315492e+002	3.278696e-001	2.457154e+002	9.108664e-002
599	2.315360e+002	3.278993e-001	2.457059e+002	9.110396e-002
600	2.315178e+002	3.279288e-001	2.456964e+002	9.112123e-002
601	2.315047e+002	3.279583e-001	2.456870e+002	9.113848e-002
602	2.314865e+002	3.279878e-001	2.456776e+002	9.115569e-002
603	2.314734e+002	3.280171e-001	2.456682e+002	9.117287e-002
604	2.314604e+002	3.280464e-001	2.456588e+002	9.119001e-002
605	2.314423e+002	3.280756e-001	2.456495e+002	9.120712e-002
606	2.314293e+002	3.281047e-001	2.456401e+002	9.122419e-002
607	2.314112e+002	3.281338e-001	2.456308e+002	9.124123e-002
608	2.313981e+002	3.281628e-001	2.456215e+002	9.125824e-002
609	2.313799e+002	3.281918e-001	2.456123e+002	9.127521e-002
610	2.313668e+002	3.282207e-001	2.456030e+002	9.129215e-002
611	2.313537e+002	3.282495e-001	2.455938e+002	9.130905e-002
612	2.313356e+002	3.282783e-001	2.455846e+002	9.132593e-002
613	2.313226e+002	3.283070e-001	2.455754e+002	9.134277e-002
614	2.313045e+002	3.283356e-001	2.455663e+002	9.135957e-002
615	2.312915e+002	3.283641e-001	2.455571e+002	9.137635e-002
616	2.312785e+002	3.283926e-001	2.455480e+002	9.139309e-002
617	2.312606e+002	3.284211e-001	2.455389e+002	9.140979e-002
618	2.312476e+002	3.284494e-001	2.455299e+002	9.142647e-002
619	2.312297e+002	3.284777e-001	2.455208e+002	9.144311e-002
620	2.312168e+002	3.285059e-001	2.455118e+002	9.145971e-002
621	2.312039e+002	3.285340e-001	2.455028e+002	9.147629e-002
622	2.311861e+002	3.285621e-001	2.454938e+002	9.149282e-002
623	2.311731e+002	3.285902e-001	2.454848e+002	9.150933e-002
624	2.311601e+002	3.286181e-001	2.454759e+002	9.152580e-002
625	2.311471e+002	3.286460e-001	2.454669e+002	9.154225e-002
626	2.311292e+002	3.286739e-001	2.454580e+002	9.155865e-002
627	2.311162e+002	3.287017e-001	2.454491e+002	9.157503e-002
628	2.311033e+002	3.287294e-001	2.454403e+002	9.159137e-002
629	2.310854e+002	3.287570e-001	2.454314e+002	9.160768e-002
630	2.310726e+002	3.287846e-001	2.454226e+002	9.162396e-002
631	2.310597e+002	3.288121e-001	2.454138e+002	9.164021e-002
632	2.310469e+002	3.288395e-001	2.454050e+002	9.165642e-002
633	2.310291e+002	3.288669e-001	2.453963e+002	9.167260e-002
634	2.310163e+002	3.288942e-001	2.453875e+002	9.168875e-002
635	2.310036e+002	3.289215e-001	2.453788e+002	9.170486e-002
636	2.309908e+002	3.289487e-001	2.453701e+002	9.172095e-002
637	2.309731e+002	3.289758e-001	2.453614e+002	9.173700e-002
638	2.309604e+002	3.290028e-001	2.453528e+002	9.175301e-002
639	2.309475e+002	3.290299e-001	2.453442e+002	9.176900e-002
640	2.309347e+002	3.290568e-001	2.453355e+002	9.178495e-002
641	2.309219e+002	3.290837e-001	2.453269e+002	9.180087e-002
642	2.309041e+002	3.291105e-001	2.453184e+002	9.181676e-002
643	2.308913e+002	3.291373e-001	2.453098e+002	9.183262e-002
644	2.308786e+002	3.291640e-001	2.453013e+002	9.184844e-002
645	2.308659e+002	3.291906e-001	2.452928e+002	9.186424e-002
646	2.308531e+002	3.292172e-001	2.452843e+002	9.188000e-002
647	2.308405e+002	3.292437e-001	2.452758e+002	9.189573e-002
648	2.308228e+002	3.292701e-001	2.452673e+002	9.191142e-002
649	2.308101e+002	3.292965e-001	2.452589e+002	9.192709e-002
650	2.307975e+002	3.293228e-001	2.452505e+002	9.194272e-002
651	2.307848e+002	3.293491e-001	2.452421e+002	9.195833e-002
652	2.307722e+002	3.293753e-001	2.452337e+002	9.197390e-002
653	2.307596e+002	3.294014e-001	2.452253e+002	9.198944e-002
654	2.307471e+002	3.294275e-001	2.452170e+002	9.200494e-002
655	2.307345e+002	3.294535e-001	2.452087e+002	9.202042e-002
656	2.307168e+002	3.294794e-001	2.452004e+002	9.203586e-002
657	2.307041e+002	3.295054e-001	2.451921e+002	9.205127e-002
658	2.306914e+002	3.295312e-001	2.451838e+002	9.206665e-002
659	2.306788e+002	3.295570e-001	2.451756e+002	9.208200e-002
660	2.306662e+002	3.295827e-001	2.451674e+002	9.209732e-002
661	2.306536e+002	3.296084e-001	2.451592e+002	9.211261e-002
662	2.306410e+002	3.296340e-001	2.451510e+002	9.212786e-002
663	2.306285e+002	3.296595e-001	2.451428e+002	9.214309e-002
664	2.306159e+002	3.296850e-001	2.451347e+002	9.215828e-002
665	2.306034e+002	3.297104e-001	2.451265e+002	9.217345e-002
666	2.305909e+002	3.297357e-001	2.451184e+002	9.218858e-002
667	2.305784e+002	3.297610e-001	2.451104e+002	9.220368e-002
668	2.305659e+002	3.297863e-001	2.451023e+002	9.221875e-002
669	2.305535e+002	3.298114e-001	2.450942e+002	9.223379e-002
670	2.305410e+002	3.298365e-001	2.450862e+002	9.224880e-002
671	2.305286e+002	3.298616e-001	2.450782e+002	9.226377e-002
672	2.305162e+002	3.298866e-001	2.450702e+002	9.227872e-002
673	2.305036e+002	3.299115e-001	2.450622e+002	9.229363e-002
674	2.304911e+002	3.299364e-001	2.450543e+002	9.230852e-002
675	2.304786e+002	3.299613e-001	2.450463e+002	9.232337e-002
676	2.304661e+002	3.299860e-001	2.450384e+002	9.233820e-002
677	2.304536e+002	3.300108e-001	2.450305e+002	9.235299e-002
678	2.304412e+002	3.300354e-001	2.450226e+002	9.236775e-002
679	2.304287e+002	3.300600e-001	2.450148e+002	9.238249e-002
680	2.304163e+002	3.300846e-001	2.450069e+002	9.239719e-002
681	2.304039e+002	3.301090e-001	2.449991e+002	9.241186e-002
682	2.303915e+002	3.301335e-001	2.449913e+002	9.242651e-002
683	2.303791e+002	3.301578e-001	2.449835e+002	9.244112e-002
684	2.303667e+002	3.301821e-001	2.449757e+002	9.245570e-002
685	2.303544e+002	3.302064e-001	2.449680e+002	9.247025e-002
686	2.303471e+002	3.302306e-001	2.449602e+002	9.248477e-002
687	2.303348e+002	3.302547e-001	2.449525e+002	9.249926e-002
688	2.303225e+002	3.302788e-001	2.449448e+002	9.251372e-002
689	2.303102e+002	3.303028e-001	2.449371e+002	9.252815e-002
690	2.302979e+002	3.303267e-001	2.449295e+002	9.254255e-002
691	2.302855e+002	3.303507e-001	2.449218e+002	9.255692e-002
692	2.302731e+002	3.303745e-001	2.449142e+002	9.257126e-002
693	2.302608e+002	3.303983e-001	2.449066e+002	9.258558e-002
694	2.302484e+002	3.304221e-001	2.448990e+002	9.259986e-002
695	2.302411e+002	3.304458e-001	2.448914e+002	9.261411e-002
696	2.302288e+002	3.304694e-001	2.448839e+002	9.262833e-002
697	2.302165e+002	3.304930e-001	2.448763e+002	9.264253e-002
698	2.302042e+002	3.305165e-001	2.448688e+002	9.265669e-002
699	2.301919e+002	3.305400e-001	2.448613e+002	9.267082e-002
700	2.301797e+002	3.305634e-001	2.448538e+002	9.268493e-002
701	2.301724e+002	3.305868e-001	2.448464e+002	9.269901e-002
702	2.301602e+002	3.306101e-001	2.448389e+002	9.271305e-002
703	2.301480e+002	3.306333e-001	2.448315e+002	9.272707e-002
704	2.301358e+002	3.306565e-001	2.448241e+002	9.274106e-002
705	2.301236e+002	3.306796e-001	2.448167e+002	9.275502e-002
706	2.301164e+002	3.307027e-001	2.448093e+002	9.276895e-002
707	2.301043e+002	3.307257e-001	2.448019e+002	9.278284e-002
708	2.300922e+002	3.307487e-001	2.447946e+002	9.279671e-002
709	2.300800e+002	3.307716e-001	2.447873e+002	9.281055e-002
710	2.300677e+002	3.307945e-001	2.447800e+002	9.282437e-002
711	2.300605e+002	3.308173e-001	2.447727e+002	9.283815e-002
712	2.300482e+002	3.308401e-001	2.447654e+002	9.285190e-002
713	2.300360e+002	3.308628e-001	2.447581e+002	9.286563e-002
714	2.300239e+002	3.308855e-001	2.447509e+002	9.287933e-002
715	2.300167e+002	3.309081e-001	2.447437e+002	9.289299e-002
716	2.300045e+002	3.309306e-001	2.447365e+002	9.290663e-002
717	2.299923e+002	3.309531e-001	2.447293e+002	9.292025e-002
718	2.299802e+002	3.309756e-001	2.447221e+002	9.293383e-002
719	2.299731e+002	3.309979e-001	2.447149e+002	9.294739e-002
720	2.299610e+002	3.310203e-001	2.447078e+002	9.296091e-002
721	2.299489e+002	3.310426e-001	2.447007e+002	9.297441e-002
722	2.299418e+002	3.310648e-001	2.446936e+002	9.298788e-002
723	2.299298e+002	3.310870e-001	2.446865e+002	9.300132e-002
724	2.299177e+002	3.311091e-001	2.446794e+002	9.301473e-002
725	2.299057e+002	3.311311e-001	2.446724e+002	9.302812e-002
726	2.298987e+002	3.311531e-001	2.446653e+002	9.304147e-002
727	2.298867e+002	3.311751e-001	2.446583e+002	9.305480e-002
728	2.298747e+002	3.311970e-001	2.446513e+002	9.306810e-002
729	2.298676e+002	3.312189e-001	2.446443e+002	9.308136e-002
730	2.298555e+002	3.312407e-001	2.446373e+002	9.309461e-002
731	2.298434e+002	3.312625e-001	2.446304e+002	9.310782e-002
732	2.298363e+002	3.312842e-001	2.446234e+002	9.312101e-002
733	2.298242e+002	3.313058e-001	2.446165e+002	9.313417e-002
734	2.298122e+002	3.313275e-001	2.446096e+002	9.314730e-002
735	2.298051e+002	3.313490e-001	2.446027e+002	9.316040e-002
736	2.297931e+002	3.313705e-001	2.445958e+002	9.317348e-002
737	2.297861e+002	3.313920e-001	2.445890e+002	9.318652e-002
738	2.297741e+002	3.314134e-001	2.445821e+002	9.319955e-002
739	2.297621e+002	3.314348e-001	2.445753e+002	9.321254e-002
740	2.297551e+002	3.314561e-001	2.445685e+002	9.322551e-002
741	2.297432e+002	3.314773e-001	2.445617e+002	9.323844e-002
742	2.297312e+002	3.314985e-001	2.445549e+002	9.325136e-002
743	2.297243e+002	3.315197e-001	2.445482e+002	9.326424e-002
744	2.297124e+002	3.315407e-001	2.445414e+002	9.327709e-002
745	2.297055e+002	3.315618e-001	2.445347e+002	9.328992e-002
746	2.296936e+002	3.315828e-001	2.445280e+002	9.330272e-002
747	2.296817e+002	3.316037e-001	2.445213e+002	9.331550e-002
748	2.296749e+002	3.316246e-001	2.445146e+002	9.332824e-002
749	2.296630e+002	3.316454e-001	2.445079e+002	9.334096e-002
750	2.296560e+002	3.316663e-001	2.445013e+002	9.335365e-002
751	2.296440e+002	3.316870e-001	2.444947e+002	9.336631e-002
752	2.296371e+002	3.317077e-001	2.444880e+002	9.337895e-002
753	2.296251e+002	3.317284e-001	2.444814e+002	9.339156e-002
754	2.296182e+002	3.317490e-001	2.444748e+002	9.340414e-002
755	2.296062e+002	3.317696e-001	2.444683e+002	9.341670e-002
756	2.295943e+002	3.317901e-001	2.444617e+002	9.342923e-002
757	2.295874e+002	3.318106e-001	2.444552e+002	9.344173e-002
758	2.295756e+002	3.318310e-001	2.444486e+002	9.345421e-002
759	2.295687e+002	3.318514e-001	2.444421e+002	9.346666e-002
760	2.295568e+002	3.318717e-001	2.444356e+002	9.347908e-002
761	2.295500e+002	3.318919e-001	2.444292e+002	9.349148e-002
762	2.295382e+002	3.319122e-001	2.444227e+002	9.350385e-002
763	2.295314e+002	3.319323e-001	2.444163e+002	9.351620e-002
764	2.295196e+002	3.319524e-001	2.444098e+002	9.352851e-002
765	2.295128e+002	3.319725e-001	2.444034e+002	9.354080e-002
766	2.295010e+002	3.319925e-001	2.443970e+002	9.355307e-002
767	2.294942e+002	3.320125e-001	2.443906e+002	9.356531e-002
768	2.294825e+002	3.320324e-001	2.443842e+002	9.357752e-002
769	2.294757e+002	3.320523e-001	2.443779e+002	9.358970e-002
770	2.294640e+002	3.320721e-001	2.443715e+002	9.360186e-002
771	2.294572e+002	3.320919e-001	2.443652e+002	9.361399e-002
772	2.294454e+002	3.321116e-001	2.443589e+002	9.362609e-002
773	2.294385e+002	3.321313e-001	2.443526e+002	9.363817e-002
774	2.294267e+002	3.321510e-001	2.443463e+002	9.365022e-002
775	2.294199e+002	3.321706e-001	2.443401e+002	9.366225e-002
776	2.294131e+002	3.321902e-001	2.443338e+002	9.367425e-002
777	2.294013e+002	3.322097e-001	2.443276e+002	9.368623e-002
778	2.293945e+002	3.322292e-001	2.443213e+002	9.369818e-002
779	2.293827e+002	3.322486e-001	2.443151e+002	9.371011e-002
780	2.293760e+002	3.322680e-001	2.443089e+002	9.372201e-002
781	2.293642e+002	3.322873e-001	2.443028e+002	9.373388e-002
782	2.293575e+002	3.323066e-001	2.442966e+002	9.374573e-002
783	2.293508e+002	3.323258e-001	2.442905e+002	9.375755e-002
784	2.293391e+002	3.323450e-001	2.442843e+002	9.376935e-002
785	2.293324e+002	3.323642e-001	2.442782e+002	9.378112e-002
786	2.293207e+002	3.323833e-001	2.442721e+002	9.379287e-002
787	2.293140e+002	3.324023e-001	2.442660e+002	9.380459e-002
788	2.293074e+002	3.324213e-001	2.442599e+002	9.381629e-002
789	2.292957e+002	3.324403e-001	2.442539e+002	9.382796e-002
790	2.292891e+002	3.324592e-001	2.442478e+002	9.383960e-002
791	2.292775e+002	3.324780e-001	2.442418e+002	9.385122e-002
792	2.292709e+002	3.324968e-001	2.442358e+002	9.386281e-002
793	2.292643e+002	3.325156e-001	2.442298e+002	9.387438e-002
794	2.292526e+002	3.325343e-001	2.442238e+002	9.388592e-002
795	2.292459e+002	3.325530e-001	2.442178e+002	9.389744e-002
796	2.292342e+002	3.325717e-001	2.442118e+002	9.390893e-002
797	2.292275e+002	3.325903e-001	2.442059e+002	9.392039e-002
798	2.292208e+002	3.326088e-001	2.441999e+002	9.393184e-002
799	2.292091e+002	3.326273e-001	2.441940e+002	9.394325e-002
800	2.292024e+002	3.326458e-001	2.441881e+002	9.395465e-002
801	2.291958e+002	3.326643e-001	2.441822e+002	9.396601e-002
802	2.291841e+002	3.326826e-001	2.441763e+002	9.397736e-002
803	2.291775e+002	3.327010e-001	2.441705e+002	9.398868e-002
804	2.291709e+002	3.327193e-001	2.441646e+002	9.399997e-002
805	2.291593e+002	3.327375e-001	2.441588e+002	9.401124e-002
806	2.291527e+002	3.327558e-001	2.441530e+002	9.402249e-002
807	2.291461e+002	3.327739e-001	2.441472e+002	9.403371e-002
808	2.291345e+002	3.327920e-001	2.441414e+002	9.404491e-002
809	2.291279e+002	3.328101e-001	2.441356e+002	9.405608e-002
810	2.291214e+002	3.328281e-001	2.441298e+002	9.406723e-002
811	2.291098e+002	3.328461e-001	2.441241e+002	9.407835e-002
812	2.291033e+002	3.328641e-001	2.441183e+002	9.408945e-002
813	2.290967e+002	3.328820e-001	2.441126e+002	9.410053e-002
814	2.290902e+002	3.328998e-001	2.441069e+002	9.411158e-002
815	2.290787e+002	3.329176e-001	2.441012e+002	9.412260e-002
816	2.290722e+002	3.329354e-001	2.440955e+002	9.413360e-002
817	2.290657e+002	3.329531e-001	2.440899e+002	9.414458e-002
818	2.290543e+002	3.329708e-001	2.440842e+002	9.415553e-002
819	2.290477e+002	3.329884e-001	2.440785e+002	9.416646e-002
820	2.290411e+002	3.330060e-001	2.440729e+002	9.417736e-002
821	2.290345e+002	3.330236e-001	2.440673e+002	9.418824e-002
822	2.290230e+002	3.330411e-001	2.440617e+002	9.419910e-002
823	2.290164e+002	3.330586e-001	2.440561e+002	9.420993e-002
824	2.290098e+002	3.330760e-001	2.440505e+002	9.422074e-002
825	2.290033e+002	3.330934e-001	2.440450e+002	9.423153e-002
826	2.289918e+002	3.331108e-001	2.440394e+002	9.424229e-002
827	2.289853e+002	3.331281e-001	2.440339e+002	9.425303e-002
828	2.289787e+002	3.331454e-001	2.440284e+002	9.426374e-002
829	2.289722e+002	3.331626e-001	2.440228e+002	9.427444e-002
830	2.289608e+002	3.331798e-001	2.440173e+002	9.428510e-002
831	2.289543e+002	3.331970e-001	2.440119e+002	9.429575e-002
832	2.289478e+002	3.332141e-001	2.440064e+002	9.430637e-002
833	2.289414e+002	3.332312e-001	2.440009e+002	9.431697e-002
834	2.289349e+002	3.332482e-001	2.439955e+002	9.432755e-002
835	2.289235e+002	3.332652e-001	2.439901e+002	9.433810e-002
836	2.289171e+002	3.332821e-001	2.439846e+002	9.434863e-002
837	2.289106e+002	3.332990e-001	2.439792e+002	9.435913e-002
838	2.289042e+002	3.333158e-001	2.439738e+002	9.436961e-002
839	2.288978e+002	3.333327e-001	2.439684e+002	9.438007e-002
840	2.288864e+002	3.333494e-001	2.439631e+002	9.439051e-002
841	2.288800e+002	3.333662e-001	2.439577e+002	9.440092e-002
842	2.288737e+002	3.333828e-001	2.439524e+002	9.441131e-002
843	2.288673e+002	3.333995e-001	2.439471e+002	9.442167e-002
844	2.288609e+002	3.334161e-001	2.439417e+002	9.443201e-002
845	2.288495e+002	3.334327e-001	2.439364e+002	9.444233e-002
846	2.288430e+002	3.334492e-001	2.439311e+002	9.445262e-002
847	2.288366e+002	3.334657e-001	2.439259e+002	9.446290e-002
848	2.288301e+002	3.334822e-001	2.439206e+002	9.447315e-002
849	2.288237e+002	3.334986e-001	2.439153e+002	9.448337e-002
850	2.288172e+002	3.335150e-001	2.439101e+002	9.449358e-002
851	2.288058e+002	3.335313e-001	2.439049e+002	9.450376e-002
852	2.287994e+002	3.335476e-001	2.438997e+002	9.451392e-002
853	2.287930e+002	3.335639e-001	2.438945e+002	9.452406e-002
854	2.287866e+002	3.335802e-001	2.438893e+002	9.453417e-002
855	2.287802e+002	3.335963e-001	2.438841e+002	9.454427e-002
856	2.287738e+002	3.336125e-001	2.438789e+002	9.455434e-002
857	2.287675e+002	3.336286e-001	2.438738e+002	9.456439e-002
858	2.287561e+002	3.336447e-001	2.438686e+002	9.457442e-002
859	2.287497e+002	3.336607e-001	2.438635e+002	9.458442e-002
860	2.287434e+002	3.336767e-001	2.438584e+002	9.459441e-002
861	2.287371e+002	3.336927e-001	2.438533e+002	9.460437e-002
862	2.287308e+002	3.337086e-001	2.438482e+002	9.461430e-002
863	2.287244e+002	3.337245e-001	2.438431e+002	9.462422e-002
864	2.287181e+002	3.337403e-001	2.438380e+002	9.463412e-002
865	2.287118e+002	3.337561e-001	2.438330e+002	9.464399e-002
866	2.287006e+002	3.337718e-001	2.438279e+002	9.465384e-002
867	2.286943e+002	3.337875e-001	2.438229e+002	9.466366e-002
868	2.286880e+002	3.338032e-001	2.438179e+002	9.467347e-002
869	2.286817e+002	3.338189e-001	2.438129e+002	9.468325e-002
870	2.286755e+002	3.338345e-001	2.438079e+002	9.469301e-002
871	2.286692e+002	3.338500e-001	2.438029e+002	9.470275e-002
872	2.286630e+002	3.338655e-001	2.437979e+002	9.471246e-002
873	2.286567e+002	3.338810e-001	2.437930e+002	9.472216e-002
874	2.286503e+002	3.338965e-001	2.437880e+002	9.473183e-002
875	2.286440e+002	3.339119e-001	2.437831e+002	9.474148e-002
876	2.286377e+002	3.339273e-001	2.437781e+002	9.475111e-002
877	2.286314e+002	3.339426e-001	2.437732e+002	9.476072e-002
878	2.286201e+002	3.339580e-001	2.437683e+002	9.477030e-002
879	2.286138e+002	3.339732e-001	2.437634e+002	9.477987e-002
880	2.286075e+002	3.339885e-001	2.437586e+002	9.478941e-002
881	2.286012e+002	3.340037e-001	2.437537e+002	9.479893e-002
882	2.285949e+002	3.340189e-001	2.437488e+002	9.480844e-002
883	2.285886e+002	3.340340e-001	2.437440e+002	9.481792e-002
884	2.285823e+002	3.340491e-001	2.437392e+002	9.482738e-002
885	2.285761e+002	3.340642e-001	2.437344e+002	9.483682e-002
886	2.285698e+002	3.340792e-001	2.437295e+002	9.484624e-002
887	2.285636e+002	3.340942e-001	2.437248e+002	9.485563e-002
888	2.285574e+002	3.341091e-001	2.437200e+002	9.486501e-002
889	2.285511e+002	3.341240e-001	2.437152e+002	9.487437e-002
890	2.285449e+002	3.341389e-001	2.437104e+002	9.488370e-002
891	2.285387e+002	3.341537e-001	2.437057e+002	9.489301e-002
892	2.285325e+002	3.341685e-001	2.437009e+002	9.490231e-002
893	2.285263e+002	3.341833e-001	2.436962e+002	9.491158e-002
894	2.285201e+002	3.341980e-001	2.436915e+002	9.492083e-002
895	2.285139e+002	3.342127e-001	2.436868e+002	9.493006e-002
896	2.285078e+002	3.342274e-001	2.436821e+002	9.493926e-002
897	2.285016e+002	3.342420e-001	2.436774e+002	9.494845e-002
898	2.284954e+002	3.342566e-001	2.436727e+002	9.495762e-002
899	2.284893e+002	3.342711e-001	2.436681e+002	9.496676e-002
900	2.284831e+002	3.342856e-001	2.436634e+002	9.497589e-002
901	2.284770e+002	3.343001e-001	2.436588e+002	9.498499e-002
902	2.284709e+002	3.343145e-001	2.436542e+002	9.499407e-002
903	2.284647e+002	3.343289e-001	2.436496e+002	9.500313e-002
904	2.284585e+002	3.343433e-001	2.436450e+002	9.501217e-002
905	2.284523e+002	3.343576e-001	2.436404e+002	9.502119e-002
906	2.284461e+002	3.343719e-001	2.436358e+002	9.503019e-002
907	2.284399e+002	3.343862e-001	2.436312e+002	9.503917e-002
908	2.284337e+002	3.344004e-001	2.436267e+002	9.504813e-002
909	2.284275e+002	3.344147e-001	2.436221e+002	9.505707e-002
910	2.284213e+002	3.344288e-001	2.436176e+002	9.506599e-002
911	2.284151e+002	3.344430e-001	2.436130e+002	9.507489e-002
912	2.284089e+002	3.344571e-001	2.436085e+002	9.508377e-002
913	2.284028e+002	3.344712e-001	2.436040e+002	9.509263e-002
914	2.283966e+002	3.344852e-001	2.435995e+002	9.510147e-002
915	2.283905e+002	3.344992e-001	2.435950e+002	9.511029e-002
916	2.283843e+002	3.345132e-001	2.435906e+002	9.511909e-002
917	2.283782e+002	3.345271e-001	2.435861e+002	9.512787e-002
918	2.283721e+002	3.345410e-001	2.435817e+002	9.513663e-002
919	2.283659e+002	3.345549e-001	2.435772e+002	9.514538e-002
920	2.283648e+002	3.345687e-001	2.435728e+002	9.515410e-002
921	2.283587e+002	3.345825e-001	2.435684e+002	9.516280e-002
922	2.283526e+002	3.345963e-001	2.435640e+002	9.517148e-002
923	2.283465e+002	3.346100e-001	2.435596e+002	9.518015e-002
924	2.283405e+002	3.346237e-001	2.435552e+002	9.518879e-002
925	2.283344e+002	3.346374e-001	2.435508e+002	9.519741e-002
926	2.283283e+002	3.346510e-001	2.435464e+002	9.520602e-002
927	2.283223e+002	3.346646e-001	2.435421e+002	9.521460e-002
928	2.283162e+002	3.346781e-001	2.435377e+002	9.522316e-002
929	2.283101e+002	3.346917e-001	2.435334e+002	9.523171e-002
930	2.283041e+002	3.347051e-001	2.435291e+002	9.524023e-002
931	2.282980e+002	3.347186e-001	2.435248e+002	9.524874e-002
932	2.282920e+002	3.347320e-001	2.435205e+002	9.525722e-002
933	2.282910e+002	3.347454e-001	2.435162e+002	9.526569e-002
934	2.282849e+002	3.347587e-001	2.435119e+002	9.527413e-002
935	2.282789e+002	3.347721e-001	2.435076e+002	9.528256e-002
936	2.282729e+002	3.347854e-001	2.435033e+002	9.529096e-002
937	2.282667e+002	3.347986e-001	2.434991e+002	9.529935e-002
938	2.282606e+002	3.348119e-001	2.434949e+002	9.530772e-002
939	2.282546e+002	3.348251e-001	2.434906e+002	9.531606e-002
940	2.282485e+002	3.348382e-001	2.434864e+002	9.532439e-002
941	2.282424e+002	3.348514e-001	2.434822e+002	9.533271e-002
942	2.282413e+002	3.348645e-001	2.434780e+002	9.534100e-002
943	2.282352e+002	3.348776e-001	2.434738e+002	9.534927e-002
944	2.282292e+002	3.348906e-001	2.434696e+002	9.535753e-002
945	2.282231e+002	3.349037e-001	2.434655e+002	9.536576e-002
946	2.282171e+002	3.349166e-001	2.434613e+002	9.537398e-002
947	2.282110e+002	3.349296e-001	2.434571e+002	9.538218e-002
948	2.282050e+002	3.349425e-001	2.434530e+002	9.539036e-002
949	2.281989e+002	3.349554e-001	2.434489e+002	9.539853e-002
950	2.281979e+002	3.349683e-001	2.434447e+002	9.540667e-002
951	2.281919e+002	3.349811e-001	2.434406e+002	9.541480e-002
952	2.281859e+002	3.349939e-001	2.434365e+002	9.542291e-002
953	2.281798e+002	3.350067e-001	2.434324e+002	9.543100e-002
954	2.281738e+002	3.350194e-001	2.434284e+002	9.543907e-002
955	2.281678e+002	3.350321e-001	2.434243e+002	9.544712e-002
956	2.281669e+002	3.350448e-001	2.434202e+002	9.545516e-002
957	2.281609e+002	3.350574e-001	2.434162e+002	9.546317e-002
958	2.281549e+002	3.350700e-001	2.434121e+002	9.547117e-002
959	2.281489e+002	3.350826e-001	2.434081e+002	9.547915e-002
960	2.281429e+002	3.350951e-001	2.434041e+002	9.548711e-002
961	2.281320e+002	3.351077e-001	2.434002e+002	9.549505e-002
962	2.281310e+002	3.351201e-001	2.433966e+002	9.550297e-002
963	2.281251e+002	3.351326e-001	2.433930e+002	9.551088e-002
964	2.281191e+002	3.351450e-001	2.433894e+002	9.551876e-002
965	2.281132e+002	3.351574e-001	2.433859e+002	9.552663e-002
966	2.281072e+002	3.351697e-001	2.433823e+002	9.553448e-002
967	2.281013e+002	3.351821e-001	2.433788e+002	9.554231e-002
968	2.281004e+002	3.351944e-001	2.433753e+002	9.555012e-002
969	2.280945e+002	3.352066e-001	2.433717e+002	9.555792e-002
970	2.280886e+002	3.352188e-001	2.433682e+002	9.556569e-002
971	2.280827e+002	3.352310e-001	2.433647e+002	9.557345e-002
972	2.280767e+002	3.352432e-001	2.433612e+002	9.558119e-002
973	2.280707e+002	3.352554e-001	2.433577e+002	9.558891e-002
974	2.280697e+002	3.352675e-001	2.433543e+002	9.559661e-002
975	2.280638e+002	3.352796e-001	2.433508e+002	9.560430e-002
976	2.280578e+002	3.352916e-001	2.433473e+002	9.561197e-002
977	2.280518e+002	3.353037e-001	2.433439e+002	9.561962e-002
978	2.280509e+002	3.353157e-001	2.433404e+002	9.562725e-002
979	2.280449e+002	3.353277e-001	2.433370e+002	9.563487e-002
980	2.280389e+002	3.353396e-001	2.433336e+002	9.564247e-002
981	2.280330e+002	3.353515e-001	2.433302e+002	9.565005e-002
982	2.280271e+002	3.353634e-001	2.433268e+002	9.565762e-002
983	2.280261e+002	3.353753e-001	2.433234e+002	9.566516e-002
984	2.280202e+002	3.353871e-001	2.433200e+002	9.567269e-002
985	2.280143e+002	3.353990e-001	2.433166e+002	9.568021e-002
986	2.280083e+002	3.354107e-001	2.433132e+002	9.568770e-002
987	2.280074e+002	3.354225e-001	2.433098e+002	9.569518e-002
988	2.280015e+002	3.354342e-001	2.433065e+002	9.570265e-002
989	2.279956e+002	3.354459e-001	2.433031e+002	9.571009e-002
990	2.279897e+002	3.354576e-001	2.432998e+002	9.571752e-002
991	2.279888e+002	3.354692e-001	2.432965e+002	9.572493e-002
992	2.279829e+002	3.354808e-001	2.432931e+002	9.573233e-002
993	2.279770e+002	3.354924e-001	2.432898e+002	9.573970e-002
994	2.279711e+002	3.355039e-001	2.432865e+002	9.574706e-002
995	2.279702e+002	3.355154e-001	2.432832e+002	9.575440e-002
996	2.279644e+002	3.355269e-001	2.432799e+002	9.576173e-002
997	2.279585e+002	3.355384e-001	2.432766e+002	9.576904e-002
998	2.279526e+002	3.355498e-001	2.432734e+002	9.577633e-002
999	2.279518e+002	3.355612e-001	2.432701e+002	9.578360e-002
1000	2.279459e+002	3.355726e-001	2.432668e+002	9.579086e-002
1001	2.279401e+002	3.355839e-001	2.432636e+002	9.579810e-002
1002	2.279342e+002	3.355952e-001	2.432603e+002	9.580532e-002
1003	2.279334e+002	3.356065e-001	2.432571e+002	9.581253e-002
1004	2.279275e+002	3.356178e-001	2.432539e+002	9.581972e-002
1005	2.279217e+002	3.356290e-001	2.432507e+002	9.582689e-002
1006	2.279159e+002	3.356402e-001	2.432475e+002	9.583405e-002
1007	2.279151e+002	3.356514e-001	2.432443e+002	9.584118e-002
1008	2.279092e+002	3.356625e-001	2.432411e+002	9.584830e-002
1009	2.279034e+002	3.356736e-001	2.432379e+002	9.585541e-002
1010	2.278976e+002	3.356847e-001	2.432347e+002	9.586249e-002
1011	2.278968e+002	3.356957e-001	2.432315e+002	9.586956e-002
1012	2.278910e+002	3.357068e-001	2.432284e+002	9.587662e-002
1013	2.278851e+002	3.357178e-001	2.432252e+002	9.588365e-002
1014	2.278842e+002	3.357288e-001	2.432221e+002	9.589067e-002
1015	2.278783e+002	3.357398e-001	2.432189e+002	9.589768e-002
1016	2.278725e+002	3.357507e-001	2.432158e+002	9.590467e-002
1017	2.278716e+002	3.357616e-001	2.432127e+002	9.591164e-002
1018	2.278658e+002	3.357725e-001	2.432096e+002	9.591860e-002
1019	2.278599e+002	3.357834e-001	2.432065e+002	9.592554e-002
1020	2.278541e+002	3.357942e-001	2.432034e+002	9.593246e-002
1021	2.278532e+002	3.358050e-001	2.432003e+002	9.593937e-002
1022	2.278474e+002	3.358158e-001	2.431972e+002	9.594626e-002
1023	2.278416e+002	3.358265e-001	2.431941e+002	9.595314e-002
1024	2.278407e+002	3.358373e-001	2.431911e+002	9.596000e-002
1025	2.278349e+002	3.358480e-001	2.431880e+002	9.596685e-002
1026	2.278291e+002	3.358587e-001	2.431850e+002	9.597368e-002
1027	2.278283e+002	3.358693e-001	2.431819e+002	9.598049e-002
1028	2.278225e+002	3.358799e-001	2.431789e+002	9.598729e-002
1029	2.278167e+002	3.358905e-001	2.431759e+002	9.599408e-002
1030	2.278159e+002	3.359011e-001	2.431728e+002	9.600084e-002
1031	2.278101e+002	3.359116e-001	2.431698e+002	9.600760e-002
1032	2.278043e+002	3.359222e-001	2.431668e+002	9.601433e-002
1033	2.278035e+002	3.359327e-001	2.431638e+002	9.602105e-002
1034	2.277977e+002	3.359431e-001	2.431608e+002	9.602776e-002
1035	2.277919e+002	3.359536e-001	2.431579e+002	9.603445e-002
1036	2.277911e+002	3.359640e-001	2.431549e+002	9.604112e-002
1037	2.277854e+002	3.359744e-001	2.431519e+002	9.604778e-002
1038	2.277796e+002	3.359847e-001	2.431490e+002	9.605442e-002
1039	2.277789e+002	3.359950e-001	2.431460e+002	9.606105e-002
1040	2.277731e+002	3.360054e-001	2.431431e+002	9.606766e-002
1041	2.277673e+002	3.360156e-001	2.431401e+002	9.607425e-002
1042	2.277666e+002	3.360259e-001	2.431372e+002	9.608083e-002
1043	2.277609e+002	3.360361e-001	2.431343e+002	9.608740e-002
1044	2.277551e+002	3.360463e-001	2.431314e+002	9.609394e-002
1045	2.277544e+002	3.360565e-001	2.431284e+002	9.610048e-002
1046	2.277487e+002	3.360666e-001	2.431256e+002	9.610699e-002
1047	2.277429e+002	3.360768e-001	2.431227e+002	9.611349e-002
1048	2.277422e+002	3.360869e-001	2.431198e+002	9.611998e-002
1049	2.277365e+002	3.360969e-001	2.431169e+002	9.612645e-002
1050	2.277308e+002	3.361070e-001	2.431140e+002	9.613290e-002
1051	2.277300e+002	3.361170e-001	2.431112e+002	9.613934e-002
1052	2.277243e+002	3.361270e-001	2.431083e+002	9.614577e-002
1053	2.277236e+002	3.361369e-001	2.431055e+002	9.615217e-002
1054	2.277179e+002	3.361469e-001	2.431026e+002	9.615856e-002
1055	2.277122e+002	3.361568e-001	2.430998e+002	9.616494e-002
1056	2.277114e+002	3.361667e-001	2.430970e+002	9.617130e-002
1057	2.277057e+002	3.361766e-001	2.430941e+002	9.617765e-002
1058	2.276999e+002	3.361865e-001	2.430913e+002	9.618398e-002
1059	2.276991e+002	3.361963e-001	2.430885e+002	9.619030e-002
1060	2.276934e+002	3.362061e-001	2.430857e+002	9.619660e-002
1061	2.276926e+002	3.362159e-001	2.430829e+002	9.620289e-002
1062	2.276869e+002	3.362257e-001	2.430802e+002	9.620916e-002
1063	2.276812e+002	3.362354e-001	2.430774e+002	9.621542e-002
1064	2.276804e+002	3.362451e-001	2.430746e+002	9.622167e-002
1065	2.276747e+002	3.362548e-001	2.430718e+002	9.622790e-002
1066	2.276739e+002	3.362645e-001	2.430691e+002	9.623411e-002
1067	2.276682e+002	3.362742e-001	2.430663e+002	9.624031e-002
1068	2.276625e+002	3.362838e-001	2.430636e+002	9.624650e-002
1069	2.276617e+002	3.362934e-001	2.430609e+002	9.625267e-002
1070	2.276560e+002	3.363030e-001	2.430581e+002	9.625883e-002
1071	2.276553e+002	3.363125e-001	2.430554e+002	9.626498e-002
1072	2.276496e+002	3.363221e-001	2.430527e+002	9.627111e-002
1073	2.276439e+002	3.363316e-001	2.430500e+002	9.627723e-002
1074	2.276432e+002	3.363411e-001	2.430473e+002	9.628333e-002
1075	2.276375e+002	3.363505e-001	2.430446e+002	9.628942e-002
1076	2.276368e+002	3.363599e-001	2.430419e+002	9.629549e-002
1077	2.276311e+002	3.363694e-001	2.430392e+002	9.630155e-002
1078	2.276254e+002	3.363787e-001	2.430366e+002	9.630759e-002
1079	2.276247e+002	3.363881e-001	2.430339e+002	9.631363e-002
1080	2.276190e+002	3.363975e-001	2.430312e+002	9.631964e-002
1081	2.276183e+002	3.364068e-001	2.430286e+002	9.632564e-002
1082	2.276127e+002	3.364161e-001	2.430259e+002	9.633163e-002
1083	2.276120e+002	3.364253e-001	2.430233e+002	9.633761e-002
1084	2.276063e+002	3.364346e-001	2.430207e+002	9.634357e-002
1085	2.276006e+002	3.364438e-001	2.430180e+002	9.634951e-002
1086	2.276000e+002	3.364530e-001	2.430154e+002	9.635544e-002
1087	2.275943e+002	3.364622e-001	2.430128e+002	9.636136e-002
1088	2.275937e+002	3.364713e-001	2.430102e+002	9.636726e-002
1089	2.275880e+002	3.364805e-001	2.430076e+002	9.637315e-002
1090	2.275874e+002	3.364896e-001	2.430050e+002	9.637903e-002
1091	2.275817e+002	3.364986e-001	2.430024e+002	9.638489e-002
1092	2.275761e+002	3.365077e-001	2.429999e+002	9.639073e-002
1093	2.275755e+002	3.365167e-001	2.429973e+002	9.639657e-002
1094	2.275698e+002	3.365258e-001	2.429947e+002	9.640238e-002
1095	2.275692e+002	3.365347e-001	2.429922e+002	9.640819e-002
1096	2.275636e+002	3.365437e-001	2.429896e+002	9.641398e-002
1097	2.275629e+002	3.365527e-001	2.429871e+002	9.641975e-002
1098	2.275573e+002	3.365616e-001	2.429845e+002	9.642551e-002
1099	2.275567e+002	3.365705e-001	2.429820e+002	9.643126e-002
1100	2.275511e+002	3.365793e-001	2.429795e+002	9.643700e-002
1101	2.275455e+002	3.365882e-001	2.429770e+002	9.644271e-002
1102	2.275449e+002	3.365970e-001	2.429744e+002	9.644842e-002
1103	2.275393e+002	3.366058e-001	2.429719e+002	9.645411e-002
1104	2.275387e+002	3.366146e-001	2.429694e+002	9.645979e-002
1105	2.275330e+002	3.366234e-001	2.429669e+002	9.646545e-002
1106	2.275324e+002	3.366321e-001	2.429645e+002	9.647110e-002
1107	2.275267e+002	3.366408e-001	2.429620e+002	9.647674e-002
1108	2.275261e+002	3.366496e-001	2.429595e+002	9.648236e-002
1109	2.275204e+002	3.366582e-001	2.429570e+002	9.648797e-002
1110	2.275198e+002	3.366669e-001	2.429546e+002	9.649357e-002
1111	2.275141e+002	3.366756e-001	2.429521e+002	9.649915e-002
1112	2.275135e+002	3.366842e-001	2.429497e+002	9.650473e-002
1113	2.275079e+002	3.366928e-001	2.429472e+002	9.651028e-002
1114	2.275022e+002	3.367014e-001	2.429448e+002	9.651583e-002
1115	2.275016e+002	3.367099e-001	2.429424e+002	9.652136e-002
1116	2.274960e+002	3.367185e-001	2.429399e+002	9.652688e-002
1117	2.274953e+002	3.367270e-001	2.429375e+002	9.653239e-002
1118	2.274897e+002	3.367355e-001	2.429351e+002	9.653788e-002
1119	2.274891e+002	3.367440e-001	2.429327e+002	9.654336e-002
1120	2.274834e+002	3.367525e-001	2.429303e+002	9.654883e-002
1121	2.274828e+002	3.367609e-001	2.429279e+002	9.655429e-002
1122	2.274772e+002	3.367693e-001	2.429255e+002	9.655973e-002
1123	2.274766e+002	3.367777e-001	2.429231e+002	9.656516e-002
1124	2.274710e+002	3.367861e-001	2.429208e+002	9.657058e-002
1125	2.274704e+002	3.367945e-001	2.429184e+002	9.657598e-002
1126	2.274648e+002	3.368028e-001	2.429160e+002	9.658138e-002
1127	2.274642e+002	3.368111e-001	2.429137e+002	9.658676e-002
1128	2.274586e+002	3.368194e-001	2.429113e+002	9.659212e-002
1129	2.274580e+002	3.368277e-001	2.429090e+002	9.659748e-002
1130	2.274524e+002	3.368359e-001	2.429066e+002	9.660282e-002
1131	2.274518e+002	3.368442e-001	2.429043e+002	9.660815e-002
1132	2.274462e+002	3.368524e-001	2.429020e+002	9.661346e-002
1133	2.274457e+002	3.368605e-001	2.428997e+002	9.661877e-002
1134	2.274401e+002	3.368687e-001	2.428973e+002	9.662406e-002
1135	2.274395e+002	3.368769e-001	2.428950e+002	9.662933e-002
1136	2.274339e+002	3.368850e-001	2.428927e+002	9.663460e-002
1137	2.274334e+002	3.368931e-001	2.428904e+002	9.663985e-002
1138	2.274278e+002	3.369012e-001	2.428881e+002	9.664509e-002
1139	2.274272e+002	3.369092e-001	2.428859e+002	9.665032e-002
1140	2.274217e+002	3.369173e-001	2.428836e+002	9.665553e-002
1141	2.274211e+002	3.369253e-001	2.428813e+002	9.666073e-002
1142	2.274156e+002	3.369333e-001	2.428790e+002	9.666592e-002
1143	2.274150e+002	3.369413e-001	2.428768e+002	9.667110e-002
1144	2.274095e+002	3.369492e-001	2.428745e+002	9.667626e-002
1145	2.274089e+002	3.369572e-001	2.428723e+002	9.668141e-002
1146	2.274034e+002	3.369651e-001	2.428700e+002	9.668655e-002
1147	2.274028e+002	3.369730e-001	2.428678e+002	9.669168e-002
1148	2.274023e+002	3.369809e-001	2.428656e+002	9.669679e-002
1149	2.273968e+002	3.369887e-001	2.428633e+002	9.670189e-002
1150	2.273962e+002	3.369966e-001	2.428611e+002	9.670698e-002
1151	2.273907e+002	3.370044e-001	2.428589e+002	9.671206e-002
1152	2.273901e+002	3.370122e-001	2.428567e+002	9.671712e-002
1153	2.273846e+002	3.370200e-001	2.428545e+002	9.672217e-002
1154	2.273841e+002	3.370277e-001	2.428523e+002	9.672721e-002
1155	2.273786e+002	3.370355e-001	2.428501e+002	9.673223e-002
1156	2.273780e+002	3.370432e-001	2.428479e+002	9.673725e-002
1157	2.273725e+002	3.370509e-001	2.428457e+002	9.674225e-002
1158	2.273720e+002	3.370585e-001	2.428436e+002	9.674724e-002
1159	2.273665e+002	3.370662e-001	2.428414e+002	9.675221e-002
1160	2.273660e+002	3.370738e-001	2.428392e+002	9.675718e-002
1161	2.273605e+002	3.370814e-001	2.428371e+002	9.676213e-002
1162	2.273600e+002	3.370890e-001	2.428349e+002	9.676707e-002
1163	2.273594e+002	3.370966e-001	2.428328e+002	9.677200e-002
1164	2.273539e+002	3.371042e-001	2.428306e+002	9.677691e-002
1165	2.273533e+002	3.371118e-001	2.428285e+002	9.678182e-002
1166	2.273478e+002	3.371193e-001	2.428264e+002	9.678671e-002
1167	2.273472e+002	3.371268e-001	2.428242e+002	9.679159e-002
1168	2.273417e+002	3.371343e-001	2.428221e+002	9.679646e-002
1169	2.273411e+002	3.371418e-001	2.428200e+002	9.680132e-002
1170	2.273356e+002	3.371493e-001	2.428179e+002	9.680616e-002
1171	2.273351e+002	3.371567e-001	2.428158e+002	9.681100e-002
1172	2.273345e+002	3.371641e-001	2.428137e+002	9.681582e-002
1173	2.273290e+002	3.371716e-001	2.428116e+002	9.682063e-002
1174	2.273285e+002	3.371789e-001	2.428095e+002	9.682544e-002
1175	2.273229e+002	3.371863e-001	2.428074e+002	9.683023e-002
1176	2.273224e+002	3.371937e-001	2.428054e+002	9.683500e-002
1177	2.273169e+002	3.372010e-001	2.428033e+002	9.683977e-002
1178	2.273164e+002	3.372083e-001	2.428012e+002	9.684453e-002
1179	2.273158e+002	3.372156e-001	2.427992e+002	9.684927e-002
1180	2.273103e+002	3.372229e-001	2.427971e+002	9.685401e-002
1181	2.273098e+002	3.372302e-001	2.427951e+002	9.685873e-002
1182	2.273043e+002	3.372374e-001	2.427930e+002	9.686344e-002
1183	2.273038e+002	3.372447e-001	2.427910e+002	9.686814e-002
1184	2.272983e+002	3.372519e-001	2.427889e+002	9.687283e-002
1185	2.272977e+002	3.372591e-001	2.427869e+002	9.687751e-002
1186	2.272972e+002	3.372662e-001	2.427849e+002	9.688218e-002
1187	2.272917e+002	3.372734e-001	2.427829e+002	9.688683e-002
1188	2.272912e+002	3.372805e-001	2.427809e+002	9.689148e-002
1189	2.272857e+002	3.372876e-001	2.427789e+002	9.689611e-002
1190	2.272853e+002	3.372948e-001	2.427769e+002	9.690074e-002
1191	2.272798e+002	3.373018e-001	2.427749e+002	9.690535e-002
1192	2.272793e+002	3.373089e-001	2.427729e+002	9.690995e-002
1193	2.272788e+002	3.373159e-001	2.427709e+002	9.691454e-002
1194	2.272733e+002	3.373230e-001	2.427689e+002	9.691911e-002
1195	2.272728e+002	3.373300e-001	2.427669e+002	9.692368e-002
1196	2.272673e+002	3.373370e-001	2.427650e+002	9.692824e-002
1197	2.272669e+002	3.373440e-001	2.427630e+002	9.693278e-002
1198	2.272664e+002	3.373509e-001	2.427610e+002	9.693732e-002
1199	2.272609e+002	3.373578e-001	2.427591e+002	9.694184e-002
1200	2.272605e+002	3.373648e-001	2.427571e+002	9.694635e-002
1201	2.272550e+002	3.373717e-001	2.427552e+002	9.695085e-002
1202	2.272545e+002	3.373786e-001	2.427532e+002	9.695534e-002
1203	2.272541e+002	3.373854e-001	2.427513e+002	9.695982e-002
1204	2.272486e+002	3.373923e-001	2.427494e+002	9.696428e-002
1205	2.272482e+002	3.373991e-001	2.427475e+002	9.696874e-002
1206	2.272427e+002	3.374059e-001	2.427455e+002	9.697318e-002
1207	2.272422e+002	3.374127e-001	2.427436e+002	9.697762e-002
1208	2.272418e+002	3.374195e-001	2.427417e+002	9.698204e-002
1209	2.272364e+002	3.374263e-001	2.427398e+002	9.698645e-002
1210	2.272359e+002	3.374330e-001	2.427379e+002	9.699085e-002
1211	2.272305e+002	3.374397e-001	2.427360e+002	9.699524e-002
1212	2.272300e+002	3.374464e-001	2.427341e+002	9.699962e-002
1213	2.272296e+002	3.374531e-001	2.427322e+002	9.700399e-002
1214	2.272242e+002	3.374598e-001	2.427304e+002	9.700835e-002
1215	2.272237e+002	3.374665e-001	2.427285e+002	9.701269e-002
1216	2.272183e+002	3.374731e-001	2.427266e+002	9.701703e-002
1217	2.272179e+002	3.374797e-001	2.427247e+002	9.702135e-002
1218	2.272174e+002	3.374863e-001	2.427229e+002	9.702567e-002
1219	2.272120e+002	3.374929e-001	2.427210e+002	9.702997e-002
1220	2.272116e+002	3.374995e-001	2.427192e+002	9.703426e-002
1221	2.272061e+002	3.375060e-001	2.427173e+002	9.703854e-002
1222	2.272057e+002	3.375126e-001	2.427155e+002	9.704281e-002
1223	2.272053e+002	3.375191e-001	2.427137e+002	9.704707e-002
1224	2.271999e+002	3.375256e-001	2.427118e+002	9.705132e-002
1225	2.271995e+002	3.375321e-001	2.427100e+002	9.705556e-002
1226	2.271991e+002	3.375385e-001	2.427082e+002	9.705979e-002
1227	2.271937e+002	3.375450e-001	2.427064e+002	9.706401e-002
1228	2.271932e+002	3.375514e-001	2.427046e+002	9.706821e-002
1229	2.271878e+002	3.375578e-001	2.427027e+002	9.707241e-002
1230	2.271873e+002	3.375642e-001	2.427009e+002	9.707660e-002
1231	2.271869e+002	3.375706e-001	2.426991e+002	9.708077e-002
1232	2.271814e+002	3.375770e-001	2.426974e+002	9.708494e-002
1233	2.271810e+002	3.375834e-001	2.426956e+002	9.708909e-002
1234	2.271805e+002	3.375897e-001	2.426938e+002	9.709324e-002
1235	2.271751e+002	3.375961e-001	2.426920e+002	9.709738e-002
1236	2.271746e+002	3.376024e-001	2.426902e+002	9.710150e-002
1237	2.271742e+002	3.376087e-001	2.426885e+002	9.710562e-002
1238	2.271688e+002	3.376150e-001	2.426867e+002	9.710973e-002
1239	2.271683e+002	3.376213e-001	2.426849e+002	9.711382e-002
1240	2.271629e+002	3.376275e-001	2.426832e+002	9.711791e-002
1241	2.271625e+002	3.376338e-001	2.426814e+002	9.712199e-002
1242	2.271620e+002	3.376400e-001	2.426797e+002	9.712606e-002
1243	2.271566e+002	3.376462e-001	2.426779e+002	9.713012e-002
1244	2.271562e+002	3.376524e-001	2.426762e+002	9.713416e-002
1245	2.271557e+002	3.376586e-001	2.426745e+002	9.713820e-002
1246	2.271503e+002	3.376648e-001	2.426727e+002	9.714223e-002
1247	2.271499e+002	3.376709e-001	2.426710e+002	9.714625e-002
1248	2.271495e+002	3.376770e-001	2.426693e+002	9.715026e-002
1249	2.271440e+002	3.376832e-001	2.426676e+002	9.715426e-002
1250	2.271436e+002	3.376893e-001	2.426659e+002	9.715826e-002
1251	2.271432e+002	3.376954e-001	2.426642e+002	9.716224e-002
1252	2.271378e+002	3.377014e-001	2.426625e+002	9.716621e-002
1253	2.271374e+002	3.377075e-001	2.426608e+002	9.717017e-002
1254	2.271369e+002	3.377135e-001	2.426591e+002	9.717413e-002
1255	2.271315e+002	3.377196e-001	2.426574e+002	9.717807e-002
1256	2.271311e+002	3.377256e-001	2.426557e+002	9.718200e-002
1257	2.271307e+002	3.377316e-001	2.426540e+002	9.718593e-002
1258	2.271253e+002	3.377376e-001	2.426523e+002	9.718984e-002
1259	2.271249e+002	3.377435e-001	2.426507e+002	9.719375e-002
1260	2.271245e+002	3.377495e-001	2.426490e+002	9.719764e-002
1261	2.271191e+002	3.377554e-001	2.426473e+002	9.720153e-002
1262	2.271187e+002	3.377613e-001	2.426457e+002	9.720541e-002
1263	2.271183e+002	3.377673e-001	2.426440e+002	9.720928e-002
1264	2.271129e+002	3.377731e-001	2.426424e+002	9.721313e-002
1265	2.271125e+002	3.377790e-001	2.426407e+002	9.721698e-002
1266	2.271121e+002	3.377849e-001	2.426391e+002	9.722082e-002
1267	2.271067e+002	3.377907e-001	2.426375e+002	9.722465e-002
1268	2.271064e+002	3.377966e-001	2.426358e+002	9.722847e-002
1269	2.271060e+002	3.378024e-001	2.426342e+002	9.723228e-002
1270	2.271006e+002	3.378082e-001	2.426326e+002	9.723608e-002
1271	2.271002e+002	3.378140e-001	2.426310e+002	9.723987e-002
1272	2.270998e+002	3.378197e-001	2.426294e+002	9.724366e-002
1273	2.270944e+002	3.378255e-001	2.426278e+002	9.724743e-002
1274	2.270941e+002	3.378312e-001	2.426261e+002	9.725119e-002
1275	2.270937e+002	3.378369e-001	2.426245e+002	9.725495e-002
1276	2.270883e+002	3.378427e-001	2.426229e+002	9.725869e-002
1277	2.270880e+002	3.378483e-001	2.426214e+002	9.726243e-002
1278	2.270876e+002	3.378540e-001	2.426198e+002	9.726615e-002
1279	2.270822e+002	3.378597e-001	2.426182e+002	9.726987e-002
1280	2.270819e+002	3.378653e-001	2.426166e+002	9.727358e-002
1281	2.270815e+002	3.378710e-001	2.426150e+002	9.727727e-002
1282	2.270761e+002	3.378766e-001	2.426135e+002	9.728096e-002
1283	2.270758e+002	3.378822e-001	2.426119e+002	9.728464e-002
1284	2.270754e+002	3.378878e-001	2.426103e+002	9.728831e-002
1285	2.270701e+002	3.378934e-001	2.426088e+002	9.729197e-002
1286	2.270697e+002	3.378989e-001	2.426072e+002	9.729562e-002
1287	2.270693e+002	3.379045e-001	2.426057e+002	9.729927e-002
1288	2.270640e+002	3.379100e-001	2.426041e+002	9.730290e-002
1289	2.270636e+002	3.379155e-001	2.426026e+002	9.730652e-002
1290	2.270633e+002	3.379211e-001	2.426010e+002	9.731014e-002
1291	2.270580e+002	3.379265e-001	2.425995e+002	9.731374e-002
1292	2.270576e+002	3.379320e-001	2.425980e+002	9.731734e-002
1293	2.270573e+002	3.379375e-001	2.425964e+002	9.732093e-002
1294	2.270569e+002	3.379429e-001	2.425949e+002	9.732451e-002
1295	2.270516e+002	3.379484e-001	2.425934e+002	9.732807e-002
1296	2.270513e+002	3.379538e-001	2.425919e+002	9.733163e-002
1297	2.270509e+002	3.379592e-001	2.425904e+002	9.733519e-002
1298	2.270456e+002	3.379646e-001	2.425889e+002	9.733873e-002
1299	2.270452e+002	3.379699e-001	2.425874e+002	9.734226e-002
1300	2.270449e+002	3.379753e-001	2.425859e+002	9.734578e-002
1301	2.270396e+002	3.379807e-001	2.425844e+002	9.734930e-002
1302	2.270392e+002	3.379860e-001	2.425829e+002	9.735281e-002
1303	2.270389e+002	3.379913e-001	2.425814e+002	9.735630e-002
1304	2.270386e+002	3.379966e-001	2.425799e+002	9.735979e-002
1305	2.270333e+002	3.380019e-001	2.425784e+002	9.736327e-002
1306	2.270329e+002	3.380072e-001	2.425770e+002	9.736674e-002
1307	2.270326e+002	3.380125e-001	2.425755e+002	9.737020e-002
1308	2.270273e+002	3.380177e-001	2.425740e+002	9.737366e-002
1309	2.270270e+002	3.380229e-001	2.425726e+002	9.737710e-002
1310	2.270267e+002	3.380282e-001	2.425711e+002	9.738053e-002
1311	2.270213e+002	3.380334e-001	2.425697e+002	9.738396e-002
1312	2.270210e+002	3.380386e-001	2.425682e+002	9.738738e-002
1313	2.270206e+002	3.380438e-001	2.425668e+002	9.739079e-002
1314	2.270203e+002	3.380490e-001	2.425653e+002	9.739419e-002
1315	2.270149e+002	3.380541e-001	2.425639e+002	9.739758e-002
1316	2.270146e+002	3.380593e-001	2.425624e+002	9.740097e-002
1317	2.270142e+002	3.380644e-001	2.425610e+002	9.740435e-002
1318	2.270089e+002	3.380695e-001	2.425596e+002	9.740771e-002
1319	2.270085e+002	3.380747e-001	2.425582e+002	9.741108e-002
1320	2.270082e+002	3.380798e-001	2.425567e+002	9.741443e-002
1321	2.270078e+002	3.380849e-001	2.425553e+002	9.741777e-002
1322	2.270025e+002	3.380899e-001	2.425539e+002	9.742111e-002
1323	2.270022e+002	3.380950e-001	2.425525e+002	9.742444e-002
1324	2.270018e+002	3.381001e-001	2.425511e+002	9.742776e-002
1325	2.270015e+002	3.381051e-001	2.425497e+002	9.743107e-002
1326	2.269962e+002	3.381101e-001	2.425483e+002	9.743438e-002
1327	2.269958e+002	3.381151e-001	2.425469e+002	9.743767e-002
1328	2.269955e+002	3.381202e-001	2.425455e+002	9.744096e-002
1329	2.269902e+002	3.381251e-001	2.425441e+002	9.744424e-002
1330	2.269898e+002	3.381301e-001	2.425427e+002	9.744751e-002
1331	2.269895e+002	3.381351e-001	2.425414e+002	9.745078e-002
1332	2.269892e+002	3.381400e-001	2.425400e+002	9.745404e-002
1333	2.269839e+002	3.381450e-001	2.425386e+002	9.745728e-002
1334	2.269835e+002	3.381499e-001	2.425373e+002	9.746052e-002
1335	2.269832e+002	3.381548e-001	2.425359e+002	9.746376e-002
1336	2.269829e+002	3.381597e-001	2.425345e+002	9.746698e-002
1337	2.269776e+002	3.381646e-001	2.425332e+002	9.747020e-002
1338	2.269772e+002	3.381695e-001	2.425318e+002	9.747341e-002
1339	2.269769e+002	3.381744e-001	2.425305e+002	9.747661e-002
1340	2.269766e+002	3.381792e-001	2.425291e+002	9.747981e-002
1341	2.269713e+002	3.381841e-001	2.425278e+002	9.748299e-002
1342	2.269710e+002	3.381889e-001	2.425264e+002	9.748617e-002
1343	2.269706e+002	3.381937e-001	2.425251e+002	9.748934e-002
1344	2.269653e+002	3.381985e-001	2.425238e+002	9.749250e-002
1345	2.269650e+002	3.382033e-001	2.425224e+002	9.749566e-002
1346	2.269647e+002	3.382081e-001	2.425211e+002	9.749880e-002
1347	2.269644e+002	3.382129e-001	2.425198e+002	9.750194e-002
1348	2.269591e+002	3.382176e-001	2.425185e+002	9.750507e-002
1349	2.269588e+002	3.382224e-001	2.425172e+002	9.750820e-002
1350	2.269585e+002	3.382271e-001	2.425159e+002	9.751131e-002
1351	2.269582e+002	3.382318e-001	2.425145e+002	9.751442e-002
1352	2.269529e+002	3.382365e-001	2.425132e+002	9.751752e-002
1353	2.269526e+002	3.382412e-001	2.425119e+002	9.752061e-002
1354	2.269523e+002	3.382459e-001	2.425106e+002	9.752370e-002
1355	2.269520e+002	3.382506e-001	2.425094e+002	9.752677e-002
1356	2.269467e+002	3.382552e-001	2.425081e+002	9.752984e-002
1357	2.269464e+002	3.382599e-001	2.425068e+002	9.753290e-002
1358	2.269461e+002	3.382645e-001	2.425055e+002	9.753596e-002
1359	2.269458e+002	3.382691e-001	2.425042e+002	9.753900e-002
1360	2.269405e+002	3.382737e-001	2.425029e+002	9.754204e-002
1361	2.269402e+002	3.382783e-001	2.425017e+002	9.754507e-002
1362	2.269399e+002	3.382829e-001	2.425004e+002	9.754809e-002
1363	2.269397e+002	3.382875e-001	2.424991e+002	9.755111e-002
1364	2.269344e+002	3.382920e-001	2.424979e+002	9.755412e-002
1365	2.269341e+002	3.382966e-001	2.424966e+002	9.755712e-002
1366	2.269338e+002	3.383011e-001	2.424954e+002	9.756011e-002
1367	2.269335e+002	3.383056e-001	2.424941e+002	9.756309e-002
1368	2.269282e+002	3.383102e-001	2.424929e+002	9.756607e-002
1369	2.269280e+002	3.383146e-001	2.424916e+002	9.756904e-002
1370	2.269277e+002	3.383191e-001	2.424904e+002	9.757200e-002
1371	2.269274e+002	3.383236e-001	2.424891e+002	9.757495e-002
1372	2.269221e+002	3.383281e-001	2.424879e+002	9.757790e-002
1373	2.269219e+002	3.383325e-001	2.424867e+002	9.758084e-002
1374	2.269216e+002	3.383370e-001	2.424854e+002	9.758377e-002
1375	2.269213e+002	3.383414e-001	2.424842e+002	9.758669e-002
1376	2.269160e+002	3.383458e-001	2.424830e+002	9.758961e-002
1377	2.269158e+002	3.383502e-001	2.424818e+002	9.759252e-002
1378	2.269155e+002	3.383546e-001	2.424806e+002	9.759542e-002
1379	2.269152e+002	3.383590e-001	2.424793e+002	9.759831e-002
1380	2.269150e+002	3.383634e-001	2.424781e+002	9.760120e-002
1381	2.269097e+002	3.383677e-001	2.424769e+002	9.760408e-002
1382	2.269094e+002	3.383721e-001	2.424757e+002	9.760695e-002
1383	2.269092e+002	3.383764e-001	2.424745e+002	9.760982e-002
1384	2.269089e+002	3.383807e-001	2.424733e+002	9.761267e-002
1385	2.269036e+002	3.383851e-001	2.424721e+002	9.761552e-002
1386	2.269034e+002	3.383894e-001	2.424710e+002	9.761836e-002
1387	2.269031e+002	3.383937e-001	2.424698e+002	9.762120e-002
1388	2.269029e+002	3.383979e-001	2.424686e+002	9.762403e-002
1389	2.268976e+002	3.384022e-001	2.424674e+002	9.762685e-002
1390	2.268974e+002	3.384065e-001	2.424662e+002	9.762966e-002
1391	2.268971e+002	3.384107e-001	2.424651e+002	9.763247e-002
1392	2.268968e+002	3.384149e-001	2.424639e+002	9.763526e-002
1393	2.268966e+002	3.384192e-001	2.424627e+002	9.763806e-002
1394	2.268913e+002	3.384234e-001	2.424616e+002	9.764084e-002
1395	2.268911e+002	3.384276e-001	2.424604e+002	9.764362e-002
1396	2.268908e+002	3.384318e-001	2.424592e+002	9.764639e-002
1397	2.268906e+002	3.384359e-001	2.424581e+002	9.764915e-002
1398	2.268854e+002	3.384401e-001	2.424569e+002	9.765190e-002
1399	2.268851e+002	3.384443e-001	2.424558e+002	9.765465e-002
1400	2.268849e+002	3.384484e-001	2.424546e+002	9.765739e-002
1401	2.268846e+002	3.384525e-001	2.424535e+002	9.766013e-002
1402	2.268844e+002	3.384567e-001	2.424524e+002	9.766286e-002
1403	2.268791e+002	3.384608e-001	2.424512e+002	9.766557e-002
1404	2.268789e+002	3.384649e-001	2.424501e+002	9.766829e-002
1405	2.268787e+002	3.384690e-001	2.424490e+002	9.767099e-002
1406	2.268784e+002	3.384731e-001	2.424478e+002	9.767369e-002
1407	2.268732e+002	3.384771e-001	2.424467e+002	9.767638e-002
1408	2.268729e+002	3.384812e-001	2.424456e+002	9.767907e-002
1409	2.268727e+002	3.384852e-001	2.424445e+002	9.768175e-002
1410	2.268725e+002	3.384893e-001	2.424434e+002	9.768442e-002
1411	2.268722e+002	3.384933e-001	2.424423e+002	9.768708e-002
1412	2.268670e+002	3.384973e-001	2.424411e+002	9.768974e-002
1413	2.268668e+002	3.385013e-001	2.424400e+002	9.769239e-002
1414	2.268665e+002	3.385053e-001	2.424389e+002	9.769503e-002
1415	2.268663e+002	3.385093e-001	2.424378e+002	9.769767e-002
1416	2.268611e+002	3.385133e-001	2.424367e+002	9.770030e-002
1417	2.268608e+002	3.385172e-001	2.424357e+002	9.770292e-002
1418	2.268606e+002	3.385212e-001	2.424346e+002	9.770554e-002
1419	2.268603e+002	3.385251e-001	2.424335e+002	9.770815e-002
1420	2.268600e+002	3.385291e-001	2.424324e+002	9.771075e-002
1421	2.268548e+002	3.385330e-001	2.424313e+002	9.771335e-002
1422	2.268545e+002	3.385369e-001	2.424302e+002	9.771594e-002
1423	2.268543e+002	3.385408e-001	2.424292e+002	9.771852e-002
1424	2.268540e+002	3.385447e-001	2.424281e+002	9.772110e-002
1425	2.268538e+002	3.385486e-001	2.424270e+002	9.772367e-002
1426	2.268485e+002	3.385525e-001	2.424260e+002	9.772624e-002
1427	2.268483e+002	3.385564e-001	2.424249e+002	9.772880e-002
1428	2.268480e+002	3.385603e-001	2.424238e+002	9.773135e-002
1429	2.268478e+002	3.385641e-001	2.424228e+002	9.773390e-002
1430	2.268476e+002	3.385680e-001	2.424217e+002	9.773644e-002
1431	2.268423e+002	3.385718e-001	2.424207e+002	9.773897e-002
1432	2.268421e+002	3.385756e-001	2.424196e+002	9.774150e-002
1433	2.268418e+002	3.385794e-001	2.424186e+002	9.774402e-002
1434	2.268416e+002	3.385832e-001	2.424175e+002	9.774654e-002
1435	2.268413e+002	3.385870e-001	2.424165e+002	9.774905e-002
1436	2.268361e+002	3.385908e-001	2.424154e+002	9.775155e-002
1437	2.268359e+002	3.385946e-001	2.424144e+002	9.775405e-002
1438	2.268356e+002	3.385984e-001	2.424134e+002	9.775654e-002
1439	2.268354e+002	3.386021e-001	2.424123e+002	9.775902e-002
1440	2.268352e+002	3.386059e-001	2.424113e+002	9.776150e-002
1441	2.268349e+002	3.386096e-001	2.424103e+002	9.776397e-002
1442	2.268297e+002	3.386133e-001	2.424093e+002	9.776644e-002
1443	2.268295e+002	3.386170e-001	2.424083e+002	9.776890e-002
1444	2.268292e+002	3.386207e-001	2.424072e+002	9.777135e-002
1445	2.268290e+002	3.386244e-001	2.424062e+002	9.777380e-002
1446	2.268288e+002	3.386281e-001	2.424052e+002	9.777624e-002
1447	2.268235e+002	3.386318e-001	2.424042e+002	9.777867e-002
1448	2.268233e+002	3.386355e-001	2.424032e+002	9.778110e-002
1449	2.268231e+002	3.386391e-001	2.424022e+002	9.778353e-002
1450	2.268229e+002	3.386428e-001	2.424012e+002	9.778594e-002
1451	2.268226e+002	3.386464e-001	2.424002e+002	9.778835e-002
1452	2.268174e+002	3.386501e-001	2.423992e+002	9.779076e-002
1453	2.268172e+002	3.386537e-001	2.423982e+002	9.779316e-002
1454	2.268169e+002	3.386573e-001	2.423972e+002	9.779555e-002
1455	2.268167e+002	3.386609e-001	2.423963e+002	9.779794e-002
1456	2.268165e+002	3.386645e-001	2.423953e+002	9.780032e-002
1457	2.268163e+002	3.386681e-001	2.423943e+002	9.780269e-002
1458	2.268111e+002	3.386716e-001	2.423933e+002	9.780506e-002
1459	2.268108e+002	3.386752e-001	2.423924e+002	9.780742e-002
1460	2.268106e+002	3.386788e-001	2.423914e+002	9.780978e-002
1461	2.268104e+002	3.386823e-001	2.423904e+002	9.781213e-002
1462	2.268102e+002	3.386859e-001	2.423894e+002	9.781447e-002
1463	2.268050e+002	3.386894e-001	2.423885e+002	9.781681e-002
1464	2.268047e+002	3.386929e-001	2.423875e+002	9.781914e-002
1465	2.268045e+002	3.386964e-001	2.423866e+002	9.782147e-002
1466	2.268043e+002	3.386999e-001	2.423856e+002	9.782379e-002
1467	2.268041e+002	3.387034e-001	2.423847e+002	9.782610e-002
1468	2.268039e+002	3.387069e-001	2.423837e+002	9.782841e-002
1469	2.267987e+002	3.387104e-001	2.423828e+002	9.783071e-002
1470	2.267985e+002	3.387138e-001	2.423818e+002	9.783301e-002
1471	2.267983e+002	3.387173e-001	2.423809e+002	9.783530e-002
1472	2.267981e+002	3.387207e-001	2.423799e+002	9.783759e-002
1473	2.267978e+002	3.387242e-001	2.423790e+002	9.783986e-002
1474	2.267926e+002	3.387276e-001	2.423781e+002	9.784214e-002
1475	2.267924e+002	3.387310e-001	2.423771e+002	9.784440e-002
1476	2.267922e+002	3.387344e-001	2.423762e+002	9.784667e-002
1477	2.267920e+002	3.387378e-001	2.423753e+002	9.784892e-002
1478	2.267918e+002	3.387412e-001	2.423743e+002	9.785117e-002
1479	2.267916e+002	3.387446e-001	2.423734e+002	9.785341e-002
1480	2.267864e+002	3.387480e-001	2.423725e+002	9.785565e-002
1481	2.267862e+002	3.387513e-001	2.423716e+002	9.785788e-002
1482	2.267860e+002	3.387547e-001	2.423707e+002	9.786011e-002
1483	2.267858e+002	3.387580e-001	2.423698e+002	9.786233e-002
1484	2.267856e+002	3.387614e-001	2.423688e+002	9.786454e-002
1485	2.267854e+002	3.387647e-001	2.423679e+002	9.786675e-002
1486	2.267802e+002	3.387680e-001	2.423670e+002	9.786896e-002
1487	2.267800e+002	3.387713e-001	2.423661e+002	9.787115e-002
1488	2.267798e+002	3.387746e-001	2.423652e+002	9.787334e-002
1489	2.267796e+002	3.387779e-001	2.423643e+002	9.787553e-002
1490	2.267794e+002	3.387812e-001	2.423634e+002	9.787771e-002
1491	2.267792e+002	3.387845e-001	2.423626e+002	9.787988e-002
1492	2.267741e+002	3.387877e-001	2.423617e+002	9.788205e-002
1493	2.267739e+002	3.387910e-001	2.423608e+002	9.788422e-002
1494	2.267737e+002	3.387942e-001	2.423599e+002	9.788637e-002
1495	2.267735e+002	3.387975e-001	2.423590e+002	9.788852e-002
1496	2.267733e+002	3.388007e-001	2.423581e+002	9.789067e-002
1497	2.267731e+002	3.388039e-001	2.423573e+002	9.789281e-002
1498	2.267679e+002	3.388071e-001	2.423564e+002	9.789495e-002
1499	2.267677e+002	3.388103e-001	2.423555e+002	9.789707e-002
1500	2.267676e+002	3.388135e-001	2.423546e+002	9.789920e-002
1501	2.267674e+002	3.388167e-001	2.423538e+002	9.790132e-002
1502	2.267672e+002	3.388199e-001	2.423529e+002	9.790343e-002
1503	2.267670e+002	3.388231e-001	2.423520e+002	9.790553e-002
1504	2.267618e+002	3.388262e-001	2.423512e+002	9.790764e-002
1505	2.267616e+002	3.388294e-001	2.423503e+002	9.790973e-002
1506	2.267615e+002	3.388325e-001	2.423495e+002	9.791182e-002
1507	2.267613e+002	3.388357e-001	2.423486e+002	9.791391e-002
1508	2.267611e+002	3.388388e-001	2.423478e+002	9.791598e-002
1509	2.267609e+002	3.388419e-001	2.423469e+002	9.791806e-002
1510	2.267607e+002	3.388450e-001	2.423461e+002	9.792013e-002
1511	2.267556e+002	3.388481e-001	2.423452e+002	9.792219e-002
1512	2.267554e+002	3.388512e-001	2.423444e+002	9.792425e-002
1513	2.267552e+002	3.388543e-001	2.423436e+002	9.792630e-002
1514	2.267550e+002	3.388574e-001	2.423427e+002	9.792834e-002
1515	2.267549e+002	3.388605e-001	2.423419e+002	9.793038e-002
1516	2.267547e+002	3.388635e-001	2.423411e+002	9.793242e-002
1517	2.267495e+002	3.388666e-001	2.423402e+002	9.793445e-002
1518	2.267494e+002	3.388696e-001	2.423394e+002	9.793647e-002
1519	2.267492e+002	3.388727e-001	2.423386e+002	9.793849e-002
1520	2.267490e+002	3.388757e-001	2.423378e+002	9.794051e-002
1521	2.267489e+002	3.388787e-001	2.423369e+002	9.794251e-002
1522	2.267487e+002	3.388817e-001	2.423361e+002	9.794452e-002
1523	2.267485e+002	3.388847e-001	2.423353e+002	9.794652e-002
1524	2.267433e+002	3.388877e-001	2.423345e+002	9.794851e-002
1525	2.267432e+002	3.388907e-001	2.423337e+002	9.795050e-002
1526	2.267430e+002	3.388937e-001	2.423329e+002	9.795248e-002
1527	2.267429e+002	3.388967e-001	2.423321e+002	9.795445e-002
1528	2.267427e+002	3.388996e-001	2.423313e+002	9.795643e-002
1529	2.267425e+002	3.389026e-001	2.423305e+002	9.795839e-002
1530	2.267424e+002	3.389055e-001	2.423297e+002	9.796035e-002
1531	2.267372e+002	3.389085e-001	2.423289e+002	9.796231e-002
1532	2.267370e+002	3.389114e-001	2.423281e+002	9.796426e-002
1533	2.267369e+002	3.389143e-001	2.423273e+002	9.796620e-002
1534	2.267367e+002	3.389172e-001	2.423265e+002	9.796814e-002
1535	2.267366e+002	3.389201e-001	2.423257e+002	9.797008e-002
1536	2.267364e+002	3.389230e-001	2.423249e+002	9.797201e-002
1537	2.267312e+002	3.389259e-001	2.423241e+002	9.797393e-002
1538	2.267311e+002	3.389288e-001	2.423233e+002	9.797585e-002
1539	2.267309e+002	3.389317e-001	2.423226e+002	9.797777e-002
1540	2.267308e+002	3.389345e-001	2.423218e+002	9.797968e-002
1541	2.267306e+002	3.389374e-001	2.423210e+002	9.798158e-002
1542	2.267305e+002	3.389403e-001	2.423202e+002	9.798348e-002
1543	2.267303e+002	3.389431e-001	2.423195e+002	9.798537e-002
1544	2.267252e+002	3.389459e-001	2.423187e+002	9.798726e-002
1545	2.267250e+002	3.389488e-001	2.423179e+002	9.798914e-002
1546	2.267249e+002	3.389516e-001	2.423172e+002	9.799102e-002
1547	2.267247e+002	3.389544e-001	2.423164e+002	9.799290e-002
1548	2.267246e+002	3.389572e-001	2.423156e+002	9.799477e-002
1549	2.267244e+002	3.389600e-001	2.423149e+002	9.799663e-002
1550	2.267243e+002	3.389628e-001	2.423141e+002	9.799849e-002
1551	2.267241e+002	3.389656e-001	2.423134e+002	9.800034e-002
1552	2.267190e+002	3.389683e-001	2.423126e+002	9.800219e-002
1553	2.267188e+002	3.389711e-001	2.423119e+002	9.800403e-002
1554	2.267187e+002	3.389739e-001	2.423111e+002	9.800587e-002
1555	2.267185e+002	3.389766e-001	2.423104e+002	9.800771e-002
1556	2.267184e+002	3.389794e-001	2.423096e+002	9.800954e-002
1557	2.267182e+002	3.389821e-001	2.423089e+002	9.801136e-002
1558	2.267181e+002	3.389848e-001	2.423082e+002	9.801318e-002
1559	2.267129e+002	3.389876e-001	2.423074e+002	9.801499e-002
1560	2.267128e+002	3.389903e-001	2.423067e+002	9.801680e-002
1561	2.267127e+002	3.389930e-001	2.423060e+002	9.801861e-002
1562	2.267125e+002	3.389957e-001	2.423052e+002	9.802041e-002
1563	2.267124e+002	3.389984e-001	2.423045e+002	9.802220e-002
1564	2.267122e+002	3.390011e-001	2.423038e+002	9.802399e-002
1565	2.267121e+002	3.390037e-001	2.423030e+002	9.802578e-002
1566	2.267069e+002	3.390064e-001	2.423023e+002	9.802756e-002
1567	2.267068e+002	3.390091e-001	2.423016e+002	9.802933e-002
1568	2.267066e+002	3.390117e-001	2.423009e+002	9.803110e-002
1569	2.267065e+002	3.390144e-001	2.423002e+002	9.803287e-002
1570	2.267063e+002	3.390171e-001	2.422995e+002	9.803463e-002
1571	2.267062e+002	3.390197e-001	2.422987e+002	9.803639e-002
1572	2.267060e+002	3.390223e-001	2.422980e+002	9.803814e-002
1573	2.267058e+002	3.390250e-001	2.422973e+002	9.803989e-002
1574	2.267007e+002	3.390276e-001	2.422966e+002	9.804164e-002
1575	2.267005e+002	3.390302e-001	2.422959e+002	9.804338e-002
1576	2.267004e+002	3.390328e-001	2.422952e+002	9.804511e-002
1577	2.267002e+002	3.390354e-001	2.422945e+002	9.804684e-002
1578	2.267001e+002	3.390380e-001	2.422938e+002	9.804857e-002
1579	2.266999e+002	3.390406e-001	2.422931e+002	9.805029e-002
1580	2.266998e+002	3.390432e-001	2.422924e+002	9.805201e-002
1581	2.266996e+002	3.390457e-001	2.422917e+002	9.805372e-002
1582	2.266945e+002	3.390483e-001	2.422910e+002	9.805543e-002
1583	2.266943e+002	3.390509e-001	2.422903e+002	9.805714e-002
1584	2.266942e+002	3.390534e-001	2.422897e+002	9.805884e-002
1585	2.266940e+002	3.390560e-001	2.422890e+002	9.806054e-002
1586	2.266939e+002	3.390585e-001	2.422883e+002	9.806223e-002
1587	2.266937e+002	3.390611e-001	2.422876e+002	9.806392e-002
1588	2.266936e+002	3.390636e-001	2.422869e+002	9.806560e-002
1589	2.266934e+002	3.390661e-001	2.422863e+002	9.806728e-002
1590	2.266933e+002	3.390686e-001	2.422856e+002	9.806895e-002
1591	2.266881e+002	3.390711e-001	2.422849e+002	9.807062e-002
1592	2.266880e+002	3.390736e-001	2.422842e+002	9.807229e-002
1593	2.266878e+002	3.390761e-001	2.422836e+002	9.807395e-002
1594	2.266877e+002	3.390786e-001	2.422829e+002	9.807561e-002
1595	2.266876e+002	3.390811e-001	2.422822e+002	9.807726e-002
1596	2.266874e+002	3.390836e-001	2.422816e+002	9.807891e-002
1597	2.266873e+002	3.390860e-001	2.422809e+002	9.808055e-002
1598	2.266871e+002	3.390885e-001	2.422803e+002	9.808219e-002
1599	2.266820e+002	3.390909e-001	2.422796e+002	9.808383e-002
1600	2.266819e+002	3.390934e-001	2.422789e+002	9.808546e-002
1601	2.266817e+002	3.390958e-001	2.422783e+002	9.808709e-002
1602	2.266816e+002	3.390983e-001	2.422776e+002	9.808871e-002
1603	2.266814e+002	3.391007e-001	2.422770e+002	9.809033e-002
1604	2.266813e+002	3.391031e-001	2.422763e+002	9.809194e-002
1605	2.266812e+002	3.391055e-001	2.422757e+002	9.809355e-002
1606	2.266810e+002	3.391079e-001	2.422750e+002	9.809516e-002
1607	2.266809e+002	3.391103e-001	2.422744e+002	9.809676e-002
1608	2.266758e+002	3.391127e-001	2.422738e+002	9.809836e-002
1609	2.266756e+002	3.391151e-001	2.422731e+002	9.809995e-002
1610	2.266755e+002	3.391175e-001	2.422725e+002	9.810154e-002
1611	2.266753e+002	3.391199e-001	2.422719e+002	9.810312e-002
1612	2.266752e+002	3.391222e-001	2.422712e+002	9.810470e-002
1613	2.266751e+002	3.391246e-001	2.422706e+002	9.810628e-002
1614	2.266749e+002	3.391270e-001	2.422700e+002	9.810785e-002
1615	2.266748e+002	3.391293e-001	2.422693e+002	9.810942e-002
1616	2.266747e+002	3.391317e-001	2.422687e+002	9.811098e-002
1617	2.266695e+002	3.391340e-001	2.422681e+002	9.811254e-002
1618	2.266694e+002	3.391363e-001	2.422675e+002	9.811410e-002
1619	2.266693e+002	3.391387e-001	2.422668e+002	9.811565e-002
1620	2.266691e+002	3.391410e-001	2.422662e+002	9.811719e-002
1621	2.266690e+002	3.391433e-001	2.422656e+002	9.811874e-002
1622	2.266689e+002	3.391456e-001	2.422650e+002	9.812027e-002
1623	2.266687e+002	3.391479e-001	2.422644e+002	9.812181e-002
1624	2.266686e+002	3.391502e-001	2.422638e+002	9.812334e-002
1625	2.266685e+002	3.391525e-001	2.422631e+002	9.812487e-002
1626	2.266634e+002	3.391548e-001	2.422625e+002	9.812639e-002
1627	2.266632e+002	3.391570e-001	2.422619e+002	9.812791e-002
1628	2.266631e+002	3.391593e-001	2.422613e+002	9.812942e-002
1629	2.266630e+002	3.391616e-001	2.422607e+002	9.813093e-002
1630	2.266628e+002	3.391638e-001	2.422601e+002	9.813244e-002
1631	2.266627e+002	3.391661e-001	2.422595e+002	9.813394e-002
1632	2.266626e+002	3.391683e-001	2.422589e+002	9.813544e-002
1633	2.266625e+002	3.391706e-001	2.422583e+002	9.813693e-002
1634	2.266623e+002	3.391728e-001	2.422577e+002	9.813842e-002
1635	2.266622e+002	3.391750e-001	2.422571e+002	9.813991e-002
1636	2.266571e+002	3.391772e-001	2.422565e+002	9.814139e-002
1637	2.266570e+002	3.391794e-001	2.422560e+002	9.814287e-002
1638	2.266568e+002	3.391817e-001	2.422554e+002	9.814434e-002
1639	2.266567e+002	3.391839e-001	2.422548e+002	9.814581e-002
1640	2.266566e+002	3.391861e-001	2.422542e+002	9.814728e-002
1641	2.266565e+002	3.391882e-001	2.422536e+002	9.814874e-002
1642	2.266563e+002	3.391904e-001	2.422530e+002	9.815020e-002
1643	2.266562e+002	3.391926e-001	2.422525e+002	9.815165e-002
1644	2.266561e+002	3.391948e-001	2.422519e+002	9.815310e-002
1645	2.266560e+002	3.391969e-001	2.422513e+002	9.815455e-002
1646	2.266509e+002	3.391991e-001	2.422507e+002	9.815599e-002
1647	2.266507e+002	3.392012e-001	2.422502e+002	9.815743e-002
1648	2.266506e+002	3.392034e-001	2.422496e+002	9.815886e-002
1649	2.266505e+002	3.392055e-001	2.422490e+002	9.816029e-002
1650	2.266504e+002	3.392077e-001	2.422484e+002	9.816172e-002
1651	2.266503e+002	3.392098e-001	2.422479e+002	9.816314e-002
1652	2.266502e+002	3.392119e-001	2.422473e+002	9.816456e-002
1653	2.266500e+002	3.392140e-001	2.422468e+002	9.816598e-002
1654	2.266499e+002	3.392162e-001	2.422462e+002	9.816739e-002
1655	2.266498e+002	3.392183e-001	2.422456e+002	9.816880e-002
1656	2.266447e+002	3.392204e-001	2.422451e+002	9.817020e-002
1657	2.266446e+002	3.392225e-001	2.422445e+002	9.817160e-002
1658	2.266445e+002	3.392245e-001	2.422440e+002	9.817300e-002
1659	2.266444e+002	3.392266e-001	2.422434e+002	9.817439e-002
1660	2.266442e+002	3.392287e-001	2.422429e+002	9.817578e-002
1661	2.266441e+002	3.392308e-001	2.422423e+002	9.817716e-002
1662	2.266440e+002	3.392328e-001	2.422418e+002	9.817854e-002
1663	2.266439e+002	3.392349e-001	2.422412e+002	9.817992e-002
1664	2.266438e+002	3.392370e-001	2.422407e+002	9.818129e-002
1665	2.266437e+002	3.392390e-001	2.422401e+002	9.818266e-002
1666	2.266386e+002	3.392410e-001	2.422396e+002	9.818403e-002
1667	2.266385e+002	3.392431e-001	2.422390e+002	9.818539e-002
1668	2.266383e+002	3.392451e-001	2.422385e+002	9.818675e-002
1669	2.266382e+002	3.392471e-001	2.422380e+002	9.818810e-002
1670	2.266381e+002	3.392492e-001	2.422374e+002	9.818945e-002
1671	2.266380e+002	3.392512e-001	2.422369e+002	9.819080e-002
1672	2.266379e+002	3.392532e-001	2.422364e+002	9.819214e-002
1673	2.266378e+002	3.392552e-001	2.422358e+002	9.819348e-002
1674	2.266377e+002	3.392572e-001	2.422353e+002	9.819482e-002
1675	2.266376e+002	3.392592e-001	2.422348e+002	9.819615e-002
1676	2.266375e+002	3.392612e-001	2.422343e+002	9.819748e-002
1677	2.266324e+002	3.392631e-001	2.422337e+002	9.819880e-002
1678	2.266323e+002	3.392651e-001	2.422332e+002	9.820012e-002
1679	2.266322e+002	3.392671e-001	2.422327e+002	9.820144e-002
1680	2.266321e+002	3.392690e-001	2.422322e+002	9.820275e-002
1681	2.266320e+002	3.392710e-001	2.422316e+002	9.820406e-002
1682	2.266319e+002	3.392730e-001	2.422311e+002	9.820537e-002
1683	2.266318e+002	3.392749e-001	2.422306e+002	9.820667e-002
1684	2.266317e+002	3.392769e-001	2.422301e+002	9.820797e-002
1685	2.266316e+002	3.392788e-001	2.422296e+002	9.820927e-002
1686	2.266315e+002	3.392807e-001	2.422291e+002	9.821056e-002
1687	2.266314e+002	3.392826e-001	2.422286e+002	9.821185e-002
1688	2.266313e+002	3.392846e-001	2.422281e+002	9.821313e-002
1689	2.266262e+002	3.392865e-001	2.422275e+002	9.821441e-002
1690	2.266261e+002	3.392884e-001	2.422270e+002	9.821569e-002
1691	2.266260e+002	3.392903e-001	2.422265e+002	9.821697e-002
1692	2.266259e+002	3.392922e-001	2.422260e+002	9.821824e-002
1693	2.266258e+002	3.392941e-001	2.422255e+002	9.821950e-002
1694	2.266257e+002	3.392960e-001	2.422250e+002	9.822077e-002
1695	2.266256e+002	3.392979e-001	2.422245e+002	9.822203e-002
1696	2.266255e+002	3.392997e-001	2.422240e+002	9.822328e-002
1697	2.266254e+002	3.393016e-001	2.422236e+002	9.822454e-002
1698	2.266253e+002	3.393035e-001	2.422231e+002	9.822578e-002
1699	2.266252e+002	3.393053e-001	2.422226e+002	9.822703e-002
1700	2.266251e+002	3.393072e-001	2.422221e+002	9.822827e-002
1701	2.266200e+002	3.393090e-001	2.422216e+002	9.822951e-002
1702	2.266199e+002	3.393109e-001	2.422211e+002	9.823075e-002
1703	2.266198e+002	3.393127e-001	2.422206e+002	9.823198e-002
1704	2.266197e+002	3.393146e-001	2.422201e+002	9.823321e-002
1705	2.266196e+002	3.393164e-001	2.422196e+002	9.823443e-002
1706	2.266195e+002	3.393182e-001	2.422192e+002	9.823566e-002
1707	2.266194e+002	3.393200e-001	2.422187e+002	9.823687e-002
1708	2.266193e+002	3.393218e-001	2.422182e+002	9.823809e-002
1709	2.266192e+002	3.393237e-001	2.422177e+002	9.823930e-002
1710	2.266191e+002	3.393255e-001	2.422172e+002	9.824051e-002
1711	2.266190e+002	3.393273e-001	2.422168e+002	9.824171e-002
1712	2.266190e+002	3.393290e-001	2.422163e+002	9.824291e-002
1713	2.266139e+002	3.393308e-001	2.422158e+002	9.824411e-002
1714	2.266138e+002	3.393326e-001	2.422154e+002	9.824531e-002
1715	2.266137e+002	3.393344e-001	2.422149e+002	9.824650e-002
1716	2.266136e+002	3.393362e-001	2.422144e+002	9.824769e-002
1717	2.266135e+002	3.393379e-001	2.422140e+002	9.824887e-002
1718	2.266134e+002	3.393397e-001	2.422135e+002	9.825005e-002
1719	2.266133e+002	3.393415e-001	2.422130e+002	9.825123e-002
1720	2.266132e+002	3.393432e-001	2.422126e+002	9.825240e-002
1721	2.266132e+002	3.393450e-001	2.422121e+002	9.825358e-002
1722	2.266131e+002	3.393467e-001	2.422116e+002	9.825474e-002
1723	2.266130e+002	3.393484e-001	2.422112e+002	9.825591e-002
1724	2.266129e+002	3.393502e-001	2.422107e+002	9.825707e-002
1725	2.266078e+002	3.393519e-001	2.422103e+002	9.825823e-002
1726	2.266077e+002	3.393536e-001	2.422098e+002	9.825938e-002
1727	2.266076e+002	3.393553e-001	2.422094e+002	9.826053e-002
1728	2.266075e+002	3.393571e-001	2.422089e+002	9.826168e-002
1729	2.266075e+002	3.393588e-001	2.422085e+002	9.826283e-002
1730	2.266074e+002	3.393605e-001	2.422080e+002	9.826397e-002
1731	2.266073e+002	3.393622e-001	2.422076e+002	9.826511e-002
1732	2.266072e+002	3.393639e-001	2.422071e+002	9.826624e-002
1733	2.266071e+002	3.393655e-001	2.422067e+002	9.826737e-002
1734	2.266070e+002	3.393672e-001	2.422062e+002	9.826850e-002
1735	2.266070e+002	3.393689e-001	2.422058e+002	9.826963e-002
1736	2.266069e+002	3.393706e-001	2.422054e+002	9.827075e-002
1737	2.266068e+002	3.393723e-001	2.422049e+002	9.827187e-002
1738	2.266067e+002	3.393739e-001	2.422045e+002	9.827299e-002
1739	2.266016e+002	3.393756e-001	2.422040e+002	9.827410e-002
1740	2.266016e+002	3.393772e-001	2.422036e+002	9.827521e-002
1741	2.266015e+002	3.393789e-001	2.422032e+002	9.827632e-002
1742	2.266014e+002	3.393805e-001	2.422027e+002	9.827742e-002
1743	2.266013e+002	3.393822e-001	2.422023e+002	9.827852e-002
1744	2.266012e+002	3.393838e-001	2.422019e+002	9.827962e-002
1745	2.266012e+002	3.393854e-001	2.422014e+002	9.828071e-002
1746	2.266011e+002	3.393871e-001	2.422010e+002	9.828180e-002
1747	2.266010e+002	3.393887e-001	2.422006e+002	9.828289e-002
1748	2.266009e+002	3.393903e-001	2.422002e+002	9.828397e-002
1749	2.266008e+002	3.393919e-001	2.421997e+002	9.828506e-002
1750	2.266008e+002	3.393935e-001	2.421993e+002	9.828613e-002
1751	2.266007e+002	3.393951e-001	2.421989e+002	9.828721e-002
1752	2.266006e+002	3.393967e-001	2.421985e+002	9.828828e-002
1753	2.265955e+002	3.393983e-001	2.421981e+002	9.828935e-002
1754	2.265955e+002	3.393999e-001	2.421976e+002	9.829042e-002
1755	2.265954e+002	3.394015e-001	2.421972e+002	9.829148e-002
1756	2.265953e+002	3.394031e-001	2.421968e+002	9.829254e-002
1757	2.265952e+002	3.394046e-001	2.421964e+002	9.829360e-002
1758	2.265952e+002	3.394062e-001	2.421960e+002	9.829465e-002
1759	2.265951e+002	3.394078e-001	2.421956e+002	9.829570e-002
1760	2.265950e+002	3.394093e-001	2.421952e+002	9.829675e-002
1761	2.265949e+002	3.394109e-001	2.421948e+002	9.829780e-002
1762	2.265949e+002	3.394125e-001	2.421944e+002	9.829884e-002
1763	2.265948e+002	3.394140e-001	2.421939e+002	9.829988e-002
1764	2.265947e+002	3.394156e-001	2.421935e+002	9.830091e-002
1765	2.265946e+002	3.394171e-001	2.421931e+002	9.830195e-002
1766	2.265946e+002	3.394186e-001	2.421927e+002	9.830298e-002
1767	2.265895e+002	3.394202e-001	2.421923e+002	9.830400e-002
1768	2.265894e+002	3.394217e-001	2.421919e+002	9.830503e-002
1769	2.265893e+002	3.394232e-001	2.421915e+002	9.830605e-002
1770	2.265893e+002	3.394247e-001	2.421911e+002	9.830707e-002
1771	2.265892e+002	3.394262e-001	2.421907e+002	9.830808e-002
1772	2.265891e+002	3.394277e-001	2.421903e+002	9.830909e-002
1773	2.265891e+002	3.394292e-001	2.421899e+002	9.831010e-002
1774	2.265890e+002	3.394307e-001	2.421896e+002	9.831111e-002
1775	2.265889e+002	3.394322e-001	2.421892e+002	9.831211e-002
1776	2.265889e+002	3.394337e-001	2.421888e+002	9.831311e-002
1777	2.265888e+002	3.394352e-001	2.421884e+002	9.831411e-002
1778	2.265887e+002	3.394367e-001	2.421880e+002	9.831511e-002
1779	2.265887e+002	3.394382e-001	2.421876e+002	9.831610e-002
1780	2.265886e+002	3.394396e-001	2.421872e+002	9.831709e-002
1781	2.265885e+002	3.394411e-001	2.421868e+002	9.831807e-002
1782	2.265884e+002	3.394426e-001	2.421865e+002	9.831906e-002
1783	2.265834e+002	3.394440e-001	2.421861e+002	9.832004e-002
1784	2.265833e+002	3.394455e-001	2.421857e+002	9.832102e-002
1785	2.265832e+002	3.394469e-001	2.421853e+002	9.832199e-002
1786	2.265832e+002	3.394484e-001	2.421849e+002	9.832296e-002
1787	2.265831e+002	3.394498e-001	2.421846e+002	9.832393e-002
1788	2.265830e+002	3.394513e-001	2.421842e+002	9.832490e-002
1789	2.265830e+002	3.394527e-001	2.421838e+002	9.832586e-002
1790	2.265829e+002	3.394541e-001	2.421834e+002	9.832682e-002
1791	2.265829e+002	3.394556e-001	2.421831e+002	9.832778e-002
1792	2.265828e+002	3.394570e-001	2.421827e+002	9.832874e-002
1793	2.265827e+002	3.394584e-001	2.421823e+002	9.832969e-002
1794	2.265827e+002	3.394598e-001	2.421819e+002	9.833064e-002
1795	2.265826e+002	3.394612e-001	2.421816e+002	9.833158e-002
1796	2.265825e+002	3.394626e-001	2.421812e+002	9.833253e-002
1797	2.265825e+002	3.394640e-001	2.421808e+002	9.833347e-002
1798	2.265824e+002	3.394654e-001	2.421805e+002	9.833441e-002
1799	2.265773e+002	3.394668e-001	2.421801e+002	9.833534e-002
1800	2.265773e+002	3.394682e-001	2.421797e+002	9.833628e-002
1801	2.265772e+002	3.394696e-001	2.421794e+002	9.833721e-002
1802	2.265772e+002	3.394710e-001	2.421790e+002	9.833814e-002
1803	2.265771e+002	3.394724e-001	2.421787e+002	9.833906e-002
1804	2.265770e+002	3.394737e-001	2.421783e+002	9.833998e-002
1805	2.265770e+002	3.394751e-001	2.421780e+002	9.834090e-002
1806	2.265769e+002	3.394765e-001	2.421776e+002	9.834182e-002
1807	2.265768e+002	3.394778e-001	2.421772e+002	9.834273e-002
1808	2.265768e+002	3.394792e-001	2.421769e+002	9.834365e-002
1809	2.265767e+002	3.394805e-001	2.421765e+002	9.834455e-002
1810	2.265767e+002	3.394819e-001	2.421762e+002	9.834546e-002
1811	2.265766e+002	3.394832e-001	2.421758e+002	9.834636e-002
1812	2.265765e+002	3.394846e-001	2.421755e+002	9.834726e-002
1813	2.265765e+002	3.394859e-001	2.421751e+002	9.834816e-002
1814	2.265764e+002	3.394872e-001	2.421748e+002	9.834906e-002
1815	2.265764e+002	3.394886e-001	2.421744e+002	9.834995e-002
1816	2.265713e+002	3.394899e-001	2.421741e+002	9.835084e-002
1817	2.265712e+002	3.394912e-001	2.421738e+002	9.835173e-002
1818	2.265712e+002	3.394925e-001	2.421734e+002	9.835261e-002
1819	2.265711e+002	3.394938e-001	2.421731e+002	9.835350e-002
1820	2.265711e+002	3.394951e-001	2.421727e+002	9.835438e-002
1821	2.265710e+002	3.394964e-001	2.421724e+002	9.835525e-002
1822	2.265710e+002	3.394977e-001	2.421720e+002	9.835613e-002
1823	2.265709e+002	3.394990e-001	2.421717e+002	9.835700e-002
1824	2.265708e+002	3.395003e-001	2.421714e+002	9.835787e-002
1825	2.265708e+002	3.395016e-001	2.421710e+002	9.835874e-002
1826	2.265707e+002	3.395029e-001	2.421707e+002	9.835960e-002
1827	2.265707e+002	3.395042e-001	2.421704e+002	9.836046e-002
1828	2.265706e+002	3.395055e-001	2.421700e+002	9.836132e-002
1829	2.265706e+002	3.395067e-001	2.421697e+002	9.836218e-002
1830	2.265705e+002	3.395080e-001	2.421694e+002	9.836303e-002
1831	2.265704e+002	3.395093e-001	2.421690e+002	9.836388e-002
1832	2.265704e+002	3.395105e-001	2.421687e+002	9.836473e-002
1833	2.265703e+002	3.395118e-001	2.421684e+002	9.836558e-002
1834	2.265653e+002	3.395130e-001	2.421681e+002	9.836642e-002
1835	2.265652e+002	3.395143e-001	2.421677e+002	9.836726e-002
1836	2.265652e+002	3.395155e-001	2.421674e+002	9.836810e-002
1837	2.265651e+002	3.395168e-001	2.421671e+002	9.836894e-002
1838	2.265651e+002	3.395180e-001	2.421668e+002	9.836977e-002
1839	2.265650e+002	3.395193e-001	2.421664e+002	9.837060e-002
1840	2.265650e+002	3.395205e-001	2.421661e+002	9.837143e-002
1841	2.265649e+002	3.395217e-001	2.421658e+002	9.837226e-002
1842	2.265649e+002	3.395229e-001	2.421655e+002	9.837308e-002
1843	2.265648e+002	3.395242e-001	2.421652e+002	9.837390e-002
1844	2.265648e+002	3.395254e-001	2.421648e+002	9.837472e-002
1845	2.265647e+002	3.395266e-001	2.421645e+002	9.837554e-002
1846	2.265646e+002	3.395278e-001	2.421642e+002	9.837635e-002
1847	2.265646e+002	3.395290e-001	2.421639e+002	9.837717e-002
1848	2.265645e+002	3.395302e-001	2.421636e+002	9.837797e-002
1849	2.265645e+002	3.395314e-001	2.421633e+002	9.837878e-002
1850	2.265644e+002	3.395326e-001	2.421630e+002	9.837959e-002
1851	2.265644e+002	3.395338e-001	2.421627e+002	9.838039e-002
1852	2.265643e+002	3.395350e-001	2.421624e+002	9.838119e-002
1853	2.265643e+002	3.395362e-001	2.421620e+002	9.838198e-002
1854	2.265592e+002	3.395374e-001	2.421617e+002	9.838278e-002
1855	2.265592e+002	3.395385e-001	2.421614e+002	9.838357e-002
1856	2.265591e+002	3.395397e-001	2.421611e+002	9.838436e-002
1857	2.265590e+002	3.395409e-001	2.421608e+002	9.838515e-002
1858	2.265590e+002	3.395421e-001	2.421605e+002	9.838594e-002
1859	2.265589e+002	3.395432e-001	2.421602e+002	9.838672e-002
1860	2.265589e+002	3.395444e-001	2.421599e+002	9.838750e-002
1861	2.265588e+002	3.395456e-001	2.421596e+002	9.838828e-002
1862	2.265588e+002	3.395467e-001	2.421593e+002	9.838906e-002
1863	2.265587e+002	3.395479e-001	2.421590e+002	9.838983e-002
1864	2.265586e+002	3.395490e-001	2.421587e+002	9.839060e-002
1865	2.265586e+002	3.395502e-001	2.421584e+002	9.839137e-002
1866	2.265585e+002	3.395513e-001	2.421581e+002	9.839214e-002
1867	2.265585e+002	3.395524e-001	2.421578e+002	9.839291e-002
1868	2.265584e+002	3.395536e-001	2.421575e+002	9.839367e-002
1869	2.265584e+002	3.395547e-001	2.421573e+002	9.839443e-002
1870	2.265583e+002	3.395559e-001	2.421570e+002	9.839519e-002
1871	2.265583e+002	3.395570e-001	2.421567e+002	9.839595e-002
1872	2.265582e+002	3.395581e-001	2.421564e+002	9.839670e-002
1873	2.265581e+002	3.395592e-001	2.421561e+002	9.839746e-002
1874	2.265581e+002	3.395603e-001	2.421558e+002	9.839821e-002
1875	2.265580e+002	3.395614e-001	2.421555e+002	9.839896e-002
1876	2.265530e+002	3.395626e-001	2.421552e+002	9.839970e-002
1877	2.265529e+002	3.395637e-001	2.421549e+002	9.840045e-002
1878	2.265529e+002	3.395648e-001	2.421547e+002	9.840119e-002
1879	2.265528e+002	3.395659e-001	2.421544e+002	9.840193e-002
1880	2.265528e+002	3.395670e-001	2.421541e+002	9.840267e-002
1881	2.265527e+002	3.395681e-001	2.421538e+002	9.840340e-002
1882	2.265527e+002	3.395691e-001	2.421535e+002	9.840413e-002
1883	2.265526e+002	3.395702e-001	2.421532e+002	9.840486e-002
1884	2.265526e+002	3.395713e-001	2.421530e+002	9.840559e-002
1885	2.265525e+002	3.395724e-001	2.421527e+002	9.840632e-002
1886	2.265525e+002	3.395735e-001	2.421524e+002	9.840704e-002
1887	2.265524e+002	3.395745e-001	2.421521e+002	9.840777e-002
1888	2.265524e+002	3.395756e-001	2.421519e+002	9.840849e-002
1889	2.265523e+002	3.395767e-001	2.421516e+002	9.840920e-002
1890	2.265523e+002	3.395777e-001	2.421513e+002	9.840992e-002
1891	2.265522e+002	3.395788e-001	2.421510e+002	9.841063e-002
1892	2.265522e+002	3.395799e-001	2.421508e+002	9.841134e-002
1893	2.265521e+002	3.395809e-001	2.421505e+002	9.841205e-002
1894	2.265521e+002	3.395820e-001	2.421502e+002	9.841276e-002
1895	2.265520e+002	3.395830e-001	2.421500e+002	9.841346e-002
1896	2.265520e+002	3.395841e-001	2.421497e+002	9.841417e-002
1897	2.265519e+002	3.395851e-001	2.421494e+002	9.841487e-002
1898	2.265519e+002	3.395861e-001	2.421492e+002	9.841557e-002
1899	2.265518e+002	3.395872e-001	2.421489e+002	9.841626e-002
1900	2.265468e+002	3.395882e-001	2.421486e+002	9.841696e-002
1901	2.265467e+002	3.395892e-001	2.421484e+002	9.841765e-002
1902	2.265467e+002	3.395903e-001	2.421481e+002	9.841834e-002
1903	2.265466e+002	3.395913e-001	2.421478e+002	9.841903e-002
1904	2.265466e+002	3.395923e-001	2.421476e+002	9.841971e-002
1905	2.265465e+002	3.395933e-001	2.421473e+002	9.842039e-002
1906	2.265465e+002	3.395943e-001	2.421471e+002	9.842108e-002
1907	2.265465e+002	3.395953e-001	2.421468e+002	9.842176e-002
1908	2.265464e+002	3.395963e-001	2.421465e+002	9.842243e-002
1909	2.265464e+002	3.395973e-001	2.421463e+002	9.842311e-002
1910	2.265463e+002	3.395983e-001	2.421460e+002	9.842378e-002
1911	2.265463e+002	3.395993e-001	2.421458e+002	9.842445e-002
1912	2.265462e+002	3.396003e-001	2.421455e+002	9.842512e-002
1913	2.265462e+002	3.396013e-001	2.421453e+002	9.842579e-002
1914	2.265461e+002	3.396023e-001	2.421450e+002	9.842645e-002
1915	2.265461e+002	3.396033e-001	2.421448e+002	9.842712e-002
1916	2.265461e+002	3.396043e-001	2.421445e+002	9.842778e-002
1917	2.265460e+002	3.396053e-001	2.421442e+002	9.842843e-002
1918	2.265460e+002	3.396062e-001	2.421440e+002	9.842909e-002
1919	2.265459e+002	3.396072e-001	2.421438e+002	9.842975e-002
1920	2.265459e+002	3.396082e-001	2.421435e+002	9.843040e-002
1921	2.265458e+002	3.396091e-001	2.421433e+002	9.843105e-002
1922	2.265458e+002	3.396101e-001	2.421430e+002	9.843170e-002
1923	2.265457e+002	3.396111e-001	2.421428e+002	9.843234e-002
1924	2.265457e+002	3.396120e-001	2.421425e+002	9.843299e-002
1925	2.265457e+002	3.396130e-001	2.421423e+002	9.843363e-002
1926	2.265406e+002	3.396139e-001	2.421420e+002	9.843427e-002
1927	2.265406e+002	3.396149e-001	2.421418e+002	9.843491e-002
1928	2.265405e+002	3.396158e-001	2.421415e+002	9.843554e-002
1929	2.265405e+002	3.396167e-001	2.421413e+002	9.843618e-002
1930	2.265405e+002	3.396177e-001	2.421411e+002	9.843681e-002
1931	2.265404e+002	3.396186e-001	2.421408e+002	9.843744e-002
1932	2.265404e+002	3.396196e-001	2.421406e+002	9.843807e-002
1933	2.265403e+002	3.396205e-001	2.421403e+002	9.843870e-002
1934	2.265403e+002	3.396214e-001	2.421401e+002	9.843932e-002
1935	2.265402e+002	3.396223e-001	2.421399e+002	9.843994e-002
1936	2.265402e+002	3.396233e-001	2.421396e+002	9.844056e-002
1937	2.265402e+002	3.396242e-001	2.421394e+002	9.844118e-002
1938	2.265401e+002	3.396251e-001	2.421392e+002	9.844180e-002
1939	2.265401e+002	3.396260e-001	2.421389e+002	9.844241e-002
1940	2.265400e+002	3.396269e-001	2.421387e+002	9.844303e-002
1941	2.265400e+002	3.396278e-001	2.421385e+002	9.844364e-002
1942	2.265400e+002	3.396287e-001	2.421382e+002	9.844425e-002
1943	2.265399e+002	3.396296e-001	2.421380e+002	9.844485e-002
1944	2.265399e+002	3.396305e-001	2.421378e+002	9.844546e-002
1945	2.265399e+002	3.396314e-001	2.421375e+002	9.844606e-002
1946	2.265398e+002	3.396323e-001	2.421373e+002	9.844666e-002
1947	2.265398e+002	3.396332e-001	2.421371e+002	9.844726e-002
1948	2.265397e+002	3.396341e-001	2.421369e+002	9.844786e-002
1949	2.265397e+002	3.396350e-001	2.421366e+002	9.844845e-002
1950	2.265397e+002	3.396358e-001	2.421364e+002	9.844904e-002
1951	2.265396e+002	3.396367e-001	2.421362e+002	9.844964e-002
1952	2.265396e+002	3.396376e-001	2.421360e+002	9.845023e-002
1953	2.265395e+002	3.396385e-001	2.421357e+002	9.845081e-002
1954	2.265395e+002	3.396393e-001	2.421355e+002	9.845140e-002
1955	2.265345e+002	3.396402e-001	2.421353e+002	9.845198e-002
1956	2.265344e+002	3.396411e-001	2.421351e+002	9.845257e-002
1957	2.265344e+002	3.396419e-001	2.421349e+002	9.845315e-002
1958	2.265344e+002	3.396428e-001	2.421346e+002	9.845372e-002
1959	2.265343e+002	3.396436e-001	2.421344e+002	9.845430e-002
1960	2.265343e+002	3.396445e-001	2.421342e+002	9.845487e-002
1961	2.265343e+002	3.396453e-001	2.421340e+002	9.845545e-002
1962	2.265342e+002	3.396462e-001	2.421338e+002	9.845602e-002
1963	2.265342e+002	3.396470e-001	2.421335e+002	9.845659e-002
1964	2.265341e+002	3.396479e-001	2.421333e+002	9.845715e-002
1965	2.265341e+002	3.396487e-001	2.421331e+002	9.845772e-002
1966	2.265341e+002	3.396495e-001	2.421329e+002	9.845828e-002
1967	2.265340e+002	3.396504e-001	2.421327e+002	9.845884e-002
1968	2.265340e+002	3.396512e-001	2.421325e+002	9.845940e-002
1969	2.265340e+002	3.396520e-001	2.421323e+002	9.845996e-002
1970	2.265339e+002	3.396529e-001	2.421321e+002	9.846052e-002
1971	2.265339e+002	3.396537e-001	2.421318e+002	9.846107e-002
1972	2.265339e+002	3.396545e-001	2.421316e+002	9.846162e-002
1973	2.265338e+002	3.396553e-001	2.421314e+002	9.846218e-002
1974	2.265338e+002	3.396561e-001	2.421312e+002	9.846272e-002
1975	2.265338e+002	3.396569e-001	2.421310e+002	9.846327e-002
1976	2.265337e+002	3.396577e-001	2.421308e+002	9.846382e-002
1977	2.265337e+002	3.396585e-001	2.421306e+002	9.846436e-002
1978	2.265337e+002	3.396594e-001	2.421304e+002	9.846490e-002
1979	2.265336e+002	3.396602e-001	2.421302e+002	9.846544e-002
1980	2.265336e+002	3.396610e-001	2.421300e+002	9.846598e-002
1981	2.265336e+002	3.396617e-001	2.421298e+002	9.846651e-002
1982	2.265335e+002	3.396625e-001	2.421296e+002	9.846705e-002
1983	2.265335e+002	3.396633e-001	2.421294e+002	9.846758e-002
1984	2.265335e+002	3.396641e-001	2.421292e+002	9.846811e-002
1985	2.265334e+002	3.396649e-001	2.421290e+002	9.846864e-002
1986	2.265334e+002	3.396657e-001	2.421288e+002	9.846917e-002
1987	2.265284e+002	3.396665e-001	2.421286e+002	9.846970e-002
1988	2.265284e+002	3.396672e-001	2.421284e+002	9.847022e-002
1989	2.265283e+002	3.396680e-001	2.421282e+002	9.847074e-002
1990	2.265283e+002	3.396688e-001	2.421280e+002	9.847126e-002
1991	2.265283e+002	3.396695e-001	2.421278e+002	9.847178e-002
1992	2.265282e+002	3.396703e-001	2.421276e+002	9.847230e-002
1993	2.265282e+002	3.396711e-001	2.421274e+002	9.847281e-002
1994	2.265282e+002	3.396718e-001	2.421272e+002	9.847333e-002
1995	2.265281e+002	3.396726e-001	2.421270e+002	9.847384e-002
1996	2.265281e+002	3.396733e-001	2.421268e+002	9.847435e-002
1997	2.265281e+002	3.396741e-001	2.421266e+002	9.847486e-002
1998	2.265280e+002	3.396749e-001	2.421264e+002	9.847537e-002
1999	2.265280e+002	3.396756e-001	2.421262e+002	9.847587e-002
2000	2.265280e+002	3.396763e-001	2.421260e+002	9.847637e-002
[truncated: 2,001 more rows]
