# Supplementary material for: Determinants of Beat-to-Beat Variability of Repolarization Duration in the Canine Ventricular Myocyte: A Computational Analysis
Source: PLoS Comput Biol. 2013 Aug 22;9(8):e1003202. doi: 10.1371/journal.pcbi.1003202 (PMC3749940; doi:10.1371/journal.pcbi.1003202)
Supplement: Software S1 — Implementation of stochastic model in C. (ZIP) [file pcbi.1003202.s003.zip › Source PLOS Comput Biol/Example/Cell_0000_Det_800_ms.txt]

0.000000e+000	-8.724327e+001	1.249293e-001	-2.493918e-004
5.008849e-001	-4.812507e+001	1.249303e-001	-4.492972e+000
1.000885e+000	-2.876065e+001	1.249340e-001	-1.183529e+002
1.505885e+000	4.313242e+001	1.249563e-001	-1.967426e+001
2.006035e+000	4.438601e+001	1.249906e-001	-2.472515e-001
2.506036e+000	4.197754e+001	1.250253e-001	-1.118553e-001
3.006036e+000	3.757868e+001	1.250597e-001	-1.244505e-001
3.506036e+000	3.195473e+001	1.250938e-001	-1.420458e-001
4.006036e+000	2.600965e+001	1.251287e-001	-1.605112e-001
4.506036e+000	1.794978e+001	1.252000e-001	-1.851132e-001
5.006036e+000	1.116441e+001	1.259638e-001	-2.050928e-001
5.506036e+000	5.778193e+000	1.280319e-001	-2.199418e-001
6.006036e+000	1.451469e+000	1.316385e-001	-2.307503e-001
6.506036e+000	-1.996606e+000	1.369757e-001	-2.382297e-001
7.006036e+000	-4.686780e+000	1.441759e-001	-2.430343e-001
7.506037e+000	-6.722916e+000	1.532310e-001	-2.458365e-001
8.006038e+000	-8.177142e+000	1.638542e-001	-2.472356e-001
8.506051e+000	-9.108452e+000	1.754349e-001	-2.477487e-001
9.006210e+000	-9.617915e+000	1.872719e-001	-2.478110e-001
9.506940e+000	-9.843854e+000	1.988465e-001	-2.477017e-001
1.003501e+001	-9.897709e+000	2.104528e-001	-2.475369e-001
1.053821e+001	-9.837193e+000	2.208271e-001	-2.473233e-001
1.104329e+001	-9.697629e+000	2.305395e-001	-2.470949e-001
1.154391e+001	-9.502251e+000	2.395284e-001	-2.468413e-001
1.204631e+001	-9.261757e+000	2.479648e-001	-2.465564e-001
1.254769e+001	-8.986758e+000	2.558545e-001	-2.462390e-001
1.304862e+001	-8.684310e+000	2.632596e-001	-2.458864e-001
1.354931e+001	-8.359989e+000	2.702287e-001	-2.454970e-001
1.404988e+001	-8.018202e+000	2.768028e-001	-2.450699e-001
1.455036e+001	-7.662432e+000	2.830164e-001	-2.446049e-001
1.505078e+001	-7.295442e+000	2.888994e-001	-2.441022e-001
1.555116e+001	-6.919431e+000	2.944777e-001	-2.435625e-001
1.605152e+001	-6.536149e+000	2.997736e-001	-2.429868e-001
1.655185e+001	-6.147002e+000	3.048071e-001	-2.423763e-001
1.705217e+001	-5.753118e+000	3.095958e-001	-2.417322e-001
1.755247e+001	-5.355406e+000	3.141552e-001	-2.410559e-001
1.805277e+001	-4.954609e+000	3.184994e-001	-2.403489e-001
1.855306e+001	-4.551336e+000	3.226412e-001	-2.396125e-001
1.905334e+001	-4.146096e+000	3.265919e-001	-2.388481e-001
1.955362e+001	-3.739320e+000	3.303622e-001	-2.380572e-001
2.005390e+001	-3.331388e+000	3.339615e-001	-2.372412e-001
2.055417e+001	-2.922643e+000	3.373986e-001	-2.364015e-001
2.105444e+001	-2.513404e+000	3.406817e-001	-2.355395e-001
2.155471e+001	-2.103983e+000	3.438182e-001	-2.346566e-001
2.205499e+001	-1.694688e+000	3.468152e-001	-2.337545e-001
2.255526e+001	-1.285837e+000	3.496791e-001	-2.328344e-001
2.305553e+001	-8.777577e-001	3.524159e-001	-2.318981e-001
2.355581e+001	-4.707954e-001	3.550312e-001	-2.309470e-001
2.405609e+001	-6.531404e-002	3.575303e-001	-2.299829e-001
2.455638e+001	3.383028e-001	3.599181e-001	-2.290075e-001
2.505668e+001	7.396515e-001	3.621992e-001	-2.280225e-001
2.555698e+001	1.138310e+000	3.643781e-001	-2.270298e-001
2.605729e+001	1.533839e+000	3.664587e-001	-2.260311e-001
2.655761e+001	1.925787e+000	3.684449e-001	-2.250285e-001
2.705795e+001	2.313688e+000	3.703403e-001	-2.240238e-001
2.755830e+001	2.697074e+000	3.721484e-001	-2.230190e-001
2.805868e+001	3.075470e+000	3.738722e-001	-2.220159e-001
2.855907e+001	3.448405e+000	3.755150e-001	-2.210167e-001
2.905949e+001	3.815413e+000	3.770794e-001	-2.200231e-001
2.955994e+001	4.176040e+000	3.785683e-001	-2.190371e-001
3.006043e+001	4.529844e+000	3.799841e-001	-2.180604e-001
3.056096e+001	4.876405e+000	3.813292e-001	-2.170949e-001
3.106154e+001	5.215322e+000	3.826059e-001	-2.161422e-001
3.156218e+001	5.546223e+000	3.838163e-001	-2.152040e-001
3.206288e+001	5.868763e+000	3.849624e-001	-2.142817e-001
3.256367e+001	6.182630e+000	3.860460e-001	-2.133767e-001
3.306456e+001	6.487543e+000	3.870691e-001	-2.124904e-001
3.356556e+001	6.783258e+000	3.880332e-001	-2.116239e-001
3.406670e+001	7.069565e+000	3.889400e-001	-2.107782e-001
3.456801e+001	7.346293e+000	3.897909e-001	-2.099542e-001
3.506953e+001	7.613305e+000	3.905875e-001	-2.091528e-001
3.557129e+001	7.870504e+000	3.913312e-001	-2.083746e-001
3.607335e+001	8.117827e+000	3.920233e-001	-2.076202e-001
3.657579e+001	8.355248e+000	3.926651e-001	-2.068899e-001
3.707869e+001	8.582774e+000	3.932578e-001	-2.061840e-001
3.758217e+001	8.800449e+000	3.938028e-001	-2.055028e-001
3.808638e+001	9.008347e+000	3.943013e-001	-2.048461e-001
3.858645e+001	9.204644e+000	3.947501e-001	-2.042202e-001
3.908767e+001	9.391601e+000	3.951556e-001	-2.036182e-001
3.959036e+001	9.569389e+000	3.955190e-001	-2.030397e-001
4.009496e+001	9.738208e+000	3.958412e-001	-2.024842e-001
4.059694e+001	9.896721e+000	3.961207e-001	-2.019565e-001
4.109700e+001	1.004546e+001	3.963596e-001	-2.014552e-001
4.160132e+001	1.018638e+001	3.965617e-001	-2.009737e-001
4.210616e+001	1.031851e+001	3.967261e-001	-2.005157e-001
4.260807e+001	1.044123e+001	3.968531e-001	-2.000836e-001
4.310951e+001	1.055544e+001	3.969448e-001	-1.996745e-001
4.361404e+001	1.066212e+001	3.970026e-001	-1.992852e-001
4.411511e+001	1.076011e+001	3.970269e-001	-1.989202e-001
4.461893e+001	1.085089e+001	3.970192e-001	-1.985743e-001
4.512139e+001	1.093390e+001	3.969803e-001	-1.982499e-001
4.562586e+001	1.100994e+001	3.969110e-001	-1.979442e-001
4.612825e+001	1.107861e+001	3.968128e-001	-1.976592e-001
4.662997e+001	1.114041e+001	3.966867e-001	-1.973932e-001
4.713515e+001	1.119601e+001	3.965323e-001	-1.971440e-001
4.764998e+001	1.124610e+001	3.963477e-001	-1.969085e-001
4.816275e+001	1.128961e+001	3.961373e-001	-1.966921e-001
4.867972e+001	1.132730e+001	3.958996e-001	-1.964917e-001
4.921351e+001	1.135996e+001	3.956280e-001	-1.963029e-001
4.973720e+001	1.138609e+001	3.953368e-001	-1.961344e-001
5.029369e+001	1.140770e+001	3.950017e-001	-1.959720e-001
5.080042e+001	1.142208e+001	3.946741e-001	-1.958374e-001
5.140563e+001	1.143287e+001	3.942561e-001	-1.956921e-001
5.195318e+001	1.143687e+001	3.938535e-001	-1.955747e-001
5.254639e+001	1.143527e+001	3.933922e-001	-1.954626e-001
5.317678e+001	1.142710e+001	3.928743e-001	-1.953604e-001
5.383593e+001	1.141175e+001	3.923037e-001	-1.952715e-001
5.434023e+001	1.139551e+001	3.918479e-001	-1.952153e-001
5.494241e+001	1.137116e+001	3.912822e-001	-1.951590e-001
5.551130e+001	1.134336e+001	3.907270e-001	-1.951197e-001
5.601560e+001	1.131500e+001	3.902186e-001	-1.950965e-001
5.652034e+001	1.128330e+001	3.896954e-001	-1.950835e-001
5.704753e+001	1.124682e+001	3.891342e-001	-1.950798e-001
5.756870e+001	1.120753e+001	3.885653e-001	-1.950852e-001
5.807633e+001	1.116630e+001	3.879981e-001	-1.950986e-001
5.859303e+001	1.112147e+001	3.874083e-001	-1.951201e-001
5.911120e+001	1.107373e+001	3.868046e-001	-1.951491e-001
5.961178e+001	1.102507e+001	3.862102e-001	-1.951840e-001
6.011530e+001	1.097371e+001	3.856017e-001	-1.952254e-001
6.062152e+001	1.091974e+001	3.849796e-001	-1.952733e-001
6.113099e+001	1.086314e+001	3.843435e-001	-1.953275e-001
6.163340e+001	1.080518e+001	3.837068e-001	-1.953865e-001
6.214255e+001	1.074434e+001	3.830524e-001	-1.954518e-001
6.264930e+001	1.068179e+001	3.823923e-001	-1.955220e-001
6.315595e+001	1.061731e+001	3.817239e-001	-1.955972e-001
6.366438e+001	1.055075e+001	3.810451e-001	-1.956774e-001
6.416758e+001	1.048311e+001	3.803656e-001	-1.957613e-001
6.466776e+001	1.041420e+001	3.796830e-001	-1.958489e-001
6.517457e+001	1.034274e+001	3.789843e-001	-1.959418e-001
6.568102e+001	1.026975e+001	3.782794e-001	-1.960386e-001
6.618837e+001	1.019509e+001	3.775668e-001	-1.961394e-001
6.669033e+001	1.011978e+001	3.768556e-001	-1.962427e-001
6.719540e+001	1.004261e+001	3.761343e-001	-1.963500e-001
6.769724e+001	9.964587e+000	3.754120e-001	-1.964600e-001
6.820369e+001	9.884545e+000	3.746778e-001	-1.965741e-001
6.870847e+001	9.803512e+000	3.739410e-001	-1.966909e-001
6.921228e+001	9.721430e+000	3.732008e-001	-1.968103e-001
6.971575e+001	9.638248e+000	3.724565e-001	-1.969323e-001
7.021938e+001	9.553921e+000	3.717077e-001	-1.970570e-001
7.072365e+001	9.468411e+000	3.709539e-001	-1.971843e-001
7.122895e+001	9.381684e+000	3.701947e-001	-1.973142e-001
7.172932e+001	9.294810e+000	3.694393e-001	-1.974451e-001
7.223149e+001	9.206668e+000	3.686777e-001	-1.975786e-001
7.273572e+001	9.117233e+000	3.679097e-001	-1.977147e-001
7.323608e+001	9.027594e+000	3.671447e-001	-1.978517e-001
7.373903e+001	8.936630e+000	3.663728e-001	-1.979913e-001
7.424475e+001	8.844324e+000	3.655939e-001	-1.981334e-001
7.474736e+001	8.751780e+000	3.648174e-001	-1.982763e-001
7.525311e+001	8.657873e+000	3.640336e-001	-1.984216e-001
7.575617e+001	8.563715e+000	3.632519e-001	-1.985677e-001
7.625673e+001	8.469303e+000	3.624720e-001	-1.987146e-001
7.676090e+001	8.373510e+000	3.616847e-001	-1.988638e-001
7.726287e+001	8.277459e+000	3.608991e-001	-1.990136e-001
7.776867e+001	8.180017e+000	3.601060e-001	-1.991658e-001
7.827252e+001	8.082314e+000	3.593145e-001	-1.993186e-001
7.877455e+001	7.984353e+000	3.585246e-001	-1.994719e-001
7.927488e+001	7.886137e+000	3.577363e-001	-1.996257e-001
7.977941e+001	7.786524e+000	3.569403e-001	-1.997817e-001
8.028242e+001	7.686658e+000	3.561459e-001	-1.999381e-001
8.078399e+001	7.586543e+000	3.553530e-001	-2.000950e-001
8.128421e+001	7.486183e+000	3.545615e-001	-2.002522e-001
8.178889e+001	7.384426e+000	3.537625e-001	-2.004115e-001
8.229235e+001	7.282428e+000	3.529650e-001	-2.005712e-001
8.279464e+001	7.180193e+000	3.521691e-001	-2.007311e-001
8.329584e+001	7.077727e+000	3.513747e-001	-2.008912e-001
8.379601e+001	6.975034e+000	3.505818e-001	-2.010516e-001
8.430086e+001	6.870948e+000	3.497815e-001	-2.012139e-001
8.480475e+001	6.766640e+000	3.489828e-001	-2.013764e-001
8.530774e+001	6.662114e+000	3.481858e-001	-2.015391e-001
8.580987e+001	6.557375e+000	3.473903e-001	-2.017018e-001
8.631118e+001	6.452428e+000	3.465966e-001	-2.018646e-001
8.681171e+001	6.347276e+000	3.458045e-001	-2.020274e-001
8.731710e+001	6.240740e+000	3.450052e-001	-2.021921e-001
8.782177e+001	6.134004e+000	3.442077e-001	-2.023568e-001
8.832573e+001	6.027072e+000	3.434119e-001	-2.025214e-001
8.882904e+001	5.919949e+000	3.426180e-001	-2.026860e-001
8.933170e+001	5.812638e+000	3.418259e-001	-2.028505e-001
8.983375e+001	5.705143e+000	3.410356e-001	-2.030150e-001
9.033521e+001	5.597468e+000	3.402472e-001	-2.031793e-001
9.083611e+001	5.489617e+000	3.394607e-001	-2.033434e-001
9.133647e+001	5.381593e+000	3.386761e-001	-2.035074e-001
9.184185e+001	5.272195e+000	3.378848e-001	-2.036730e-001
9.234672e+001	5.162627e+000	3.370955e-001	-2.038385e-001
9.285109e+001	5.052892e+000	3.363082e-001	-2.040037e-001
9.335498e+001	4.942993e+000	3.355230e-001	-2.041686e-001
9.385840e+001	4.832932e+000	3.347399e-001	-2.043333e-001
9.436138e+001	4.722712e+000	3.339588e-001	-2.044977e-001
9.486392e+001	4.612336e+000	3.331799e-001	-2.046618e-001
9.536604e+001	4.501806e+000	3.324031e-001	-2.048256e-001
9.586775e+001	4.391124e+000	3.316285e-001	-2.049890e-001
9.636906e+001	4.280293e+000	3.308561e-001	-2.051521e-001
9.686998e+001	4.169314e+000	3.300859e-001	-2.053148e-001
9.737053e+001	4.058190e+000	3.293180e-001	-2.054772e-001
9.787071e+001	3.946922e+000	3.285523e-001	-2.056391e-001
9.837603e+001	3.834286e+000	3.277804e-001	-2.058024e-001
9.888098e+001	3.721507e+000	3.270109e-001	-2.059653e-001
9.938559e+001	3.608586e+000	3.262438e-001	-2.061277e-001
9.988986e+001	3.495523e+000	3.254790e-001	-2.062896e-001
1.003938e+002	3.382321e+000	3.247167e-001	-2.064510e-001
1.008974e+002	3.268980e+000	3.239567e-001	-2.066120e-001
1.014007e+002	3.155501e+000	3.231991e-001	-2.067724e-001
1.019036e+002	3.041886e+000	3.224440e-001	-2.069323e-001
1.024063e+002	2.928134e+000	3.216914e-001	-2.070917e-001
1.029087e+002	2.814247e+000	3.209412e-001	-2.072505e-001
1.034107e+002	2.700226e+000	3.201934e-001	-2.074088e-001
1.039125e+002	2.586070e+000	3.194482e-001	-2.075664e-001
1.044139e+002	2.471781e+000	3.187055e-001	-2.077235e-001
1.049151e+002	2.357358e+000	3.179653e-001	-2.078800e-001
1.054160e+002	2.242802e+000	3.172276e-001	-2.080358e-001
1.059166e+002	2.128113e+000	3.164925e-001	-2.081910e-001
1.064170e+002	2.013291e+000	3.157599e-001	-2.083455e-001
1.069171e+002	1.898337e+000	3.150298e-001	-2.084994e-001
1.074223e+002	1.781997e+000	3.142944e-001	-2.086543e-001
1.079272e+002	1.665521e+000	3.135617e-001	-2.088085e-001
1.084319e+002	1.548909e+000	3.128316e-001	-2.089619e-001
1.089363e+002	1.432161e+000	3.121041e-001	-2.091146e-001
1.094405e+002	1.315276e+000	3.113793e-001	-2.092666e-001
1.099444e+002	1.198253e+000	3.106572e-001	-2.094178e-001
1.104480e+002	1.081093e+000	3.099377e-001	-2.095683e-001
1.109514e+002	9.637940e-001	3.092209e-001	-2.097179e-001
1.114545e+002	8.463565e-001	3.085067e-001	-2.098667e-001
1.119573e+002	7.287796e-001	3.077953e-001	-2.100148e-001
1.124599e+002	6.110625e-001	3.070865e-001	-2.101620e-001
1.129622e+002	4.932045e-001	3.063804e-001	-2.103083e-001
1.134643e+002	3.752049e-001	3.056770e-001	-2.104538e-001
1.139661e+002	2.570629e-001	3.049762e-001	-2.105984e-001
1.144677e+002	1.387777e-001	3.042782e-001	-2.107422e-001
1.149690e+002	2.034832e-002	3.035829e-001	-2.108850e-001
1.154701e+002	-9.822608e-002	3.028902e-001	-2.110269e-001
1.159710e+002	-2.169465e-001	3.022003e-001	-2.111679e-001
1.164715e+002	-3.358138e-001	3.015130e-001	-2.113079e-001
1.169719e+002	-4.548290e-001	3.008285e-001	-2.114469e-001
1.174720e+002	-5.739931e-001	3.001466e-001	-2.115849e-001
1.179772e+002	-6.945910e-001	2.994601e-001	-2.117235e-001
1.184822e+002	-8.153432e-001	2.987764e-001	-2.118609e-001
1.189869e+002	-9.362507e-001	2.980954e-001	-2.119973e-001
1.194914e+002	-1.057315e+000	2.974172e-001	-2.121327e-001
1.199956e+002	-1.178536e+000	2.967417e-001	-2.122669e-001
1.204996e+002	-1.299917e+000	2.960689e-001	-2.124000e-001
1.210034e+002	-1.421457e+000	2.953989e-001	-2.125320e-001
1.215069e+002	-1.543159e+000	2.947316e-001	-2.126628e-001
1.220102e+002	-1.665022e+000	2.940671e-001	-2.127924e-001
1.225132e+002	-1.787049e+000	2.934052e-001	-2.129209e-001
1.230160e+002	-1.909241e+000	2.927461e-001	-2.130481e-001
1.235185e+002	-2.031598e+000	2.920897e-001	-2.131741e-001
1.240208e+002	-2.154122e+000	2.914359e-001	-2.132988e-001
1.245229e+002	-2.276814e+000	2.907849e-001	-2.134222e-001
1.250247e+002	-2.399675e+000	2.901366e-001	-2.135443e-001
1.255264e+002	-2.522706e+000	2.894909e-001	-2.136651e-001
1.260277e+002	-2.645908e+000	2.888480e-001	-2.137845e-001
1.265289e+002	-2.769282e+000	2.882077e-001	-2.139025e-001
1.270298e+002	-2.892830e+000	2.875700e-001	-2.140191e-001
1.275305e+002	-3.016553e+000	2.869350e-001	-2.141343e-001
1.280309e+002	-3.140450e+000	2.863027e-001	-2.142481e-001
1.285311e+002	-3.264524e+000	2.856730e-001	-2.143603e-001
1.290364e+002	-3.390099e+000	2.850393e-001	-2.144722e-001
1.295415e+002	-3.515855e+000	2.844082e-001	-2.145825e-001
1.300464e+002	-3.641794e+000	2.837798e-001	-2.146913e-001
1.305510e+002	-3.767918e+000	2.831541e-001	-2.147983e-001
1.310554e+002	-3.894225e+000	2.825310e-001	-2.149038e-001
1.315596e+002	-4.020719e+000	2.819106e-001	-2.150075e-001
1.320636e+002	-4.147399e+000	2.812928e-001	-2.151095e-001
1.325673e+002	-4.274266e+000	2.806776e-001	-2.152097e-001
1.330708e+002	-4.401321e+000	2.800651e-001	-2.153081e-001
1.335741e+002	-4.528564e+000	2.794551e-001	-2.154047e-001
1.340772e+002	-4.655996e+000	2.788477e-001	-2.154995e-001
1.345801e+002	-4.783617e+000	2.782429e-001	-2.155923e-001
1.350827e+002	-4.911429e+000	2.776406e-001	-2.156832e-001
1.355852e+002	-5.039431e+000	2.770410e-001	-2.157721e-001
1.360874e+002	-5.167624e+000	2.764438e-001	-2.158590e-001
1.365895e+002	-5.296008e+000	2.758492e-001	-2.159439e-001
1.370913e+002	-5.424583e+000	2.752571e-001	-2.160267e-001
1.375929e+002	-5.553350e+000	2.746675e-001	-2.161073e-001
1.380944e+002	-5.682308e+000	2.740805e-001	-2.161858e-001
1.385956e+002	-5.811458e+000	2.734959e-001	-2.162621e-001
1.390966e+002	-5.940800e+000	2.729137e-001	-2.163361e-001
1.395975e+002	-6.070334e+000	2.723341e-001	-2.164078e-001
1.400981e+002	-6.200059e+000	2.717569e-001	-2.164772e-001
1.405986e+002	-6.329975e+000	2.711821e-001	-2.165442e-001
1.410989e+002	-6.460082e+000	2.706098e-001	-2.166087e-001
1.415990e+002	-6.590379e+000	2.700399e-001	-2.166708e-001
1.421042e+002	-6.722241e+000	2.694664e-001	-2.167310e-001
1.426092e+002	-6.854297e+000	2.688953e-001	-2.167886e-001
1.431140e+002	-6.986545e+000	2.683267e-001	-2.168434e-001
1.436186e+002	-7.118985e+000	2.677605e-001	-2.168956e-001
1.441231e+002	-7.251617e+000	2.671967e-001	-2.169450e-001
1.446273e+002	-7.384438e+000	2.666353e-001	-2.169915e-001
1.451315e+002	-7.517449e+000	2.660763e-001	-2.170352e-001
1.456354e+002	-7.650648e+000	2.655196e-001	-2.170759e-001
1.461392e+002	-7.784034e+000	2.649653e-001	-2.171136e-001
1.466428e+002	-7.917605e+000	2.644133e-001	-2.171483e-001
1.471463e+002	-8.051360e+000	2.638637e-001	-2.171799e-001
1.476496e+002	-8.185297e+000	2.633163e-001	-2.172083e-001
1.481527e+002	-8.319416e+000	2.627713e-001	-2.172335e-001
1.486557e+002	-8.453713e+000	2.622285e-001	-2.172554e-001
1.491586e+002	-8.588187e+000	2.616881e-001	-2.172739e-001
1.496613e+002	-8.722837e+000	2.611498e-001	-2.172891e-001
1.501638e+002	-8.857659e+000	2.606139e-001	-2.173008e-001
1.506663e+002	-8.992652e+000	2.600801e-001	-2.173089e-001
1.511686e+002	-9.127814e+000	2.595486e-001	-2.173135e-001
1.516707e+002	-9.263141e+000	2.590193e-001	-2.173144e-001
1.521727e+002	-9.398632e+000	2.584922e-001	-2.173117e-001
1.526746e+002	-9.534283e+000	2.579673e-001	-2.173051e-001
1.531764e+002	-9.670092e+000	2.574446e-001	-2.172947e-001
1.536781e+002	-9.806056e+000	2.569240e-001	-2.172803e-001
1.541796e+002	-9.942171e+000	2.564055e-001	-2.172620e-001
1.546811e+002	-1.007843e+001	2.558892e-001	-2.172396e-001
1.551824e+002	-1.021484e+001	2.553750e-001	-2.172131e-001
1.556836e+002	-1.035139e+001	2.548629e-001	-2.171824e-001
1.561847e+002	-1.048808e+001	2.543530e-001	-2.171475e-001
1.566857e+002	-1.062491e+001	2.538451e-001	-2.171082e-001
1.571866e+002	-1.076186e+001	2.533392e-001	-2.170646e-001
1.576875e+002	-1.089894e+001	2.528355e-001	-2.170164e-001
1.581882e+002	-1.103614e+001	2.523337e-001	-2.169638e-001
1.586889e+002	-1.117346e+001	2.518340e-001	-2.169065e-001
1.591894e+002	-1.131090e+001	2.513364e-001	-2.168445e-001
1.596899e+002	-1.144844e+001	2.508407e-001	-2.167778e-001
1.601903e+002	-1.158609e+001	2.503470e-001	-2.167062e-001
1.606907e+002	-1.172384e+001	2.498554e-001	-2.166298e-001
1.611910e+002	-1.186168e+001	2.493657e-001	-2.165484e-001
1.616912e+002	-1.199962e+001	2.488779e-001	-2.164619e-001
1.621913e+002	-1.213764e+001	2.483921e-001	-2.163703e-001
1.626914e+002	-1.227574e+001	2.479083e-001	-2.162735e-001
1.631915e+002	-1.241391e+001	2.474264e-001	-2.161714e-001
1.636967e+002	-1.255360e+001	2.469414e-001	-2.160629e-001
1.642018e+002	-1.269336e+001	2.464583e-001	-2.159488e-001
1.647070e+002	-1.283317e+001	2.459772e-001	-2.158292e-001
1.652120e+002	-1.297304e+001	2.454980e-001	-2.157038e-001
1.657171e+002	-1.311296e+001	2.450207e-001	-2.155727e-001
1.662221e+002	-1.325293e+001	2.445453e-001	-2.154358e-001
1.667271e+002	-1.339293e+001	2.440718e-001	-2.152930e-001
1.672321e+002	-1.353297e+001	2.436002e-001	-2.151442e-001
1.677370e+002	-1.367303e+001	2.431304e-001	-2.149893e-001
1.682419e+002	-1.381312e+001	2.426625e-001	-2.148284e-001
1.687469e+002	-1.395323e+001	2.421965e-001	-2.146612e-001
1.692518e+002	-1.409334e+001	2.417322e-001	-2.144878e-001
1.697567e+002	-1.423346e+001	2.412698e-001	-2.143080e-001
1.702616e+002	-1.437359e+001	2.408092e-001	-2.141218e-001
1.707665e+002	-1.451371e+001	2.403505e-001	-2.139292e-001
1.712714e+002	-1.465382e+001	2.398935e-001	-2.137300e-001
1.717763e+002	-1.479392e+001	2.394383e-001	-2.135241e-001
1.722813e+002	-1.493400e+001	2.389848e-001	-2.133116e-001
1.727862e+002	-1.507407e+001	2.385332e-001	-2.130923e-001
1.732912e+002	-1.521411e+001	2.380832e-001	-2.128662e-001
1.737962e+002	-1.535412e+001	2.376351e-001	-2.126332e-001
1.743012e+002	-1.549410e+001	2.371887e-001	-2.123932e-001
1.748062e+002	-1.563404e+001	2.367440e-001	-2.121462e-001
1.753113e+002	-1.577396e+001	2.363010e-001	-2.118921e-001
1.758163e+002	-1.591383e+001	2.358598e-001	-2.116308e-001
1.763214e+002	-1.605367e+001	2.354203e-001	-2.113623e-001
1.768266e+002	-1.619347e+001	2.349825e-001	-2.110864e-001
1.773317e+002	-1.633323e+001	2.345463e-001	-2.108032e-001
1.778369e+002	-1.647296e+001	2.341119e-001	-2.105125e-001
1.783421e+002	-1.661265e+001	2.336792e-001	-2.102142e-001
1.788421e+002	-1.675087e+001	2.332526e-001	-2.099116e-001
1.793422e+002	-1.688906e+001	2.328276e-001	-2.096014e-001
1.798422e+002	-1.702722e+001	2.324043e-001	-2.092837e-001
1.803423e+002	-1.716536e+001	2.319826e-001	-2.089583e-001
1.808424e+002	-1.730349e+001	2.315626e-001	-2.086251e-001
1.813424e+002	-1.744161e+001	2.311442e-001	-2.082841e-001
1.818425e+002	-1.757972e+001	2.307274e-001	-2.079351e-001
1.823426e+002	-1.771784e+001	2.303123e-001	-2.075782e-001
1.828427e+002	-1.785598e+001	2.298988e-001	-2.072131e-001
1.833427e+002	-1.799415e+001	2.294869e-001	-2.068399e-001
1.838428e+002	-1.813235e+001	2.290766e-001	-2.064584e-001
1.843480e+002	-1.827204e+001	2.286638e-001	-2.060643e-001
1.848531e+002	-1.841180e+001	2.282526e-001	-2.056616e-001
1.853582e+002	-1.855163e+001	2.278431e-001	-2.052500e-001
1.858633e+002	-1.869157e+001	2.274352e-001	-2.048295e-001
1.863682e+002	-1.883162e+001	2.270290e-001	-2.044000e-001
1.868731e+002	-1.897181e+001	2.266246e-001	-2.039612e-001
1.873779e+002	-1.911215e+001	2.262217e-001	-2.035130e-001
1.878825e+002	-1.925267e+001	2.258206e-001	-2.030553e-001
1.883870e+002	-1.939339e+001	2.254212e-001	-2.025879e-001
1.888914e+002	-1.953434e+001	2.250235e-001	-2.021107e-001
1.893956e+002	-1.967554e+001	2.246274e-001	-2.016233e-001
1.898996e+002	-1.981702e+001	2.242331e-001	-2.011258e-001
1.904035e+002	-1.995881e+001	2.238404e-001	-2.006177e-001
1.909071e+002	-2.010094e+001	2.234495e-001	-2.000989e-001
1.914105e+002	-2.024345e+001	2.230603e-001	-1.995692e-001
1.919136e+002	-2.038636e+001	2.226728e-001	-1.990282e-001
1.924165e+002	-2.052972e+001	2.222871e-001	-1.984758e-001
1.929191e+002	-2.067356e+001	2.219030e-001	-1.979117e-001
1.934215e+002	-2.081791e+001	2.215207e-001	-1.973355e-001
1.939235e+002	-2.096283e+001	2.211402e-001	-1.967469e-001
1.944252e+002	-2.110835e+001	2.207613e-001	-1.961455e-001
1.949265e+002	-2.125452e+001	2.203842e-001	-1.955311e-001
1.954275e+002	-2.140138e+001	2.200088e-001	-1.949033e-001
1.959282e+002	-2.154898e+001	2.196352e-001	-1.942616e-001
1.964284e+002	-2.169737e+001	2.192633e-001	-1.936056e-001
1.969335e+002	-2.184815e+001	2.188893e-001	-1.929279e-001
1.974381e+002	-2.199984e+001	2.185170e-001	-1.922348e-001
1.979423e+002	-2.215250e+001	2.181465e-001	-1.915255e-001
1.984461e+002	-2.230619e+001	2.177778e-001	-1.907998e-001
1.989495e+002	-2.246097e+001	2.174108e-001	-1.900569e-001
1.994524e+002	-2.261691e+001	2.170456e-001	-1.892962e-001
1.999549e+002	-2.277407e+001	2.166820e-001	-1.885172e-001
2.004569e+002	-2.293251e+001	2.163202e-001	-1.877192e-001
2.009585e+002	-2.309230e+001	2.159601e-001	-1.869015e-001
2.014597e+002	-2.325353e+001	2.156017e-001	-1.860634e-001
2.019604e+002	-2.341626e+001	2.152450e-001	-1.852040e-001
2.024606e+002	-2.358057e+001	2.148899e-001	-1.843226e-001
2.029656e+002	-2.374824e+001	2.145329e-001	-1.834089e-001
2.034701e+002	-2.391769e+001	2.141776e-001	-1.824711e-001
2.039741e+002	-2.408900e+001	2.138239e-001	-1.815080e-001
2.044777e+002	-2.426227e+001	2.134718e-001	-1.805186e-001
2.049809e+002	-2.443759e+001	2.131214e-001	-1.795020e-001
2.054837e+002	-2.461505e+001	2.127725e-001	-1.784570e-001
2.059861e+002	-2.479476e+001	2.124253e-001	-1.773824e-001
2.064881e+002	-2.497681e+001	2.120796e-001	-1.762771e-001
2.069897e+002	-2.516131e+001	2.117354e-001	-1.751397e-001
2.074909e+002	-2.534837e+001	2.113928e-001	-1.739690e-001
2.079918e+002	-2.553810e+001	2.110516e-001	-1.727636e-001
2.084923e+002	-2.573062e+001	2.107119e-001	-1.715220e-001
2.089925e+002	-2.592605e+001	2.103737e-001	-1.702427e-001
2.094974e+002	-2.612653e+001	2.100335e-001	-1.689108e-001
2.100020e+002	-2.633024e+001	2.096947e-001	-1.675371e-001
2.105063e+002	-2.653730e+001	2.093574e-001	-1.661201e-001
2.110103e+002	-2.674785e+001	2.090215e-001	-1.646578e-001
2.115140e+002	-2.696205e+001	2.086869e-001	-1.631485e-001
2.120175e+002	-2.718004e+001	2.083537e-001	-1.615903e-001
2.125207e+002	-2.740197e+001	2.080218e-001	-1.599812e-001
2.130237e+002	-2.762800e+001	2.076912e-001	-1.583192e-001
2.135265e+002	-2.785828e+001	2.073619e-001	-1.566022e-001
2.140290e+002	-2.809299e+001	2.070339e-001	-1.548281e-001
2.145314e+002	-2.833229e+001	2.067071e-001	-1.529948e-001
2.150336e+002	-2.857635e+001	2.063816e-001	-1.511001e-001
2.155356e+002	-2.882536e+001	2.060572e-001	-1.491419e-001
2.160375e+002	-2.907949e+001	2.057340e-001	-1.471180e-001
2.165392e+002	-2.933894e+001	2.054120e-001	-1.450262e-001
2.170407e+002	-2.960388e+001	2.050912e-001	-1.428645e-001
2.175422e+002	-2.987450e+001	2.047715e-001	-1.406308e-001
2.180435e+002	-3.015101e+001	2.044528e-001	-1.383232e-001
2.185447e+002	-3.043360e+001	2.041353e-001	-1.359397e-001
2.190458e+002	-3.072247e+001	2.038189e-001	-1.334787e-001
2.195468e+002	-3.101781e+001	2.035035e-001	-1.309388e-001
2.200478e+002	-3.131982e+001	2.031892e-001	-1.283185e-001
2.205486e+002	-3.162872e+001	2.028759e-001	-1.256168e-001
2.210494e+002	-3.194469e+001	2.025636e-001	-1.228331e-001
2.215501e+002	-3.226794e+001	2.022523e-001	-1.199670e-001
2.220507e+002	-3.259866e+001	2.019420e-001	-1.170184e-001
2.225513e+002	-3.293705e+001	2.016326e-001	-1.139881e-001
2.230518e+002	-3.328331e+001	2.013243e-001	-1.108769e-001
2.235523e+002	-3.363763e+001	2.010168e-001	-1.076865e-001
2.240528e+002	-3.400020e+001	2.007103e-001	-1.044191e-001
2.245532e+002	-3.437120e+001	2.004047e-001	-1.010778e-001
2.250535e+002	-3.475081e+001	2.001000e-001	-9.766608e-002
2.255539e+002	-3.513923e+001	1.997962e-001	-9.418848e-002
2.260542e+002	-3.553662e+001	1.994933e-001	-9.065023e-002
2.265545e+002	-3.594316e+001	1.991913e-001	-8.705745e-002
2.270547e+002	-3.635904e+001	1.988901e-001	-8.341711e-002
2.275549e+002	-3.678441e+001	1.985898e-001	-7.973704e-002
2.280552e+002	-3.721947e+001	1.982903e-001	-7.602594e-002
2.285554e+002	-3.766437e+001	1.979917e-001	-7.229335e-002
2.290555e+002	-3.811931e+001	1.976938e-001	-6.854961e-002
2.295557e+002	-3.858446e+001	1.973968e-001	-6.480579e-002
2.300558e+002	-3.906001e+001	1.971006e-001	-6.107364e-002
2.305560e+002	-3.954616e+001	1.968052e-001	-5.736547e-002
2.310561e+002	-4.004310e+001	1.965106e-001	-5.369407e-002
2.315562e+002	-4.055105e+001	1.962167e-001	-5.007254e-002
2.320563e+002	-4.107023e+001	1.959236e-001	-4.651417e-002
2.325564e+002	-4.160088e+001	1.956313e-001	-4.303229e-002
2.330565e+002	-4.214325e+001	1.953398e-001	-3.964004e-002
2.335566e+002	-4.269761e+001	1.950490e-001	-3.635024e-002
2.340567e+002	-4.326424e+001	1.947589e-001	-3.317518e-002
2.345567e+002	-4.384346e+001	1.944696e-001	-3.012643e-002
2.350568e+002	-4.443560e+001	1.941810e-001	-2.721461e-002
2.355569e+002	-4.504101e+001	1.938931e-001	-2.444925e-002
2.360569e+002	-4.566007e+001	1.936060e-001	-2.183857e-002
2.365570e+002	-4.629319e+001	1.933195e-001	-1.938936e-002
2.370570e+002	-4.694081e+001	1.930338e-001	-1.710678e-002
2.375570e+002	-4.760339e+001	1.927488e-001	-1.499431e-002
2.380571e+002	-4.828145e+001	1.924644e-001	-1.305360e-002
2.385571e+002	-4.897549e+001	1.921808e-001	-1.128449e-002
2.390571e+002	-4.968609e+001	1.918978e-001	-9.684932e-003
2.395572e+002	-5.041384e+001	1.916156e-001	-8.251105e-003
2.400572e+002	-5.115935e+001	1.913340e-001	-6.977448e-003
2.405572e+002	-5.192325e+001	1.910530e-001	-5.856819e-003
2.410572e+002	-5.270622e+001	1.907728e-001	-4.880670e-003
2.415572e+002	-5.350890e+001	1.904932e-001	-4.039267e-003
2.420573e+002	-5.433198e+001	1.902142e-001	-3.321950e-003
2.425573e+002	-5.517608e+001	1.899359e-001	-2.717413e-003
2.430573e+002	-5.604184e+001	1.896583e-001	-2.213999e-003
2.435573e+002	-5.692981e+001	1.893813e-001	-1.799995e-003
2.440573e+002	-5.784045e+001	1.891049e-001	-1.463912e-003
2.445573e+002	-5.877411e+001	1.888291e-001	-1.194746e-003
2.450573e+002	-5.973098e+001	1.885540e-001	-9.821916e-004
2.455573e+002	-6.071101e+001	1.882796e-001	-8.168153e-004
2.460574e+002	-6.171388e+001	1.880057e-001	-6.901750e-004
2.465574e+002	-6.273891e+001	1.877325e-001	-5.948858e-004
2.470574e+002	-6.378502e+001	1.874600e-001	-5.246351e-004
2.475574e+002	-6.485059e+001	1.871880e-001	-4.741504e-004
2.480574e+002	-6.593342e+001	1.869167e-001	-4.391288e-004
2.485574e+002	-6.703065e+001	1.866461e-001	-4.161377e-004
2.490574e+002	-6.813867e+001	1.863760e-001	-4.024950e-004
2.495574e+002	-6.925314e+001	1.861067e-001	-3.961393e-004
2.500574e+002	-7.036892e+001	1.858380e-001	-3.954987e-004
2.505574e+002	-7.148020e+001	1.855700e-001	-3.993648e-004
2.510574e+002	-7.258054e+001	1.853027e-001	-4.067779e-004
2.515574e+002	-7.366308e+001	1.850360e-001	-4.169292e-004
2.520574e+002	-7.472077e+001	1.847701e-001	-4.290818e-004
2.525574e+002	-7.574664e+001	1.845050e-001	-4.425160e-004
2.530574e+002	-7.673405e+001	1.842406e-001	-4.564982e-004
2.535574e+002	-7.767706e+001	1.839769e-001	-4.702748e-004
2.540575e+002	-7.857061e+001	1.837141e-001	-4.830896e-004
2.545575e+002	-7.941073e+001	1.834521e-001	-4.942182e-004
2.550575e+002	-8.019465e+001	1.831909e-001	-5.030140e-004
2.555575e+002	-8.092084e+001	1.829305e-001	-5.089559e-004
2.560576e+002	-8.158894e+001	1.826710e-001	-5.116889e-004
2.565576e+002	-8.219965e+001	1.824124e-001	-5.110491e-004
2.570577e+002	-8.275460e+001	1.821546e-001	-5.070701e-004
2.575578e+002	-8.325613e+001	1.818978e-001	-4.999684e-004
2.580580e+002	-8.370713e+001	1.816418e-001	-4.901123e-004
2.585583e+002	-8.411090e+001	1.813866e-001	-4.779788e-004
2.590587e+002	-8.447094e+001	1.811324e-001	-4.641058e-004
2.595595e+002	-8.479087e+001	1.808789e-001	-4.490465e-004
2.600607e+002	-8.507431e+001	1.806261e-001	-4.333290e-004
2.605626e+002	-8.532480e+001	1.803739e-001	-4.174264e-004
2.610659e+002	-8.554577e+001	1.801220e-001	-4.017357e-004
2.615664e+002	-8.573871e+001	1.798724e-001	-3.867146e-004
2.620707e+002	-8.590905e+001	1.796219e-001	-3.724159e-004
2.625712e+002	-8.605692e+001	1.793743e-001	-3.592238e-004
2.630723e+002	-8.618626e+001	1.791273e-001	-3.471169e-004
2.635759e+002	-8.629963e+001	1.788801e-001	-3.361034e-004
2.640762e+002	-8.639779e+001	1.786354e-001	-3.263048e-004
2.645829e+002	-8.648432e+001	1.783886e-001	-3.175064e-004
2.650890e+002	-8.655943e+001	1.781431e-001	-3.098140e-004
2.655933e+002	-8.662446e+001	1.778994e-001	-3.031115e-004
2.660941e+002	-8.668061e+001	1.776583e-001	-2.973502e-004
2.665991e+002	-8.672983e+001	1.774162e-001	-2.923665e-004
2.671128e+002	-8.677328e+001	1.771710e-001	-2.880410e-004
2.676297e+002	-8.681118e+001	1.769252e-001	-2.843535e-004
2.681444e+002	-8.684390e+001	1.766814e-001	-2.812555e-004
2.686761e+002	-8.687317e+001	1.764307e-001	-2.785675e-004
2.692295e+002	-8.689944e+001	1.761707e-001	-2.762287e-004
2.697437e+002	-8.692053e+001	1.759303e-001	-2.744036e-004
2.702485e+002	-8.693856e+001	1.756952e-001	-2.728836e-004
2.708259e+002	-8.695640e+001	1.754274e-001	-2.714189e-004
2.713342e+002	-8.696997e+001	1.751927e-001	-2.703318e-004
2.718777e+002	-8.698260e+001	1.749428e-001	-2.693510e-004
2.724522e+002	-8.699413e+001	1.746799e-001	-2.684885e-004
2.730540e+002	-8.700453e+001	1.744057e-001	-2.677442e-004
2.736801e+002	-8.701381e+001	1.741219e-001	-2.671106e-004
2.743281e+002	-8.702204e+001	1.738296e-001	-2.665758e-004
2.749957e+002	-8.702930e+001	1.735302e-001	-2.661258e-004
2.755080e+002	-8.703419e+001	1.733014e-001	-2.658355e-004
2.760294e+002	-8.703863e+001	1.730697e-001	-2.655791e-004
2.765591e+002	-8.704268e+001	1.728352e-001	-2.653515e-004
2.770964e+002	-8.704638e+001	1.725984e-001	-2.651477e-004
2.776407e+002	-8.704977e+001	1.723596e-001	-2.649636e-004
2.781912e+002	-8.705289e+001	1.721191e-001	-2.647953e-004
2.787475e+002	-8.705576e+001	1.718772e-001	-2.646398e-004
2.793089e+002	-8.705843e+001	1.716342e-001	-2.644943e-004
2.798749e+002	-8.706091e+001	1.713903e-001	-2.643566e-004
2.804450e+002	-8.706324e+001	1.711458e-001	-2.642249e-004
2.810188e+002	-8.706543e+001	1.709008e-001	-2.640978e-004
2.815959e+002	-8.706750e+001	1.706557e-001	-2.639741e-004
2.821759e+002	-8.706947e+001	1.704104e-001	-2.638529e-004
2.827585e+002	-8.707135e+001	1.701653e-001	-2.637335e-004
2.833433e+002	-8.707316e+001	1.699204e-001	-2.636154e-004
2.839301e+002	-8.707490e+001	1.696758e-001	-2.634982e-004
2.845186e+002	-8.707658e+001	1.694317e-001	-2.633817e-004
2.851087e+002	-8.707821e+001	1.691882e-001	-2.632656e-004
2.857001e+002	-8.707981e+001	1.689453e-001	-2.631499e-004
2.862926e+002	-8.708136e+001	1.687031e-001	-2.630345e-004
2.868862e+002	-8.708288e+001	1.684617e-001	-2.629194e-004
2.874806e+002	-8.708437e+001	1.682212e-001	-2.628045e-004
2.880757e+002	-8.708583e+001	1.679816e-001	-2.626899e-004
2.886715e+002	-8.708727e+001	1.677428e-001	-2.625756e-004
2.892678e+002	-8.708869e+001	1.675051e-001	-2.624617e-004
2.898645e+002	-8.709009e+001	1.672683e-001	-2.623481e-004
2.904617e+002	-8.709147e+001	1.670326e-001	-2.622350e-004
2.910593e+002	-8.709283e+001	1.667978e-001	-2.621224e-004
2.916571e+002	-8.709418e+001	1.665642e-001	-2.620102e-004
2.922552e+002	-8.709552e+001	1.663315e-001	-2.618986e-004
2.928536e+002	-8.709684e+001	1.661000e-001	-2.617876e-004
2.934522e+002	-8.709815e+001	1.658695e-001	-2.616771e-004
2.940511e+002	-8.709945e+001	1.656401e-001	-2.615673e-004
2.946502e+002	-8.710073e+001	1.654117e-001	-2.614581e-004
2.952495e+002	-8.710201e+001	1.651844e-001	-2.613496e-004
2.958491e+002	-8.710327e+001	1.649581e-001	-2.612417e-004
2.964489e+002	-8.710453e+001	1.647329e-001	-2.611345e-004
2.970486e+002	-8.710577e+001	1.645088e-001	-2.610280e-004
2.976484e+002	-8.710700e+001	1.642859e-001	-2.609223e-004
2.982482e+002	-8.710823e+001	1.640640e-001	-2.608173e-004
2.988479e+002	-8.710944e+001	1.638433e-001	-2.607130e-004
2.994477e+002	-8.711065e+001	1.636237e-001	-2.606095e-004
3.000475e+002	-8.711184e+001	1.634052e-001	-2.605068e-004
3.006473e+002	-8.711303e+001	1.631878e-001	-2.604048e-004
3.012471e+002	-8.711421e+001	1.629715e-001	-2.603035e-004
3.018469e+002	-8.711538e+001	1.627562e-001	-2.602030e-004
3.024467e+002	-8.711654e+001	1.625421e-001	-2.601033e-004
3.030465e+002	-8.711769e+001	1.623291e-001	-2.600043e-004
3.036462e+002	-8.711883e+001	1.621171e-001	-2.599060e-004
3.042460e+002	-8.711996e+001	1.619062e-001	-2.598085e-004
3.048459e+002	-8.712109e+001	1.616963e-001	-2.597117e-004
3.054457e+002	-8.712221e+001	1.614875e-001	-2.596156e-004
3.060455e+002	-8.712331e+001	1.612798e-001	-2.595203e-004
3.066453e+002	-8.712442e+001	1.610731e-001	-2.594257e-004
3.072451e+002	-8.712551e+001	1.608675e-001	-2.593318e-004
3.078449e+002	-8.712659e+001	1.606629e-001	-2.592386e-004
3.084447e+002	-8.712767e+001	1.604594e-001	-2.591461e-004
3.090445e+002	-8.712874e+001	1.602568e-001	-2.590544e-004
3.096444e+002	-8.712980e+001	1.600554e-001	-2.589633e-004
3.102442e+002	-8.713085e+001	1.598549e-001	-2.588729e-004
3.108440e+002	-8.713190e+001	1.596554e-001	-2.587832e-004
3.114438e+002	-8.713294e+001	1.594570e-001	-2.586942e-004
3.120437e+002	-8.713397e+001	1.592596e-001	-2.586059e-004
3.126435e+002	-8.713499e+001	1.590631e-001	-2.585182e-004
3.132433e+002	-8.713601e+001	1.588677e-001	-2.584312e-004
3.138432e+002	-8.713701e+001	1.586733e-001	-2.583448e-004
3.144430e+002	-8.713801e+001	1.584798e-001	-2.582592e-004
3.150428e+002	-8.713901e+001	1.582874e-001	-2.581741e-004
3.156427e+002	-8.713999e+001	1.580959e-001	-2.580897e-004
3.162425e+002	-8.714097e+001	1.579054e-001	-2.580060e-004
3.168424e+002	-8.714194e+001	1.577158e-001	-2.579229e-004
3.174422e+002	-8.714291e+001	1.575273e-001	-2.578404e-004
3.180421e+002	-8.714387e+001	1.573397e-001	-2.577585e-004
3.186419e+002	-8.714482e+001	1.571530e-001	-2.576773e-004
3.192418e+002	-8.714576e+001	1.569673e-001	-2.575967e-004
3.198416e+002	-8.714670e+001	1.567826e-001	-2.575167e-004
3.204415e+002	-8.714763e+001	1.565988e-001	-2.574373e-004
3.210414e+002	-8.714855e+001	1.564159e-001	-2.573585e-004
3.216412e+002	-8.714947e+001	1.562340e-001	-2.572803e-004
3.222411e+002	-8.715038e+001	1.560530e-001	-2.572027e-004
3.228410e+002	-8.715128e+001	1.558729e-001	-2.571256e-004
3.234408e+002	-8.715218e+001	1.556938e-001	-2.570492e-004
3.240407e+002	-8.715307e+001	1.555155e-001	-2.569734e-004
3.246406e+002	-8.715395e+001	1.553382e-001	-2.568981e-004
3.252404e+002	-8.715483e+001	1.551618e-001	-2.568234e-004
3.258403e+002	-8.715570e+001	1.549863e-001	-2.567492e-004
3.264402e+002	-8.715656e+001	1.548117e-001	-2.566757e-004
3.270401e+002	-8.715742e+001	1.546380e-001	-2.566026e-004
3.276399e+002	-8.715827e+001	1.544652e-001	-2.565302e-004
3.282398e+002	-8.715912e+001	1.542932e-001	-2.564582e-004
3.288397e+002	-8.715996e+001	1.541222e-001	-2.563869e-004
3.294396e+002	-8.716079e+001	1.539520e-001	-2.563161e-004
3.300395e+002	-8.716162e+001	1.537827e-001	-2.562458e-004
3.306394e+002	-8.716244e+001	1.536143e-001	-2.561760e-004
3.312393e+002	-8.716325e+001	1.534468e-001	-2.561068e-004
3.318391e+002	-8.716406e+001	1.532801e-001	-2.560381e-004
3.324390e+002	-8.716487e+001	1.531142e-001	-2.559699e-004
3.330389e+002	-8.716566e+001	1.529493e-001	-2.559022e-004
3.336388e+002	-8.716645e+001	1.527851e-001	-2.558351e-004
3.342387e+002	-8.716724e+001	1.526219e-001	-2.557685e-004
3.348386e+002	-8.716802e+001	1.524594e-001	-2.557023e-004
3.354385e+002	-8.716879e+001	1.522978e-001	-2.556367e-004
3.360384e+002	-8.716956e+001	1.521371e-001	-2.555716e-004
3.366383e+002	-8.717032e+001	1.519771e-001	-2.555070e-004
3.372382e+002	-8.717108e+001	1.518180e-001	-2.554428e-004
3.378381e+002	-8.717183e+001	1.516597e-001	-2.553792e-004
3.384380e+002	-8.717258e+001	1.515023e-001	-2.553160e-004
3.390379e+002	-8.717332e+001	1.513456e-001	-2.552533e-004
3.396378e+002	-8.717405e+001	1.511898e-001	-2.551911e-004
3.402378e+002	-8.717478e+001	1.510347e-001	-2.551294e-004
3.408377e+002	-8.717551e+001	1.508805e-001	-2.550682e-004
3.414376e+002	-8.717623e+001	1.507271e-001	-2.550074e-004
3.420375e+002	-8.717694e+001	1.505744e-001	-2.549471e-004
3.426374e+002	-8.717765e+001	1.504226e-001	-2.548872e-004
3.432373e+002	-8.717835e+001	1.502715e-001	-2.548278e-004
3.438372e+002	-8.717905e+001	1.501213e-001	-2.547689e-004
3.444372e+002	-8.717974e+001	1.499718e-001	-2.547104e-004
3.450371e+002	-8.718043e+001	1.498231e-001	-2.546523e-004
3.456370e+002	-8.718111e+001	1.496751e-001	-2.545947e-004
3.462369e+002	-8.718178e+001	1.495280e-001	-2.545376e-004
3.468368e+002	-8.718246e+001	1.493815e-001	-2.544809e-004
3.474368e+002	-8.718312e+001	1.492359e-001	-2.544246e-004
3.480367e+002	-8.718378e+001	1.490910e-001	-2.543687e-004
3.486366e+002	-8.718444e+001	1.489469e-001	-2.543133e-004
3.492365e+002	-8.718509e+001	1.488035e-001	-2.542583e-004
3.498365e+002	-8.718574e+001	1.486609e-001	-2.542038e-004
3.504364e+002	-8.718638e+001	1.485190e-001	-2.541497e-004
3.510363e+002	-8.718702e+001	1.483778e-001	-2.540959e-004
3.516363e+002	-8.718765e+001	1.482374e-001	-2.540426e-004
3.522362e+002	-8.718828e+001	1.480977e-001	-2.539897e-004
3.528361e+002	-8.718890e+001	1.479588e-001	-2.539373e-004
3.534361e+002	-8.718952e+001	1.478205e-001	-2.538852e-004
3.540360e+002	-8.719013e+001	1.476830e-001	-2.538335e-004
3.546359e+002	-8.719074e+001	1.475463e-001	-2.537823e-004
3.552359e+002	-8.719135e+001	1.474102e-001	-2.537314e-004
3.558358e+002	-8.719195e+001	1.472748e-001	-2.536809e-004
3.564357e+002	-8.719254e+001	1.471402e-001	-2.536308e-004
3.570357e+002	-8.719313e+001	1.470062e-001	-2.535812e-004
3.576356e+002	-8.719372e+001	1.468730e-001	-2.535319e-004
3.582356e+002	-8.719430e+001	1.467405e-001	-2.534829e-004
3.588355e+002	-8.719488e+001	1.466086e-001	-2.534344e-004
3.594354e+002	-8.719545e+001	1.464775e-001	-2.533863e-004
3.600354e+002	-8.719602e+001	1.463470e-001	-2.533385e-004
3.606353e+002	-8.719658e+001	1.462172e-001	-2.532911e-004
3.612353e+002	-8.719714e+001	1.460881e-001	-2.532441e-004
3.618352e+002	-8.719770e+001	1.459597e-001	-2.531974e-004
3.624352e+002	-8.719825e+001	1.458320e-001	-2.531511e-004
3.630351e+002	-8.719879e+001	1.457049e-001	-2.531052e-004
3.636351e+002	-8.719934e+001	1.455785e-001	-2.530597e-004
3.642350e+002	-8.719988e+001	1.454528e-001	-2.530145e-004
3.648350e+002	-8.720041e+001	1.453277e-001	-2.529696e-004
3.654349e+002	-8.720094e+001	1.452033e-001	-2.529251e-004
3.660349e+002	-8.720147e+001	1.450796e-001	-2.528810e-004
3.666348e+002	-8.720199e+001	1.449565e-001	-2.528372e-004
3.672348e+002	-8.720250e+001	1.448340e-001	-2.527938e-004
3.678347e+002	-8.720302e+001	1.447122e-001	-2.527507e-004
3.684347e+002	-8.720353e+001	1.445911e-001	-2.527080e-004
3.690346e+002	-8.720403e+001	1.444705e-001	-2.526656e-004
3.696346e+002	-8.720454e+001	1.443507e-001	-2.526235e-004
3.702345e+002	-8.720503e+001	1.442314e-001	-2.525818e-004
3.708345e+002	-8.720553e+001	1.441128e-001	-2.525404e-004
3.714345e+002	-8.720602e+001	1.439948e-001	-2.524993e-004
3.720344e+002	-8.720650e+001	1.438775e-001	-2.524586e-004
3.726344e+002	-8.720699e+001	1.437607e-001	-2.524182e-004
3.732343e+002	-8.720746e+001	1.436446e-001	-2.523781e-004
3.738343e+002	-8.720794e+001	1.435291e-001	-2.523384e-004
3.744343e+002	-8.720841e+001	1.434143e-001	-2.522990e-004
3.750342e+002	-8.720888e+001	1.433000e-001	-2.522598e-004
3.756342e+002	-8.720934e+001	1.431863e-001	-2.522211e-004
3.762341e+002	-8.720980e+001	1.430733e-001	-2.521826e-004
3.768341e+002	-8.721026e+001	1.429608e-001	-2.521444e-004
3.774341e+002	-8.721071e+001	1.428490e-001	-2.521066e-004
3.780340e+002	-8.721116e+001	1.427377e-001	-2.520690e-004
3.786340e+002	-8.721160e+001	1.426270e-001	-2.520318e-004
3.792340e+002	-8.721204e+001	1.425170e-001	-2.519948e-004
3.798339e+002	-8.721248e+001	1.424075e-001	-2.519582e-004
3.804339e+002	-8.721292e+001	1.422986e-001	-2.519219e-004
3.810339e+002	-8.721335e+001	1.421903e-001	-2.518858e-004
3.816338e+002	-8.721377e+001	1.420825e-001	-2.518501e-004
3.822338e+002	-8.721420e+001	1.419754e-001	-2.518147e-004
3.828338e+002	-8.721462e+001	1.418688e-001	-2.517795e-004
3.834337e+002	-8.721504e+001	1.417628e-001	-2.517447e-004
3.840337e+002	-8.721545e+001	1.416573e-001	-2.517101e-004
3.846337e+002	-8.721586e+001	1.415524e-001	-2.516758e-004
3.852336e+002	-8.721627e+001	1.414481e-001	-2.516418e-004
3.858336e+002	-8.721667e+001	1.413444e-001	-2.516081e-004
3.864336e+002	-8.721707e+001	1.412412e-001	-2.515747e-004
3.870335e+002	-8.721747e+001	1.411385e-001	-2.515415e-004
3.876335e+002	-8.721786e+001	1.410364e-001	-2.515086e-004
3.882335e+002	-8.721825e+001	1.409349e-001	-2.514760e-004
3.888335e+002	-8.721864e+001	1.408339e-001	-2.514437e-004
3.894334e+002	-8.721902e+001	1.407334e-001	-2.514116e-004
3.900334e+002	-8.721941e+001	1.406335e-001	-2.513799e-004
3.906334e+002	-8.721978e+001	1.405342e-001	-2.513483e-004
3.912334e+002	-8.722016e+001	1.404353e-001	-2.513171e-004
3.918333e+002	-8.722053e+001	1.403371e-001	-2.512861e-004
3.924333e+002	-8.722090e+001	1.402393e-001	-2.512554e-004
3.930333e+002	-8.722126e+001	1.401421e-001	-2.512249e-004
3.936333e+002	-8.722163e+001	1.400453e-001	-2.511947e-004
3.942332e+002	-8.722198e+001	1.399492e-001	-2.511648e-004
3.948332e+002	-8.722234e+001	1.398535e-001	-2.511351e-004
3.954332e+002	-8.722269e+001	1.397584e-001	-2.511056e-004
3.960332e+002	-8.722304e+001	1.396637e-001	-2.510765e-004
3.966331e+002	-8.722339e+001	1.395696e-001	-2.510475e-004
3.972331e+002	-8.722373e+001	1.394760e-001	-2.510189e-004
3.978331e+002	-8.722408e+001	1.393829e-001	-2.509904e-004
3.984331e+002	-8.722441e+001	1.392904e-001	-2.509622e-004
3.990331e+002	-8.722475e+001	1.391983e-001	-2.509343e-004
3.996330e+002	-8.722508e+001	1.391067e-001	-2.509066e-004
4.002330e+002	-8.722541e+001	1.390156e-001	-2.508791e-004
4.008330e+002	-8.722574e+001	1.389251e-001	-2.508519e-004
4.014330e+002	-8.722606e+001	1.388350e-001	-2.508249e-004
4.020330e+002	-8.722638e+001	1.387454e-001	-2.507982e-004
4.026329e+002	-8.722670e+001	1.386563e-001	-2.507717e-004
4.032329e+002	-8.722702e+001	1.385677e-001	-2.507454e-004
4.038329e+002	-8.722733e+001	1.384795e-001	-2.507193e-004
4.044329e+002	-8.722764e+001	1.383919e-001	-2.506935e-004
4.050329e+002	-8.722795e+001	1.383047e-001	-2.506679e-004
4.056328e+002	-8.722825e+001	1.382181e-001	-2.506426e-004
4.062328e+002	-8.722856e+001	1.381318e-001	-2.506174e-004
4.068328e+002	-8.722885e+001	1.380461e-001	-2.505925e-004
4.074328e+002	-8.722915e+001	1.379609e-001	-2.505678e-004
4.080328e+002	-8.722945e+001	1.378761e-001	-2.505434e-004
4.086328e+002	-8.722974e+001	1.377917e-001	-2.505191e-004
4.092327e+002	-8.723003e+001	1.377079e-001	-2.504951e-004
4.098327e+002	-8.723031e+001	1.376245e-001	-2.504713e-004
4.104327e+002	-8.723060e+001	1.375415e-001	-2.504477e-004
4.110327e+002	-8.723088e+001	1.374591e-001	-2.504243e-004
4.116327e+002	-8.723116e+001	1.373770e-001	-2.504011e-004
4.122327e+002	-8.723143e+001	1.372955e-001	-2.503782e-004
4.128327e+002	-8.723171e+001	1.372144e-001	-2.503554e-004
4.134326e+002	-8.723198e+001	1.371337e-001	-2.503328e-004
4.140326e+002	-8.723225e+001	1.370535e-001	-2.503105e-004
4.146326e+002	-8.723251e+001	1.369737e-001	-2.502884e-004
4.152326e+002	-8.723278e+001	1.368944e-001	-2.502664e-004
4.158326e+002	-8.723304e+001	1.368155e-001	-2.502447e-004
4.164326e+002	-8.723330e+001	1.367370e-001	-2.502232e-004
4.170326e+002	-8.723355e+001	1.366590e-001	-2.502019e-004
4.176325e+002	-8.723381e+001	1.365814e-001	-2.501807e-004
4.182325e+002	-8.723406e+001	1.365043e-001	-2.501598e-004
4.188325e+002	-8.723431e+001	1.364276e-001	-2.501390e-004
4.194325e+002	-8.723456e+001	1.363513e-001	-2.501185e-004
4.200325e+002	-8.723480e+001	1.362754e-001	-2.500982e-004
4.206325e+002	-8.723504e+001	1.362000e-001	-2.500780e-004
4.212325e+002	-8.723528e+001	1.361250e-001	-2.500580e-004
4.218325e+002	-8.723552e+001	1.360504e-001	-2.500382e-004
4.224325e+002	-8.723576e+001	1.359762e-001	-2.500186e-004
4.230324e+002	-8.723599e+001	1.359024e-001	-2.499992e-004
4.236324e+002	-8.723622e+001	1.358291e-001	-2.499800e-004
4.242324e+002	-8.723645e+001	1.357562e-001	-2.499610e-004
4.248324e+002	-8.723668e+001	1.356836e-001	-2.499421e-004
4.254324e+002	-8.723691e+001	1.356115e-001	-2.499234e-004
4.260324e+002	-8.723713e+001	1.355398e-001	-2.499049e-004
4.266324e+002	-8.723735e+001	1.354685e-001	-2.498866e-004
4.272324e+002	-8.723757e+001	1.353976e-001	-2.498685e-004
4.278324e+002	-8.723778e+001	1.353271e-001	-2.498505e-004
4.284324e+002	-8.723800e+001	1.352570e-001	-2.498327e-004
4.290323e+002	-8.723821e+001	1.351873e-001	-2.498151e-004
4.296323e+002	-8.723842e+001	1.351180e-001	-2.497977e-004
4.302323e+002	-8.723863e+001	1.350491e-001	-2.497804e-004
4.308323e+002	-8.723884e+001	1.349805e-001	-2.497633e-004
4.314323e+002	-8.723904e+001	1.349124e-001	-2.497464e-004
4.320323e+002	-8.723924e+001	1.348446e-001	-2.497296e-004
4.326323e+002	-8.723944e+001	1.347773e-001	-2.497130e-004
4.332323e+002	-8.723964e+001	1.347103e-001	-2.496966e-004
4.338323e+002	-8.723984e+001	1.346437e-001	-2.496803e-004
4.344323e+002	-8.724003e+001	1.345775e-001	-2.496642e-004
4.350323e+002	-8.724022e+001	1.345116e-001	-2.496483e-004
4.356322e+002	-8.724041e+001	1.344461e-001	-2.496325e-004
4.362322e+002	-8.724060e+001	1.343810e-001	-2.496169e-004
4.368322e+002	-8.724079e+001	1.343163e-001	-2.496014e-004
4.374322e+002	-8.724097e+001	1.342520e-001	-2.495861e-004
4.380322e+002	-8.724115e+001	1.341880e-001	-2.495710e-004
4.386322e+002	-8.724134e+001	1.341244e-001	-2.495560e-004
4.392322e+002	-8.724151e+001	1.340611e-001	-2.495411e-004
4.398322e+002	-8.724169e+001	1.339982e-001	-2.495264e-004
4.404322e+002	-8.724187e+001	1.339357e-001	-2.495119e-004
4.410322e+002	-8.724204e+001	1.338735e-001	-2.494975e-004
4.416322e+002	-8.724221e+001	1.338117e-001	-2.494833e-004
4.422322e+002	-8.724238e+001	1.337503e-001	-2.494692e-004
4.428322e+002	-8.724255e+001	1.336892e-001	-2.494553e-004
4.434322e+002	-8.724272e+001	1.336284e-001	-2.494415e-004
4.440322e+002	-8.724288e+001	1.335680e-001	-2.494278e-004
4.446321e+002	-8.724304e+001	1.335080e-001	-2.494144e-004
4.452321e+002	-8.724320e+001	1.334483e-001	-2.494010e-004
4.458321e+002	-8.724336e+001	1.333889e-001	-2.493878e-004
4.464321e+002	-8.724352e+001	1.333299e-001	-2.493747e-004
4.470321e+002	-8.724368e+001	1.332713e-001	-2.493618e-004
4.476321e+002	-8.724383e+001	1.332129e-001	-2.493490e-004
4.482321e+002	-8.724399e+001	1.331550e-001	-2.493363e-004
4.488321e+002	-8.724414e+001	1.330973e-001	-2.493238e-004
4.494321e+002	-8.724429e+001	1.330400e-001	-2.493115e-004
4.500321e+002	-8.724443e+001	1.329830e-001	-2.492992e-004
4.506321e+002	-8.724458e+001	1.329264e-001	-2.492871e-004
4.512321e+002	-8.724472e+001	1.328701e-001	-2.492751e-004
4.518321e+002	-8.724487e+001	1.328141e-001	-2.492633e-004
4.524321e+002	-8.724501e+001	1.327584e-001	-2.492516e-004
4.530321e+002	-8.724515e+001	1.327031e-001	-2.492400e-004
4.536321e+002	-8.724529e+001	1.326481e-001	-2.492286e-004
4.542321e+002	-8.724542e+001	1.325934e-001	-2.492172e-004
4.548321e+002	-8.724556e+001	1.325390e-001	-2.492060e-004
4.554321e+002	-8.724569e+001	1.324850e-001	-2.491950e-004
4.560321e+002	-8.724582e+001	1.324313e-001	-2.491840e-004
4.566320e+002	-8.724595e+001	1.323778e-001	-2.491732e-004
4.572320e+002	-8.724608e+001	1.323248e-001	-2.491625e-004
4.578320e+002	-8.724621e+001	1.322720e-001	-2.491520e-004
4.584320e+002	-8.724634e+001	1.322195e-001	-2.491415e-004
4.590320e+002	-8.724646e+001	1.321673e-001	-2.491312e-004
4.596320e+002	-8.724659e+001	1.321155e-001	-2.491210e-004
4.602320e+002	-8.724671e+001	1.320640e-001	-2.491109e-004
4.608320e+002	-8.724683e+001	1.320127e-001	-2.491010e-004
4.614320e+002	-8.724695e+001	1.319618e-001	-2.490911e-004
4.620320e+002	-8.724706e+001	1.319112e-001	-2.490814e-004
4.626320e+002	-8.724718e+001	1.318608e-001	-2.490718e-004
4.632320e+002	-8.724729e+001	1.318108e-001	-2.490623e-004
4.638320e+002	-8.724741e+001	1.317611e-001	-2.490529e-004
4.644320e+002	-8.724752e+001	1.317116e-001	-2.490436e-004
4.650320e+002	-8.724763e+001	1.316625e-001	-2.490345e-004
4.656320e+002	-8.724774e+001	1.316137e-001	-2.490254e-004
4.662320e+002	-8.724785e+001	1.315651e-001	-2.490165e-004
4.668320e+002	-8.724795e+001	1.315168e-001	-2.490077e-004
4.674320e+002	-8.724806e+001	1.314689e-001	-2.489990e-004
4.680320e+002	-8.724816e+001	1.314212e-001	-2.489904e-004
4.686320e+002	-8.724827e+001	1.313738e-001	-2.489819e-004
4.692320e+002	-8.724837e+001	1.313267e-001	-2.489735e-004
4.698320e+002	-8.724847e+001	1.312798e-001	-2.489652e-004
4.704320e+002	-8.724857e+001	1.312333e-001	-2.489570e-004
4.710320e+002	-8.724866e+001	1.311870e-001	-2.489489e-004
4.716320e+002	-8.724876e+001	1.311410e-001	-2.489410e-004
4.722320e+002	-8.724885e+001	1.310953e-001	-2.489331e-004
4.728320e+002	-8.724895e+001	1.310499e-001	-2.489253e-004
4.734320e+002	-8.724904e+001	1.310048e-001	-2.489177e-004
4.740320e+002	-8.724913e+001	1.309599e-001	-2.489101e-004
4.746320e+002	-8.724922e+001	1.309153e-001	-2.489026e-004
4.752320e+002	-8.724931e+001	1.308709e-001	-2.488953e-004
4.758319e+002	-8.724940e+001	1.308268e-001	-2.488880e-004
4.764319e+002	-8.724949e+001	1.307830e-001	-2.488808e-004
4.770319e+002	-8.724957e+001	1.307395e-001	-2.488738e-004
4.776319e+002	-8.724966e+001	1.306962e-001	-2.488668e-004
4.782319e+002	-8.724974e+001	1.306532e-001	-2.488599e-004
4.788319e+002	-8.724982e+001	1.306105e-001	-2.488531e-004
4.794319e+002	-8.724990e+001	1.305680e-001	-2.488464e-004
4.800319e+002	-8.724998e+001	1.305258e-001	-2.488399e-004
4.806319e+002	-8.725006e+001	1.304838e-001	-2.488333e-004
4.812319e+002	-8.725014e+001	1.304421e-001	-2.488269e-004
4.818319e+002	-8.725021e+001	1.304007e-001	-2.488206e-004
4.824319e+002	-8.725029e+001	1.303595e-001	-2.488144e-004
4.830319e+002	-8.725036e+001	1.303186e-001	-2.488082e-004
4.836319e+002	-8.725044e+001	1.302779e-001	-2.488022e-004
4.842319e+002	-8.725051e+001	1.302374e-001	-2.487962e-004
4.848319e+002	-8.725058e+001	1.301973e-001	-2.487903e-004
4.854319e+002	-8.725065e+001	1.301573e-001	-2.487845e-004
4.860319e+002	-8.725072e+001	1.301176e-001	-2.487788e-004
4.866319e+002	-8.725079e+001	1.300782e-001	-2.487732e-004
4.872319e+002	-8.725085e+001	1.300390e-001	-2.487677e-004
4.878319e+002	-8.725092e+001	1.300000e-001	-2.487622e-004
4.884319e+002	-8.725098e+001	1.299613e-001	-2.487569e-004
4.890319e+002	-8.725105e+001	1.299229e-001	-2.487516e-004
4.896319e+002	-8.725111e+001	1.298846e-001	-2.487464e-004
4.902319e+002	-8.725117e+001	1.298466e-001	-2.487413e-004
4.908319e+002	-8.725123e+001	1.298089e-001	-2.487362e-004
4.914319e+002	-8.725129e+001	1.297714e-001	-2.487313e-004
4.920319e+002	-8.725135e+001	1.297341e-001	-2.487264e-004
4.926319e+002	-8.725141e+001	1.296970e-001	-2.487216e-004
4.932319e+002	-8.725147e+001	1.296602e-001	-2.487169e-004
4.938319e+002	-8.725152e+001	1.296236e-001	-2.487122e-004
4.944319e+002	-8.725158e+001	1.295873e-001	-2.487076e-004
4.950319e+002	-8.725163e+001	1.295511e-001	-2.487031e-004
4.956319e+002	-8.725169e+001	1.295152e-001	-2.486987e-004
4.962319e+002	-8.725174e+001	1.294796e-001	-2.486944e-004
4.968319e+002	-8.725179e+001	1.294441e-001	-2.486901e-004
4.974319e+002	-8.725184e+001	1.294089e-001	-2.486859e-004
4.980319e+002	-8.725189e+001	1.293739e-001	-2.486818e-004
4.986319e+002	-8.725194e+001	1.293391e-001	-2.486778e-004
4.992319e+002	-8.725199e+001	1.293046e-001	-2.486738e-004
4.998319e+002	-8.725203e+001	1.292702e-001	-2.486699e-004
5.004319e+002	-8.725208e+001	1.292361e-001	-2.486660e-004
5.010319e+002	-8.725213e+001	1.292022e-001	-2.486623e-004
5.016319e+002	-8.725217e+001	1.291685e-001	-2.486586e-004
5.022319e+002	-8.725221e+001	1.291351e-001	-2.486550e-004
5.028319e+002	-8.725226e+001	1.291018e-001	-2.486514e-004
5.034319e+002	-8.725230e+001	1.290688e-001	-2.486479e-004
5.040319e+002	-8.725234e+001	1.290359e-001	-2.486445e-004
5.046319e+002	-8.725238e+001	1.290033e-001	-2.486411e-004
5.052319e+002	-8.725242e+001	1.289709e-001	-2.486379e-004
5.058319e+002	-8.725246e+001	1.289387e-001	-2.486346e-004
5.064319e+002	-8.725250e+001	1.289067e-001	-2.486315e-004
5.070319e+002	-8.725254e+001	1.288749e-001	-2.486284e-004
5.076319e+002	-8.725257e+001	1.288433e-001	-2.486254e-004
5.082319e+002	-8.725261e+001	1.288119e-001	-2.486224e-004
5.088319e+002	-8.725264e+001	1.287808e-001	-2.486195e-004
5.094319e+002	-8.725268e+001	1.287498e-001	-2.486167e-004
5.100319e+002	-8.725271e+001	1.287190e-001	-2.486139e-004
5.106319e+002	-8.725274e+001	1.286884e-001	-2.486112e-004
5.112319e+002	-8.725277e+001	1.286581e-001	-2.486085e-004
5.118319e+002	-8.725281e+001	1.286279e-001	-2.486059e-004
5.124319e+002	-8.725284e+001	1.285979e-001	-2.486034e-004
5.130319e+002	-8.725287e+001	1.285681e-001	-2.486009e-004
5.136319e+002	-8.725290e+001	1.285385e-001	-2.485985e-004
5.142319e+002	-8.725292e+001	1.285091e-001	-2.485961e-004
5.148319e+002	-8.725295e+001	1.284799e-001	-2.485938e-004
5.154319e+002	-8.725298e+001	1.284509e-001	-2.485916e-004
5.160319e+002	-8.725301e+001	1.284221e-001	-2.485894e-004
5.166319e+002	-8.725303e+001	1.283934e-001	-2.485873e-004
5.172319e+002	-8.725306e+001	1.283650e-001	-2.485852e-004
5.178319e+002	-8.725308e+001	1.283367e-001	-2.485832e-004
5.184319e+002	-8.725310e+001	1.283087e-001	-2.485812e-004
5.190319e+002	-8.725313e+001	1.282808e-001	-2.485793e-004
5.196319e+002	-8.725315e+001	1.282531e-001	-2.485774e-004
5.202319e+002	-8.725317e+001	1.282256e-001	-2.485756e-004
5.208319e+002	-8.725319e+001	1.281982e-001	-2.485739e-004
5.214319e+002	-8.725321e+001	1.281711e-001	-2.485722e-004
5.220319e+002	-8.725323e+001	1.281441e-001	-2.485705e-004
5.226319e+002	-8.725325e+001	1.281173e-001	-2.485689e-004
5.232319e+002	-8.725327e+001	1.280907e-001	-2.485674e-004
5.238319e+002	-8.725329e+001	1.280643e-001	-2.485659e-004
5.244318e+002	-8.725331e+001	1.280380e-001	-2.485645e-004
5.250318e+002	-8.725332e+001	1.280119e-001	-2.485631e-004
5.256318e+002	-8.725334e+001	1.279860e-001	-2.485617e-004
5.262318e+002	-8.725335e+001	1.279603e-001	-2.485604e-004
5.268318e+002	-8.725337e+001	1.279347e-001	-2.485592e-004
5.274318e+002	-8.725338e+001	1.279093e-001	-2.485580e-004
5.280318e+002	-8.725340e+001	1.278841e-001	-2.485568e-004
5.286318e+002	-8.725341e+001	1.278590e-001	-2.485557e-004
5.292318e+002	-8.725342e+001	1.278341e-001	-2.485547e-004
5.298318e+002	-8.725343e+001	1.278094e-001	-2.485537e-004
5.304318e+002	-8.725345e+001	1.277849e-001	-2.485527e-004
5.310318e+002	-8.725346e+001	1.277605e-001	-2.485518e-004
5.316318e+002	-8.725347e+001	1.277363e-001	-2.485509e-004
5.322318e+002	-8.725348e+001	1.277122e-001	-2.485501e-004
5.328318e+002	-8.725349e+001	1.276884e-001	-2.485493e-004
5.334318e+002	-8.725350e+001	1.276646e-001	-2.485485e-004
5.340318e+002	-8.725350e+001	1.276411e-001	-2.485478e-004
5.346318e+002	-8.725351e+001	1.276177e-001	-2.485472e-004
5.352318e+002	-8.725352e+001	1.275944e-001	-2.485466e-004
5.358318e+002	-8.725353e+001	1.275714e-001	-2.485460e-004
5.364318e+002	-8.725353e+001	1.275484e-001	-2.485455e-004
5.370318e+002	-8.725354e+001	1.275257e-001	-2.485450e-004
5.376318e+002	-8.725354e+001	1.275031e-001	-2.485445e-004
5.382318e+002	-8.725355e+001	1.274806e-001	-2.485441e-004
5.388318e+002	-8.725355e+001	1.274583e-001	-2.485438e-004
5.394318e+002	-8.725356e+001	1.274362e-001	-2.485434e-004
5.400318e+002	-8.725356e+001	1.274142e-001	-2.485431e-004
5.406318e+002	-8.725356e+001	1.273923e-001	-2.485429e-004
5.412318e+002	-8.725357e+001	1.273706e-001	-2.485427e-004
5.418318e+002	-8.725357e+001	1.273491e-001	-2.485425e-004
5.424318e+002	-8.725357e+001	1.273277e-001	-2.485424e-004
5.430318e+002	-8.725357e+001	1.273065e-001	-2.485423e-004
5.436318e+002	-8.725357e+001	1.272854e-001	-2.485422e-004
5.442318e+002	-8.725357e+001	1.272645e-001	-2.485422e-004
5.448318e+002	-8.725357e+001	1.272437e-001	-2.485422e-004
5.454318e+002	-8.725357e+001	1.272230e-001	-2.485422e-004
5.460318e+002	-8.725357e+001	1.272025e-001	-2.485423e-004
5.466318e+002	-8.725357e+001	1.271822e-001	-2.485424e-004
5.472318e+002	-8.725357e+001	1.271619e-001	-2.485426e-004
5.478318e+002	-8.725356e+001	1.271419e-001	-2.485428e-004
5.484318e+002	-8.725356e+001	1.271219e-001	-2.485430e-004
5.490318e+002	-8.725356e+001	1.271021e-001	-2.485433e-004
5.496318e+002	-8.725355e+001	1.270825e-001	-2.485436e-004
5.502318e+002	-8.725355e+001	1.270630e-001	-2.485439e-004
5.508318e+002	-8.725354e+001	1.270436e-001	-2.485442e-004
5.514318e+002	-8.725354e+001	1.270244e-001	-2.485446e-004
5.520318e+002	-8.725353e+001	1.270053e-001	-2.485450e-004
5.526318e+002	-8.725353e+001	1.269863e-001	-2.485455e-004
5.532318e+002	-8.725352e+001	1.269675e-001	-2.485460e-004
5.538318e+002	-8.725352e+001	1.269488e-001	-2.485465e-004
5.544318e+002	-8.725351e+001	1.269302e-001	-2.485470e-004
5.550318e+002	-8.725350e+001	1.269118e-001	-2.485476e-004
5.556318e+002	-8.725350e+001	1.268935e-001	-2.485482e-004
5.562318e+002	-8.725349e+001	1.268754e-001	-2.485489e-004
5.568318e+002	-8.725348e+001	1.268573e-001	-2.485495e-004
5.574318e+002	-8.725347e+001	1.268394e-001	-2.485502e-004
5.580318e+002	-8.725346e+001	1.268217e-001	-2.485509e-004
5.586318e+002	-8.725345e+001	1.268040e-001	-2.485517e-004
5.592318e+002	-8.725344e+001	1.267865e-001	-2.485525e-004
5.598318e+002	-8.725343e+001	1.267691e-001	-2.485533e-004
5.604318e+002	-8.725342e+001	1.267519e-001	-2.485541e-004
5.610318e+002	-8.725341e+001	1.267347e-001	-2.485550e-004
5.616318e+002	-8.725340e+001	1.267177e-001	-2.485559e-004
5.622318e+002	-8.725339e+001	1.267008e-001	-2.485568e-004
5.628318e+002	-8.725338e+001	1.266841e-001	-2.485577e-004
5.634318e+002	-8.725337e+001	1.266674e-001	-2.485587e-004
5.640318e+002	-8.725335e+001	1.266509e-001	-2.485597e-004
5.646318e+002	-8.725334e+001	1.266345e-001	-2.485607e-004
5.652318e+002	-8.725333e+001	1.266183e-001	-2.485618e-004
5.658318e+002	-8.725332e+001	1.266021e-001	-2.485629e-004
5.664318e+002	-8.725330e+001	1.265861e-001	-2.485640e-004
5.670318e+002	-8.725329e+001	1.265701e-001	-2.485651e-004
5.676318e+002	-8.725327e+001	1.265544e-001	-2.485662e-004
5.682318e+002	-8.725326e+001	1.265387e-001	-2.485674e-004
5.688318e+002	-8.725325e+001	1.265231e-001	-2.485686e-004
5.694318e+002	-8.725323e+001	1.265077e-001	-2.485698e-004
5.700318e+002	-8.725322e+001	1.264923e-001	-2.485711e-004
5.706318e+002	-8.725320e+001	1.264771e-001	-2.485723e-004
5.712318e+002	-8.725318e+001	1.264620e-001	-2.485736e-004
5.718318e+002	-8.725317e+001	1.264470e-001	-2.485749e-004
5.724318e+002	-8.725315e+001	1.264321e-001	-2.485763e-004
5.730318e+002	-8.725314e+001	1.264174e-001	-2.485776e-004
5.736318e+002	-8.725312e+001	1.264027e-001	-2.485790e-004
5.742318e+002	-8.725310e+001	1.263882e-001	-2.485804e-004
5.748318e+002	-8.725308e+001	1.263737e-001	-2.485818e-004
5.754318e+002	-8.725307e+001	1.263594e-001	-2.485832e-004
5.760318e+002	-8.725305e+001	1.263452e-001	-2.485847e-004
5.766318e+002	-8.725303e+001	1.263311e-001	-2.485862e-004
5.772318e+002	-8.725301e+001	1.263171e-001	-2.485877e-004
5.778318e+002	-8.725299e+001	1.263032e-001	-2.485892e-004
5.784318e+002	-8.725298e+001	1.262894e-001	-2.485907e-004
5.790318e+002	-8.725296e+001	1.262757e-001	-2.485923e-004
5.796318e+002	-8.725294e+001	1.262622e-001	-2.485939e-004
5.802318e+002	-8.725292e+001	1.262487e-001	-2.485955e-004
5.808318e+002	-8.725290e+001	1.262353e-001	-2.485971e-004
5.814318e+002	-8.725288e+001	1.262221e-001	-2.485987e-004
5.820318e+002	-8.725286e+001	1.262089e-001	-2.486004e-004
5.826318e+002	-8.725284e+001	1.261958e-001	-2.486021e-004
5.832318e+002	-8.725282e+001	1.261829e-001	-2.486037e-004
5.838318e+002	-8.725280e+001	1.261700e-001	-2.486054e-004
5.844318e+002	-8.725278e+001	1.261573e-001	-2.486072e-004
5.850318e+002	-8.725275e+001	1.261446e-001	-2.486089e-004
5.856318e+002	-8.725273e+001	1.261320e-001	-2.486107e-004
5.862318e+002	-8.725271e+001	1.261196e-001	-2.486124e-004
5.868318e+002	-8.725269e+001	1.261072e-001	-2.486142e-004
5.874318e+002	-8.725267e+001	1.260949e-001	-2.486160e-004
5.880318e+002	-8.725265e+001	1.260828e-001	-2.486179e-004
5.886318e+002	-8.725262e+001	1.260707e-001	-2.486197e-004
5.892318e+002	-8.725260e+001	1.260587e-001	-2.486216e-004
5.898318e+002	-8.725258e+001	1.260468e-001	-2.486234e-004
5.904318e+002	-8.725255e+001	1.260350e-001	-2.486253e-004
5.910318e+002	-8.725253e+001	1.260233e-001	-2.486272e-004
5.916318e+002	-8.725251e+001	1.260117e-001	-2.486291e-004
5.922318e+002	-8.725249e+001	1.260002e-001	-2.486311e-004
5.928318e+002	-8.725246e+001	1.259888e-001	-2.486330e-004
5.934318e+002	-8.725244e+001	1.259775e-001	-2.486350e-004
5.940318e+002	-8.725241e+001	1.259662e-001	-2.486369e-004
5.946318e+002	-8.725239e+001	1.259551e-001	-2.486389e-004
5.952318e+002	-8.725237e+001	1.259440e-001	-2.486409e-004
5.958318e+002	-8.725234e+001	1.259331e-001	-2.486429e-004
5.964318e+002	-8.725232e+001	1.259222e-001	-2.486450e-004
5.970318e+002	-8.725229e+001	1.259114e-001	-2.486470e-004
5.976318e+002	-8.725227e+001	1.259007e-001	-2.486490e-004
5.982318e+002	-8.725224e+001	1.258901e-001	-2.486511e-004
5.988318e+002	-8.725222e+001	1.258796e-001	-2.486532e-004
5.994318e+002	-8.725219e+001	1.258691e-001	-2.486553e-004
6.000318e+002	-8.725216e+001	1.258587e-001	-2.486574e-004
6.006318e+002	-8.725214e+001	1.258485e-001	-2.486595e-004
6.012318e+002	-8.725211e+001	1.258383e-001	-2.486616e-004
6.018318e+002	-8.725209e+001	1.258282e-001	-2.486638e-004
6.024318e+002	-8.725206e+001	1.258182e-001	-2.486659e-004
6.030318e+002	-8.725204e+001	1.258082e-001	-2.486681e-004
6.036318e+002	-8.725201e+001	1.257984e-001	-2.486702e-004
6.042318e+002	-8.725198e+001	1.257886e-001	-2.486724e-004
6.048318e+002	-8.725196e+001	1.257789e-001	-2.486746e-004
6.054318e+002	-8.725193e+001	1.257693e-001	-2.486768e-004
6.060318e+002	-8.725190e+001	1.257597e-001	-2.486790e-004
6.066318e+002	-8.725187e+001	1.257503e-001	-2.486812e-004
6.072318e+002	-8.725185e+001	1.257409e-001	-2.486835e-004
6.078318e+002	-8.725182e+001	1.257316e-001	-2.486857e-004
6.084318e+002	-8.725179e+001	1.257224e-001	-2.486880e-004
6.090318e+002	-8.725177e+001	1.257133e-001	-2.486902e-004
6.096318e+002	-8.725174e+001	1.257042e-001	-2.486925e-004
6.102318e+002	-8.725171e+001	1.256952e-001	-2.486948e-004
6.108318e+002	-8.725168e+001	1.256863e-001	-2.486971e-004
6.114318e+002	-8.725165e+001	1.256775e-001	-2.486994e-004
6.120318e+002	-8.725163e+001	1.256687e-001	-2.487017e-004
6.126318e+002	-8.725160e+001	1.256600e-001	-2.487040e-004
6.132318e+002	-8.725157e+001	1.256514e-001	-2.487063e-004
6.138318e+002	-8.725154e+001	1.256429e-001	-2.487086e-004
6.144318e+002	-8.725151e+001	1.256344e-001	-2.487110e-004
6.150318e+002	-8.725149e+001	1.256260e-001	-2.487133e-004
6.156318e+002	-8.725146e+001	1.256177e-001	-2.487157e-004
6.162318e+002	-8.725143e+001	1.256095e-001	-2.487180e-004
6.168318e+002	-8.725140e+001	1.256013e-001	-2.487204e-004
6.174318e+002	-8.725137e+001	1.255932e-001	-2.487228e-004
6.180318e+002	-8.725134e+001	1.255852e-001	-2.487252e-004
6.186318e+002	-8.725131e+001	1.255772e-001	-2.487276e-004
6.192318e+002	-8.725128e+001	1.255693e-001	-2.487299e-004
6.198318e+002	-8.725125e+001	1.255615e-001	-2.487324e-004
6.204318e+002	-8.725122e+001	1.255537e-001	-2.487348e-004
6.210318e+002	-8.725120e+001	1.255460e-001	-2.487372e-004
6.216318e+002	-8.725117e+001	1.255384e-001	-2.487396e-004
6.222318e+002	-8.725114e+001	1.255309e-001	-2.487420e-004
6.228318e+002	-8.725111e+001	1.255234e-001	-2.487445e-004
6.234318e+002	-8.725108e+001	1.255160e-001	-2.487469e-004
6.240318e+002	-8.725105e+001	1.255086e-001	-2.487494e-004
6.246318e+002	-8.725102e+001	1.255013e-001	-2.487518e-004
6.252318e+002	-8.725099e+001	1.254941e-001	-2.487543e-004
6.258318e+002	-8.725096e+001	1.254870e-001	-2.487567e-004
6.264318e+002	-8.725093e+001	1.254799e-001	-2.487592e-004
6.270318e+002	-8.725090e+001	1.254729e-001	-2.487617e-004
6.276318e+002	-8.725087e+001	1.254659e-001	-2.487642e-004
6.282318e+002	-8.725084e+001	1.254590e-001	-2.487666e-004
6.288318e+002	-8.725081e+001	1.254522e-001	-2.487691e-004
6.294318e+002	-8.725078e+001	1.254454e-001	-2.487716e-004
6.300318e+002	-8.725075e+001	1.254387e-001	-2.487741e-004
6.306318e+002	-8.725072e+001	1.254320e-001	-2.487766e-004
6.312318e+002	-8.725069e+001	1.254255e-001	-2.487791e-004
6.318318e+002	-8.725066e+001	1.254189e-001	-2.487816e-004
6.324318e+002	-8.725063e+001	1.254125e-001	-2.487842e-004
6.330318e+002	-8.725059e+001	1.254061e-001	-2.487867e-004
6.336318e+002	-8.725056e+001	1.253997e-001	-2.487892e-004
6.342318e+002	-8.725053e+001	1.253934e-001	-2.487917e-004
6.348318e+002	-8.725050e+001	1.253872e-001	-2.487943e-004
6.354318e+002	-8.725047e+001	1.253810e-001	-2.487968e-004
6.360318e+002	-8.725044e+001	1.253749e-001	-2.487993e-004
6.366318e+002	-8.725041e+001	1.253689e-001	-2.488019e-004
6.372318e+002	-8.725038e+001	1.253629e-001	-2.488044e-004
6.378318e+002	-8.725035e+001	1.253569e-001	-2.488069e-004
6.384318e+002	-8.725032e+001	1.253510e-001	-2.488095e-004
6.390318e+002	-8.725029e+001	1.253452e-001	-2.488120e-004
6.396318e+002	-8.725026e+001	1.253394e-001	-2.488146e-004
6.402318e+002	-8.725022e+001	1.253337e-001	-2.488172e-004
6.408318e+002	-8.725019e+001	1.253281e-001	-2.488197e-004
6.414318e+002	-8.725016e+001	1.253225e-001	-2.488223e-004
6.420318e+002	-8.725013e+001	1.253169e-001	-2.488248e-004
6.426318e+002	-8.725010e+001	1.253114e-001	-2.488274e-004
6.432318e+002	-8.725007e+001	1.253060e-001	-2.488300e-004
6.438318e+002	-8.725004e+001	1.253006e-001	-2.488325e-004
6.444318e+002	-8.725001e+001	1.252952e-001	-2.488351e-004
6.450318e+002	-8.724998e+001	1.252899e-001	-2.488377e-004
6.456318e+002	-8.724994e+001	1.252847e-001	-2.488403e-004
6.462318e+002	-8.724991e+001	1.252795e-001	-2.488428e-004
6.468318e+002	-8.724988e+001	1.252744e-001	-2.488454e-004
6.474318e+002	-8.724985e+001	1.252693e-001	-2.488480e-004
6.480318e+002	-8.724982e+001	1.252643e-001	-2.488506e-004
6.486318e+002	-8.724979e+001	1.252593e-001	-2.488532e-004
6.492318e+002	-8.724976e+001	1.252544e-001	-2.488557e-004
6.498318e+002	-8.724973e+001	1.252495e-001	-2.488583e-004
6.504318e+002	-8.724969e+001	1.252447e-001	-2.488609e-004
6.510318e+002	-8.724966e+001	1.252399e-001	-2.488635e-004
6.516318e+002	-8.724963e+001	1.252352e-001	-2.488661e-004
6.522318e+002	-8.724960e+001	1.252305e-001	-2.488687e-004
6.528318e+002	-8.724957e+001	1.252258e-001	-2.488712e-004
6.534318e+002	-8.724954e+001	1.252212e-001	-2.488738e-004
6.540318e+002	-8.724951e+001	1.252167e-001	-2.488764e-004
6.546318e+002	-8.724947e+001	1.252122e-001	-2.488790e-004
6.552318e+002	-8.724944e+001	1.252078e-001	-2.488816e-004
6.558318e+002	-8.724941e+001	1.252034e-001	-2.488842e-004
6.564318e+002	-8.724938e+001	1.251990e-001	-2.488868e-004
6.570318e+002	-8.724935e+001	1.251947e-001	-2.488894e-004
6.576318e+002	-8.724932e+001	1.251904e-001	-2.488919e-004
6.582318e+002	-8.724929e+001	1.251862e-001	-2.488945e-004
6.588318e+002	-8.724925e+001	1.251820e-001	-2.488971e-004
6.594318e+002	-8.724922e+001	1.251779e-001	-2.488997e-004
6.600318e+002	-8.724919e+001	1.251738e-001	-2.489023e-004
6.606318e+002	-8.724916e+001	1.251698e-001	-2.489049e-004
6.612318e+002	-8.724913e+001	1.251658e-001	-2.489075e-004
6.618318e+002	-8.724910e+001	1.251618e-001	-2.489100e-004
6.624318e+002	-8.724907e+001	1.251579e-001	-2.489126e-004
6.630318e+002	-8.724904e+001	1.251540e-001	-2.489152e-004
6.636318e+002	-8.724900e+001	1.251502e-001	-2.489178e-004
6.642318e+002	-8.724897e+001	1.251464e-001	-2.489204e-004
6.648318e+002	-8.724894e+001	1.251427e-001	-2.489230e-004
6.654318e+002	-8.724891e+001	1.251390e-001	-2.489255e-004
6.660318e+002	-8.724888e+001	1.251353e-001	-2.489281e-004
6.666318e+002	-8.724885e+001	1.251317e-001	-2.489307e-004
6.672318e+002	-8.724882e+001	1.251281e-001	-2.489333e-004
6.678318e+002	-8.724879e+001	1.251246e-001	-2.489358e-004
6.684318e+002	-8.724875e+001	1.251211e-001	-2.489384e-004
6.690318e+002	-8.724872e+001	1.251176e-001	-2.489410e-004
6.696318e+002	-8.724869e+001	1.251142e-001	-2.489435e-004
6.702318e+002	-8.724866e+001	1.251108e-001	-2.489461e-004
6.708318e+002	-8.724863e+001	1.251075e-001	-2.489487e-004
6.714318e+002	-8.724860e+001	1.251041e-001	-2.489512e-004
6.720318e+002	-8.724857e+001	1.251009e-001	-2.489538e-004
6.726318e+002	-8.724854e+001	1.250976e-001	-2.489564e-004
6.732318e+002	-8.724851e+001	1.250945e-001	-2.489589e-004
6.738318e+002	-8.724847e+001	1.250913e-001	-2.489615e-004
6.744318e+002	-8.724844e+001	1.250882e-001	-2.489640e-004
6.750318e+002	-8.724841e+001	1.250851e-001	-2.489666e-004
6.756318e+002	-8.724838e+001	1.250820e-001	-2.489691e-004
6.762318e+002	-8.724835e+001	1.250790e-001	-2.489717e-004
6.768318e+002	-8.724832e+001	1.250761e-001	-2.489742e-004
6.774318e+002	-8.724829e+001	1.250731e-001	-2.489768e-004
6.780318e+002	-8.724826e+001	1.250702e-001	-2.489793e-004
6.786318e+002	-8.724823e+001	1.250674e-001	-2.489818e-004
6.792318e+002	-8.724820e+001	1.250645e-001	-2.489844e-004
6.798318e+002	-8.724817e+001	1.250617e-001	-2.489869e-004
6.804318e+002	-8.724814e+001	1.250590e-001	-2.489894e-004
6.810318e+002	-8.724811e+001	1.250562e-001	-2.489920e-004
6.816318e+002	-8.724807e+001	1.250535e-001	-2.489945e-004
6.822318e+002	-8.724804e+001	1.250509e-001	-2.489970e-004
6.828318e+002	-8.724801e+001	1.250482e-001	-2.489995e-004
6.834318e+002	-8.724798e+001	1.250456e-001	-2.490020e-004
6.840318e+002	-8.724795e+001	1.250431e-001	-2.490045e-004
6.846318e+002	-8.724792e+001	1.250406e-001	-2.490070e-004
6.852318e+002	-8.724789e+001	1.250381e-001	-2.490095e-004
6.858318e+002	-8.724786e+001	1.250356e-001	-2.490120e-004
6.864318e+002	-8.724783e+001	1.250332e-001	-2.490145e-004
6.870318e+002	-8.724780e+001	1.250308e-001	-2.490170e-004
6.876318e+002	-8.724777e+001	1.250284e-001	-2.490195e-004
6.882318e+002	-8.724774e+001	1.250260e-001	-2.490220e-004
6.888318e+002	-8.724771e+001	1.250237e-001	-2.490245e-004
6.894318e+002	-8.724768e+001	1.250215e-001	-2.490270e-004
6.900318e+002	-8.724765e+001	1.250192e-001	-2.490295e-004
6.906318e+002	-8.724762e+001	1.250170e-001	-2.490319e-004
6.912318e+002	-8.724759e+001	1.250148e-001	-2.490344e-004
6.918318e+002	-8.724756e+001	1.250126e-001	-2.490369e-004
6.924318e+002	-8.724753e+001	1.250105e-001	-2.490393e-004
6.930318e+002	-8.724750e+001	1.250084e-001	-2.490418e-004
6.936318e+002	-8.724747e+001	1.250063e-001	-2.490442e-004
6.942318e+002	-8.724744e+001	1.250043e-001	-2.490467e-004
6.948318e+002	-8.724741e+001	1.250023e-001	-2.490491e-004
6.954318e+002	-8.724738e+001	1.250003e-001	-2.490516e-004
6.960318e+002	-8.724735e+001	1.249983e-001	-2.490540e-004
6.966318e+002	-8.724732e+001	1.249964e-001	-2.490565e-004
6.972318e+002	-8.724729e+001	1.249945e-001	-2.490589e-004
6.978318e+002	-8.724727e+001	1.249926e-001	-2.490613e-004
6.984318e+002	-8.724724e+001	1.249908e-001	-2.490637e-004
6.990318e+002	-8.724721e+001	1.249890e-001	-2.490662e-004
6.996318e+002	-8.724718e+001	1.249872e-001	-2.490686e-004
7.002318e+002	-8.724715e+001	1.249854e-001	-2.490710e-004
7.008318e+002	-8.724712e+001	1.249837e-001	-2.490734e-004
7.014318e+002	-8.724709e+001	1.249820e-001	-2.490758e-004
7.020318e+002	-8.724706e+001	1.249803e-001	-2.490782e-004
7.026318e+002	-8.724703e+001	1.249786e-001	-2.490806e-004
7.032318e+002	-8.724700e+001	1.249770e-001	-2.490830e-004
7.038318e+002	-8.724697e+001	1.249753e-001	-2.490853e-004
7.044318e+002	-8.724695e+001	1.249738e-001	-2.490877e-004
7.050318e+002	-8.724692e+001	1.249722e-001	-2.490901e-004
7.056318e+002	-8.724689e+001	1.249707e-001	-2.490925e-004
7.062318e+002	-8.724686e+001	1.249691e-001	-2.490948e-004
7.068318e+002	-8.724683e+001	1.249677e-001	-2.490972e-004
7.074318e+002	-8.724680e+001	1.249662e-001	-2.490996e-004
7.080318e+002	-8.724677e+001	1.249648e-001	-2.491019e-004
7.086318e+002	-8.724675e+001	1.249633e-001	-2.491042e-004
7.092318e+002	-8.724672e+001	1.249619e-001	-2.491066e-004
7.098318e+002	-8.724669e+001	1.249606e-001	-2.491089e-004
7.104318e+002	-8.724666e+001	1.249592e-001	-2.491113e-004
7.110318e+002	-8.724663e+001	1.249579e-001	-2.491136e-004
7.116318e+002	-8.724660e+001	1.249566e-001	-2.491159e-004
7.122318e+002	-8.724658e+001	1.249553e-001	-2.491182e-004
7.128318e+002	-8.724655e+001	1.249541e-001	-2.491205e-004
7.134318e+002	-8.724652e+001	1.249528e-001	-2.491228e-004
7.140318e+002	-8.724649e+001	1.249516e-001	-2.491251e-004
7.146318e+002	-8.724646e+001	1.249504e-001	-2.491274e-004
7.152318e+002	-8.724644e+001	1.249493e-001	-2.491297e-004
7.158318e+002	-8.724641e+001	1.249481e-001	-2.491320e-004
7.164318e+002	-8.724638e+001	1.249470e-001	-2.491343e-004
7.170318e+002	-8.724635e+001	1.249459e-001	-2.491366e-004
7.176318e+002	-8.724633e+001	1.249448e-001	-2.491388e-004
7.182318e+002	-8.724630e+001	1.249437e-001	-2.491411e-004
7.188318e+002	-8.724627e+001	1.249427e-001	-2.491434e-004
7.194318e+002	-8.724624e+001	1.249417e-001	-2.491456e-004
7.200318e+002	-8.724622e+001	1.249407e-001	-2.491479e-004
7.206318e+002	-8.724619e+001	1.249397e-001	-2.491501e-004
7.212318e+002	-8.724616e+001	1.249387e-001	-2.491524e-004
7.218318e+002	-8.724614e+001	1.249378e-001	-2.491546e-004
7.224318e+002	-8.724611e+001	1.249368e-001	-2.491568e-004
7.230318e+002	-8.724608e+001	1.249359e-001	-2.491590e-004
7.236318e+002	-8.724605e+001	1.249351e-001	-2.491613e-004
7.242318e+002	-8.724603e+001	1.249342e-001	-2.491635e-004
7.248318e+002	-8.724600e+001	1.249333e-001	-2.491657e-004
7.254318e+002	-8.724597e+001	1.249325e-001	-2.491679e-004
7.260318e+002	-8.724595e+001	1.249317e-001	-2.491701e-004
7.266318e+002	-8.724592e+001	1.249309e-001	-2.491723e-004
7.272318e+002	-8.724590e+001	1.249301e-001	-2.491744e-004
7.278318e+002	-8.724587e+001	1.249294e-001	-2.491766e-004
7.284318e+002	-8.724584e+001	1.249286e-001	-2.491788e-004
7.290318e+002	-8.724582e+001	1.249279e-001	-2.491810e-004
7.296318e+002	-8.724579e+001	1.249272e-001	-2.491831e-004
7.302318e+002	-8.724576e+001	1.249265e-001	-2.491853e-004
7.308318e+002	-8.724574e+001	1.249258e-001	-2.491874e-004
7.314318e+002	-8.724571e+001	1.249252e-001	-2.491896e-004
7.320318e+002	-8.724569e+001	1.249246e-001	-2.491917e-004
7.326318e+002	-8.724566e+001	1.249239e-001	-2.491938e-004
7.332318e+002	-8.724563e+001	1.249233e-001	-2.491960e-004
7.338318e+002	-8.724561e+001	1.249228e-001	-2.491981e-004
7.344318e+002	-8.724558e+001	1.249222e-001	-2.492002e-004
7.350318e+002	-8.724556e+001	1.249216e-001	-2.492023e-004
7.356318e+002	-8.724553e+001	1.249211e-001	-2.492044e-004
7.362318e+002	-8.724551e+001	1.249206e-001	-2.492065e-004
7.368318e+002	-8.724548e+001	1.249201e-001	-2.492086e-004
7.374318e+002	-8.724546e+001	1.249196e-001	-2.492107e-004
7.380318e+002	-8.724543e+001	1.249191e-001	-2.492128e-004
7.386318e+002	-8.724541e+001	1.249186e-001	-2.492148e-004
7.392318e+002	-8.724538e+001	1.249182e-001	-2.492169e-004
7.398318e+002	-8.724536e+001	1.249178e-001	-2.492190e-004
7.404318e+002	-8.724533e+001	1.249173e-001	-2.492210e-004
7.410318e+002	-8.724531e+001	1.249169e-001	-2.492231e-004
7.416318e+002	-8.724528e+001	1.249166e-001	-2.492251e-004
7.422318e+002	-8.724526e+001	1.249162e-001	-2.492272e-004
7.428318e+002	-8.724523e+001	1.249158e-001	-2.492292e-004
7.434318e+002	-8.724521e+001	1.249155e-001	-2.492312e-004
7.440318e+002	-8.724518e+001	1.249152e-001	-2.492332e-004
7.446318e+002	-8.724516e+001	1.249148e-001	-2.492353e-004
7.452318e+002	-8.724514e+001	1.249145e-001	-2.492373e-004
7.458318e+002	-8.724511e+001	1.249142e-001	-2.492393e-004
7.464318e+002	-8.724509e+001	1.249140e-001	-2.492413e-004
7.470318e+002	-8.724506e+001	1.249137e-001	-2.492432e-004
7.476318e+002	-8.724504e+001	1.249135e-001	-2.492452e-004
7.482318e+002	-8.724501e+001	1.249132e-001	-2.492472e-004
7.488318e+002	-8.724499e+001	1.249130e-001	-2.492492e-004
7.494318e+002	-8.724497e+001	1.249128e-001	-2.492511e-004
7.500318e+002	-8.724494e+001	1.249126e-001	-2.492531e-004
7.506318e+002	-8.724492e+001	1.249124e-001	-2.492550e-004
7.512318e+002	-8.724490e+001	1.249122e-001	-2.492570e-004
7.518318e+002	-8.724487e+001	1.249121e-001	-2.492589e-004
7.524318e+002	-8.724485e+001	1.249119e-001	-2.492609e-004
7.530318e+002	-8.724483e+001	1.249118e-001	-2.492628e-004
7.536318e+002	-8.724480e+001	1.249117e-001	-2.492647e-004
7.542318e+002	-8.724478e+001	1.249115e-001	-2.492666e-004
7.548318e+002	-8.724476e+001	1.249114e-001	-2.492685e-004
7.554318e+002	-8.724473e+001	1.249114e-001	-2.492704e-004
7.560318e+002	-8.724471e+001	1.249113e-001	-2.492723e-004
7.566318e+002	-8.724469e+001	1.249112e-001	-2.492742e-004
7.572318e+002	-8.724467e+001	1.249112e-001	-2.492761e-004
7.578318e+002	-8.724464e+001	1.249111e-001	-2.492780e-004
7.584318e+002	-8.724462e+001	1.249111e-001	-2.492799e-004
7.590318e+002	-8.724460e+001	1.249110e-001	-2.492817e-004
7.596318e+002	-8.724457e+001	1.249110e-001	-2.492836e-004
7.602318e+002	-8.724455e+001	1.249110e-001	-2.492854e-004
7.608318e+002	-8.724453e+001	1.249110e-001	-2.492873e-004
7.614318e+002	-8.724451e+001	1.249111e-001	-2.492891e-004
7.620318e+002	-8.724449e+001	1.249111e-001	-2.492910e-004
7.626318e+002	-8.724446e+001	1.249111e-001	-2.492928e-004
7.632318e+002	-8.724444e+001	1.249112e-001	-2.492946e-004
7.638318e+002	-8.724442e+001	1.249112e-001	-2.492964e-004
7.644318e+002	-8.724440e+001	1.249113e-001	-2.492982e-004
7.650318e+002	-8.724438e+001	1.249114e-001	-2.493000e-004
7.656318e+002	-8.724435e+001	1.249115e-001	-2.493018e-004
7.662318e+002	-8.724433e+001	1.249116e-001	-2.493036e-004
7.668318e+002	-8.724431e+001	1.249117e-001	-2.493054e-004
7.674318e+002	-8.724429e+001	1.249118e-001	-2.493072e-004
7.680318e+002	-8.724427e+001	1.249119e-001	-2.493089e-004
7.686318e+002	-8.724425e+001	1.249120e-001	-2.493107e-004
7.692318e+002	-8.724423e+001	1.249122e-001	-2.493125e-004
7.698318e+002	-8.724420e+001	1.249123e-001	-2.493142e-004
7.704318e+002	-8.724418e+001	1.249125e-001	-2.493159e-004
7.710318e+002	-8.724416e+001	1.249127e-001	-2.493177e-004
7.716318e+002	-8.724414e+001	1.249128e-001	-2.493194e-004
7.722318e+002	-8.724412e+001	1.249130e-001	-2.493211e-004
7.728318e+002	-8.724410e+001	1.249132e-001	-2.493229e-004
7.734318e+002	-8.724408e+001	1.249134e-001	-2.493246e-004
7.740318e+002	-8.724406e+001	1.249136e-001	-2.493263e-004
7.746318e+002	-8.724404e+001	1.249139e-001	-2.493280e-004
7.752318e+002	-8.724402e+001	1.249141e-001	-2.493297e-004
7.758318e+002	-8.724400e+001	1.249143e-001	-2.493314e-004
7.764318e+002	-8.724398e+001	1.249146e-001	-2.493330e-004
7.770318e+002	-8.724396e+001	1.249148e-001	-2.493347e-004
7.776318e+002	-8.724394e+001	1.249151e-001	-2.493364e-004
7.782318e+002	-8.724392e+001	1.249153e-001	-2.493380e-004
7.788318e+002	-8.724390e+001	1.249156e-001	-2.493397e-004
7.794318e+002	-8.724388e+001	1.249159e-001	-2.493413e-004
7.800318e+002	-8.724386e+001	1.249162e-001	-2.493430e-004
7.806318e+002	-8.724384e+001	1.249165e-001	-2.493446e-004
7.812318e+002	-8.724382e+001	1.249168e-001	-2.493462e-004
7.818318e+002	-8.724380e+001	1.249171e-001	-2.493479e-004
7.824318e+002	-8.724378e+001	1.249174e-001	-2.493495e-004
7.830318e+002	-8.724376e+001	1.249177e-001	-2.493511e-004
7.836318e+002	-8.724374e+001	1.249180e-001	-2.493527e-004
7.842318e+002	-8.724372e+001	1.249184e-001	-2.493543e-004
7.848318e+002	-8.724370e+001	1.249187e-001	-2.493559e-004
7.854318e+002	-8.724368e+001	1.249191e-001	-2.493575e-004
7.860318e+002	-8.724366e+001	1.249194e-001	-2.493590e-004
7.866318e+002	-8.724364e+001	1.249198e-001	-2.493606e-004
7.872318e+002	-8.724362e+001	1.249201e-001	-2.493622e-004
7.878318e+002	-8.724361e+001	1.249205e-001	-2.493637e-004
7.884318e+002	-8.724359e+001	1.249209e-001	-2.493653e-004
7.890318e+002	-8.724357e+001	1.249213e-001	-2.493668e-004
7.896318e+002	-8.724355e+001	1.249217e-001	-2.493684e-004
7.902318e+002	-8.724353e+001	1.249221e-001	-2.493699e-004
7.908318e+002	-8.724351e+001	1.249225e-001	-2.493714e-004
7.914318e+002	-8.724349e+001	1.249229e-001	-2.493730e-004
7.920318e+002	-8.724348e+001	1.249233e-001	-2.493745e-004
7.926318e+002	-8.724346e+001	1.249237e-001	-2.493760e-004
7.932318e+002	-8.724344e+001	1.249241e-001	-2.493775e-004
7.938318e+002	-8.724342e+001	1.249245e-001	-2.493790e-004
7.944318e+002	-8.724340e+001	1.249250e-001	-2.493805e-004
7.950318e+002	-8.724339e+001	1.249254e-001	-2.493819e-004
7.956318e+002	-8.724337e+001	1.249259e-001	-2.493834e-004
7.962318e+002	-8.724335e+001	1.249263e-001	-2.493849e-004
7.968318e+002	-8.724333e+001	1.249268e-001	-2.493863e-004
7.974318e+002	-8.724331e+001	1.249272e-001	-2.493878e-004
7.980318e+002	-8.724330e+001	1.249277e-001	-2.493893e-004
7.986318e+002	-8.724328e+001	1.249281e-001	-2.493907e-004
7.992318e+002	-8.724326e+001	1.249286e-001	-2.493921e-004
7.998318e+002	-8.724324e+001	1.249291e-001	-2.493936e-004
8.003359e+002	-6.132285e+001	1.249296e-001	-2.299801e-001
8.008359e+002	-4.116370e+001	1.249323e-001	-4.561202e+001
8.013409e+002	3.538394e+001	1.249456e-001	-9.536163e+001
8.018410e+002	4.469196e+001	1.249791e-001	-8.234341e-001
8.023410e+002	4.301156e+001	1.250138e-001	-1.131525e-001
8.028410e+002	3.921344e+001	1.250483e-001	-1.193655e-001
8.033410e+002	3.388470e+001	1.250825e-001	-1.360129e-001
8.038410e+002	2.797795e+001	1.251169e-001	-1.544261e-001
8.043410e+002	2.058294e+001	1.251578e-001	-1.771266e-001
8.048410e+002	1.322532e+001	1.255814e-001	-1.991394e-001
8.053410e+002	7.426224e+000	1.271896e-001	-2.155297e-001
8.058410e+002	2.775321e+000	1.302655e-001	-2.275826e-001
8.063410e+002	-9.480144e-001	1.350130e-001	-2.360897e-001
8.068410e+002	-3.875977e+000	1.415901e-001	-2.417020e-001
8.073410e+002	-6.118091e+000	1.500480e-001	-2.450938e-001
8.078410e+002	-7.758302e+000	1.602076e-001	-2.468955e-001
8.083410e+002	-8.853975e+000	1.715524e-001	-2.476478e-001
8.088411e+002	-9.487909e+000	1.833741e-001	-2.478187e-001
8.093426e+002	-9.793110e+000	1.951001e-001	-2.477466e-001
8.098458e+002	-9.894222e+000	2.063707e-001	-2.475951e-001
8.103470e+002	-9.871266e+000	2.169724e-001	-2.474028e-001
8.108484e+002	-9.759178e+000	2.268710e-001	-2.471857e-001
8.113524e+002	-9.582798e+000	2.361611e-001	-2.469413e-001
8.118556e+002	-9.357638e+000	2.448272e-001	-2.466679e-001
8.123572e+002	-9.094828e+000	2.529163e-001	-2.463632e-001
8.128583e+002	-8.802081e+000	2.604992e-001	-2.460243e-001
8.133591e+002	-8.485496e+000	2.676288e-001	-2.456490e-001
8.138597e+002	-8.149890e+000	2.743486e-001	-2.452363e-001
8.143602e+002	-7.799072e+000	2.806955e-001	-2.447856e-001
8.148606e+002	-7.436060e+000	2.867009e-001	-2.442972e-001
8.153610e+002	-7.063248e+000	2.923921e-001	-2.437715e-001
8.158614e+002	-6.682547e+000	2.977928e-001	-2.432093e-001
8.163617e+002	-6.295483e+000	3.029239e-001	-2.426119e-001
8.168620e+002	-5.903280e+000	3.078037e-001	-2.419804e-001
8.173624e+002	-5.506927e+000	3.124484e-001	-2.413162e-001
8.178627e+002	-5.107225e+000	3.168729e-001	-2.406207e-001
8.183629e+002	-4.704828e+000	3.210902e-001	-2.398953e-001
8.188632e+002	-4.300280e+000	3.251122e-001	-2.391414e-001
8.193635e+002	-3.894040e+000	3.289499e-001	-2.383604e-001
8.198638e+002	-3.486506e+000	3.326130e-001	-2.375537e-001
8.203641e+002	-3.078031e+000	3.361108e-001	-2.367229e-001
8.208643e+002	-2.668943e+000	3.394515e-001	-2.358692e-001
8.213646e+002	-2.259555e+000	3.426429e-001	-2.349941e-001
8.218649e+002	-1.850175e+000	3.456921e-001	-2.340991e-001
8.223652e+002	-1.441117e+000	3.486059e-001	-2.331856e-001
8.228654e+002	-1.032705e+000	3.513902e-001	-2.322553e-001
8.233657e+002	-6.252760e-001	3.540511e-001	-2.313096e-001
8.238660e+002	-2.191877e-001	3.565937e-001	-2.303503e-001
8.243663e+002	1.851842e-001	3.590233e-001	-2.293790e-001
8.248666e+002	5.874437e-001	3.613444e-001	-2.283974e-001
8.253669e+002	9.871754e-001	3.635616e-001	-2.274074e-001
8.258672e+002	1.383947e+000	3.656791e-001	-2.264108e-001
8.263675e+002	1.777309e+000	3.677008e-001	-2.254095e-001
8.268678e+002	2.166804e+000	3.696303e-001	-2.244053e-001
8.273682e+002	2.551961e+000	3.714711e-001	-2.234003e-001
8.278685e+002	2.932309e+000	3.732266e-001	-2.223964e-001
8.283689e+002	3.307374e+000	3.748999e-001	-2.213955e-001
8.288693e+002	3.676689e+000	3.764938e-001	-2.203995e-001
8.293698e+002	4.039794e+000	3.780110e-001	-2.194104e-001
8.298702e+002	4.396241e+000	3.794543e-001	-2.184299e-001
8.303708e+002	4.745602e+000	3.808260e-001	-2.174600e-001
8.308713e+002	5.087470e+000	3.821284e-001	-2.165022e-001
8.313719e+002	5.421459e+000	3.833638e-001	-2.155583e-001
8.318726e+002	5.747215e+000	3.845341e-001	-2.146298e-001
8.323734e+002	6.064412e+000	3.856412e-001	-2.137181e-001
8.328742e+002	6.372759e+000	3.866871e-001	-2.128246e-001
8.333752e+002	6.671995e+000	3.876734e-001	-2.119504e-001
8.338762e+002	6.961899e+000	3.886018e-001	-2.110966e-001
8.343775e+002	7.242285e+000	3.894738e-001	-2.102643e-001
8.348789e+002	7.513003e+000	3.902909e-001	-2.094543e-001
8.353806e+002	7.773941e+000	3.910545e-001	-2.086672e-001
8.358825e+002	8.025022e+000	3.917660e-001	-2.079037e-001
8.363848e+002	8.266206e+000	3.924268e-001	-2.071642e-001
8.368875e+002	8.497489e+000	3.930380e-001	-2.064490e-001
8.373908e+002	8.718900e+000	3.936010e-001	-2.057584e-001
8.378947e+002	8.930502e+000	3.941170e-001	-2.050924e-001
8.383994e+002	9.132392e+000	3.945873e-001	-2.044510e-001
8.389002e+002	9.322822e+000	3.950088e-001	-2.038401e-001
8.394023e+002	9.504015e+000	3.953878e-001	-2.032528e-001
8.399061e+002	9.676160e+000	3.957253e-001	-2.026888e-001
8.404071e+002	9.837874e+000	3.960195e-001	-2.021529e-001
8.409110e+002	9.991195e+000	3.962750e-001	-2.016385e-001
8.414136e+002	1.013498e+001	3.964907e-001	-2.011498e-001
8.419161e+002	1.026980e+001	3.966684e-001	-2.006851e-001
8.424201e+002	1.039629e+001	3.968095e-001	-2.002424e-001
8.429228e+002	1.051389e+001	3.969145e-001	-1.998239e-001
8.434271e+002	1.062355e+001	3.969849e-001	-1.994266e-001
8.439319e+002	1.072519e+001	3.970216e-001	-1.990509e-001
8.444371e+002	1.081902e+001	3.970254e-001	-1.986964e-001
8.449379e+002	1.090444e+001	3.969978e-001	-1.983657e-001
8.454435e+002	1.098329e+001	3.969393e-001	-1.980521e-001
8.459519e+002	1.105530e+001	3.968503e-001	-1.977568e-001
8.464544e+002	1.111955e+001	3.967338e-001	-1.974839e-001
8.469578e+002	1.117725e+001	3.965894e-001	-1.972290e-001
8.474668e+002	1.122903e+001	3.964163e-001	-1.969898e-001
8.479799e+002	1.127482e+001	3.962151e-001	-1.967669e-001
8.484866e+002	1.131394e+001	3.959911e-001	-1.965642e-001
8.490278e+002	1.134931e+001	3.957252e-001	-1.963662e-001
8.495430e+002	1.137708e+001	3.954474e-001	-1.961947e-001
8.501179e+002	1.140156e+001	3.951101e-001	-1.960212e-001
8.506912e+002	1.141941e+001	3.947463e-001	-1.958651e-001
8.512771e+002	1.143116e+001	3.943471e-001	-1.957213e-001
8.518117e+002	1.143636e+001	3.939595e-001	-1.956034e-001
8.523944e+002	1.143627e+001	3.935126e-001	-1.954895e-001
8.530162e+002	1.142981e+001	3.930087e-001	-1.953845e-001
8.536692e+002	1.141628e+001	3.924506e-001	-1.952920e-001
8.541719e+002	1.140136e+001	3.920016e-001	-1.952326e-001
8.548054e+002	1.137718e+001	3.914127e-001	-1.951703e-001
8.554110e+002	1.134860e+001	3.908261e-001	-1.951253e-001
8.559411e+002	1.131941e+001	3.902944e-001	-1.950990e-001
8.564644e+002	1.128698e+001	3.897539e-001	-1.950842e-001
8.570050e+002	1.124990e+001	3.891798e-001	-1.950794e-001
8.575353e+002	1.121015e+001	3.886020e-001	-1.950842e-001
8.580491e+002	1.116859e+001	3.880286e-001	-1.950974e-001
8.585704e+002	1.112349e+001	3.874342e-001	-1.951187e-001
8.590726e+002	1.107738e+001	3.868497e-001	-1.951464e-001
8.595782e+002	1.102842e+001	3.862502e-001	-1.951811e-001
8.600855e+002	1.097683e+001	3.856377e-001	-1.952225e-001
8.605947e+002	1.092266e+001	3.850125e-001	-1.952703e-001
8.611066e+002	1.086591e+001	3.843740e-001	-1.953244e-001
8.616109e+002	1.080783e+001	3.837353e-001	-1.953834e-001
8.621111e+002	1.074817e+001	3.830929e-001	-1.954473e-001
8.626198e+002	1.068550e+001	3.824308e-001	-1.955175e-001
8.631280e+002	1.062093e+001	3.817608e-001	-1.955926e-001
8.636289e+002	1.055547e+001	3.810925e-001	-1.956713e-001
8.641336e+002	1.048775e+001	3.804116e-001	-1.957551e-001
8.646350e+002	1.041878e+001	3.797277e-001	-1.958427e-001
8.651429e+002	1.034726e+001	3.790280e-001	-1.959355e-001
8.656503e+002	1.027423e+001	3.783221e-001	-1.960323e-001
8.661510e+002	1.020066e+001	3.776193e-001	-1.961315e-001
8.666538e+002	1.012532e+001	3.769073e-001	-1.962347e-001
8.671597e+002	1.004812e+001	3.761853e-001	-1.963420e-001
8.676622e+002	9.970084e+000	3.754624e-001	-1.964519e-001
8.681624e+002	9.891127e+000	3.747376e-001	-1.965644e-001
8.686679e+002	9.810088e+000	3.740002e-001	-1.966810e-001
8.691723e+002	9.728005e+000	3.732595e-001	-1.968003e-001
8.696763e+002	9.644825e+000	3.725149e-001	-1.969223e-001
8.701804e+002	9.560503e+000	3.717657e-001	-1.970469e-001
8.706851e+002	9.475001e+000	3.710116e-001	-1.971741e-001
8.711908e+002	9.388284e+000	3.702520e-001	-1.973040e-001
8.716915e+002	9.301423e+000	3.694963e-001	-1.974348e-001
8.721940e+002	9.213293e+000	3.687345e-001	-1.975682e-001
8.726985e+002	9.123873e+000	3.679663e-001	-1.977043e-001
8.731992e+002	9.034250e+000	3.672010e-001	-1.978412e-001
8.737024e+002	8.943302e+000	3.664290e-001	-1.979807e-001
8.742083e+002	8.851014e+000	3.656500e-001	-1.981227e-001
8.747111e+002	8.758487e+000	3.648733e-001	-1.982656e-001
8.752171e+002	8.664598e+000	3.640894e-001	-1.984109e-001
8.757203e+002	8.570457e+000	3.633075e-001	-1.985569e-001
8.762211e+002	8.476064e+000	3.625275e-001	-1.987037e-001
8.767254e+002	8.380290e+000	3.617400e-001	-1.988529e-001
8.772275e+002	8.284257e+000	3.609543e-001	-1.990027e-001
8.777276e+002	8.187967e+000	3.601703e-001	-1.991531e-001
8.782316e+002	8.090285e+000	3.593787e-001	-1.993058e-001
8.787338e+002	7.992345e+000	3.585887e-001	-1.994590e-001
8.792342e+002	7.894150e+000	3.578002e-001	-1.996128e-001
8.797389e+002	7.794557e+000	3.570041e-001	-1.997688e-001
8.802420e+002	7.694711e+000	3.562095e-001	-1.999252e-001
8.807437e+002	7.594616e+000	3.554165e-001	-2.000820e-001
8.812440e+002	7.494276e+000	3.546250e-001	-2.002392e-001
8.817488e+002	7.392538e+000	3.538258e-001	-2.003985e-001
8.822524e+002	7.290559e+000	3.530282e-001	-2.005581e-001
8.827547e+002	7.188343e+000	3.522322e-001	-2.007180e-001
8.832560e+002	7.085895e+000	3.514376e-001	-2.008781e-001
8.837563e+002	6.983220e+000	3.506447e-001	-2.010385e-001
8.842612e+002	6.879152e+000	3.498442e-001	-2.012008e-001
8.847652e+002	6.774861e+000	3.490454e-001	-2.013633e-001
8.852682e+002	6.670352e+000	3.482482e-001	-2.015259e-001
8.857704e+002	6.565630e+000	3.474527e-001	-2.016886e-001
8.862718e+002	6.460699e+000	3.466588e-001	-2.018514e-001
8.867724e+002	6.355563e+000	3.458665e-001	-2.020143e-001
8.872778e+002	6.249043e+000	3.450671e-001	-2.021789e-001
8.877826e+002	6.142322e+000	3.442694e-001	-2.023436e-001
8.882866e+002	6.035405e+000	3.434736e-001	-2.025083e-001
8.887899e+002	5.928297e+000	3.426795e-001	-2.026729e-001
8.892926e+002	5.821000e+000	3.418872e-001	-2.028374e-001
8.897947e+002	5.713520e+000	3.410968e-001	-2.030018e-001
8.902963e+002	5.605859e+000	3.403083e-001	-2.031661e-001
8.907972e+002	5.498021e+000	3.395216e-001	-2.033303e-001
8.912976e+002	5.390010e+000	3.387369e-001	-2.034943e-001
8.918030e+002	5.280626e+000	3.379454e-001	-2.036600e-001
8.923079e+002	5.171071e+000	3.371560e-001	-2.038254e-001
8.928123e+002	5.061349e+000	3.363685e-001	-2.039906e-001
8.933163e+002	4.951462e+000	3.355831e-001	-2.041556e-001
8.938197e+002	4.841414e+000	3.347998e-001	-2.043203e-001
8.943227e+002	4.731206e+000	3.340186e-001	-2.044847e-001
8.948253e+002	4.620842e+000	3.332396e-001	-2.046488e-001
8.953275e+002	4.510324e+000	3.324626e-001	-2.048126e-001
8.958292e+002	4.399654e+000	3.316879e-001	-2.049761e-001
8.963305e+002	4.288834e+000	3.309153e-001	-2.051392e-001
8.968315e+002	4.177867e+000	3.301449e-001	-2.053020e-001
8.973321e+002	4.066753e+000	3.293768e-001	-2.054643e-001
8.978323e+002	3.955496e+000	3.286109e-001	-2.056263e-001
8.983376e+002	3.842872e+000	3.278389e-001	-2.057896e-001
8.988426e+002	3.730104e+000	3.270692e-001	-2.059525e-001
8.993472e+002	3.617193e+000	3.263019e-001	-2.061150e-001
8.998515e+002	3.504141e+000	3.255370e-001	-2.062769e-001
9.003555e+002	3.390949e+000	3.247744e-001	-2.064384e-001
9.008591e+002	3.277619e+000	3.240143e-001	-2.065994e-001
9.013624e+002	3.164151e+000	3.232565e-001	-2.067599e-001
9.018654e+002	3.050546e+000	3.225012e-001	-2.069198e-001
9.023681e+002	2.936805e+000	3.217484e-001	-2.070792e-001
9.028705e+002	2.822928e+000	3.209980e-001	-2.072381e-001
9.033725e+002	2.708917e+000	3.202501e-001	-2.073964e-001
9.038743e+002	2.594772e+000	3.195047e-001	-2.075541e-001
9.043758e+002	2.480493e+000	3.187617e-001	-2.077112e-001
9.048770e+002	2.366080e+000	3.180213e-001	-2.078677e-001
9.053779e+002	2.251534e+000	3.172835e-001	-2.080236e-001
9.058786e+002	2.136855e+000	3.165481e-001	-2.081788e-001
9.063789e+002	2.022044e+000	3.158153e-001	-2.083334e-001
9.068790e+002	1.907099e+000	3.150851e-001	-2.084874e-001
9.073843e+002	1.790770e+000	3.143495e-001	-2.086423e-001
9.078893e+002	1.674304e+000	3.136166e-001	-2.087965e-001
9.083940e+002	1.557703e+000	3.128863e-001	-2.089500e-001
9.088984e+002	1.440965e+000	3.121586e-001	-2.091028e-001
9.094026e+002	1.324090e+000	3.114336e-001	-2.092548e-001
9.099065e+002	1.207077e+000	3.107113e-001	-2.094061e-001
9.104101e+002	1.089928e+000	3.099916e-001	-2.095566e-001
9.109135e+002	9.726394e-001	3.092746e-001	-2.097063e-001
9.114166e+002	8.552124e-001	3.085602e-001	-2.098552e-001
9.119195e+002	7.376460e-001	3.078486e-001	-2.100033e-001
9.124221e+002	6.199396e-001	3.071396e-001	-2.101506e-001
9.129244e+002	5.020923e-001	3.064333e-001	-2.102970e-001
9.134265e+002	3.841034e-001	3.057297e-001	-2.104425e-001
9.139284e+002	2.659723e-001	3.050287e-001	-2.105872e-001
9.144300e+002	1.476979e-001	3.043305e-001	-2.107310e-001
9.149313e+002	2.927944e-002	3.036350e-001	-2.108739e-001
9.154324e+002	-8.928396e-002	3.029421e-001	-2.110159e-001
9.159333e+002	-2.079933e-001	3.022520e-001	-2.111569e-001
9.164339e+002	-3.268494e-001	3.015645e-001	-2.112970e-001
9.169343e+002	-4.458534e-001	3.008797e-001	-2.114361e-001
9.174344e+002	-5.650063e-001	3.001977e-001	-2.115742e-001
9.179396e+002	-6.855927e-001	2.995110e-001	-2.117128e-001
9.184446e+002	-8.063332e-001	2.988271e-001	-2.118504e-001
9.189494e+002	-9.272291e-001	2.981459e-001	-2.119868e-001
9.194539e+002	-1.048281e+000	2.974675e-001	-2.121223e-001
9.199581e+002	-1.169491e+000	2.967918e-001	-2.122566e-001
9.204621e+002	-1.290860e+000	2.961188e-001	-2.123898e-001
9.209659e+002	-1.412388e+000	2.954486e-001	-2.125218e-001
9.214694e+002	-1.534078e+000	2.947811e-001	-2.126527e-001
9.219727e+002	-1.655929e+000	2.941163e-001	-2.127824e-001
9.224758e+002	-1.777944e+000	2.934543e-001	-2.129110e-001
9.229786e+002	-1.900123e+000	2.927949e-001	-2.130383e-001
9.234811e+002	-2.022468e+000	2.921383e-001	-2.131643e-001
9.239835e+002	-2.144979e+000	2.914844e-001	-2.132891e-001
9.244856e+002	-2.267658e+000	2.908332e-001	-2.134127e-001
9.249874e+002	-2.390506e+000	2.901846e-001	-2.135349e-001
9.254890e+002	-2.513525e+000	2.895388e-001	-2.136557e-001
9.259904e+002	-2.636714e+000	2.888956e-001	-2.137753e-001
9.264916e+002	-2.760076e+000	2.882551e-001	-2.138934e-001
9.269925e+002	-2.883611e+000	2.876173e-001	-2.140101e-001
9.274932e+002	-3.007320e+000	2.869821e-001	-2.141254e-001
9.279937e+002	-3.131204e+000	2.863496e-001	-2.142393e-001
9.284939e+002	-3.255265e+000	2.857197e-001	-2.143516e-001
9.289939e+002	-3.379503e+000	2.850924e-001	-2.144625e-001
9.294990e+002	-3.505244e+000	2.844611e-001	-2.145729e-001
9.300039e+002	-3.631168e+000	2.838325e-001	-2.146818e-001
9.305085e+002	-3.757276e+000	2.832066e-001	-2.147890e-001
9.310130e+002	-3.883568e+000	2.825833e-001	-2.148946e-001
9.315172e+002	-4.010046e+000	2.819626e-001	-2.149984e-001
9.320212e+002	-4.136710e+000	2.813446e-001	-2.151006e-001
9.325249e+002	-4.263561e+000	2.807292e-001	-2.152009e-001
9.330284e+002	-4.390600e+000	2.801164e-001	-2.152995e-001
9.335318e+002	-4.517827e+000	2.795062e-001	-2.153963e-001
9.340349e+002	-4.645243e+000	2.788986e-001	-2.154912e-001
9.345378e+002	-4.772849e+000	2.782936e-001	-2.155842e-001
9.350404e+002	-4.900645e+000	2.776911e-001	-2.156752e-001
9.355429e+002	-5.028630e+000	2.770912e-001	-2.157643e-001
9.360452e+002	-5.156807e+000	2.764939e-001	-2.158514e-001
9.365472e+002	-5.285175e+000	2.758990e-001	-2.159364e-001
9.370491e+002	-5.413734e+000	2.753067e-001	-2.160194e-001
9.375507e+002	-5.542485e+000	2.747170e-001	-2.161002e-001
9.380522e+002	-5.671427e+000	2.741297e-001	-2.161789e-001
9.385534e+002	-5.800561e+000	2.735449e-001	-2.162553e-001
9.390545e+002	-5.929887e+000	2.729625e-001	-2.163296e-001
9.395554e+002	-6.059404e+000	2.723827e-001	-2.164015e-001
9.400560e+002	-6.189113e+000	2.718053e-001	-2.164710e-001
9.405565e+002	-6.319013e+000	2.712303e-001	-2.165382e-001
9.410568e+002	-6.449103e+000	2.706578e-001	-2.166030e-001
9.415569e+002	-6.579385e+000	2.700876e-001	-2.166653e-001
9.420621e+002	-6.711231e+000	2.695139e-001	-2.167257e-001
9.425671e+002	-6.843270e+000	2.689427e-001	-2.167835e-001
9.430719e+002	-6.975502e+000	2.683739e-001	-2.168386e-001
9.435766e+002	-7.107926e+000	2.678075e-001	-2.168910e-001
9.440811e+002	-7.240542e+000	2.672435e-001	-2.169406e-001
9.445853e+002	-7.373348e+000	2.666819e-001	-2.169874e-001
9.450895e+002	-7.506343e+000	2.661227e-001	-2.170313e-001
9.455934e+002	-7.639526e+000	2.655658e-001	-2.170722e-001
9.460972e+002	-7.772896e+000	2.650113e-001	-2.171102e-001
9.466009e+002	-7.906452e+000	2.644591e-001	-2.171451e-001
9.471043e+002	-8.040192e+000	2.639093e-001	-2.171770e-001
9.476077e+002	-8.174114e+000	2.633617e-001	-2.172056e-001
9.481108e+002	-8.308217e+000	2.628165e-001	-2.172311e-001
9.486138e+002	-8.442500e+000	2.622736e-001	-2.172533e-001
9.491167e+002	-8.576959e+000	2.617329e-001	-2.172721e-001
9.496194e+002	-8.711594e+000	2.611945e-001	-2.172876e-001
9.501220e+002	-8.846402e+000	2.606583e-001	-2.172996e-001
9.506244e+002	-8.981381e+000	2.601244e-001	-2.173080e-001
9.511267e+002	-9.116529e+000	2.595927e-001	-2.173129e-001
9.516289e+002	-9.251842e+000	2.590632e-001	-2.173141e-001
9.521309e+002	-9.387319e+000	2.585360e-001	-2.173117e-001
9.526329e+002	-9.522957e+000	2.580109e-001	-2.173054e-001
9.531346e+002	-9.658753e+000	2.574879e-001	-2.172953e-001
9.536363e+002	-9.794704e+000	2.569672e-001	-2.172813e-001
9.541379e+002	-9.930807e+000	2.564485e-001	-2.172633e-001
9.546393e+002	-1.006706e+001	2.559320e-001	-2.172413e-001
9.551406e+002	-1.020346e+001	2.554177e-001	-2.172151e-001
9.556419e+002	-1.033999e+001	2.549054e-001	-2.171848e-001
9.561430e+002	-1.047667e+001	2.543953e-001	-2.171502e-001
9.566440e+002	-1.061348e+001	2.538872e-001	-2.171113e-001
9.571449e+002	-1.075043e+001	2.533812e-001	-2.170680e-001
9.576458e+002	-1.088750e+001	2.528772e-001	-2.170203e-001
9.581465e+002	-1.102469e+001	2.523753e-001	-2.169680e-001
9.586472e+002	-1.116200e+001	2.518755e-001	-2.169111e-001
9.591477e+002	-1.129942e+001	2.513777e-001	-2.168495e-001
9.596482e+002	-1.143696e+001	2.508818e-001	-2.167832e-001
9.601487e+002	-1.157460e+001	2.503880e-001	-2.167120e-001
9.606490e+002	-1.171234e+001	2.498962e-001	-2.166360e-001
9.611493e+002	-1.185018e+001	2.494063e-001	-2.165550e-001
9.616495e+002	-1.198810e+001	2.489184e-001	-2.164689e-001
9.621497e+002	-1.212612e+001	2.484324e-001	-2.163778e-001
9.626498e+002	-1.226421e+001	2.479484e-001	-2.162814e-001
9.631498e+002	-1.240238e+001	2.474663e-001	-2.161798e-001
9.636498e+002	-1.254062e+001	2.469862e-001	-2.160728e-001
9.641550e+002	-1.268037e+001	2.465029e-001	-2.159593e-001
9.646601e+002	-1.282018e+001	2.460216e-001	-2.158401e-001
9.651652e+002	-1.296005e+001	2.455423e-001	-2.157153e-001
9.656703e+002	-1.309996e+001	2.450648e-001	-2.155848e-001
9.661753e+002	-1.323992e+001	2.445892e-001	-2.154484e-001
9.666803e+002	-1.337992e+001	2.441156e-001	-2.153061e-001
9.671852e+002	-1.351996e+001	2.436438e-001	-2.151579e-001
9.676902e+002	-1.366002e+001	2.431738e-001	-2.150036e-001
9.681951e+002	-1.380011e+001	2.427058e-001	-2.148432e-001
9.687001e+002	-1.394021e+001	2.422395e-001	-2.146766e-001
9.692050e+002	-1.408033e+001	2.417751e-001	-2.145038e-001
9.697099e+002	-1.422045e+001	2.413126e-001	-2.143246e-001
9.702148e+002	-1.436057e+001	2.408518e-001	-2.141390e-001
9.707197e+002	-1.450069e+001	2.403928e-001	-2.139470e-001
9.712246e+002	-1.464081e+001	2.399357e-001	-2.137484e-001
9.717295e+002	-1.478091e+001	2.394803e-001	-2.135432e-001
9.722345e+002	-1.492099e+001	2.390267e-001	-2.133313e-001
9.727394e+002	-1.506106e+001	2.385749e-001	-2.131126e-001
9.732444e+002	-1.520110e+001	2.381248e-001	-2.128871e-001
9.737494e+002	-1.534111e+001	2.376765e-001	-2.126548e-001
9.742544e+002	-1.548110e+001	2.372299e-001	-2.124154e-001
9.747594e+002	-1.562105e+001	2.367851e-001	-2.121691e-001
9.752644e+002	-1.576096e+001	2.363420e-001	-2.119156e-001
9.757695e+002	-1.590084e+001	2.359006e-001	-2.116550e-001
9.762746e+002	-1.604068e+001	2.354609e-001	-2.113871e-001
9.767797e+002	-1.618049e+001	2.350229e-001	-2.111120e-001
9.772849e+002	-1.632025e+001	2.345866e-001	-2.108294e-001
9.777901e+002	-1.645998e+001	2.341521e-001	-2.105394e-001
9.782953e+002	-1.659968e+001	2.337192e-001	-2.102419e-001
9.787953e+002	-1.673790e+001	2.332924e-001	-2.099400e-001
9.792953e+002	-1.687609e+001	2.328673e-001	-2.096305e-001
9.797954e+002	-1.701426e+001	2.324438e-001	-2.093135e-001
9.802954e+002	-1.715240e+001	2.320220e-001	-2.089888e-001
9.807955e+002	-1.729053e+001	2.316018e-001	-2.086563e-001
9.812956e+002	-1.742864e+001	2.311832e-001	-2.083160e-001
9.817957e+002	-1.756676e+001	2.307663e-001	-2.079678e-001
9.822958e+002	-1.770488e+001	2.303510e-001	-2.076117e-001
9.827958e+002	-1.784302e+001	2.299374e-001	-2.072474e-001
9.832959e+002	-1.798118e+001	2.295253e-001	-2.068749e-001
9.837959e+002	-1.811937e+001	2.291149e-001	-2.064942e-001
9.843011e+002	-1.825906e+001	2.287019e-001	-2.061009e-001
9.848063e+002	-1.839881e+001	2.282906e-001	-2.056990e-001
9.853114e+002	-1.853864e+001	2.278809e-001	-2.052883e-001
9.858165e+002	-1.867857e+001	2.274729e-001	-2.048686e-001
9.863214e+002	-1.881861e+001	2.270666e-001	-2.044399e-001
9.868263e+002	-1.895878e+001	2.266619e-001	-2.040020e-001
9.873311e+002	-1.909911e+001	2.262590e-001	-2.035547e-001
9.878357e+002	-1.923961e+001	2.258577e-001	-2.030979e-001
9.883403e+002	-1.938031e+001	2.254581e-001	-2.026314e-001
9.888446e+002	-1.952124e+001	2.250602e-001	-2.021551e-001
9.893489e+002	-1.966241e+001	2.246640e-001	-2.016687e-001
9.898529e+002	-1.980387e+001	2.242695e-001	-2.011721e-001
9.903568e+002	-1.994563e+001	2.238767e-001	-2.006650e-001
9.908604e+002	-2.008773e+001	2.234856e-001	-2.001472e-001
9.913638e+002	-2.023020e+001	2.230963e-001	-1.996185e-001
9.918670e+002	-2.037307e+001	2.227086e-001	-1.990786e-001
9.923699e+002	-2.051638e+001	2.223227e-001	-1.985273e-001
9.928725e+002	-2.066018e+001	2.219385e-001	-1.979642e-001
9.933749e+002	-2.080448e+001	2.215560e-001	-1.973891e-001
9.938769e+002	-2.094935e+001	2.211753e-001	-1.968017e-001
9.943787e+002	-2.109481e+001	2.207963e-001	-1.962016e-001
9.948801e+002	-2.124092e+001	2.204190e-001	-1.955884e-001
9.953811e+002	-2.138771e+001	2.200435e-001	-1.949618e-001
9.958818e+002	-2.153524e+001	2.196697e-001	-1.943215e-001
9.963821e+002	-2.168356e+001	2.192976e-001	-1.936668e-001
9.968871e+002	-2.183425e+001	2.189235e-001	-1.929905e-001
9.973918e+002	-2.198586e+001	2.185511e-001	-1.922988e-001
9.978961e+002	-2.213843e+001	2.181804e-001	-1.915911e-001
9.983999e+002	-2.229202e+001	2.178115e-001	-1.908668e-001
9.989033e+002	-2.244670e+001	2.174444e-001	-1.901255e-001
9.994062e+002	-2.260253e+001	2.170790e-001	-1.893666e-001
9.999088e+002	-2.275957e+001	2.167153e-001	-1.885893e-001
1.000411e+003	-2.291789e+001	2.163533e-001	-1.877931e-001
1.000912e+003	-2.307756e+001	2.159930e-001	-1.869772e-001
1.001414e+003	-2.323865e+001	2.156345e-001	-1.861409e-001
1.001914e+003	-2.340124e+001	2.152776e-001	-1.852835e-001
1.002415e+003	-2.356540e+001	2.149224e-001	-1.844042e-001
1.002920e+003	-2.373292e+001	2.145652e-001	-1.834927e-001
1.003424e+003	-2.390220e+001	2.142097e-001	-1.825571e-001
1.003928e+003	-2.407334e+001	2.138559e-001	-1.815963e-001
1.004432e+003	-2.424643e+001	2.135037e-001	-1.806094e-001
1.004935e+003	-2.442156e+001	2.131531e-001	-1.795953e-001
1.005438e+003	-2.459882e+001	2.128041e-001	-1.785529e-001
1.005940e+003	-2.477832e+001	2.124567e-001	-1.774811e-001
1.006442e+003	-2.496015e+001	2.121109e-001	-1.763786e-001
1.006944e+003	-2.514442e+001	2.117665e-001	-1.752442e-001
1.007445e+003	-2.533125e+001	2.114238e-001	-1.740766e-001
1.007946e+003	-2.552073e+001	2.110825e-001	-1.728744e-001
1.008447e+003	-2.571300e+001	2.107427e-001	-1.716362e-001
1.008947e+003	-2.590815e+001	2.104043e-001	-1.703604e-001
1.009452e+003	-2.610835e+001	2.100640e-001	-1.690321e-001
1.009957e+003	-2.631176e+001	2.097251e-001	-1.676623e-001
1.010461e+003	-2.651851e+001	2.093876e-001	-1.662492e-001
1.010965e+003	-2.672875e+001	2.090516e-001	-1.647911e-001
1.011469e+003	-2.694262e+001	2.087169e-001	-1.632861e-001
1.011972e+003	-2.716026e+001	2.083835e-001	-1.617324e-001
1.012475e+003	-2.738183e+001	2.080515e-001	-1.601280e-001
1.012978e+003	-2.760748e+001	2.077208e-001	-1.584708e-001
1.013481e+003	-2.783737e+001	2.073914e-001	-1.567588e-001
1.013984e+003	-2.807167e+001	2.070633e-001	-1.549899e-001
1.014486e+003	-2.831055e+001	2.067364e-001	-1.531620e-001
1.014988e+003	-2.855418e+001	2.064107e-001	-1.512730e-001
1.015490e+003	-2.880274e+001	2.060863e-001	-1.493206e-001
1.015992e+003	-2.905640e+001	2.057630e-001	-1.473027e-001
1.016494e+003	-2.931536e+001	2.054409e-001	-1.452171e-001
1.016996e+003	-2.957980e+001	2.051199e-001	-1.430618e-001
1.017497e+003	-2.984990e+001	2.048001e-001	-1.408346e-001
1.017998e+003	-3.012588e+001	2.044814e-001	-1.385337e-001
1.018500e+003	-3.040791e+001	2.041638e-001	-1.361572e-001
1.019001e+003	-3.069620e+001	2.038472e-001	-1.337032e-001
1.019502e+003	-3.099095e+001	2.035318e-001	-1.311704e-001
1.020003e+003	-3.129236e+001	2.032173e-001	-1.285574e-001
1.020504e+003	-3.160063e+001	2.029040e-001	-1.258631e-001
1.021004e+003	-3.191595e+001	2.025916e-001	-1.230868e-001
1.021505e+003	-3.223854e+001	2.022802e-001	-1.202281e-001
1.022006e+003	-3.256858e+001	2.019698e-001	-1.172870e-001
1.022506e+003	-3.290628e+001	2.016604e-001	-1.142639e-001
1.023007e+003	-3.325182e+001	2.013519e-001	-1.111600e-001
1.023507e+003	-3.360541e+001	2.010444e-001	-1.079766e-001
1.024008e+003	-3.396722e+001	2.007378e-001	-1.047161e-001
1.024508e+003	-3.433746e+001	2.004321e-001	-1.013813e-001
1.025009e+003	-3.471629e+001	2.001273e-001	-9.797571e-002
1.025509e+003	-3.510391e+001	1.998235e-001	-9.450383e-002
1.026009e+003	-3.550049e+001	1.995205e-001	-9.097080e-002
1.026509e+003	-3.590620e+001	1.992184e-001	-8.738266e-002
1.027010e+003	-3.632123e+001	1.989171e-001	-8.374629e-002
1.027510e+003	-3.674574e+001	1.986167e-001	-8.006945e-002
1.028010e+003	-3.717992e+001	1.983172e-001	-7.636077e-002
1.028510e+003	-3.762393e+001	1.980184e-001	-7.262971e-002
1.029011e+003	-3.807796e+001	1.977205e-001	-6.888653e-002
1.029511e+003	-3.854219e+001	1.974234e-001	-6.514224e-002
1.030011e+003	-3.901679e+001	1.971272e-001	-6.140855e-002
1.030511e+003	-3.950198e+001	1.968317e-001	-5.769771e-002
1.031011e+003	-3.999794e+001	1.965370e-001	-5.402247e-002
1.031511e+003	-4.050489e+001	1.962431e-001	-5.039591e-002
1.032011e+003	-4.102305e+001	1.959499e-001	-4.683132e-002
1.032511e+003	-4.155266e+001	1.956575e-001	-4.334201e-002
1.033012e+003	-4.209397e+001	1.953659e-001	-3.994117e-002
1.033512e+003	-4.264723e+001	1.950750e-001	-3.664164e-002
1.034012e+003	-4.321275e+001	1.947849e-001	-3.345578e-002
1.034512e+003	-4.379083e+001	1.944955e-001	-3.039522e-002
1.035012e+003	-4.438179e+001	1.942069e-001	-2.747067e-002
1.035512e+003	-4.498599e+001	1.939189e-001	-2.469178e-002
1.036012e+003	-4.560380e+001	1.936317e-001	-2.206689e-002
1.036512e+003	-4.623564e+001	1.933452e-001	-1.960291e-002
1.037012e+003	-4.688194e+001	1.930594e-001	-1.730518e-002
1.037512e+003	-4.754316e+001	1.927743e-001	-1.517731e-002
1.038012e+003	-4.821980e+001	1.924899e-001	-1.322113e-002
1.038512e+003	-4.891239e+001	1.922062e-001	-1.143664e-002
1.039012e+003	-4.962148e+001	1.919232e-001	-9.821959e-003
1.039512e+003	-5.034766e+001	1.916409e-001	-8.373426e-003
1.040012e+003	-5.109154e+001	1.913592e-001	-7.085632e-003
1.040512e+003	-5.185377e+001	1.910782e-001	-5.951569e-003
1.041012e+003	-5.263499e+001	1.907979e-001	-4.962806e-003
1.041512e+003	-5.343587e+001	1.905182e-001	-4.109706e-003
1.042012e+003	-5.425709e+001	1.902392e-001	-3.381683e-003
1.042512e+003	-5.509928e+001	1.899609e-001	-2.767476e-003
1.043012e+003	-5.596306e+001	1.896832e-001	-2.255447e-003
1.043512e+003	-5.684901e+001	1.894061e-001	-1.833875e-003
1.044012e+003	-5.775760e+001	1.891297e-001	-1.491243e-003
1.044512e+003	-5.868918e+001	1.888539e-001	-1.216491e-003
1.045012e+003	-5.964396e+001	1.885787e-001	-9.992452e-004
1.045512e+003	-6.062191e+001	1.883042e-001	-8.299863e-004
1.046012e+003	-6.162275e+001	1.880303e-001	-7.001801e-004
1.046512e+003	-6.264583e+001	1.877570e-001	-6.023453e-004
1.047012e+003	-6.369010e+001	1.874844e-001	-5.300734e-004
1.047512e+003	-6.475400e+001	1.872124e-001	-4.780007e-004
1.048012e+003	-6.583539e+001	1.869411e-001	-4.417409e-004
1.048512e+003	-6.693145e+001	1.866703e-001	-4.177878e-004
1.049012e+003	-6.803867e+001	1.864003e-001	-4.033970e-004
1.049512e+003	-6.915276e+001	1.861308e-001	-3.964566e-004
1.050012e+003	-7.026865e+001	1.858621e-001	-3.953560e-004
1.050512e+003	-7.138059e+001	1.855940e-001	-3.988590e-004
1.051012e+003	-7.248219e+001	1.853266e-001	-4.059878e-004
1.051512e+003	-7.356662e+001	1.850599e-001	-4.159236e-004
1.052012e+003	-7.462684e+001	1.847940e-001	-4.279256e-004
1.052512e+003	-7.565584e+001	1.845287e-001	-4.412743e-004
1.053012e+003	-7.664697e+001	1.842643e-001	-4.552377e-004
1.053512e+003	-7.759419e+001	1.840006e-001	-4.690640e-004
1.054012e+003	-7.849237e+001	1.837377e-001	-4.819958e-004
1.054512e+003	-7.933742e+001	1.834756e-001	-4.933040e-004
1.055013e+003	-8.012648e+001	1.832143e-001	-5.023331e-004
1.055513e+003	-8.085789e+001	1.829538e-001	-5.085490e-004
1.056013e+003	-8.153120e+001	1.826943e-001	-5.115803e-004
1.056513e+003	-8.214702e+001	1.824356e-001	-5.112454e-004
1.057013e+003	-8.270690e+001	1.821777e-001	-5.075605e-004
1.057513e+003	-8.321311e+001	1.819208e-001	-5.007268e-004
1.058013e+003	-8.366853e+001	1.816647e-001	-4.911003e-004
1.058513e+003	-8.407641e+001	1.814095e-001	-4.791502e-004
1.059014e+003	-8.444024e+001	1.811551e-001	-4.654111e-004
1.059514e+003	-8.476362e+001	1.809016e-001	-4.504363e-004
1.060016e+003	-8.505019e+001	1.806488e-001	-4.347579e-004
1.060517e+003	-8.530350e+001	1.803965e-001	-4.188546e-004
1.061021e+003	-8.552699e+001	1.801446e-001	-4.031309e-004
1.061521e+003	-8.572214e+001	1.798951e-001	-3.880534e-004
1.062025e+003	-8.589440e+001	1.796447e-001	-3.736828e-004
1.062530e+003	-8.604535e+001	1.793948e-001	-3.602807e-004
1.063035e+003	-8.617717e+001	1.791457e-001	-3.479833e-004
1.063537e+003	-8.629133e+001	1.788993e-001	-3.369207e-004
1.064040e+003	-8.639110e+001	1.786531e-001	-3.269784e-004
1.064542e+003	-8.647776e+001	1.784084e-001	-3.181764e-004
1.065048e+003	-8.655377e+001	1.781627e-001	-3.103961e-004
1.065554e+003	-8.661971e+001	1.779182e-001	-3.036000e-004
1.066056e+003	-8.667661e+001	1.776765e-001	-2.977586e-004
1.066565e+003	-8.672666e+001	1.774327e-001	-2.926847e-004
1.067065e+003	-8.676946e+001	1.771938e-001	-2.884168e-004
1.067596e+003	-8.680887e+001	1.769410e-001	-2.845758e-004
1.068099e+003	-8.684118e+001	1.767028e-001	-2.815097e-004
1.068616e+003	-8.687006e+001	1.764588e-001	-2.788491e-004
1.069153e+003	-8.689602e+001	1.762064e-001	-2.765287e-004
1.069744e+003	-8.692053e+001	1.759299e-001	-2.744035e-004
1.070249e+003	-8.693856e+001	1.756947e-001	-2.728835e-004
1.070827e+003	-8.695640e+001	1.754269e-001	-2.714190e-004
1.071335e+003	-8.696997e+001	1.751922e-001	-2.703320e-004
1.071879e+003	-8.698259e+001	1.749422e-001	-2.693515e-004
1.072453e+003	-8.699413e+001	1.746793e-001	-2.684893e-004
1.073055e+003	-8.700452e+001	1.744051e-001	-2.677452e-004
1.073681e+003	-8.701380e+001	1.741213e-001	-2.671119e-004
1.074329e+003	-8.702202e+001	1.738290e-001	-2.665772e-004
1.074997e+003	-8.702929e+001	1.735295e-001	-2.661274e-004
1.075509e+003	-8.703417e+001	1.733008e-001	-2.658371e-004
1.076031e+003	-8.703861e+001	1.730690e-001	-2.655809e-004
1.076560e+003	-8.704266e+001	1.728345e-001	-2.653533e-004
1.077098e+003	-8.704636e+001	1.725977e-001	-2.651496e-004
1.077642e+003	-8.704975e+001	1.723589e-001	-2.649655e-004
1.078193e+003	-8.705287e+001	1.721184e-001	-2.647973e-004
1.078749e+003	-8.705574e+001	1.718765e-001	-2.646418e-004
1.079310e+003	-8.705841e+001	1.716335e-001	-2.644963e-004
1.079876e+003	-8.706089e+001	1.713896e-001	-2.643586e-004
1.080446e+003	-8.706322e+001	1.711451e-001	-2.642270e-004
1.081020e+003	-8.706541e+001	1.709002e-001	-2.640999e-004
1.081597e+003	-8.706748e+001	1.706550e-001	-2.639762e-004
1.082177e+003	-8.706945e+001	1.704097e-001	-2.638550e-004
1.082760e+003	-8.707133e+001	1.701646e-001	-2.637356e-004
1.083345e+003	-8.707314e+001	1.699197e-001	-2.636175e-004
1.083932e+003	-8.707488e+001	1.696751e-001	-2.635003e-004
1.084520e+003	-8.707656e+001	1.694311e-001	-2.633838e-004
1.085110e+003	-8.707819e+001	1.691875e-001	-2.632677e-004
1.085702e+003	-8.707978e+001	1.689446e-001	-2.631520e-004
1.086294e+003	-8.708133e+001	1.687025e-001	-2.630366e-004
1.086888e+003	-8.708285e+001	1.684611e-001	-2.629215e-004
1.087482e+003	-8.708434e+001	1.682205e-001	-2.628066e-004
1.088077e+003	-8.708581e+001	1.679809e-001	-2.626920e-004
1.088673e+003	-8.708725e+001	1.677422e-001	-2.625777e-004
1.089269e+003	-8.708866e+001	1.675044e-001	-2.624638e-004
1.089866e+003	-8.709006e+001	1.672677e-001	-2.623503e-004
1.090463e+003	-8.709144e+001	1.670319e-001	-2.622371e-004
1.091061e+003	-8.709281e+001	1.667972e-001	-2.621245e-004
1.091659e+003	-8.709416e+001	1.665635e-001	-2.620123e-004
1.092257e+003	-8.709549e+001	1.663309e-001	-2.619007e-004
1.092855e+003	-8.709682e+001	1.660994e-001	-2.617897e-004
1.093454e+003	-8.709813e+001	1.658689e-001	-2.616792e-004
1.094053e+003	-8.709942e+001	1.656394e-001	-2.615694e-004
1.094652e+003	-8.710071e+001	1.654111e-001	-2.614602e-004
1.095251e+003	-8.710198e+001	1.651837e-001	-2.613517e-004
[truncated: 12,199 more rows]
