# Supplementary material for: Determinants of Beat-to-Beat Variability of Repolarization Duration in the Canine Ventricular Myocyte: A Computational Analysis
Source: PLoS Comput Biol. 2013 Aug 22;9(8):e1003202. doi: 10.1371/journal.pcbi.1003202 (PMC3749940; doi:10.1371/journal.pcbi.1003202)
Supplement: Software S1 — Implementation of stochastic model in C. (ZIP) [file pcbi.1003202.s003.zip › Source PLOS Comput Biol/Example/Cell_0000_Det_800_ms_APD.txt]

1	0.000000e+000	-2.000000e+003	0.000000e+000	0.000000e+000
2	3.524107e+002	2.355760e-001	2.874146e+002	1.412788e-002
3	2.999041e+002	2.014210e-001	2.612530e+002	1.681262e-002
4	2.921402e+002	2.056359e-001	2.612970e+002	1.914997e-002
5	2.894924e+002	2.090855e-001	2.612945e+002	2.103349e-002
6	2.887276e+002	2.128274e-001	2.612925e+002	2.257499e-002
7	2.885577e+002	2.164967e-001	2.613063e+002	2.385425e-002
8	2.885938e+002	2.200426e-001	2.613115e+002	2.493185e-002
9	2.887128e+002	2.234245e-001	2.613071e+002	2.585307e-002
10	2.888620e+002	2.266191e-001	2.612932e+002	2.665168e-002
11	2.890094e+002	2.296155e-001	2.612706e+002	2.735289e-002
12	2.891531e+002	2.324117e-001	2.612403e+002	2.797558e-002
13	2.892847e+002	2.350110e-001	2.612034e+002	2.853397e-002
14	2.893933e+002	2.374201e-001	2.611613e+002	2.903883e-002
15	2.894848e+002	2.396477e-001	2.611149e+002	2.949838e-002
16	2.895515e+002	2.417041e-001	2.610653e+002	2.991900e-002
17	2.895991e+002	2.435999e-001	2.610529e+002	3.030564e-002
18	2.896216e+002	2.453459e-001	2.610369e+002	3.066224e-002
19	2.896268e+002	2.469528e-001	2.610169e+002	3.099196e-002
20	2.896118e+002	2.484308e-001	2.609936e+002	3.129740e-002
21	2.895747e+002	2.497900e-001	2.609678e+002	3.158072e-002
22	2.895235e+002	2.510395e-001	2.609397e+002	3.184375e-002
23	2.894601e+002	2.521882e-001	2.609099e+002	3.208808e-002
24	2.893776e+002	2.532442e-001	2.608787e+002	3.231511e-002
25	2.892834e+002	2.542150e-001	2.608465e+002	3.252607e-002
26	2.891798e+002	2.551076e-001	2.608134e+002	3.272208e-002
27	2.890622e+002	2.559286e-001	2.607797e+002	3.290416e-002
28	2.889396e+002	2.566839e-001	2.607455e+002	3.307327e-002
29	2.888065e+002	2.573791e-001	2.607110e+002	3.323026e-002
30	2.886617e+002	2.580189e-001	2.606764e+002	3.337595e-002
31	2.885137e+002	2.586084e-001	2.606416e+002	3.351111e-002
32	2.883616e+002	2.591513e-001	2.606068e+002	3.363644e-002
33	2.882000e+002	2.596519e-001	2.605720e+002	3.375260e-002
34	2.880348e+002	2.601136e-001	2.605373e+002	3.386023e-002
35	2.878630e+002	2.605394e-001	2.605027e+002	3.395991e-002
36	2.876904e+002	2.609325e-001	2.604683e+002	3.405218e-002
37	2.875158e+002	2.612957e-001	2.604340e+002	3.413758e-002
38	2.873369e+002	2.616313e-001	2.603998e+002	3.421658e-002
39	2.871541e+002	2.619416e-001	2.603659e+002	3.428964e-002
40	2.869727e+002	2.622285e-001	2.603321e+002	3.435717e-002
41	2.867833e+002	2.624941e-001	2.602985e+002	3.441959e-002
42	2.866001e+002	2.627403e-001	2.602651e+002	3.447725e-002
43	2.864100e+002	2.629685e-001	2.602319e+002	3.453052e-002
44	2.862232e+002	2.631800e-001	2.601989e+002	3.457970e-002
45	2.860349e+002	2.633761e-001	2.601661e+002	3.462510e-002
46	2.858454e+002	2.635583e-001	2.601334e+002	3.466700e-002
47	2.856549e+002	2.637276e-001	2.601010e+002	3.470565e-002
48	2.854637e+002	2.638849e-001	2.600687e+002	3.474131e-002
49	2.852720e+002	2.640312e-001	2.600365e+002	3.477419e-002
50	2.850797e+002	2.641674e-001	2.600046e+002	3.480450e-002
51	2.848918e+002	2.642944e-001	2.599728e+002	3.483243e-002
52	2.847040e+002	2.644128e-001	2.599411e+002	3.485818e-002
53	2.845112e+002	2.645233e-001	2.599097e+002	3.488189e-002
54	2.843237e+002	2.646264e-001	2.598783e+002	3.490373e-002
55	2.841366e+002	2.647227e-001	2.598472e+002	3.492384e-002
56	2.839499e+002	2.648128e-001	2.598161e+002	3.494234e-002
57	2.837637e+002	2.648971e-001	2.597852e+002	3.495936e-002
58	2.835781e+002	2.649760e-001	2.597545e+002	3.497501e-002
59	2.833931e+002	2.650500e-001	2.597239e+002	3.498940e-002
60	2.832087e+002	2.651194e-001	2.596934e+002	3.500261e-002
61	2.830249e+002	2.651846e-001	2.596630e+002	3.501475e-002
62	2.828420e+002	2.652458e-001	2.596328e+002	3.502590e-002
63	2.826648e+002	2.653035e-001	2.596027e+002	3.503612e-002
64	2.824834e+002	2.653578e-001	2.595728e+002	3.504549e-002
65	2.823028e+002	2.654090e-001	2.595429e+002	3.505407e-002
66	2.821281e+002	2.654573e-001	2.595132e+002	3.506193e-002
67	2.819493e+002	2.655029e-001	2.594836e+002	3.506912e-002
68	2.817713e+002	2.655461e-001	2.594541e+002	3.507569e-002
69	2.815993e+002	2.655870e-001	2.594247e+002	3.508170e-002
70	2.814231e+002	2.656257e-001	2.593955e+002	3.508717e-002
71	2.812528e+002	2.656625e-001	2.593664e+002	3.509216e-002
72	2.810834e+002	2.656975e-001	2.593373e+002	3.509670e-002
73	2.809099e+002	2.657307e-001	2.593084e+002	3.510083e-002
74	2.807424e+002	2.657624e-001	2.592797e+002	3.510458e-002
75	2.805757e+002	2.657926e-001	2.592510e+002	3.510797e-002
76	2.804049e+002	2.658215e-001	2.592224e+002	3.511105e-002
77	2.802400e+002	2.658491e-001	2.591940e+002	3.511382e-002
78	2.800759e+002	2.658757e-001	2.591656e+002	3.511633e-002
79	2.799126e+002	2.659011e-001	2.591374e+002	3.511858e-002
80	2.797502e+002	2.659256e-001	2.591092e+002	3.512060e-002
81	2.795887e+002	2.659491e-001	2.590812e+002	3.512241e-002
82	2.794281e+002	2.659718e-001	2.590533e+002	3.512403e-002
83	2.792683e+002	2.659936e-001	2.590255e+002	3.512547e-002
84	2.791094e+002	2.660148e-001	2.589978e+002	3.512675e-002
85	2.789563e+002	2.660353e-001	2.589702e+002	3.512787e-002
86	2.787991e+002	2.660551e-001	2.589427e+002	3.512886e-002
87	2.786427e+002	2.660744e-001	2.589154e+002	3.512973e-002
88	2.784921e+002	2.660931e-001	2.588881e+002	3.513049e-002
89	2.783373e+002	2.661113e-001	2.588609e+002	3.513114e-002
90	2.781883e+002	2.661290e-001	2.588339e+002	3.513170e-002
91	2.780351e+002	2.661464e-001	2.588069e+002	3.513217e-002
92	2.778877e+002	2.661633e-001	2.587800e+002	3.513257e-002
93	2.777361e+002	2.661799e-001	2.587533e+002	3.513290e-002
94	2.775902e+002	2.661961e-001	2.587267e+002	3.513316e-002
95	2.774451e+002	2.662120e-001	2.587001e+002	3.513338e-002
96	2.772957e+002	2.662277e-001	2.586737e+002	3.513354e-002
97	2.771520e+002	2.662431e-001	2.586473e+002	3.513366e-002
98	2.770091e+002	2.662582e-001	2.586211e+002	3.513375e-002
99	2.768669e+002	2.662731e-001	2.585950e+002	3.513380e-002
100	2.767254e+002	2.662879e-001	2.585689e+002	3.513382e-002
101	2.765846e+002	2.663024e-001	2.585430e+002	3.513382e-002
102	2.764445e+002	2.663168e-001	2.585172e+002	3.513379e-002
103	2.763050e+002	2.663310e-001	2.584914e+002	3.513375e-002
104	2.761713e+002	2.663451e-001	2.584658e+002	3.513370e-002
105	2.760332e+002	2.663590e-001	2.584403e+002	3.513363e-002
106	2.758958e+002	2.663728e-001	2.584148e+002	3.513356e-002
107	2.757640e+002	2.663866e-001	2.583895e+002	3.513349e-002
108	2.756278e+002	2.664002e-001	2.583643e+002	3.513341e-002
109	2.754973e+002	2.664137e-001	2.583391e+002	3.513333e-002
110	2.753624e+002	2.664272e-001	2.583141e+002	3.513325e-002
111	2.752331e+002	2.664406e-001	2.582892e+002	3.513317e-002
112	2.751044e+002	2.664540e-001	2.582643e+002	3.513311e-002
113	2.749714e+002	2.664673e-001	2.582396e+002	3.513304e-002
114	2.748439e+002	2.664805e-001	2.582150e+002	3.513299e-002
115	2.747170e+002	2.664937e-001	2.581904e+002	3.513295e-002
116	2.745907e+002	2.665069e-001	2.581660e+002	3.513292e-002
117	2.744650e+002	2.665200e-001	2.581416e+002	3.513290e-002
118	2.743398e+002	2.665332e-001	2.581174e+002	3.513289e-002
119	2.742152e+002	2.665463e-001	2.580932e+002	3.513290e-002
120	2.740911e+002	2.665594e-001	2.580692e+002	3.513293e-002
121	2.739726e+002	2.665724e-001	2.580452e+002	3.513297e-002
122	2.738496e+002	2.665855e-001	2.580213e+002	3.513303e-002
123	2.737272e+002	2.665986e-001	2.579975e+002	3.513310e-002
124	2.736103e+002	2.666116e-001	2.579739e+002	3.513320e-002
125	2.734889e+002	2.666247e-001	2.579503e+002	3.513331e-002
126	2.733730e+002	2.666378e-001	2.579268e+002	3.513344e-002
127	2.732526e+002	2.666509e-001	2.579034e+002	3.513359e-002
128	2.731378e+002	2.666639e-001	2.578801e+002	3.513376e-002
129	2.730184e+002	2.666770e-001	2.578569e+002	3.513395e-002
130	2.729045e+002	2.666901e-001	2.578337e+002	3.513416e-002
131	2.727911e+002	2.667032e-001	2.578107e+002	3.513440e-002
132	2.726782e+002	2.667164e-001	2.577878e+002	3.513465e-002
133	2.725657e+002	2.667295e-001	2.577649e+002	3.513493e-002
134	2.724537e+002	2.667427e-001	2.577422e+002	3.513522e-002
135	2.723422e+002	2.667559e-001	2.577195e+002	3.513554e-002
136	2.722312e+002	2.667691e-001	2.576970e+002	3.513588e-002
137	2.721206e+002	2.667823e-001	2.576745e+002	3.513624e-002
138	2.720104e+002	2.667955e-001	2.576521e+002	3.513663e-002
139	2.719057e+002	2.668088e-001	2.576298e+002	3.513703e-002
140	2.717964e+002	2.668220e-001	2.576076e+002	3.513746e-002
141	2.716876e+002	2.668353e-001	2.575855e+002	3.513791e-002
142	2.715841e+002	2.668487e-001	2.575634e+002	3.513838e-002
143	2.714762e+002	2.668620e-001	2.575415e+002	3.513887e-002
144	2.713736e+002	2.668754e-001	2.575196e+002	3.513938e-002
145	2.712664e+002	2.668887e-001	2.574979e+002	3.513992e-002
146	2.711646e+002	2.669022e-001	2.574762e+002	3.514047e-002
147	2.710633e+002	2.669156e-001	2.574546e+002	3.514105e-002
148	2.709623e+002	2.669290e-001	2.574331e+002	3.514165e-002
149	2.708618e+002	2.669425e-001	2.574117e+002	3.514227e-002
150	2.707566e+002	2.669560e-001	2.573904e+002	3.514291e-002
151	2.706568e+002	2.669695e-001	2.573691e+002	3.514357e-002
152	2.705574e+002	2.669831e-001	2.573480e+002	3.514425e-002
153	2.704584e+002	2.669966e-001	2.573269e+002	3.514495e-002
154	2.703648e+002	2.670102e-001	2.573059e+002	3.514568e-002
155	2.702665e+002	2.670238e-001	2.572850e+002	3.514642e-002
156	2.701686e+002	2.670374e-001	2.572642e+002	3.514718e-002
157	2.700711e+002	2.670510e-001	2.572434e+002	3.514796e-002
158	2.699789e+002	2.670647e-001	2.572228e+002	3.514876e-002
159	2.698821e+002	2.670784e-001	2.572022e+002	3.514958e-002
160	2.697856e+002	2.670921e-001	2.571818e+002	3.515042e-002
161	2.696945e+002	2.671058e-001	2.571614e+002	3.515128e-002
162	2.696037e+002	2.671195e-001	2.571410e+002	3.515216e-002
163	2.695083e+002	2.671332e-001	2.571208e+002	3.515305e-002
164	2.694182e+002	2.671470e-001	2.571007e+002	3.515397e-002
165	2.693284e+002	2.671608e-001	2.570806e+002	3.515490e-002
166	2.692340e+002	2.671746e-001	2.570606e+002	3.515585e-002
167	2.691449e+002	2.671884e-001	2.570407e+002	3.515681e-002
168	2.690561e+002	2.672022e-001	2.570209e+002	3.515780e-002
169	2.689676e+002	2.672160e-001	2.570011e+002	3.515880e-002
170	2.688795e+002	2.672299e-001	2.569815e+002	3.515982e-002
171	2.687916e+002	2.672437e-001	2.569619e+002	3.516085e-002
172	2.687041e+002	2.672576e-001	2.569424e+002	3.516190e-002
173	2.686169e+002	2.672715e-001	2.569230e+002	3.516297e-002
174	2.685300e+002	2.672854e-001	2.569036e+002	3.516405e-002
175	2.684484e+002	2.672993e-001	2.568844e+002	3.516515e-002
176	2.683621e+002	2.673132e-001	2.568652e+002	3.516627e-002
177	2.682761e+002	2.673271e-001	2.568461e+002	3.516740e-002
178	2.681954e+002	2.673410e-001	2.568270e+002	3.516854e-002
179	2.681099e+002	2.673550e-001	2.568081e+002	3.516970e-002
180	2.680298e+002	2.673689e-001	2.567892e+002	3.517087e-002
181	2.679449e+002	2.673828e-001	2.567704e+002	3.517206e-002
182	2.678653e+002	2.673968e-001	2.567517e+002	3.517327e-002
183	2.677810e+002	2.674108e-001	2.567330e+002	3.517448e-002
184	2.677020e+002	2.674247e-001	2.567145e+002	3.517571e-002
185	2.676232e+002	2.674387e-001	2.566960e+002	3.517696e-002
186	2.675447e+002	2.674527e-001	2.566776e+002	3.517821e-002
187	2.674665e+002	2.674667e-001	2.566592e+002	3.517948e-002
188	2.673835e+002	2.674806e-001	2.566409e+002	3.518077e-002
189	2.673059e+002	2.674946e-001	2.566228e+002	3.518206e-002
190	2.672284e+002	2.675086e-001	2.566046e+002	3.518337e-002
191	2.671512e+002	2.675226e-001	2.565866e+002	3.518469e-002
192	2.670793e+002	2.675366e-001	2.565686e+002	3.518603e-002
193	2.670026e+002	2.675506e-001	2.565507e+002	3.518737e-002
194	2.669262e+002	2.675646e-001	2.565329e+002	3.518873e-002
195	2.668500e+002	2.675786e-001	2.565152e+002	3.519010e-002
196	2.667741e+002	2.675925e-001	2.564975e+002	3.519148e-002
197	2.667034e+002	2.676065e-001	2.564799e+002	3.519287e-002
198	2.666280e+002	2.676205e-001	2.564623e+002	3.519427e-002
199	2.665527e+002	2.676345e-001	2.564449e+002	3.519568e-002
200	2.664828e+002	2.676485e-001	2.564275e+002	3.519711e-002
201	2.664080e+002	2.676624e-001	2.564102e+002	3.519854e-002
202	2.663385e+002	2.676764e-001	2.563929e+002	3.519998e-002
203	2.662692e+002	2.676904e-001	2.563757e+002	3.520144e-002
204	2.661952e+002	2.677043e-001	2.563586e+002	3.520290e-002
205	2.661213e+002	2.677183e-001	2.563421e+002	3.520437e-002
206	2.660527e+002	2.677322e-001	2.563270e+002	3.520585e-002
207	2.659793e+002	2.677462e-001	2.563119e+002	3.520734e-002
208	2.659112e+002	2.677601e-001	2.562968e+002	3.520884e-002
209	2.658432e+002	2.677740e-001	2.562819e+002	3.521035e-002
210	2.657755e+002	2.677880e-001	2.562670e+002	3.521187e-002
211	2.657079e+002	2.678019e-001	2.562521e+002	3.521340e-002
212	2.656406e+002	2.678158e-001	2.562374e+002	3.521493e-002
213	2.655735e+002	2.678297e-001	2.562226e+002	3.521648e-002
214	2.655066e+002	2.678435e-001	2.562080e+002	3.521803e-002
215	2.654399e+002	2.678574e-001	2.561934e+002	3.521958e-002
216	2.653734e+002	2.678713e-001	2.561788e+002	3.522115e-002
217	2.653121e+002	2.678851e-001	2.561643e+002	3.522273e-002
218	2.652460e+002	2.678990e-001	2.561499e+002	3.522431e-002
219	2.651801e+002	2.679128e-001	2.561355e+002	3.522590e-002
220	2.651194e+002	2.679266e-001	2.561212e+002	3.522749e-002
221	2.650539e+002	2.679404e-001	2.561070e+002	3.522909e-002
222	2.649885e+002	2.679542e-001	2.560928e+002	3.523070e-002
223	2.649284e+002	2.679680e-001	2.560786e+002	3.523232e-002
224	2.648634e+002	2.679817e-001	2.560645e+002	3.523394e-002
225	2.648037e+002	2.679955e-001	2.560505e+002	3.523557e-002
226	2.647391e+002	2.680092e-001	2.560365e+002	3.523721e-002
227	2.646797e+002	2.680229e-001	2.560226e+002	3.523885e-002
228	2.646205e+002	2.680367e-001	2.560087e+002	3.524049e-002
229	2.645565e+002	2.680503e-001	2.559949e+002	3.524215e-002
230	2.644976e+002	2.680640e-001	2.559812e+002	3.524381e-002
231	2.644389e+002	2.680777e-001	2.559675e+002	3.524547e-002
232	2.643804e+002	2.680913e-001	2.559538e+002	3.524714e-002
233	2.643221e+002	2.681050e-001	2.559403e+002	3.524882e-002
234	2.642639e+002	2.681186e-001	2.559267e+002	3.525050e-002
235	2.642059e+002	2.681322e-001	2.559133e+002	3.525218e-002
236	2.641431e+002	2.681458e-001	2.558998e+002	3.525387e-002
237	2.640904e+002	2.681593e-001	2.558865e+002	3.525556e-002
238	2.640330e+002	2.681729e-001	2.558732e+002	3.525726e-002
239	2.639756e+002	2.681864e-001	2.558599e+002	3.525897e-002
240	2.639185e+002	2.681999e-001	2.558467e+002	3.526068e-002
241	2.638615e+002	2.682134e-001	2.558335e+002	3.526239e-002
242	2.638046e+002	2.682269e-001	2.558205e+002	3.526410e-002
243	2.637480e+002	2.682403e-001	2.558074e+002	3.526582e-002
244	2.636964e+002	2.682537e-001	2.557944e+002	3.526755e-002
245	2.636401e+002	2.682671e-001	2.557815e+002	3.526928e-002
246	2.635838e+002	2.682805e-001	2.557686e+002	3.527101e-002
247	2.635328e+002	2.682939e-001	2.557558e+002	3.527274e-002
248	2.634769e+002	2.683073e-001	2.557430e+002	3.527448e-002
249	2.634261e+002	2.683206e-001	2.557302e+002	3.527622e-002
250	2.633705e+002	2.683339e-001	2.557176e+002	3.527797e-002
251	2.633201e+002	2.683472e-001	2.557049e+002	3.527972e-002
252	2.632647e+002	2.683604e-001	2.556924e+002	3.528147e-002
253	2.632146e+002	2.683737e-001	2.556798e+002	3.528322e-002
254	2.631646e+002	2.683869e-001	2.556674e+002	3.528498e-002
255	2.631097e+002	2.684001e-001	2.556549e+002	3.528674e-002
256	2.630600e+002	2.684133e-001	2.556426e+002	3.528850e-002
257	2.630103e+002	2.684264e-001	2.556302e+002	3.529026e-002
258	2.629609e+002	2.684395e-001	2.556180e+002	3.529203e-002
259	2.629066e+002	2.684526e-001	2.556057e+002	3.529380e-002
260	2.628574e+002	2.684657e-001	2.555936e+002	3.529557e-002
261	2.628084e+002	2.684788e-001	2.555815e+002	3.529734e-002
262	2.627594e+002	2.684918e-001	2.555694e+002	3.529911e-002
263	2.627107e+002	2.685048e-001	2.555574e+002	3.530089e-002
264	2.626620e+002	2.685178e-001	2.555454e+002	3.530267e-002
265	2.626135e+002	2.685307e-001	2.555335e+002	3.530445e-002
266	2.625651e+002	2.685437e-001	2.555216e+002	3.530623e-002
267	2.625169e+002	2.685566e-001	2.555098e+002	3.530801e-002
268	2.624687e+002	2.685695e-001	2.554980e+002	3.530980e-002
269	2.624208e+002	2.685823e-001	2.554862e+002	3.531158e-002
270	2.623779e+002	2.685952e-001	2.554746e+002	3.531337e-002
271	2.623301e+002	2.686080e-001	2.554629e+002	3.531516e-002
272	2.622825e+002	2.686208e-001	2.554513e+002	3.531695e-002
273	2.622350e+002	2.686335e-001	2.554398e+002	3.531874e-002
274	2.621926e+002	2.686462e-001	2.554283e+002	3.532053e-002
275	2.621454e+002	2.686590e-001	2.554168e+002	3.532232e-002
276	2.620982e+002	2.686716e-001	2.554054e+002	3.532412e-002
277	2.620562e+002	2.686843e-001	2.553941e+002	3.532591e-002
278	2.620093e+002	2.686969e-001	2.553828e+002	3.532770e-002
279	2.619675e+002	2.687095e-001	2.553715e+002	3.532950e-002
280	2.619208e+002	2.687221e-001	2.553603e+002	3.533129e-002
281	2.618793e+002	2.687346e-001	2.553491e+002	3.533309e-002
282	2.618328e+002	2.687472e-001	2.553380e+002	3.533489e-002
283	2.617915e+002	2.687597e-001	2.553269e+002	3.533668e-002
284	2.617453e+002	2.687721e-001	2.553159e+002	3.533848e-002
285	2.617042e+002	2.687846e-001	2.553049e+002	3.534028e-002
286	2.616632e+002	2.687970e-001	2.552940e+002	3.534207e-002
287	2.616173e+002	2.688094e-001	2.552831e+002	3.534387e-002
288	2.615765e+002	2.688217e-001	2.552722e+002	3.534567e-002
289	2.615358e+002	2.688341e-001	2.552614e+002	3.534747e-002
290	2.614953e+002	2.688464e-001	2.552507e+002	3.534926e-002
291	2.614548e+002	2.688586e-001	2.552400e+002	3.535106e-002
292	2.614094e+002	2.688709e-001	2.552293e+002	3.535285e-002
293	2.613692e+002	2.688831e-001	2.552187e+002	3.535465e-002
294	2.613290e+002	2.688953e-001	2.552081e+002	3.535645e-002
295	2.612890e+002	2.689075e-001	2.551975e+002	3.535824e-002
296	2.612491e+002	2.689196e-001	2.551870e+002	3.536003e-002
297	2.612092e+002	2.689317e-001	2.551766e+002	3.536183e-002
298	2.611695e+002	2.689438e-001	2.551662e+002	3.536362e-002
299	2.611299e+002	2.689558e-001	2.551558e+002	3.536541e-002
300	2.610903e+002	2.689678e-001	2.551455e+002	3.536721e-002
301	2.610509e+002	2.689798e-001	2.551352e+002	3.536900e-002
302	2.610115e+002	2.689918e-001	2.551249e+002	3.537079e-002
303	2.609773e+002	2.690037e-001	2.551147e+002	3.537257e-002
304	2.609381e+002	2.690156e-001	2.551046e+002	3.537436e-002
305	2.608990e+002	2.690275e-001	2.550945e+002	3.537615e-002
306	2.608601e+002	2.690393e-001	2.550844e+002	3.537793e-002
307	2.608212e+002	2.690512e-001	2.550744e+002	3.537972e-002
308	2.607874e+002	2.690629e-001	2.550644e+002	3.538150e-002
309	2.607487e+002	2.690747e-001	2.550544e+002	3.538328e-002
310	2.607101e+002	2.690864e-001	2.550445e+002	3.538506e-002
311	2.606766e+002	2.690981e-001	2.550347e+002	3.538684e-002
312	2.606382e+002	2.691098e-001	2.550248e+002	3.538862e-002
313	2.606049e+002	2.691214e-001	2.550151e+002	3.539039e-002
314	2.605667e+002	2.691330e-001	2.550053e+002	3.539217e-002
315	2.605335e+002	2.691446e-001	2.549956e+002	3.539394e-002
316	2.604954e+002	2.691561e-001	2.549859e+002	3.539571e-002
317	2.604625e+002	2.691677e-001	2.549763e+002	3.539748e-002
318	2.604246e+002	2.691791e-001	2.549667e+002	3.539925e-002
319	2.603918e+002	2.691906e-001	2.549572e+002	3.540101e-002
320	2.603541e+002	2.692020e-001	2.549477e+002	3.540278e-002
321	2.603214e+002	2.692134e-001	2.549382e+002	3.540454e-002
322	2.602838e+002	2.692248e-001	2.549288e+002	3.540630e-002
323	2.602514e+002	2.692361e-001	2.549194e+002	3.540806e-002
324	2.602190e+002	2.692474e-001	2.549101e+002	3.540982e-002
325	2.601867e+002	2.692587e-001	2.549008e+002	3.541157e-002
326	2.601494e+002	2.692699e-001	2.548915e+002	3.541332e-002
327	2.601173e+002	2.692811e-001	2.548823e+002	3.541507e-002
328	2.600852e+002	2.692923e-001	2.548731e+002	3.541682e-002
329	2.600532e+002	2.693035e-001	2.548639e+002	3.541857e-002
330	2.600163e+002	2.693146e-001	2.548548e+002	3.542031e-002
331	2.599845e+002	2.693257e-001	2.548457e+002	3.542205e-002
332	2.599527e+002	2.693367e-001	2.548367e+002	3.542379e-002
333	2.599210e+002	2.693478e-001	2.548277e+002	3.542553e-002
334	2.598894e+002	2.693588e-001	2.548187e+002	3.542726e-002
335	2.598579e+002	2.693697e-001	2.548098e+002	3.542899e-002
336	2.598264e+002	2.693807e-001	2.548009e+002	3.543072e-002
337	2.597950e+002	2.693916e-001	2.547920e+002	3.543245e-002
338	2.597637e+002	2.694025e-001	2.547832e+002	3.543418e-002
339	2.597325e+002	2.694133e-001	2.547744e+002	3.543590e-002
340	2.597013e+002	2.694241e-001	2.547657e+002	3.543762e-002
341	2.596702e+002	2.694349e-001	2.547570e+002	3.543934e-002
342	2.596392e+002	2.694457e-001	2.547483e+002	3.544105e-002
343	2.596083e+002	2.694564e-001	2.547397e+002	3.544276e-002
344	2.595774e+002	2.694671e-001	2.547311e+002	3.544447e-002
345	2.595516e+002	2.694778e-001	2.547225e+002	3.544618e-002
346	2.595208e+002	2.694884e-001	2.547140e+002	3.544788e-002
347	2.594901e+002	2.694990e-001	2.547055e+002	3.544958e-002
348	2.594595e+002	2.695096e-001	2.546971e+002	3.545128e-002
349	2.594290e+002	2.695201e-001	2.546886e+002	3.545298e-002
350	2.594035e+002	2.695306e-001	2.546803e+002	3.545467e-002
351	2.593731e+002	2.695411e-001	2.546719e+002	3.545636e-002
352	2.593428e+002	2.695515e-001	2.546636e+002	3.545805e-002
353	2.593175e+002	2.695620e-001	2.546553e+002	3.545973e-002
354	2.592873e+002	2.695723e-001	2.546471e+002	3.546142e-002
355	2.592571e+002	2.695827e-001	2.546389e+002	3.546310e-002
356	2.592320e+002	2.695930e-001	2.546307e+002	3.546477e-002
357	2.592020e+002	2.696034e-001	2.546225e+002	3.546645e-002
358	2.591720e+002	2.696136e-001	2.546144e+002	3.546812e-002
359	2.591471e+002	2.696239e-001	2.546064e+002	3.546978e-002
360	2.591173e+002	2.696341e-001	2.545983e+002	3.547145e-002
361	2.590925e+002	2.696443e-001	2.545903e+002	3.547311e-002
362	2.590627e+002	2.696544e-001	2.545823e+002	3.547477e-002
363	2.590381e+002	2.696645e-001	2.545744e+002	3.547643e-002
364	2.590085e+002	2.696746e-001	2.545665e+002	3.547808e-002
365	2.589840e+002	2.696847e-001	2.545586e+002	3.547973e-002
366	2.589595e+002	2.696947e-001	2.545508e+002	3.548137e-002
367	2.589301e+002	2.697047e-001	2.545430e+002	3.548302e-002
368	2.589057e+002	2.697147e-001	2.545352e+002	3.548466e-002
369	2.588764e+002	2.697247e-001	2.545275e+002	3.548630e-002
370	2.588522e+002	2.697346e-001	2.545198e+002	3.548793e-002
371	2.588280e+002	2.697445e-001	2.545121e+002	3.548956e-002
372	2.587988e+002	2.697544e-001	2.545044e+002	3.549119e-002
373	2.587748e+002	2.697643e-001	2.544968e+002	3.549281e-002
374	2.587508e+002	2.697741e-001	2.544893e+002	3.549444e-002
375	2.587268e+002	2.697840e-001	2.544817e+002	3.549605e-002
376	2.586979e+002	2.697937e-001	2.544742e+002	3.549767e-002
377	2.586740e+002	2.698035e-001	2.544667e+002	3.549928e-002
378	2.586502e+002	2.698132e-001	2.544593e+002	3.550089e-002
379	2.586265e+002	2.698229e-001	2.544518e+002	3.550249e-002
380	2.586028e+002	2.698326e-001	2.544444e+002	3.550409e-002
381	2.585792e+002	2.698422e-001	2.544371e+002	3.550569e-002
382	2.585506e+002	2.698518e-001	2.544298e+002	3.550728e-002
383	2.585271e+002	2.698614e-001	2.544225e+002	3.550888e-002
384	2.585036e+002	2.698709e-001	2.544152e+002	3.551046e-002
385	2.584802e+002	2.698804e-001	2.544080e+002	3.551205e-002
386	2.584569e+002	2.698899e-001	2.544008e+002	3.551363e-002
387	2.584335e+002	2.698994e-001	2.543936e+002	3.551520e-002
388	2.584103e+002	2.699088e-001	2.543864e+002	3.551678e-002
389	2.583871e+002	2.699182e-001	2.543793e+002	3.551835e-002
390	2.583639e+002	2.699276e-001	2.543722e+002	3.551991e-002
391	2.583408e+002	2.699369e-001	2.543652e+002	3.552148e-002
392	2.583177e+002	2.699462e-001	2.543582e+002	3.552304e-002
393	2.582947e+002	2.699555e-001	2.543512e+002	3.552459e-002
394	2.582717e+002	2.699647e-001	2.543442e+002	3.552614e-002
395	2.582488e+002	2.699739e-001	2.543373e+002	3.552769e-002
396	2.582260e+002	2.699831e-001	2.543304e+002	3.552924e-002
397	2.582031e+002	2.699923e-001	2.543235e+002	3.553078e-002
398	2.581854e+002	2.700014e-001	2.543166e+002	3.553231e-002
399	2.581626e+002	2.700105e-001	2.543098e+002	3.553385e-002
400	2.581400e+002	2.700196e-001	2.543030e+002	3.553538e-002
401	2.581173e+002	2.700286e-001	2.542963e+002	3.553690e-002
402	2.580948e+002	2.700376e-001	2.542895e+002	3.553843e-002
403	2.580722e+002	2.700466e-001	2.542828e+002	3.553995e-002
404	2.580547e+002	2.700555e-001	2.542762e+002	3.554146e-002
405	2.580323e+002	2.700644e-001	2.542695e+002	3.554297e-002
406	2.580099e+002	2.700733e-001	2.542629e+002	3.554448e-002
407	2.579875e+002	2.700822e-001	2.542563e+002	3.554598e-002
408	2.579702e+002	2.700910e-001	2.542497e+002	3.554748e-002
409	2.579479e+002	2.700998e-001	2.542432e+002	3.554898e-002
410	2.579257e+002	2.701086e-001	2.542367e+002	3.555047e-002
411	2.579085e+002	2.701173e-001	2.542302e+002	3.555196e-002
412	2.578864e+002	2.701261e-001	2.542238e+002	3.555345e-002
413	2.578643e+002	2.701347e-001	2.542173e+002	3.555493e-002
414	2.578473e+002	2.701434e-001	2.542109e+002	3.555641e-002
415	2.578252e+002	2.701520e-001	2.542046e+002	3.555788e-002
416	2.578083e+002	2.701606e-001	2.541982e+002	3.555935e-002
417	2.577864e+002	2.701692e-001	2.541919e+002	3.556082e-002
418	2.577645e+002	2.701777e-001	2.541856e+002	3.556228e-002
419	2.577476e+002	2.701862e-001	2.541794e+002	3.556374e-002
420	2.577258e+002	2.701947e-001	2.541731e+002	3.556519e-002
421	2.577091e+002	2.702032e-001	2.541669e+002	3.556665e-002
422	2.576874e+002	2.702116e-001	2.541607e+002	3.556809e-002
423	2.576707e+002	2.702200e-001	2.541546e+002	3.556954e-002
424	2.576490e+002	2.702284e-001	2.541484e+002	3.557098e-002
425	2.576324e+002	2.702367e-001	2.541423e+002	3.557241e-002
426	2.576109e+002	2.702450e-001	2.541363e+002	3.557384e-002
427	2.575944e+002	2.702533e-001	2.541302e+002	3.557527e-002
428	2.575729e+002	2.702616e-001	2.541242e+002	3.557670e-002
429	2.575564e+002	2.702698e-001	2.541182e+002	3.557812e-002
430	2.575400e+002	2.702780e-001	2.541122e+002	3.557953e-002
431	2.575187e+002	2.702862e-001	2.541062e+002	3.558095e-002
432	2.575023e+002	2.702943e-001	2.541003e+002	3.558235e-002
433	2.574811e+002	2.703024e-001	2.540944e+002	3.558376e-002
434	2.574648e+002	2.703105e-001	2.540886e+002	3.558516e-002
435	2.574486e+002	2.703186e-001	2.540827e+002	3.558656e-002
436	2.574274e+002	2.703266e-001	2.540769e+002	3.558795e-002
437	2.574112e+002	2.703346e-001	2.540711e+002	3.558934e-002
438	2.573951e+002	2.703426e-001	2.540653e+002	3.559073e-002
439	2.573791e+002	2.703505e-001	2.540596e+002	3.559211e-002
440	2.573580e+002	2.703585e-001	2.540538e+002	3.559348e-002
441	2.573420e+002	2.703664e-001	2.540481e+002	3.559486e-002
442	2.573261e+002	2.703742e-001	2.540425e+002	3.559623e-002
443	2.573051e+002	2.703821e-001	2.540368e+002	3.559759e-002
444	2.572893e+002	2.703899e-001	2.540312e+002	3.559896e-002
445	2.572734e+002	2.703976e-001	2.540256e+002	3.560032e-002
446	2.572576e+002	2.704054e-001	2.540200e+002	3.560167e-002
447	2.572418e+002	2.704131e-001	2.540144e+002	3.560302e-002
448	2.572210e+002	2.704208e-001	2.540089e+002	3.560437e-002
449	2.572053e+002	2.704285e-001	2.540034e+002	3.560571e-002
450	2.571896e+002	2.704362e-001	2.539979e+002	3.560705e-002
451	2.571740e+002	2.704438e-001	2.539924e+002	3.560838e-002
452	2.571583e+002	2.704514e-001	2.539870e+002	3.560972e-002
453	2.571428e+002	2.704589e-001	2.539816e+002	3.561104e-002
454	2.571272e+002	2.704665e-001	2.539762e+002	3.561237e-002
455	2.571067e+002	2.704740e-001	2.539708e+002	3.561369e-002
456	2.570912e+002	2.704815e-001	2.539655e+002	3.561500e-002
457	2.570757e+002	2.704889e-001	2.539602e+002	3.561631e-002
458	2.570603e+002	2.704964e-001	2.539549e+002	3.561762e-002
459	2.570449e+002	2.705038e-001	2.539496e+002	3.561893e-002
460	2.570295e+002	2.705112e-001	2.539443e+002	3.562023e-002
461	2.570142e+002	2.705185e-001	2.539391e+002	3.562152e-002
462	2.569989e+002	2.705259e-001	2.539339e+002	3.562281e-002
463	2.569836e+002	2.705332e-001	2.539287e+002	3.562410e-002
464	2.569684e+002	2.705404e-001	2.539235e+002	3.562539e-002
465	2.569532e+002	2.705477e-001	2.539184e+002	3.562667e-002
466	2.569380e+002	2.705549e-001	2.539133e+002	3.562794e-002
467	2.569228e+002	2.705621e-001	2.539082e+002	3.562922e-002
468	2.569077e+002	2.705693e-001	2.539031e+002	3.563049e-002
469	2.568926e+002	2.705764e-001	2.538981e+002	3.563175e-002
470	2.568776e+002	2.705835e-001	2.538930e+002	3.563301e-002
471	2.568625e+002	2.705906e-001	2.538880e+002	3.563427e-002
472	2.568475e+002	2.705977e-001	2.538830e+002	3.563553e-002
473	2.568376e+002	2.706047e-001	2.538781e+002	3.563678e-002
474	2.568226e+002	2.706118e-001	2.538731e+002	3.563802e-002
475	2.568077e+002	2.706188e-001	2.538682e+002	3.563926e-002
476	2.567928e+002	2.706257e-001	2.538633e+002	3.564050e-002
477	2.567780e+002	2.706327e-001	2.538584e+002	3.564174e-002
478	2.567631e+002	2.706396e-001	2.538535e+002	3.564297e-002
479	2.567483e+002	2.706465e-001	2.538487e+002	3.564419e-002
480	2.567335e+002	2.706533e-001	2.538439e+002	3.564542e-002
481	2.567238e+002	2.706602e-001	2.538391e+002	3.564664e-002
482	2.567091e+002	2.706670e-001	2.538343e+002	3.564785e-002
483	2.566944e+002	2.706738e-001	2.538295e+002	3.564906e-002
484	2.566797e+002	2.706806e-001	2.538248e+002	3.565027e-002
485	2.566651e+002	2.706873e-001	2.538201e+002	3.565148e-002
486	2.566555e+002	2.706940e-001	2.538154e+002	3.565268e-002
487	2.566409e+002	2.707007e-001	2.538107e+002	3.565387e-002
488	2.566263e+002	2.707074e-001	2.538061e+002	3.565507e-002
489	2.566118e+002	2.707140e-001	2.538014e+002	3.565625e-002
490	2.566023e+002	2.707206e-001	2.537968e+002	3.565744e-002
491	2.565878e+002	2.707272e-001	2.537922e+002	3.565862e-002
492	2.565733e+002	2.707338e-001	2.537876e+002	3.565980e-002
493	2.565589e+002	2.707403e-001	2.537831e+002	3.566097e-002
494	2.565495e+002	2.707469e-001	2.537785e+002	3.566214e-002
495	2.565351e+002	2.707534e-001	2.537740e+002	3.566331e-002
496	2.565208e+002	2.707598e-001	2.537695e+002	3.566447e-002
497	2.565114e+002	2.707663e-001	2.537650e+002	3.566563e-002
498	2.564971e+002	2.707727e-001	2.537606e+002	3.566678e-002
499	2.564828e+002	2.707791e-001	2.537561e+002	3.566794e-002
500	2.564736e+002	2.707855e-001	2.537517e+002	3.566908e-002
501	2.564593e+002	2.707918e-001	2.537473e+002	3.567023e-002
502	2.564451e+002	2.707982e-001	2.537429e+002	3.567137e-002
503	2.564360e+002	2.708045e-001	2.537386e+002	3.567250e-002
504	2.564218e+002	2.708108e-001	2.537342e+002	3.567364e-002
505	2.564127e+002	2.708170e-001	2.537299e+002	3.567476e-002
506	2.563985e+002	2.708233e-001	2.537256e+002	3.567589e-002
507	2.563844e+002	2.708295e-001	2.537213e+002	3.567701e-002
508	2.563754e+002	2.708357e-001	2.537170e+002	3.567813e-002
509	2.563613e+002	2.708418e-001	2.537128e+002	3.567924e-002
510	2.563523e+002	2.708480e-001	2.537086e+002	3.568035e-002
511	2.563383e+002	2.708541e-001	2.537044e+002	3.568146e-002
512	2.563293e+002	2.708602e-001	2.537002e+002	3.568256e-002
513	2.563154e+002	2.708663e-001	2.536960e+002	3.568366e-002
514	2.563015e+002	2.708723e-001	2.536918e+002	3.568476e-002
515	2.562925e+002	2.708783e-001	2.536877e+002	3.568585e-002
516	2.562786e+002	2.708843e-001	2.536836e+002	3.568694e-002
517	2.562698e+002	2.708903e-001	2.536795e+002	3.568802e-002
518	2.562559e+002	2.708963e-001	2.536754e+002	3.568911e-002
519	2.562471e+002	2.709022e-001	2.536713e+002	3.569018e-002
520	2.562333e+002	2.709081e-001	2.536672e+002	3.569126e-002
521	2.562245e+002	2.709140e-001	2.536632e+002	3.569233e-002
522	2.562158e+002	2.709199e-001	2.536592e+002	3.569339e-002
523	2.562021e+002	2.709258e-001	2.536552e+002	3.569446e-002
524	2.561933e+002	2.709316e-001	2.536512e+002	3.569552e-002
525	2.561796e+002	2.709374e-001	2.536473e+002	3.569657e-002
526	2.561710e+002	2.709432e-001	2.536433e+002	3.569762e-002
527	2.561573e+002	2.709489e-001	2.536394e+002	3.569867e-002
528	2.561487e+002	2.709547e-001	2.536355e+002	3.569972e-002
529	2.561351e+002	2.709604e-001	2.536316e+002	3.570076e-002
530	2.561265e+002	2.709661e-001	2.536277e+002	3.570180e-002
531	2.561179e+002	2.709717e-001	2.536238e+002	3.570283e-002
532	2.561044e+002	2.709774e-001	2.536200e+002	3.570386e-002
533	2.560958e+002	2.709830e-001	2.536162e+002	3.570489e-002
534	2.560873e+002	2.709886e-001	2.536123e+002	3.570592e-002
535	2.560738e+002	2.709942e-001	2.536085e+002	3.570694e-002
536	2.560653e+002	2.709998e-001	2.536048e+002	3.570795e-002
537	2.560519e+002	2.710053e-001	2.536010e+002	3.570897e-002
538	2.560434e+002	2.710108e-001	2.535973e+002	3.570998e-002
539	2.560350e+002	2.710163e-001	2.535935e+002	3.571098e-002
540	2.560216e+002	2.710218e-001	2.535898e+002	3.571199e-002
541	2.560133e+002	2.710273e-001	2.535861e+002	3.571298e-002
542	2.560049e+002	2.710327e-001	2.535824e+002	3.571398e-002
543	2.559916e+002	2.710381e-001	2.535788e+002	3.571497e-002
544	2.559833e+002	2.710435e-001	2.535751e+002	3.571596e-002
545	2.559750e+002	2.710489e-001	2.535715e+002	3.571695e-002
546	2.559667e+002	2.710542e-001	2.535679e+002	3.571793e-002
547	2.559534e+002	2.710596e-001	2.535643e+002	3.571891e-002
548	2.559452e+002	2.710649e-001	2.535607e+002	3.571988e-002
549	2.559369e+002	2.710702e-001	2.535571e+002	3.572086e-002
550	2.559237e+002	2.710755e-001	2.535536e+002	3.572182e-002
551	2.559155e+002	2.710807e-001	2.535500e+002	3.572279e-002
552	2.559073e+002	2.710859e-001	2.535465e+002	3.572375e-002
553	2.558992e+002	2.710911e-001	2.535430e+002	3.572471e-002
554	2.558910e+002	2.710963e-001	2.535395e+002	3.572566e-002
555	2.558779e+002	2.711015e-001	2.535360e+002	3.572662e-002
556	2.558698e+002	2.711066e-001	2.535326e+002	3.572756e-002
557	2.558617e+002	2.711118e-001	2.535291e+002	3.572851e-002
558	2.558537e+002	2.711169e-001	2.535257e+002	3.572945e-002
559	2.558406e+002	2.711220e-001	2.535223e+002	3.573039e-002
560	2.558326e+002	2.711270e-001	2.535189e+002	3.573132e-002
561	2.558245e+002	2.711321e-001	2.535155e+002	3.573225e-002
562	2.558165e+002	2.711371e-001	2.535121e+002	3.573318e-002
563	2.558085e+002	2.711421e-001	2.535088e+002	3.573411e-002
564	2.557956e+002	2.711471e-001	2.535054e+002	3.573503e-002
565	2.557876e+002	2.711521e-001	2.535021e+002	3.573595e-002
566	2.557797e+002	2.711570e-001	2.534988e+002	3.573686e-002
567	2.557718e+002	2.711620e-001	2.534955e+002	3.573777e-002
568	2.557639e+002	2.711669e-001	2.534922e+002	3.573868e-002
569	2.557560e+002	2.711718e-001	2.534890e+002	3.573959e-002
570	2.557481e+002	2.711766e-001	2.534857e+002	3.574049e-002
571	2.557353e+002	2.711815e-001	2.534825e+002	3.574139e-002
572	2.557274e+002	2.711863e-001	2.534792e+002	3.574228e-002
573	2.557196e+002	2.711912e-001	2.534760e+002	3.574317e-002
574	2.557118e+002	2.711959e-001	2.534728e+002	3.574406e-002
575	2.557040e+002	2.712007e-001	2.534697e+002	3.574495e-002
576	2.556962e+002	2.712055e-001	2.534665e+002	3.574583e-002
577	2.556884e+002	2.712102e-001	2.534633e+002	3.574671e-002
578	2.556807e+002	2.712149e-001	2.534602e+002	3.574759e-002
579	2.556729e+002	2.712196e-001	2.534571e+002	3.574846e-002
580	2.556652e+002	2.712243e-001	2.534539e+002	3.574933e-002
581	2.556525e+002	2.712290e-001	2.534508e+002	3.575020e-002
582	2.556448e+002	2.712336e-001	2.534478e+002	3.575106e-002
583	2.556372e+002	2.712383e-001	2.534447e+002	3.575192e-002
584	2.556295e+002	2.712429e-001	2.534416e+002	3.575278e-002
585	2.556219e+002	2.712475e-001	2.534386e+002	3.575363e-002
586	2.556142e+002	2.712520e-001	2.534356e+002	3.575448e-002
587	2.556066e+002	2.712566e-001	2.534325e+002	3.575533e-002
588	2.555990e+002	2.712611e-001	2.534295e+002	3.575617e-002
589	2.555914e+002	2.712657e-001	2.534265e+002	3.575701e-002
590	2.555838e+002	2.712702e-001	2.534236e+002	3.575785e-002
591	2.555763e+002	2.712746e-001	2.534206e+002	3.575869e-002
592	2.555687e+002	2.712791e-001	2.534176e+002	3.575952e-002
593	2.555612e+002	2.712836e-001	2.534147e+002	3.576035e-002
594	2.555537e+002	2.712880e-001	2.534118e+002	3.576117e-002
595	2.555462e+002	2.712924e-001	2.534089e+002	3.576200e-002
596	2.555387e+002	2.712968e-001	2.534060e+002	3.576282e-002
597	2.555312e+002	2.713012e-001	2.534031e+002	3.576363e-002
598	2.555238e+002	2.713055e-001	2.534002e+002	3.576445e-002
599	2.555163e+002	2.713099e-001	2.533973e+002	3.576526e-002
600	2.555089e+002	2.713142e-001	2.533945e+002	3.576607e-002
601	2.555015e+002	2.713185e-001	2.533917e+002	3.576687e-002
602	2.554940e+002	2.713228e-001	2.533888e+002	3.576767e-002
603	2.554866e+002	2.713271e-001	2.533860e+002	3.576847e-002
604	2.554792e+002	2.713313e-001	2.533832e+002	3.576927e-002
605	2.554719e+002	2.713355e-001	2.533804e+002	3.577006e-002
606	2.554645e+002	2.713398e-001	2.533777e+002	3.577085e-002
607	2.554622e+002	2.713440e-001	2.533749e+002	3.577164e-002
608	2.554548e+002	2.713482e-001	2.533722e+002	3.577242e-002
609	2.554475e+002	2.713523e-001	2.533694e+002	3.577320e-002
610	2.554402e+002	2.713565e-001	2.533667e+002	3.577398e-002
611	2.554329e+002	2.713606e-001	2.533640e+002	3.577475e-002
612	2.554256e+002	2.713647e-001	2.533613e+002	3.577553e-002
613	2.554184e+002	2.713688e-001	2.533586e+002	3.577629e-002
614	2.554111e+002	2.713729e-001	2.533559e+002	3.577706e-002
615	2.554039e+002	2.713770e-001	2.533532e+002	3.577782e-002
616	2.553967e+002	2.713810e-001	2.533506e+002	3.577858e-002
617	2.553894e+002	2.713851e-001	2.533480e+002	3.577934e-002
618	2.553872e+002	2.713891e-001	2.533453e+002	3.578010e-002
619	2.553800e+002	2.713931e-001	2.533427e+002	3.578085e-002
620	2.553728e+002	2.713971e-001	2.533401e+002	3.578160e-002
621	2.553657e+002	2.714011e-001	2.533375e+002	3.578234e-002
622	2.553585e+002	2.714050e-001	2.533349e+002	3.578309e-002
623	2.553513e+002	2.714090e-001	2.533323e+002	3.578383e-002
624	2.553442e+002	2.714129e-001	2.533298e+002	3.578457e-002
625	2.553421e+002	2.714168e-001	2.533272e+002	3.578530e-002
626	2.553350e+002	2.714207e-001	2.533247e+002	3.578603e-002
627	2.553279e+002	2.714245e-001	2.533222e+002	3.578676e-002
628	2.553208e+002	2.714284e-001	2.533197e+002	3.578749e-002
629	2.553137e+002	2.714322e-001	2.533172e+002	3.578821e-002
630	2.553066e+002	2.714361e-001	2.533147e+002	3.578893e-002
631	2.553046e+002	2.714399e-001	2.533122e+002	3.578965e-002
632	2.552975e+002	2.714437e-001	2.533097e+002	3.579037e-002
633	2.552905e+002	2.714475e-001	2.533073e+002	3.579108e-002
634	2.552835e+002	2.714512e-001	2.533048e+002	3.579179e-002
635	2.552765e+002	2.714550e-001	2.533024e+002	3.579250e-002
636	2.552695e+002	2.714587e-001	2.532999e+002	3.579320e-002
637	2.552675e+002	2.714624e-001	2.532975e+002	3.579390e-002
638	2.552605e+002	2.714661e-001	2.532951e+002	3.579460e-002
639	2.552535e+002	2.714698e-001	2.532927e+002	3.579530e-002
640	2.552466e+002	2.714735e-001	2.532903e+002	3.579599e-002
641	2.552446e+002	2.714772e-001	2.532880e+002	3.579668e-002
642	2.552377e+002	2.714808e-001	2.532856e+002	3.579737e-002
643	2.552307e+002	2.714844e-001	2.532833e+002	3.579806e-002
644	2.552238e+002	2.714880e-001	2.532809e+002	3.579874e-002
645	2.552169e+002	2.714916e-001	2.532786e+002	3.579942e-002
646	2.552150e+002	2.714952e-001	2.532763e+002	3.580010e-002
647	2.552081e+002	2.714988e-001	2.532740e+002	3.580077e-002
648	2.552013e+002	2.715023e-001	2.532717e+002	3.580145e-002
649	2.551944e+002	2.715059e-001	2.532694e+002	3.580212e-002
650	2.551925e+002	2.715094e-001	2.532671e+002	3.580278e-002
651	2.551857e+002	2.715129e-001	2.532648e+002	3.580345e-002
652	2.551789e+002	2.715164e-001	2.532626e+002	3.580411e-002
653	2.551720e+002	2.715199e-001	2.532603e+002	3.580477e-002
654	2.551702e+002	2.715234e-001	2.532581e+002	3.580543e-002
655	2.551634e+002	2.715268e-001	2.532559e+002	3.580608e-002
656	2.551566e+002	2.715303e-001	2.532536e+002	3.580673e-002
657	2.551548e+002	2.715337e-001	2.532514e+002	3.580738e-002
658	2.551480e+002	2.715371e-001	2.532492e+002	3.580803e-002
659	2.551413e+002	2.715405e-001	2.532470e+002	3.580867e-002
660	2.551345e+002	2.715439e-001	2.532449e+002	3.580931e-002
661	2.551328e+002	2.715472e-001	2.532427e+002	3.580995e-002
662	2.551260e+002	2.715506e-001	2.532405e+002	3.581059e-002
663	2.551193e+002	2.715539e-001	2.532384e+002	3.581122e-002
664	2.551176e+002	2.715573e-001	2.532363e+002	3.581186e-002
665	2.551109e+002	2.715606e-001	2.532341e+002	3.581248e-002
666	2.551042e+002	2.715639e-001	2.532320e+002	3.581311e-002
667	2.551025e+002	2.715671e-001	2.532299e+002	3.581374e-002
668	2.550958e+002	2.715704e-001	2.532278e+002	3.581436e-002
669	2.550891e+002	2.715737e-001	2.532257e+002	3.581498e-002
670	2.550875e+002	2.715769e-001	2.532236e+002	3.581559e-002
671	2.550808e+002	2.715801e-001	2.532215e+002	3.581621e-002
672	2.550742e+002	2.715834e-001	2.532195e+002	3.581682e-002
673	2.550725e+002	2.715866e-001	2.532174e+002	3.581743e-002
674	2.550659e+002	2.715898e-001	2.532154e+002	3.581803e-002
675	2.550593e+002	2.715929e-001	2.532134e+002	3.581864e-002
676	2.550576e+002	2.715961e-001	2.532113e+002	3.581924e-002
677	2.550510e+002	2.715992e-001	2.532093e+002	3.581984e-002
678	2.550444e+002	2.716024e-001	2.532073e+002	3.582044e-002
679	2.550428e+002	2.716055e-001	2.532053e+002	3.582103e-002
680	2.550363e+002	2.716086e-001	2.532033e+002	3.582163e-002
681	2.550297e+002	2.716117e-001	2.532013e+002	3.582222e-002
682	2.550281e+002	2.716148e-001	2.531994e+002	3.582280e-002
683	2.550216e+002	2.716179e-001	2.531974e+002	3.582339e-002
684	2.550200e+002	2.716209e-001	2.531954e+002	3.582397e-002
685	2.550135e+002	2.716240e-001	2.531935e+002	3.582455e-002
686	2.550070e+002	2.716270e-001	2.531916e+002	3.582513e-002
687	2.550054e+002	2.716300e-001	2.531896e+002	3.582571e-002
688	2.549989e+002	2.716330e-001	2.531877e+002	3.582628e-002
689	2.549974e+002	2.716360e-001	2.531858e+002	3.582685e-002
690	2.549909e+002	2.716390e-001	2.531839e+002	3.582742e-002
691	2.549845e+002	2.716420e-001	2.531820e+002	3.582799e-002
692	2.549830e+002	2.716449e-001	2.531801e+002	3.582856e-002
693	2.549765e+002	2.716479e-001	2.531782e+002	3.582912e-002
694	2.549750e+002	2.716508e-001	2.531764e+002	3.582968e-002
695	2.549686e+002	2.716537e-001	2.531745e+002	3.583024e-002
696	2.549622e+002	2.716566e-001	2.531727e+002	3.583079e-002
697	2.549607e+002	2.716595e-001	2.531708e+002	3.583135e-002
698	2.549543e+002	2.716624e-001	2.531690e+002	3.583190e-002
699	2.549528e+002	2.716653e-001	2.531672e+002	3.583245e-002
700	2.549464e+002	2.716681e-001	2.531654e+002	3.583299e-002
701	2.549400e+002	2.716710e-001	2.531635e+002	3.583354e-002
702	2.549386e+002	2.716738e-001	2.531617e+002	3.583408e-002
703	2.549322e+002	2.716766e-001	2.531600e+002	3.583462e-002
704	2.549308e+002	2.716794e-001	2.531582e+002	3.583516e-002
705	2.549244e+002	2.716822e-001	2.531564e+002	3.583569e-002
706	2.549231e+002	2.716850e-001	2.531546e+002	3.583623e-002
707	2.549167e+002	2.716878e-001	2.531529e+002	3.583676e-002
708	2.549153e+002	2.716906e-001	2.531511e+002	3.583729e-002
709	2.549090e+002	2.716933e-001	2.531494e+002	3.583781e-002
710	2.549026e+002	2.716961e-001	2.531476e+002	3.583834e-002
711	2.549013e+002	2.716988e-001	2.531459e+002	3.583886e-002
712	2.548950e+002	2.717015e-001	2.531442e+002	3.583938e-002
713	2.548937e+002	2.717042e-001	2.531425e+002	3.583990e-002
714	2.548873e+002	2.717069e-001	2.531408e+002	3.584042e-002
715	2.548860e+002	2.717096e-001	2.531391e+002	3.584093e-002
716	2.548797e+002	2.717122e-001	2.531374e+002	3.584144e-002
717	2.548784e+002	2.717149e-001	2.531357e+002	3.584195e-002
718	2.548722e+002	2.717175e-001	2.531340e+002	3.584246e-002
719	2.548709e+002	2.717202e-001	2.531324e+002	3.584297e-002
720	2.548646e+002	2.717228e-001	2.531307e+002	3.584347e-002
721	2.548633e+002	2.717254e-001	2.531291e+002	3.584397e-002
722	2.548571e+002	2.717280e-001	2.531274e+002	3.584447e-002
723	2.548558e+002	2.717306e-001	2.531258e+002	3.584497e-002
724	2.548496e+002	2.717332e-001	2.531242e+002	3.584547e-002
725	2.548483e+002	2.717358e-001	2.531225e+002	3.584596e-002
726	2.548421e+002	2.717383e-001	2.531209e+002	3.584645e-002
727	2.548409e+002	2.717409e-001	2.531193e+002	3.584694e-002
728	2.548347e+002	2.717434e-001	2.531177e+002	3.584743e-002
729	2.548334e+002	2.717459e-001	2.531161e+002	3.584791e-002
730	2.548272e+002	2.717484e-001	2.531145e+002	3.584840e-002
731	2.548260e+002	2.717509e-001	2.531130e+002	3.584888e-002
732	2.548198e+002	2.717534e-001	2.531114e+002	3.584936e-002
733	2.548186e+002	2.717559e-001	2.531098e+002	3.584984e-002
734	2.548125e+002	2.717584e-001	2.531083e+002	3.585031e-002
735	2.548113e+002	2.717608e-001	2.531067e+002	3.585079e-002
736	2.548051e+002	2.717633e-001	2.531052e+002	3.585126e-002
737	2.548040e+002	2.717657e-001	2.531037e+002	3.585173e-002
738	2.547978e+002	2.717681e-001	2.531021e+002	3.585219e-002
739	2.547966e+002	2.717706e-001	2.531006e+002	3.585266e-002
740	2.547905e+002	2.717730e-001	2.530991e+002	3.585312e-002
741	2.547894e+002	2.717754e-001	2.530976e+002	3.585359e-002
742	2.547882e+002	2.717778e-001	2.530961e+002	3.585405e-002
743	2.547821e+002	2.717801e-001	2.530946e+002	3.585450e-002
744	2.547810e+002	2.717825e-001	2.530931e+002	3.585496e-002
745	2.547749e+002	2.717849e-001	2.530916e+002	3.585541e-002
746	2.547738e+002	2.717872e-001	2.530902e+002	3.585587e-002
747	2.547677e+002	2.717895e-001	2.530887e+002	3.585632e-002
748	2.547666e+002	2.717919e-001	2.530872e+002	3.585677e-002
749	2.547605e+002	2.717942e-001	2.530858e+002	3.585721e-002
750	2.547594e+002	2.717965e-001	2.530843e+002	3.585766e-002
751	2.547533e+002	2.717988e-001	2.530829e+002	3.585810e-002
752	2.547523e+002	2.718011e-001	2.530815e+002	3.585854e-002
753	2.547512e+002	2.718033e-001	2.530801e+002	3.585898e-002
754	2.547451e+002	2.718056e-001	2.530786e+002	3.585942e-002
755	2.547441e+002	2.718078e-001	2.530772e+002	3.585985e-002
756	2.547380e+002	2.718101e-001	2.530758e+002	3.586029e-002
757	2.547370e+002	2.718123e-001	2.530744e+002	3.586072e-002
758	2.547309e+002	2.718146e-001	2.530730e+002	3.586115e-002
759	2.547299e+002	2.718168e-001	2.530716e+002	3.586158e-002
760	2.547289e+002	2.718190e-001	2.530703e+002	3.586200e-002
761	2.547228e+002	2.718212e-001	2.530689e+002	3.586243e-002
762	2.547218e+002	2.718234e-001	2.530675e+002	3.586285e-002
763	2.547158e+002	2.718255e-001	2.530662e+002	3.586327e-002
764	2.547148e+002	2.718277e-001	2.530648e+002	3.586369e-002
765	2.547138e+002	2.718299e-001	2.530635e+002	3.586411e-002
766	2.547078e+002	2.718320e-001	2.530621e+002	3.586452e-002
767	2.547068e+002	2.718342e-001	2.530608e+002	3.586494e-002
768	2.547008e+002	2.718363e-001	2.530595e+002	3.586535e-002
769	2.546999e+002	2.718384e-001	2.530581e+002	3.586576e-002
770	2.546989e+002	2.718405e-001	2.530568e+002	3.586617e-002
771	2.546929e+002	2.718426e-001	2.530555e+002	3.586658e-002
772	2.546920e+002	2.718447e-001	2.530542e+002	3.586698e-002
773	2.546860e+002	2.718468e-001	2.530529e+002	3.586739e-002
774	2.546850e+002	2.718489e-001	2.530516e+002	3.586779e-002
775	2.546841e+002	2.718509e-001	2.530503e+002	3.586819e-002
776	2.546781e+002	2.718530e-001	2.530491e+002	3.586859e-002
777	2.546772e+002	2.718550e-001	2.530478e+002	3.586898e-002
778	2.546763e+002	2.718571e-001	2.530465e+002	3.586938e-002
779	2.546704e+002	2.718591e-001	2.530453e+002	3.586977e-002
780	2.546694e+002	2.718611e-001	2.530440e+002	3.587016e-002
781	2.546635e+002	2.718631e-001	2.530427e+002	3.587055e-002
782	2.546626e+002	2.718651e-001	2.530415e+002	3.587094e-002
783	2.546617e+002	2.718671e-001	2.530403e+002	3.587133e-002
784	2.546558e+002	2.718691e-001	2.530390e+002	3.587171e-002
785	2.546549e+002	2.718711e-001	2.530378e+002	3.587210e-002
786	2.546540e+002	2.718731e-001	2.530366e+002	3.587248e-002
787	2.546481e+002	2.718750e-001	2.530354e+002	3.587286e-002
788	2.546472e+002	2.718770e-001	2.530342e+002	3.587324e-002
789	2.546414e+002	2.718789e-001	2.530330e+002	3.587361e-002
790	2.546405e+002	2.718808e-001	2.530318e+002	3.587399e-002
791	2.546396e+002	2.718828e-001	2.530306e+002	3.587436e-002
792	2.546337e+002	2.718847e-001	2.530294e+002	3.587473e-002
793	2.546329e+002	2.718866e-001	2.530282e+002	3.587510e-002
794	2.546320e+002	2.718885e-001	2.530270e+002	3.587547e-002
795	2.546262e+002	2.718904e-001	2.530258e+002	3.587584e-002
796	2.546253e+002	2.718923e-001	2.530247e+002	3.587621e-002
797	2.546245e+002	2.718941e-001	2.530235e+002	3.587657e-002
798	2.546186e+002	2.718960e-001	2.530224e+002	3.587693e-002
799	2.546178e+002	2.718979e-001	2.530212e+002	3.587729e-002
800	2.546170e+002	2.718997e-001	2.530201e+002	3.587765e-002
801	2.546111e+002	2.719015e-001	2.530189e+002	3.587801e-002
802	2.546103e+002	2.719034e-001	2.530178e+002	3.587837e-002
803	2.546095e+002	2.719052e-001	2.530167e+002	3.587872e-002
804	2.546037e+002	2.719070e-001	2.530156e+002	3.587908e-002
805	2.546029e+002	2.719088e-001	2.530144e+002	3.587943e-002
806	2.546021e+002	2.719106e-001	2.530133e+002	3.587978e-002
807	2.545963e+002	2.719124e-001	2.530122e+002	3.588013e-002
808	2.545955e+002	2.719142e-001	2.530111e+002	3.588047e-002
809	2.545947e+002	2.719160e-001	2.530100e+002	3.588082e-002
810	2.545889e+002	2.719177e-001	2.530089e+002	3.588116e-002
811	2.545881e+002	2.719195e-001	2.530078e+002	3.588151e-002
812	2.545874e+002	2.719213e-001	2.530068e+002	3.588185e-002
813	2.545816e+002	2.719230e-001	2.530057e+002	3.588219e-002
814	2.545808e+002	2.719247e-001	2.530046e+002	3.588252e-002
815	2.545801e+002	2.719265e-001	2.530035e+002	3.588286e-002
816	2.545743e+002	2.719282e-001	2.530025e+002	3.588320e-002
817	2.545735e+002	2.719299e-001	2.530014e+002	3.588353e-002
818	2.545728e+002	2.719316e-001	2.530004e+002	3.588386e-002
819	2.545720e+002	2.719333e-001	2.529993e+002	3.588419e-002
820	2.545663e+002	2.719350e-001	2.529983e+002	3.588452e-002
821	2.545656e+002	2.719367e-001	2.529973e+002	3.588485e-002
822	2.545648e+002	2.719384e-001	2.529962e+002	3.588518e-002
823	2.545591e+002	2.719400e-001	2.529952e+002	3.588550e-002
824	2.545584e+002	2.719417e-001	2.529942e+002	3.588583e-002
825	2.545576e+002	2.719433e-001	2.529932e+002	3.588615e-002
826	2.545519e+002	2.719450e-001	2.529922e+002	3.588647e-002
827	2.545512e+002	2.719466e-001	2.529911e+002	3.588679e-002
828	2.545505e+002	2.719482e-001	2.529901e+002	3.588711e-002
829	2.545498e+002	2.719499e-001	2.529891e+002	3.588742e-002
830	2.545441e+002	2.719515e-001	2.529882e+002	3.588774e-002
831	2.545434e+002	2.719531e-001	2.529872e+002	3.588805e-002
832	2.545427e+002	2.719547e-001	2.529862e+002	3.588836e-002
833	2.545370e+002	2.719563e-001	2.529852e+002	3.588868e-002
834	2.545363e+002	2.719579e-001	2.529842e+002	3.588899e-002
835	2.545356e+002	2.719595e-001	2.529833e+002	3.588929e-002
836	2.545349e+002	2.719610e-001	2.529823e+002	3.588960e-002
837	2.545292e+002	2.719626e-001	2.529813e+002	3.588991e-002
838	2.545286e+002	2.719641e-001	2.529804e+002	3.589021e-002
839	2.545279e+002	2.719657e-001	2.529794e+002	3.589051e-002
840	2.545222e+002	2.719672e-001	2.529785e+002	3.589081e-002
841	2.545216e+002	2.719688e-001	2.529775e+002	3.589111e-002
842	2.545209e+002	2.719703e-001	2.529766e+002	3.589141e-002
843	2.545202e+002	2.719718e-001	2.529757e+002	3.589171e-002
844	2.545146e+002	2.719733e-001	2.529747e+002	3.589201e-002
845	2.545139e+002	2.719749e-001	2.529738e+002	3.589230e-002
846	2.545133e+002	2.719764e-001	2.529729e+002	3.589260e-002
847	2.545126e+002	2.719779e-001	2.529720e+002	3.589289e-002
848	2.545070e+002	2.719793e-001	2.529711e+002	3.589318e-002
849	2.545064e+002	2.719808e-001	2.529702e+002	3.589347e-002
850	2.545057e+002	2.719823e-001	2.529693e+002	3.589376e-002
851	2.545051e+002	2.719838e-001	2.529684e+002	3.589404e-002
852	2.544995e+002	2.719852e-001	2.529675e+002	3.589433e-002
853	2.544989e+002	2.719867e-001	2.529666e+002	3.589462e-002
854	2.544982e+002	2.719881e-001	2.529657e+002	3.589490e-002
855	2.544976e+002	2.719896e-001	2.529648e+002	3.589518e-002
856	2.544920e+002	2.719910e-001	2.529640e+002	3.589546e-002
857	2.544914e+002	2.719924e-001	2.529631e+002	3.589574e-002
858	2.544908e+002	2.719939e-001	2.529622e+002	3.589602e-002
859	2.544902e+002	2.719953e-001	2.529613e+002	3.589630e-002
860	2.544846e+002	2.719967e-001	2.529605e+002	3.589657e-002
861	2.544840e+002	2.719981e-001	2.529596e+002	3.589685e-002
862	2.544834e+002	2.719995e-001	2.529588e+002	3.589712e-002
863	2.544828e+002	2.720009e-001	2.529579e+002	3.589739e-002
864	2.544772e+002	2.720022e-001	2.529571e+002	3.589766e-002
865	2.544767e+002	2.720036e-001	2.529563e+002	3.589793e-002
866	2.544761e+002	2.720050e-001	2.529554e+002	3.589820e-002
867	2.544755e+002	2.720064e-001	2.529546e+002	3.589847e-002
868	2.544699e+002	2.720077e-001	2.529538e+002	3.589873e-002
869	2.544694e+002	2.720091e-001	2.529529e+002	3.589900e-002
870	2.544688e+002	2.720104e-001	2.529521e+002	3.589926e-002
871	2.544682e+002	2.720117e-001	2.529513e+002	3.589952e-002
872	2.544627e+002	2.720131e-001	2.529505e+002	3.589979e-002
873	2.544621e+002	2.720144e-001	2.529497e+002	3.590005e-002
874	2.544616e+002	2.720157e-001	2.529489e+002	3.590030e-002
875	2.544610e+002	2.720170e-001	2.529481e+002	3.590056e-002
876	2.544555e+002	2.720183e-001	2.529473e+002	3.590082e-002
877	2.544549e+002	2.720196e-001	2.529465e+002	3.590107e-002
878	2.544544e+002	2.720209e-001	2.529457e+002	3.590133e-002
879	2.544538e+002	2.720222e-001	2.529449e+002	3.590158e-002
880	2.544533e+002	2.720235e-001	2.529441e+002	3.590183e-002
881	2.544478e+002	2.720248e-001	2.529434e+002	3.590208e-002
882	2.544472e+002	2.720261e-001	2.529426e+002	3.590233e-002
883	2.544467e+002	2.720273e-001	2.529418e+002	3.590258e-002
884	2.544462e+002	2.720286e-001	2.529411e+002	3.590283e-002
885	2.544457e+002	2.720298e-001	2.529403e+002	3.590307e-002
886	2.544401e+002	2.720311e-001	2.529395e+002	3.590332e-002
887	2.544396e+002	2.720323e-001	2.529388e+002	3.590356e-002
888	2.544391e+002	2.720336e-001	2.529380e+002	3.590381e-002
889	2.544386e+002	2.720348e-001	2.529373e+002	3.590405e-002
890	2.544331e+002	2.720360e-001	2.529365e+002	3.590429e-002
891	2.544326e+002	2.720372e-001	2.529358e+002	3.590453e-002
892	2.544321e+002	2.720385e-001	2.529351e+002	3.590477e-002
893	2.544316e+002	2.720397e-001	2.529343e+002	3.590500e-002
894	2.544311e+002	2.720409e-001	2.529336e+002	3.590524e-002
895	2.544256e+002	2.720421e-001	2.529329e+002	3.590547e-002
896	2.544251e+002	2.720433e-001	2.529322e+002	3.590571e-002
897	2.544246e+002	2.720444e-001	2.529314e+002	3.590594e-002
898	2.544241e+002	2.720456e-001	2.529307e+002	3.590617e-002
899	2.544236e+002	2.720468e-001	2.529300e+002	3.590640e-002
900	2.544181e+002	2.720480e-001	2.529293e+002	3.590663e-002
901	2.544177e+002	2.720491e-001	2.529286e+002	3.590686e-002
902	2.544172e+002	2.720503e-001	2.529279e+002	3.590709e-002
903	2.544167e+002	2.720514e-001	2.529272e+002	3.590732e-002
904	2.544163e+002	2.720526e-001	2.529265e+002	3.590754e-002
905	2.544108e+002	2.720537e-001	2.529258e+002	3.590777e-002
906	2.544103e+002	2.720549e-001	2.529251e+002	3.590799e-002
907	2.544099e+002	2.720560e-001	2.529245e+002	3.590821e-002
908	2.544094e+002	2.720571e-001	2.529238e+002	3.590843e-002
909	2.544089e+002	2.720582e-001	2.529231e+002	3.590865e-002
910	2.544035e+002	2.720594e-001	2.529224e+002	3.590887e-002
911	2.544030e+002	2.720605e-001	2.529218e+002	3.590909e-002
912	2.544026e+002	2.720616e-001	2.529211e+002	3.590931e-002
913	2.544021e+002	2.720627e-001	2.529204e+002	3.590953e-002
914	2.544017e+002	2.720638e-001	2.529198e+002	3.590974e-002
915	2.544012e+002	2.720649e-001	2.529191e+002	3.590995e-002
916	2.543958e+002	2.720659e-001	2.529184e+002	3.591017e-002
917	2.543954e+002	2.720670e-001	2.529178e+002	3.591038e-002
918	2.543949e+002	2.720681e-001	2.529172e+002	3.591059e-002
919	2.543945e+002	2.720692e-001	2.529165e+002	3.591080e-002
920	2.543941e+002	2.720702e-001	2.529159e+002	3.591101e-002
921	2.543886e+002	2.720713e-001	2.529152e+002	3.591122e-002
922	2.543882e+002	2.720723e-001	2.529146e+002	3.591143e-002
923	2.543878e+002	2.720734e-001	2.529140e+002	3.591163e-002
924	2.543874e+002	2.720744e-001	2.529133e+002	3.591184e-002
925	2.543870e+002	2.720755e-001	2.529127e+002	3.591204e-002
926	2.543865e+002	2.720765e-001	2.529121e+002	3.591225e-002
927	2.543811e+002	2.720775e-001	2.529115e+002	3.591245e-002
928	2.543807e+002	2.720785e-001	2.529109e+002	3.591265e-002
929	2.543803e+002	2.720796e-001	2.529102e+002	3.591285e-002
930	2.543799e+002	2.720806e-001	2.529096e+002	3.591305e-002
931	2.543795e+002	2.720816e-001	2.529090e+002	3.591325e-002
932	2.543791e+002	2.720826e-001	2.529084e+002	3.591345e-002
933	2.543737e+002	2.720836e-001	2.529078e+002	3.591364e-002
934	2.543733e+002	2.720846e-001	2.529072e+002	3.591384e-002
935	2.543729e+002	2.720856e-001	2.529066e+002	3.591403e-002
936	2.543725e+002	2.720865e-001	2.529060e+002	3.591423e-002
937	2.543721e+002	2.720875e-001	2.529054e+002	3.591442e-002
938	2.543717e+002	2.720885e-001	2.529049e+002	3.591461e-002
939	2.543664e+002	2.720895e-001	2.529043e+002	3.591480e-002
940	2.543660e+002	2.720904e-001	2.529037e+002	3.591499e-002
941	2.543656e+002	2.720914e-001	2.529031e+002	3.591518e-002
942	2.543652e+002	2.720924e-001	2.529025e+002	3.591537e-002
943	2.543648e+002	2.720933e-001	2.529020e+002	3.591556e-002
944	2.543645e+002	2.720943e-001	2.529014e+002	3.591575e-002
945	2.543591e+002	2.720952e-001	2.529008e+002	3.591593e-002
946	2.543587e+002	2.720961e-001	2.529003e+002	3.591612e-002
947	2.543584e+002	2.720971e-001	2.528997e+002	3.591630e-002
948	2.543580e+002	2.720980e-001	2.528992e+002	3.591649e-002
949	2.543576e+002	2.720989e-001	2.528986e+002	3.591667e-002
950	2.543573e+002	2.720998e-001	2.528981e+002	3.591685e-002
951	2.543569e+002	2.721007e-001	2.528975e+002	3.591703e-002
952	2.543515e+002	2.721017e-001	2.528970e+002	3.591721e-002
953	2.543512e+002	2.721026e-001	2.528964e+002	3.591739e-002
954	2.543508e+002	2.721035e-001	2.528959e+002	3.591757e-002
955	2.543505e+002	2.721044e-001	2.528953e+002	3.591774e-002
956	2.543501e+002	2.721053e-001	2.528948e+002	3.591792e-002
957	2.543498e+002	2.721061e-001	2.528943e+002	3.591809e-002
958	2.543494e+002	2.721070e-001	2.528937e+002	3.591827e-002
959	2.543441e+002	2.721079e-001	2.528932e+002	3.591844e-002
960	2.543437e+002	2.721088e-001	2.528927e+002	3.591862e-002
961	2.543434e+002	2.721097e-001	2.528922e+002	3.591879e-002
962	2.543431e+002	2.721105e-001	2.528916e+002	3.591896e-002
963	2.543427e+002	2.721114e-001	2.528911e+002	3.591913e-002
964	2.543424e+002	2.721122e-001	2.528906e+002	3.591930e-002
965	2.543421e+002	2.721131e-001	2.528901e+002	3.591947e-002
966	2.543367e+002	2.721139e-001	2.528896e+002	3.591964e-002
967	2.543364e+002	2.721148e-001	2.528891e+002	3.591980e-002
968	2.543361e+002	2.721156e-001	2.528886e+002	3.591997e-002
969	2.543357e+002	2.721165e-001	2.528881e+002	3.592013e-002
970	2.543354e+002	2.721173e-001	2.528876e+002	3.592030e-002
971	2.543351e+002	2.721181e-001	2.528871e+002	3.592046e-002
972	2.543348e+002	2.721190e-001	2.528866e+002	3.592063e-002
973	2.543295e+002	2.721198e-001	2.528861e+002	3.592079e-002
974	2.543291e+002	2.721206e-001	2.528856e+002	3.592095e-002
975	2.543288e+002	2.721214e-001	2.528851e+002	3.592111e-002
976	2.543285e+002	2.721222e-001	2.528846e+002	3.592127e-002
977	2.543282e+002	2.721230e-001	2.528842e+002	3.592143e-002
978	2.543279e+002	2.721238e-001	2.528837e+002	3.592159e-002
979	2.543276e+002	2.721246e-001	2.528832e+002	3.592174e-002
980	2.543273e+002	2.721254e-001	2.528827e+002	3.592190e-002
981	2.543220e+002	2.721262e-001	2.528823e+002	3.592206e-002
982	2.543217e+002	2.721270e-001	2.528818e+002	3.592221e-002
983	2.543214e+002	2.721278e-001	2.528813e+002	3.592237e-002
984	2.543211e+002	2.721285e-001	2.528809e+002	3.592252e-002
985	2.543208e+002	2.721293e-001	2.528804e+002	3.592267e-002
986	2.543205e+002	2.721301e-001	2.528799e+002	3.592283e-002
987	2.543202e+002	2.721308e-001	2.528795e+002	3.592298e-002
988	2.543199e+002	2.721316e-001	2.528790e+002	3.592313e-002
989	2.543146e+002	2.721324e-001	2.528786e+002	3.592328e-002
990	2.543143e+002	2.721331e-001	2.528781e+002	3.592343e-002
991	2.543140e+002	2.721339e-001	2.528777e+002	3.592358e-002
992	2.543137e+002	2.721346e-001	2.528772e+002	3.592372e-002
993	2.543135e+002	2.721354e-001	2.528768e+002	3.592387e-002
994	2.543132e+002	2.721361e-001	2.528764e+002	3.592402e-002
995	2.543129e+002	2.721368e-001	2.528759e+002	3.592416e-002
996	2.543126e+002	2.721376e-001	2.528755e+002	3.592431e-002
997	2.543074e+002	2.721383e-001	2.528751e+002	3.592445e-002
998	2.543071e+002	2.721390e-001	2.528746e+002	3.592459e-002
999	2.543068e+002	2.721397e-001	2.528742e+002	3.592474e-002
1000	2.543065e+002	2.721405e-001	2.528738e+002	3.592488e-002
1001	2.543063e+002	2.721412e-001	2.528733e+002	3.592502e-002
1002	2.543060e+002	2.721419e-001	2.528729e+002	3.592516e-002
1003	2.543057e+002	2.721426e-001	2.528725e+002	3.592530e-002
1004	2.543055e+002	2.721433e-001	2.528721e+002	3.592544e-002
1005	2.543052e+002	2.721440e-001	2.528717e+002	3.592558e-002
1006	2.542999e+002	2.721447e-001	2.528713e+002	3.592571e-002
1007	2.542997e+002	2.721454e-001	2.528708e+002	3.592585e-002
1008	2.542994e+002	2.721461e-001	2.528704e+002	3.592599e-002
1009	2.542992e+002	2.721467e-001	2.528700e+002	3.592612e-002
1010	2.542989e+002	2.721474e-001	2.528696e+002	3.592626e-002
1011	2.542987e+002	2.721481e-001	2.528692e+002	3.592639e-002
1012	2.542984e+002	2.721488e-001	2.528688e+002	3.592653e-002
1013	2.542982e+002	2.721494e-001	2.528684e+002	3.592666e-002
1014	2.542979e+002	2.721501e-001	2.528680e+002	3.592679e-002
1015	2.542927e+002	2.721508e-001	2.528676e+002	3.592692e-002
1016	2.542924e+002	2.721514e-001	2.528672e+002	3.592705e-002
1017	2.542922e+002	2.721521e-001	2.528668e+002	3.592718e-002
1018	2.542919e+002	2.721527e-001	2.528665e+002	3.592731e-002
1019	2.542917e+002	2.721534e-001	2.528661e+002	3.592744e-002
1020	2.542914e+002	2.721540e-001	2.528657e+002	3.592757e-002
1021	2.542912e+002	2.721547e-001	2.528653e+002	3.592770e-002
1022	2.542910e+002	2.721553e-001	2.528649e+002	3.592782e-002
1023	2.542907e+002	2.721559e-001	2.528645e+002	3.592795e-002
1024	2.542905e+002	2.721566e-001	2.528642e+002	3.592808e-002
1025	2.542853e+002	2.721572e-001	2.528638e+002	3.592820e-002
1026	2.542850e+002	2.721578e-001	2.528634e+002	3.592832e-002
1027	2.542848e+002	2.721585e-001	2.528631e+002	3.592845e-002
1028	2.542846e+002	2.721591e-001	2.528627e+002	3.592857e-002
1029	2.542843e+002	2.721597e-001	2.528623e+002	3.592869e-002
1030	2.542841e+002	2.721603e-001	2.528620e+002	3.592881e-002
1031	2.542839e+002	2.721609e-001	2.528616e+002	3.592894e-002
1032	2.542837e+002	2.721615e-001	2.528612e+002	3.592906e-002
1033	2.542834e+002	2.721621e-001	2.528609e+002	3.592918e-002
1034	2.542832e+002	2.721627e-001	2.528605e+002	3.592929e-002
1035	2.542780e+002	2.721633e-001	2.528602e+002	3.592941e-002
1036	2.542778e+002	2.721639e-001	2.528598e+002	3.592953e-002
1037	2.542776e+002	2.721645e-001	2.528595e+002	3.592965e-002
1038	2.542774e+002	2.721651e-001	2.528591e+002	3.592976e-002
1039	2.542771e+002	2.721657e-001	2.528588e+002	3.592988e-002
1040	2.542769e+002	2.721663e-001	2.528584e+002	3.593000e-002
1041	2.542767e+002	2.721668e-001	2.528581e+002	3.593011e-002
1042	2.542765e+002	2.721674e-001	2.528577e+002	3.593023e-002
1043	2.542763e+002	2.721680e-001	2.528574e+002	3.593034e-002
1044	2.542761e+002	2.721686e-001	2.528571e+002	3.593045e-002
1045	2.542759e+002	2.721691e-001	2.528567e+002	3.593056e-002
1046	2.542707e+002	2.721697e-001	2.528564e+002	3.593068e-002
1047	2.542705e+002	2.721703e-001	2.528561e+002	3.593079e-002
1048	2.542703e+002	2.721708e-001	2.528557e+002	3.593090e-002
1049	2.542701e+002	2.721714e-001	2.528554e+002	3.593101e-002
1050	2.542699e+002	2.721719e-001	2.528551e+002	3.593112e-002
1051	2.542697e+002	2.721725e-001	2.528547e+002	3.593123e-002
1052	2.542695e+002	2.721730e-001	2.528544e+002	3.593133e-002
1053	2.542693e+002	2.721736e-001	2.528541e+002	3.593144e-002
1054	2.542691e+002	2.721741e-001	2.528538e+002	3.593155e-002
1055	2.542689e+002	2.721746e-001	2.528535e+002	3.593166e-002
1056	2.542687e+002	2.721752e-001	2.528531e+002	3.593176e-002
1057	2.542635e+002	2.721757e-001	2.528528e+002	3.593187e-002
1058	2.542633e+002	2.721762e-001	2.528525e+002	3.593197e-002
1059	2.542631e+002	2.721767e-001	2.528522e+002	3.593208e-002
1060	2.542630e+002	2.721773e-001	2.528519e+002	3.593218e-002
1061	2.542628e+002	2.721778e-001	2.528516e+002	3.593228e-002
1062	2.542626e+002	2.721783e-001	2.528513e+002	3.593239e-002
1063	2.542624e+002	2.721788e-001	2.528510e+002	3.593249e-002
1064	2.542622e+002	2.721793e-001	2.528507e+002	3.593259e-002
1065	2.542620e+002	2.721798e-001	2.528504e+002	3.593269e-002
1066	2.542619e+002	2.721803e-001	2.528501e+002	3.593279e-002
1067	2.542617e+002	2.721808e-001	2.528498e+002	3.593289e-002
1068	2.542615e+002	2.721813e-001	2.528495e+002	3.593299e-002
1069	2.542613e+002	2.721818e-001	2.528492e+002	3.593309e-002
1070	2.542561e+002	2.721823e-001	2.528489e+002	3.593319e-002
1071	2.542560e+002	2.721828e-001	2.528486e+002	3.593328e-002
1072	2.542558e+002	2.721833e-001	2.528483e+002	3.593338e-002
1073	2.542556e+002	2.721838e-001	2.528480e+002	3.593348e-002
1074	2.542555e+002	2.721843e-001	2.528477e+002	3.593357e-002
1075	2.542553e+002	2.721848e-001	2.528475e+002	3.593367e-002
1076	2.542551e+002	2.721852e-001	2.528472e+002	3.593377e-002
1077	2.542549e+002	2.721857e-001	2.528469e+002	3.593386e-002
1078	2.542548e+002	2.721862e-001	2.528466e+002	3.593395e-002
1079	2.542546e+002	2.721867e-001	2.528463e+002	3.593405e-002
1080	2.542544e+002	2.721871e-001	2.528461e+002	3.593414e-002
1081	2.542543e+002	2.721876e-001	2.528458e+002	3.593423e-002
1082	2.542541e+002	2.721881e-001	2.528455e+002	3.593432e-002
1083	2.542490e+002	2.721885e-001	2.528452e+002	3.593442e-002
1084	2.542488e+002	2.721890e-001	2.528450e+002	3.593451e-002
1085	2.542486e+002	2.721894e-001	2.528447e+002	3.593460e-002
1086	2.542485e+002	2.721899e-001	2.528444e+002	3.593469e-002
1087	2.542483e+002	2.721903e-001	2.528442e+002	3.593478e-002
1088	2.542482e+002	2.721908e-001	2.528439e+002	3.593487e-002
1089	2.542480e+002	2.721912e-001	2.528436e+002	3.593495e-002
1090	2.542478e+002	2.721917e-001	2.528434e+002	3.593504e-002
1091	2.542477e+002	2.721921e-001	2.528431e+002	3.593513e-002
1092	2.542475e+002	2.721925e-001	2.528429e+002	3.593522e-002
1093	2.542474e+002	2.721930e-001	2.528426e+002	3.593530e-002
1094	2.542472e+002	2.721934e-001	2.528423e+002	3.593539e-002
1095	2.542471e+002	2.721938e-001	2.528421e+002	3.593547e-002
1096	2.542469e+002	2.721943e-001	2.528418e+002	3.593556e-002
1097	2.542418e+002	2.721947e-001	2.528416e+002	3.593564e-002
1098	2.542416e+002	2.721951e-001	2.528413e+002	3.593573e-002
1099	2.542415e+002	2.721955e-001	2.528411e+002	3.593581e-002
1100	2.542414e+002	2.721960e-001	2.528408e+002	3.593589e-002
1101	2.542412e+002	2.721964e-001	2.528406e+002	3.593598e-002
1102	2.542411e+002	2.721968e-001	2.528403e+002	3.593606e-002
1103	2.542409e+002	2.721972e-001	2.528401e+002	3.593614e-002
1104	2.542408e+002	2.721976e-001	2.528399e+002	3.593622e-002
1105	2.542406e+002	2.721980e-001	2.528396e+002	3.593630e-002
1106	2.542405e+002	2.721984e-001	2.528394e+002	3.593638e-002
1107	2.542404e+002	2.721988e-001	2.528391e+002	3.593646e-002
1108	2.542402e+002	2.721992e-001	2.528389e+002	3.593654e-002
1109	2.542401e+002	2.721996e-001	2.528387e+002	3.593662e-002
1110	2.542400e+002	2.722000e-001	2.528384e+002	3.593670e-002
1111	2.542398e+002	2.722004e-001	2.528382e+002	3.593678e-002
1112	2.542397e+002	2.722008e-001	2.528380e+002	3.593685e-002
1113	2.542346e+002	2.722012e-001	2.528378e+002	3.593693e-002
1114	2.542344e+002	2.722016e-001	2.528375e+002	3.593701e-002
1115	2.542343e+002	2.722019e-001	2.528373e+002	3.593708e-002
1116	2.542342e+002	2.722023e-001	2.528371e+002	3.593716e-002
1117	2.542340e+002	2.722027e-001	2.528368e+002	3.593723e-002
1118	2.542339e+002	2.722031e-001	2.528366e+002	3.593731e-002
1119	2.542338e+002	2.722034e-001	2.528364e+002	3.593738e-002
1120	2.542337e+002	2.722038e-001	2.528362e+002	3.593746e-002
1121	2.542335e+002	2.722042e-001	2.528360e+002	3.593753e-002
1122	2.542334e+002	2.722045e-001	2.528357e+002	3.593760e-002
1123	2.542333e+002	2.722049e-001	2.528355e+002	3.593768e-002
1124	2.542332e+002	2.722053e-001	2.528353e+002	3.593775e-002
1125	2.542331e+002	2.722056e-001	2.528351e+002	3.593782e-002
1126	2.542329e+002	2.722060e-001	2.528349e+002	3.593789e-002
1127	2.542328e+002	2.722064e-001	2.528347e+002	3.593796e-002
1128	2.542327e+002	2.722067e-001	2.528345e+002	3.593803e-002
1129	2.542326e+002	2.722071e-001	2.528343e+002	3.593810e-002
1130	2.542325e+002	2.722074e-001	2.528341e+002	3.593817e-002
1131	2.542273e+002	2.722078e-001	2.528338e+002	3.593824e-002
1132	2.542272e+002	2.722081e-001	2.528336e+002	3.593831e-002
1133	2.542271e+002	2.722084e-001	2.528334e+002	3.593838e-002
1134	2.542270e+002	2.722088e-001	2.528332e+002	3.593845e-002
1135	2.542269e+002	2.722091e-001	2.528330e+002	3.593851e-002
1136	2.542268e+002	2.722095e-001	2.528328e+002	3.593858e-002
1137	2.542267e+002	2.722098e-001	2.528326e+002	3.593865e-002
1138	2.542265e+002	2.722101e-001	2.528324e+002	3.593871e-002
1139	2.542264e+002	2.722105e-001	2.528322e+002	3.593878e-002
1140	2.542263e+002	2.722108e-001	2.528320e+002	3.593885e-002
1141	2.542262e+002	2.722111e-001	2.528319e+002	3.593891e-002
1142	2.542261e+002	2.722114e-001	2.528317e+002	3.593897e-002
1143	2.542260e+002	2.722118e-001	2.528315e+002	3.593904e-002
1144	2.542259e+002	2.722121e-001	2.528313e+002	3.593910e-002
1145	2.542258e+002	2.722124e-001	2.528311e+002	3.593917e-002
1146	2.542257e+002	2.722127e-001	2.528309e+002	3.593923e-002
1147	2.542256e+002	2.722130e-001	2.528307e+002	3.593929e-002
1148	2.542255e+002	2.722133e-001	2.528305e+002	3.593935e-002
1149	2.542254e+002	2.722137e-001	2.528303e+002	3.593942e-002
1150	2.542203e+002	2.722140e-001	2.528302e+002	3.593948e-002
1151	2.542202e+002	2.722143e-001	2.528300e+002	3.593954e-002
1152	2.542201e+002	2.722146e-001	2.528298e+002	3.593960e-002
1153	2.542200e+002	2.722149e-001	2.528296e+002	3.593966e-002
1154	2.542199e+002	2.722152e-001	2.528294e+002	3.593972e-002
1155	2.542198e+002	2.722155e-001	2.528293e+002	3.593978e-002
1156	2.542197e+002	2.722158e-001	2.528291e+002	3.593984e-002
1157	2.542196e+002	2.722161e-001	2.528289e+002	3.593990e-002
1158	2.542195e+002	2.722164e-001	2.528287e+002	3.593996e-002
1159	2.542194e+002	2.722167e-001	2.528286e+002	3.594001e-002
1160	2.542193e+002	2.722169e-001	2.528284e+002	3.594007e-002
1161	2.542192e+002	2.722172e-001	2.528282e+002	3.594013e-002
1162	2.542191e+002	2.722175e-001	2.528280e+002	3.594019e-002
1163	2.542190e+002	2.722178e-001	2.528279e+002	3.594024e-002
1164	2.542190e+002	2.722181e-001	2.528277e+002	3.594030e-002
1165	2.542189e+002	2.722184e-001	2.528275e+002	3.594035e-002
1166	2.542188e+002	2.722186e-001	2.528274e+002	3.594041e-002
1167	2.542187e+002	2.722189e-001	2.528272e+002	3.594046e-002
1168	2.542186e+002	2.722192e-001	2.528270e+002	3.594052e-002
1169	2.542185e+002	2.722195e-001	2.528269e+002	3.594057e-002
1170	2.542184e+002	2.722197e-001	2.528267e+002	3.594063e-002
1171	2.542183e+002	2.722200e-001	2.528266e+002	3.594068e-002
1172	2.542133e+002	2.722203e-001	2.528264e+002	3.594073e-002
1173	2.542132e+002	2.722205e-001	2.528262e+002	3.594079e-002
1174	2.542131e+002	2.722208e-001	2.528261e+002	3.594084e-002
1175	2.542130e+002	2.722211e-001	2.528259e+002	3.594089e-002
1176	2.542129e+002	2.722213e-001	2.528258e+002	3.594094e-002
1177	2.542128e+002	2.722216e-001	2.528256e+002	3.594100e-002
1178	2.542128e+002	2.722219e-001	2.528255e+002	3.594105e-002
1179	2.542127e+002	2.722221e-001	2.528253e+002	3.594110e-002
1180	2.542126e+002	2.722224e-001	2.528252e+002	3.594115e-002
1181	2.542125e+002	2.722226e-001	2.528250e+002	3.594120e-002
1182	2.542124e+002	2.722229e-001	2.528249e+002	3.594125e-002
1183	2.542124e+002	2.722231e-001	2.528247e+002	3.594130e-002
1184	2.542123e+002	2.722234e-001	2.528246e+002	3.594135e-002
1185	2.542122e+002	2.722236e-001	2.528244e+002	3.594140e-002
1186	2.542121e+002	2.722238e-001	2.528243e+002	3.594144e-002
1187	2.542121e+002	2.722241e-001	2.528241e+002	3.594149e-002
1188	2.542120e+002	2.722243e-001	2.528240e+002	3.594154e-002
1189	2.542119e+002	2.722246e-001	2.528238e+002	3.594159e-002
1190	2.542118e+002	2.722248e-001	2.528237e+002	3.594163e-002
1191	2.542118e+002	2.722250e-001	2.528235e+002	3.594168e-002
1192	2.542117e+002	2.722253e-001	2.528234e+002	3.594173e-002
1193	2.542116e+002	2.722255e-001	2.528233e+002	3.594177e-002
1194	2.542116e+002	2.722257e-001	2.528231e+002	3.594182e-002
1195	2.542115e+002	2.722260e-001	2.528230e+002	3.594187e-002
1196	2.542114e+002	2.722262e-001	2.528229e+002	3.594191e-002
1197	2.542113e+002	2.722264e-001	2.528227e+002	3.594196e-002
1198	2.542063e+002	2.722266e-001	2.528226e+002	3.594200e-002
1199	2.542062e+002	2.722269e-001	2.528224e+002	3.594204e-002
1200	2.542061e+002	2.722271e-001	2.528223e+002	3.594209e-002
1201	2.542061e+002	2.722273e-001	2.528222e+002	3.594213e-002
1202	2.542060e+002	2.722275e-001	2.528220e+002	3.594217e-002
1203	2.542059e+002	2.722277e-001	2.528219e+002	3.594222e-002
1204	2.542059e+002	2.722280e-001	2.528218e+002	3.594226e-002
1205	2.542058e+002	2.722282e-001	2.528217e+002	3.594230e-002
1206	2.542057e+002	2.722284e-001	2.528215e+002	3.594234e-002
1207	2.542057e+002	2.722286e-001	2.528214e+002	3.594239e-002
1208	2.542056e+002	2.722288e-001	2.528213e+002	3.594243e-002
1209	2.542056e+002	2.722290e-001	2.528212e+002	3.594247e-002
1210	2.542055e+002	2.722292e-001	2.528210e+002	3.594251e-002
1211	2.542054e+002	2.722294e-001	2.528209e+002	3.594255e-002
1212	2.542054e+002	2.722296e-001	2.528208e+002	3.594259e-002
1213	2.542053e+002	2.722298e-001	2.528207e+002	3.594263e-002
1214	2.542053e+002	2.722300e-001	2.528205e+002	3.594267e-002
1215	2.542052e+002	2.722302e-001	2.528204e+002	3.594271e-002
1216	2.542051e+002	2.722304e-001	2.528203e+002	3.594275e-002
1217	2.542051e+002	2.722306e-001	2.528202e+002	3.594279e-002
1218	2.542050e+002	2.722308e-001	2.528201e+002	3.594283e-002
1219	2.542050e+002	2.722310e-001	2.528199e+002	3.594286e-002
1220	2.542049e+002	2.722312e-001	2.528198e+002	3.594290e-002
1221	2.542049e+002	2.722314e-001	2.528197e+002	3.594294e-002
1222	2.542048e+002	2.722316e-001	2.528196e+002	3.594298e-002
1223	2.542048e+002	2.722317e-001	2.528195e+002	3.594301e-002
1224	2.542047e+002	2.722319e-001	2.528194e+002	3.594305e-002
1225	2.542046e+002	2.722321e-001	2.528193e+002	3.594309e-002
1226	2.542046e+002	2.722323e-001	2.528192e+002	3.594312e-002
1227	2.542045e+002	2.722325e-001	2.528190e+002	3.594316e-002
1228	2.541995e+002	2.722327e-001	2.528189e+002	3.594319e-002
1229	2.541994e+002	2.722328e-001	2.528188e+002	3.594323e-002
1230	2.541994e+002	2.722330e-001	2.528187e+002	3.594326e-002
1231	2.541993e+002	2.722332e-001	2.528186e+002	3.594330e-002
1232	2.541993e+002	2.722334e-001	2.528185e+002	3.594333e-002
1233	2.541992e+002	2.722335e-001	2.528184e+002	3.594337e-002
1234	2.541992e+002	2.722337e-001	2.528183e+002	3.594340e-002
1235	2.541991e+002	2.722339e-001	2.528182e+002	3.594343e-002
1236	2.541991e+002	2.722340e-001	2.528181e+002	3.594347e-002
1237	2.541991e+002	2.722342e-001	2.528180e+002	3.594350e-002
1238	2.541990e+002	2.722344e-001	2.528179e+002	3.594353e-002
1239	2.541990e+002	2.722345e-001	2.528178e+002	3.594357e-002
1240	2.541989e+002	2.722347e-001	2.528177e+002	3.594360e-002
1241	2.541989e+002	2.722349e-001	2.528176e+002	3.594363e-002
1242	2.541988e+002	2.722350e-001	2.528175e+002	3.594366e-002
1243	2.541988e+002	2.722352e-001	2.528174e+002	3.594369e-002
1244	2.541987e+002	2.722353e-001	2.528173e+002	3.594372e-002
1245	2.541987e+002	2.722355e-001	2.528172e+002	3.594376e-002
1246	2.541987e+002	2.722356e-001	2.528171e+002	3.594379e-002
1247	2.541986e+002	2.722358e-001	2.528170e+002	3.594382e-002
1248	2.541986e+002	2.722359e-001	2.528169e+002	3.594385e-002
1249	2.541985e+002	2.722361e-001	2.528168e+002	3.594388e-002
1250	2.541985e+002	2.722362e-001	2.528167e+002	3.594391e-002
1251	2.541984e+002	2.722364e-001	2.528166e+002	3.594393e-002
1252	2.541984e+002	2.722365e-001	2.528165e+002	3.594396e-002
1253	2.541984e+002	2.722367e-001	2.528164e+002	3.594399e-002
1254	2.541983e+002	2.722368e-001	2.528163e+002	3.594402e-002
1255	2.541983e+002	2.722370e-001	2.528163e+002	3.594405e-002
1256	2.541983e+002	2.722371e-001	2.528162e+002	3.594408e-002
1257	2.541982e+002	2.722373e-001	2.528161e+002	3.594411e-002
1258	2.541982e+002	2.722374e-001	2.528160e+002	3.594413e-002
1259	2.541981e+002	2.722375e-001	2.528159e+002	3.594416e-002
1260	2.541981e+002	2.722377e-001	2.528158e+002	3.594419e-002
1261	2.541981e+002	2.722378e-001	2.528157e+002	3.594421e-002
1262	2.541980e+002	2.722379e-001	2.528156e+002	3.594424e-002
1263	2.541980e+002	2.722381e-001	2.528156e+002	3.594427e-002
1264	2.541980e+002	2.722382e-001	2.528155e+002	3.594429e-002
1265	2.541979e+002	2.722383e-001	2.528154e+002	3.594432e-002
1266	2.541929e+002	2.722385e-001	2.528153e+002	3.594434e-002
1267	2.541929e+002	2.722386e-001	2.528152e+002	3.594437e-002
1268	2.541928e+002	2.722387e-001	2.528151e+002	3.594440e-002
1269	2.541928e+002	2.722388e-001	2.528151e+002	3.594442e-002
1270	2.541928e+002	2.722390e-001	2.528150e+002	3.594444e-002
1271	2.541927e+002	2.722391e-001	2.528149e+002	3.594447e-002
1272	2.541927e+002	2.722392e-001	2.528148e+002	3.594449e-002
1273	2.541927e+002	2.722393e-001	2.528148e+002	3.594452e-002
1274	2.541926e+002	2.722395e-001	2.528147e+002	3.594454e-002
1275	2.541926e+002	2.722396e-001	2.528146e+002	3.594456e-002
1276	2.541926e+002	2.722397e-001	2.528145e+002	3.594459e-002
1277	2.541926e+002	2.722398e-001	2.528144e+002	3.594461e-002
1278	2.541925e+002	2.722399e-001	2.528144e+002	3.594463e-002
1279	2.541925e+002	2.722400e-001	2.528143e+002	3.594466e-002
1280	2.541925e+002	2.722402e-001	2.528142e+002	3.594468e-002
1281	2.541924e+002	2.722403e-001	2.528142e+002	3.594470e-002
1282	2.541924e+002	2.722404e-001	2.528141e+002	3.594472e-002
1283	2.541924e+002	2.722405e-001	2.528140e+002	3.594474e-002
1284	2.541924e+002	2.722406e-001	2.528139e+002	3.594476e-002
1285	2.541923e+002	2.722407e-001	2.528139e+002	3.594479e-002
1286	2.541923e+002	2.722408e-001	2.528138e+002	3.594481e-002
1287	2.541923e+002	2.722409e-001	2.528137e+002	3.594483e-002
1288	2.541923e+002	2.722410e-001	2.528137e+002	3.594485e-002
1289	2.541922e+002	2.722411e-001	2.528136e+002	3.594487e-002
1290	2.541922e+002	2.722412e-001	2.528135e+002	3.594489e-002
1291	2.541922e+002	2.722413e-001	2.528135e+002	3.594491e-002
1292	2.541922e+002	2.722414e-001	2.528134e+002	3.594493e-002
1293	2.541921e+002	2.722415e-001	2.528133e+002	3.594495e-002
1294	2.541921e+002	2.722416e-001	2.528133e+002	3.594497e-002
1295	2.541921e+002	2.722417e-001	2.528132e+002	3.594499e-002
1296	2.541921e+002	2.722418e-001	2.528131e+002	3.594500e-002
1297	2.541920e+002	2.722419e-001	2.528131e+002	3.594502e-002
1298	2.541920e+002	2.722420e-001	2.528130e+002	3.594504e-002
1299	2.541920e+002	2.722421e-001	2.528129e+002	3.594506e-002
1300	2.541920e+002	2.722422e-001	2.528129e+002	3.594508e-002
1301	2.541920e+002	2.722423e-001	2.528128e+002	3.594510e-002
1302	2.541919e+002	2.722424e-001	2.528128e+002	3.594511e-002
1303	2.541919e+002	2.722425e-001	2.528127e+002	3.594513e-002
1304	2.541919e+002	2.722425e-001	2.528126e+002	3.594515e-002
1305	2.541919e+002	2.722426e-001	2.528126e+002	3.594516e-002
1306	2.541919e+002	2.722427e-001	2.528125e+002	3.594518e-002
1307	2.541918e+002	2.722428e-001	2.528125e+002	3.594520e-002
1308	2.541918e+002	2.722429e-001	2.528124e+002	3.594521e-002
1309	2.541918e+002	2.722430e-001	2.528123e+002	3.594523e-002
1310	2.541918e+002	2.722430e-001	2.528123e+002	3.594525e-002
1311	2.541918e+002	2.722431e-001	2.528122e+002	3.594526e-002
1312	2.541918e+002	2.722432e-001	2.528122e+002	3.594528e-002
1313	2.541917e+002	2.722433e-001	2.528121e+002	3.594529e-002
1314	2.541917e+002	2.722434e-001	2.528121e+002	3.594531e-002
1315	2.541917e+002	2.722434e-001	2.528120e+002	3.594532e-002
1316	2.541917e+002	2.722435e-001	2.528120e+002	3.594534e-002
1317	2.541867e+002	2.722436e-001	2.528119e+002	3.594535e-002
1318	2.541867e+002	2.722437e-001	2.528119e+002	3.594537e-002
1319	2.541866e+002	2.722437e-001	2.528118e+002	3.594538e-002
1320	2.541866e+002	2.722438e-001	2.528118e+002	3.594539e-002
1321	2.541866e+002	2.722439e-001	2.528117e+002	3.594541e-002
1322	2.541866e+002	2.722439e-001	2.528117e+002	3.594542e-002
1323	2.541866e+002	2.722440e-001	2.528116e+002	3.594543e-002
1324	2.541866e+002	2.722441e-001	2.528116e+002	3.594545e-002
1325	2.541866e+002	2.722441e-001	2.528115e+002	3.594546e-002
1326	2.541866e+002	2.722442e-001	2.528115e+002	3.594547e-002
1327	2.541865e+002	2.722443e-001	2.528114e+002	3.594549e-002
1328	2.541865e+002	2.722443e-001	2.528114e+002	3.594550e-002
1329	2.541865e+002	2.722444e-001	2.528113e+002	3.594551e-002
1330	2.541865e+002	2.722445e-001	2.528113e+002	3.594552e-002
1331	2.541865e+002	2.722445e-001	2.528112e+002	3.594553e-002
1332	2.541865e+002	2.722446e-001	2.528112e+002	3.594555e-002
1333	2.541865e+002	2.722447e-001	2.528111e+002	3.594556e-002
1334	2.541865e+002	2.722447e-001	2.528111e+002	3.594557e-002
1335	2.541865e+002	2.722448e-001	2.528110e+002	3.594558e-002
1336	2.541864e+002	2.722448e-001	2.528110e+002	3.594559e-002
1337	2.541864e+002	2.722449e-001	2.528110e+002	3.594560e-002
1338	2.541864e+002	2.722449e-001	2.528109e+002	3.594561e-002
1339	2.541864e+002	2.722450e-001	2.528109e+002	3.594562e-002
1340	2.541864e+002	2.722450e-001	2.528108e+002	3.594563e-002
1341	2.541864e+002	2.722451e-001	2.528108e+002	3.594564e-002
1342	2.541864e+002	2.722451e-001	2.528107e+002	3.594565e-002
1343	2.541864e+002	2.722452e-001	2.528107e+002	3.594566e-002
1344	2.541864e+002	2.722452e-001	2.528107e+002	3.594567e-002
1345	2.541864e+002	2.722453e-001	2.528106e+002	3.594568e-002
1346	2.541864e+002	2.722453e-001	2.528106e+002	3.594569e-002
1347	2.541864e+002	2.722454e-001	2.528106e+002	3.594570e-002
1348	2.541864e+002	2.722454e-001	2.528105e+002	3.594571e-002
1349	2.541864e+002	2.722455e-001	2.528105e+002	3.594572e-002
1350	2.541864e+002	2.722455e-001	2.528104e+002	3.594572e-002
1351	2.541863e+002	2.722456e-001	2.528104e+002	3.594573e-002
1352	2.541863e+002	2.722456e-001	2.528104e+002	3.594574e-002
1353	2.541863e+002	2.722457e-001	2.528103e+002	3.594575e-002
1354	2.541863e+002	2.722457e-001	2.528103e+002	3.594576e-002
1355	2.541863e+002	2.722457e-001	2.528103e+002	3.594576e-002
1356	2.541863e+002	2.722458e-001	2.528102e+002	3.594577e-002
1357	2.541863e+002	2.722458e-001	2.528102e+002	3.594578e-002
1358	2.541863e+002	2.722458e-001	2.528102e+002	3.594578e-002
1359	2.541863e+002	2.722459e-001	2.528101e+002	3.594579e-002
1360	2.541863e+002	2.722459e-001	2.528101e+002	3.594580e-002
1361	2.541863e+002	2.722460e-001	2.528101e+002	3.594580e-002
1362	2.541863e+002	2.722460e-001	2.528100e+002	3.594581e-002
1363	2.541863e+002	2.722460e-001	2.528100e+002	3.594582e-002
1364	2.541863e+002	2.722461e-001	2.528100e+002	3.594582e-002
1365	2.541863e+002	2.722461e-001	2.528099e+002	3.594583e-002
1366	2.541863e+002	2.722461e-001	2.528099e+002	3.594584e-002
1367	2.541863e+002	2.722462e-001	2.528099e+002	3.594584e-002
1368	2.541863e+002	2.722462e-001	2.528098e+002	3.594585e-002
1369	2.541863e+002	2.722462e-001	2.528098e+002	3.594585e-002
1370	2.541863e+002	2.722462e-001	2.528098e+002	3.594586e-002
1371	2.541863e+002	2.722463e-001	2.528098e+002	3.594586e-002
1372	2.541863e+002	2.722463e-001	2.528097e+002	3.594587e-002
1373	2.541863e+002	2.722463e-001	2.528097e+002	3.594587e-002
1374	2.541863e+002	2.722464e-001	2.528097e+002	3.594588e-002
1375	2.541863e+002	2.722464e-001	2.528096e+002	3.594588e-002
1376	2.541863e+002	2.722464e-001	2.528096e+002	3.594589e-002
1377	2.541863e+002	2.722464e-001	2.528096e+002	3.594589e-002
1378	2.541863e+002	2.722465e-001	2.528096e+002	3.594589e-002
1379	2.541863e+002	2.722465e-001	2.528095e+002	3.594590e-002
1380	2.541863e+002	2.722465e-001	2.528095e+002	3.594590e-002
1381	2.541863e+002	2.722465e-001	2.528095e+002	3.594591e-002
1382	2.541862e+002	2.722466e-001	2.528095e+002	3.594591e-002
1383	2.541862e+002	2.722466e-001	2.528094e+002	3.594592e-002
1384	2.541862e+002	2.722466e-001	2.528094e+002	3.594592e-002
1385	2.541862e+002	2.722466e-001	2.528094e+002	3.594592e-002
1386	2.541862e+002	2.722467e-001	2.528094e+002	3.594593e-002
1387	2.541862e+002	2.722467e-001	2.528093e+002	3.594593e-002
1388	2.541862e+002	2.722467e-001	2.528093e+002	3.594593e-002
1389	2.541862e+002	2.722467e-001	2.528093e+002	3.594594e-002
1390	2.541862e+002	2.722467e-001	2.528093e+002	3.594594e-002
1391	2.541862e+002	2.722468e-001	2.528093e+002	3.594594e-002
1392	2.541862e+002	2.722468e-001	2.528092e+002	3.594594e-002
1393	2.541862e+002	2.722468e-001	2.528092e+002	3.594595e-002
1394	2.541862e+002	2.722468e-001	2.528092e+002	3.594595e-002
1395	2.541862e+002	2.722468e-001	2.528092e+002	3.594595e-002
1396	2.541862e+002	2.722468e-001	2.528092e+002	3.594595e-002
1397	2.541862e+002	2.722469e-001	2.528091e+002	3.594596e-002
1398	2.541862e+002	2.722469e-001	2.528091e+002	3.594596e-002
1399	2.541862e+002	2.722469e-001	2.528091e+002	3.594596e-002
1400	2.541862e+002	2.722469e-001	2.528091e+002	3.594596e-002
1401	2.541862e+002	2.722469e-001	2.528091e+002	3.594596e-002
1402	2.541862e+002	2.722469e-001	2.528091e+002	3.594596e-002
1403	2.541862e+002	2.722469e-001	2.528090e+002	3.594597e-002
1404	2.541862e+002	2.722469e-001	2.528090e+002	3.594597e-002
1405	2.541863e+002	2.722470e-001	2.528090e+002	3.594597e-002
1406	2.541813e+002	2.722470e-001	2.528090e+002	3.594597e-002
1407	2.541813e+002	2.722470e-001	2.528090e+002	3.594597e-002
1408	2.541813e+002	2.722470e-001	2.528090e+002	3.594597e-002
1409	2.541813e+002	2.722470e-001	2.528089e+002	3.594597e-002
1410	2.541813e+002	2.722470e-001	2.528089e+002	3.594597e-002
1411	2.541813e+002	2.722470e-001	2.528089e+002	3.594597e-002
1412	2.541813e+002	2.722470e-001	2.528089e+002	3.594597e-002
1413	2.541813e+002	2.722470e-001	2.528089e+002	3.594597e-002
1414	2.541813e+002	2.722470e-001	2.528089e+002	3.594597e-002
1415	2.541813e+002	2.722470e-001	2.528089e+002	3.594597e-002
1416	2.541813e+002	2.722470e-001	2.528088e+002	3.594597e-002
1417	2.541813e+002	2.722470e-001	2.528088e+002	3.594597e-002
1418	2.541813e+002	2.722470e-001	2.528088e+002	3.594597e-002
1419	2.541813e+002	2.722470e-001	2.528088e+002	3.594597e-002
1420	2.541813e+002	2.722470e-001	2.528088e+002	3.594597e-002
1421	2.541813e+002	2.722470e-001	2.528088e+002	3.594597e-002
1422	2.541813e+002	2.722470e-001	2.528088e+002	3.594597e-002
1423	2.541813e+002	2.722470e-001	2.528088e+002	3.594596e-002
1424	2.541813e+002	2.722470e-001	2.528087e+002	3.594596e-002
1425	2.541813e+002	2.722470e-001	2.528087e+002	3.594596e-002
1426	2.541814e+002	2.722470e-001	2.528087e+002	3.594596e-002
1427	2.541814e+002	2.722470e-001	2.528087e+002	3.594596e-002
1428	2.541814e+002	2.722470e-001	2.528087e+002	3.594596e-002
1429	2.541814e+002	2.722470e-001	2.528087e+002	3.594595e-002
1430	2.541814e+002	2.722470e-001	2.528087e+002	3.594595e-002
1431	2.541814e+002	2.722470e-001	2.528087e+002	3.594595e-002
1432	2.541814e+002	2.722470e-001	2.528087e+002	3.594595e-002
1433	2.541814e+002	2.722470e-001	2.528087e+002	3.594595e-002
1434	2.541814e+002	2.722470e-001	2.528087e+002	3.594594e-002
1435	2.541814e+002	2.722469e-001	2.528086e+002	3.594594e-002
1436	2.541814e+002	2.722469e-001	2.528086e+002	3.594594e-002
1437	2.541814e+002	2.722469e-001	2.528086e+002	3.594593e-002
1438	2.541814e+002	2.722469e-001	2.528086e+002	3.594593e-002
1439	2.541815e+002	2.722469e-001	2.528086e+002	3.594593e-002
1440	2.541815e+002	2.722469e-001	2.528086e+002	3.594593e-002
1441	2.541815e+002	2.722469e-001	2.528086e+002	3.594592e-002
1442	2.541815e+002	2.722469e-001	2.528086e+002	3.594592e-002
1443	2.541815e+002	2.722468e-001	2.528086e+002	3.594591e-002
1444	2.541815e+002	2.722468e-001	2.528086e+002	3.594591e-002
1445	2.541815e+002	2.722468e-001	2.528086e+002	3.594591e-002
1446	2.541815e+002	2.722468e-001	2.528086e+002	3.594590e-002
1447	2.541815e+002	2.722468e-001	2.528086e+002	3.594590e-002
1448	2.541815e+002	2.722468e-001	2.528086e+002	3.594589e-002
1449	2.541816e+002	2.722468e-001	2.528086e+002	3.594589e-002
1450	2.541816e+002	2.722467e-001	2.528086e+002	3.594589e-002
1451	2.541816e+002	2.722467e-001	2.528086e+002	3.594588e-002
1452	2.541816e+002	2.722467e-001	2.528086e+002	3.594588e-002
1453	2.541816e+002	2.722467e-001	2.528086e+002	3.594587e-002
1454	2.541816e+002	2.722467e-001	2.528086e+002	3.594587e-002
1455	2.541816e+002	2.722466e-001	2.528086e+002	3.594586e-002
1456	2.541816e+002	2.722466e-001	2.528086e+002	3.594586e-002
1457	2.541816e+002	2.722466e-001	2.528086e+002	3.594585e-002
1458	2.541817e+002	2.722466e-001	2.528085e+002	3.594585e-002
1459	2.541817e+002	2.722466e-001	2.528085e+002	3.594584e-002
1460	2.541817e+002	2.722465e-001	2.528085e+002	3.594584e-002
1461	2.541817e+002	2.722465e-001	2.528085e+002	3.594583e-002
1462	2.541817e+002	2.722465e-001	2.528085e+002	3.594582e-002
1463	2.541817e+002	2.722465e-001	2.528085e+002	3.594582e-002
1464	2.541817e+002	2.722464e-001	2.528085e+002	3.594581e-002
1465	2.541817e+002	2.722464e-001	2.528085e+002	3.594581e-002
1466	2.541818e+002	2.722464e-001	2.528085e+002	3.594580e-002
1467	2.541818e+002	2.722464e-001	2.528085e+002	3.594579e-002
1468	2.541818e+002	2.722463e-001	2.528085e+002	3.594579e-002
1469	2.541818e+002	2.722463e-001	2.528085e+002	3.594578e-002
1470	2.541818e+002	2.722463e-001	2.528085e+002	3.594577e-002
1471	2.541818e+002	2.722462e-001	2.528086e+002	3.594577e-002
1472	2.541818e+002	2.722462e-001	2.528086e+002	3.594576e-002
1473	2.541819e+002	2.722462e-001	2.528086e+002	3.594575e-002
1474	2.541819e+002	2.722462e-001	2.528086e+002	3.594575e-002
1475	2.541819e+002	2.722461e-001	2.528086e+002	3.594574e-002
1476	2.541819e+002	2.722461e-001	2.528086e+002	3.594573e-002
1477	2.541819e+002	2.722461e-001	2.528086e+002	3.594572e-002
1478	2.541819e+002	2.722460e-001	2.528086e+002	3.594572e-002
1479	2.541819e+002	2.722460e-001	2.528086e+002	3.594571e-002
1480	2.541820e+002	2.722460e-001	2.528086e+002	3.594570e-002
1481	2.541820e+002	2.722459e-001	2.528086e+002	3.594569e-002
1482	2.541820e+002	2.722459e-001	2.528086e+002	3.594569e-002
1483	2.541820e+002	2.722459e-001	2.528086e+002	3.594568e-002
1484	2.541820e+002	2.722458e-001	2.528086e+002	3.594567e-002
1485	2.541820e+002	2.722458e-001	2.528086e+002	3.594566e-002
1486	2.541821e+002	2.722458e-001	2.528086e+002	3.594565e-002
1487	2.541821e+002	2.722457e-001	2.528086e+002	3.594565e-002
1488	2.541821e+002	2.722457e-001	2.528086e+002	3.594564e-002
1489	2.541821e+002	2.722456e-001	2.528086e+002	3.594563e-002
1490	2.541821e+002	2.722456e-001	2.528086e+002	3.594562e-002
1491	2.541821e+002	2.722456e-001	2.528086e+002	3.594561e-002
1492	2.541822e+002	2.722455e-001	2.528086e+002	3.594560e-002
1493	2.541822e+002	2.722455e-001	2.528086e+002	3.594559e-002
1494	2.541822e+002	2.722454e-001	2.528086e+002	3.594558e-002
1495	2.541822e+002	2.722454e-001	2.528087e+002	3.594558e-002
1496	2.541822e+002	2.722454e-001	2.528087e+002	3.594557e-002
1497	2.541822e+002	2.722453e-001	2.528087e+002	3.594556e-002
1498	2.541823e+002	2.722453e-001	2.528087e+002	3.594555e-002
1499	2.541823e+002	2.722452e-001	2.528087e+002	3.594554e-002
1500	2.541823e+002	2.722452e-001	2.528087e+002	3.594553e-002
1501	2.541823e+002	2.722452e-001	2.528087e+002	3.594552e-002
1502	2.541823e+002	2.722451e-001	2.528087e+002	3.594551e-002
1503	2.541823e+002	2.722451e-001	2.528087e+002	3.594550e-002
1504	2.541824e+002	2.722450e-001	2.528087e+002	3.594549e-002
1505	2.541824e+002	2.722450e-001	2.528087e+002	3.594548e-002
1506	2.541824e+002	2.722449e-001	2.528087e+002	3.594547e-002
1507	2.541824e+002	2.722449e-001	2.528087e+002	3.594546e-002
1508	2.541824e+002	2.722448e-001	2.528088e+002	3.594545e-002
1509	2.541825e+002	2.722448e-001	2.528088e+002	3.594544e-002
1510	2.541825e+002	2.722447e-001	2.528088e+002	3.594543e-002
1511	2.541825e+002	2.722447e-001	2.528088e+002	3.594542e-002
1512	2.541825e+002	2.722447e-001	2.528088e+002	3.594541e-002
1513	2.541825e+002	2.722446e-001	2.528088e+002	3.594540e-002
1514	2.541826e+002	2.722446e-001	2.528088e+002	3.594538e-002
1515	2.541826e+002	2.722445e-001	2.528088e+002	3.594537e-002
1516	2.541826e+002	2.722445e-001	2.528088e+002	3.594536e-002
1517	2.541826e+002	2.722444e-001	2.528088e+002	3.594535e-002
1518	2.541826e+002	2.722444e-001	2.528089e+002	3.594534e-002
1519	2.541827e+002	2.722443e-001	2.528089e+002	3.594533e-002
1520	2.541827e+002	2.722443e-001	2.528089e+002	3.594532e-002
1521	2.541827e+002	2.722442e-001	2.528089e+002	3.594531e-002
1522	2.541827e+002	2.722442e-001	2.528089e+002	3.594529e-002
1523	2.541827e+002	2.722441e-001	2.528089e+002	3.594528e-002
1524	2.541828e+002	2.722440e-001	2.528089e+002	3.594527e-002
1525	2.541828e+002	2.722440e-001	2.528089e+002	3.594526e-002
1526	2.541828e+002	2.722439e-001	2.528089e+002	3.594525e-002
1527	2.541828e+002	2.722439e-001	2.528090e+002	3.594524e-002
1528	2.541828e+002	2.722438e-001	2.528090e+002	3.594522e-002
1529	2.541829e+002	2.722438e-001	2.528090e+002	3.594521e-002
1530	2.541829e+002	2.722437e-001	2.528090e+002	3.594520e-002
1531	2.541829e+002	2.722437e-001	2.528090e+002	3.594519e-002
1532	2.541829e+002	2.722436e-001	2.528090e+002	3.594517e-002
1533	2.541829e+002	2.722436e-001	2.528090e+002	3.594516e-002
1534	2.541830e+002	2.722435e-001	2.528090e+002	3.594515e-002
1535	2.541830e+002	2.722434e-001	2.528091e+002	3.594514e-002
1536	2.541830e+002	2.722434e-001	2.528091e+002	3.594512e-002
1537	2.541830e+002	2.722433e-001	2.528091e+002	3.594511e-002
1538	2.541831e+002	2.722433e-001	2.528091e+002	3.594510e-002
1539	2.541831e+002	2.722432e-001	2.528091e+002	3.594509e-002
1540	2.541831e+002	2.722431e-001	2.528091e+002	3.594507e-002
1541	2.541831e+002	2.722431e-001	2.528091e+002	3.594506e-002
1542	2.541831e+002	2.722430e-001	2.528092e+002	3.594505e-002
1543	2.541832e+002	2.722430e-001	2.528092e+002	3.594503e-002
1544	2.541832e+002	2.722429e-001	2.528092e+002	3.594502e-002
1545	2.541832e+002	2.722428e-001	2.528092e+002	3.594501e-002
1546	2.541832e+002	2.722428e-001	2.528092e+002	3.594499e-002
1547	2.541833e+002	2.722427e-001	2.528092e+002	3.594498e-002
1548	2.541833e+002	2.722427e-001	2.528093e+002	3.594497e-002
1549	2.541833e+002	2.722426e-001	2.528093e+002	3.594495e-002
1550	2.541833e+002	2.722425e-001	2.528093e+002	3.594494e-002
1551	2.541833e+002	2.722425e-001	2.528093e+002	3.594492e-002
1552	2.541834e+002	2.722424e-001	2.528093e+002	3.594491e-002
1553	2.541834e+002	2.722423e-001	2.528093e+002	3.594490e-002
1554	2.541834e+002	2.722423e-001	2.528093e+002	3.594488e-002
1555	2.541834e+002	2.722422e-001	2.528094e+002	3.594487e-002
1556	2.541835e+002	2.722421e-001	2.528094e+002	3.594485e-002
1557	2.541835e+002	2.722421e-001	2.528094e+002	3.594484e-002
1558	2.541835e+002	2.722420e-001	2.528094e+002	3.594482e-002
1559	2.541835e+002	2.722420e-001	2.528094e+002	3.594481e-002
1560	2.541836e+002	2.722419e-001	2.528094e+002	3.594480e-002
1561	2.541836e+002	2.722418e-001	2.528095e+002	3.594478e-002
1562	2.541836e+002	2.722418e-001	2.528095e+002	3.594477e-002
1563	2.541836e+002	2.722417e-001	2.528095e+002	3.594475e-002
1564	2.541837e+002	2.722416e-001	2.528095e+002	3.594474e-002
1565	2.541837e+002	2.722415e-001	2.528095e+002	3.594472e-002
1566	2.541837e+002	2.722415e-001	2.528096e+002	3.594471e-002
1567	2.541837e+002	2.722414e-001	2.528096e+002	3.594469e-002
1568	2.541837e+002	2.722413e-001	2.528096e+002	3.594468e-002
1569	2.541838e+002	2.722413e-001	2.528096e+002	3.594466e-002
1570	2.541838e+002	2.722412e-001	2.528096e+002	3.594465e-002
1571	2.541838e+002	2.722411e-001	2.528096e+002	3.594463e-002
1572	2.541838e+002	2.722411e-001	2.528097e+002	3.594462e-002
1573	2.541839e+002	2.722410e-001	2.528097e+002	3.594460e-002
1574	2.541839e+002	2.722409e-001	2.528097e+002	3.594458e-002
1575	2.541839e+002	2.722408e-001	2.528097e+002	3.594457e-002
1576	2.541839e+002	2.722408e-001	2.528097e+002	3.594455e-002
1577	2.541840e+002	2.722407e-001	2.528098e+002	3.594454e-002
1578	2.541840e+002	2.722406e-001	2.528098e+002	3.594452e-002
1579	2.541840e+002	2.722406e-001	2.528098e+002	3.594451e-002
1580	2.541840e+002	2.722405e-001	2.528098e+002	3.594449e-002
1581	2.541841e+002	2.722404e-001	2.528098e+002	3.594447e-002
1582	2.541841e+002	2.722403e-001	2.528099e+002	3.594446e-002
1583	2.541841e+002	2.722403e-001	2.528099e+002	3.594444e-002
1584	2.541842e+002	2.722402e-001	2.528099e+002	3.594442e-002
1585	2.541842e+002	2.722401e-001	2.528099e+002	3.594441e-002
1586	2.541842e+002	2.722400e-001	2.528099e+002	3.594439e-002
1587	2.541842e+002	2.722400e-001	2.528100e+002	3.594438e-002
1588	2.541843e+002	2.722399e-001	2.528100e+002	3.594436e-002
1589	2.541843e+002	2.722398e-001	2.528100e+002	3.594434e-002
1590	2.541843e+002	2.722397e-001	2.528100e+002	3.594433e-002
1591	2.541843e+002	2.722397e-001	2.528100e+002	3.594431e-002
1592	2.541844e+002	2.722396e-001	2.528101e+002	3.594429e-002
1593	2.541844e+002	2.722395e-001	2.528101e+002	3.594428e-002
1594	2.541844e+002	2.722394e-001	2.528101e+002	3.594426e-002
1595	2.541844e+002	2.722393e-001	2.528101e+002	3.594424e-002
1596	2.541845e+002	2.722393e-001	2.528101e+002	3.594422e-002
1597	2.541845e+002	2.722392e-001	2.528102e+002	3.594421e-002
1598	2.541845e+002	2.722391e-001	2.528102e+002	3.594419e-002
1599	2.541845e+002	2.722390e-001	2.528102e+002	3.594417e-002
1600	2.541846e+002	2.722389e-001	2.528102e+002	3.594416e-002
1601	2.541846e+002	2.722389e-001	2.528103e+002	3.594414e-002
1602	2.541846e+002	2.722388e-001	2.528103e+002	3.594412e-002
1603	2.541847e+002	2.722387e-001	2.528103e+002	3.594410e-002
1604	2.541847e+002	2.722386e-001	2.528103e+002	3.594409e-002
1605	2.541847e+002	2.722385e-001	2.528103e+002	3.594407e-002
1606	2.541847e+002	2.722385e-001	2.528104e+002	3.594405e-002
1607	2.541848e+002	2.722384e-001	2.528104e+002	3.594403e-002
1608	2.541848e+002	2.722383e-001	2.528104e+002	3.594402e-002
1609	2.541848e+002	2.722382e-001	2.528104e+002	3.594400e-002
1610	2.541848e+002	2.722381e-001	2.528105e+002	3.594398e-002
1611	2.541849e+002	2.722381e-001	2.528105e+002	3.594396e-002
1612	2.541849e+002	2.722380e-001	2.528105e+002	3.594394e-002
1613	2.541849e+002	2.722379e-001	2.528105e+002	3.594393e-002
1614	2.541850e+002	2.722378e-001	2.528105e+002	3.594391e-002
1615	2.541850e+002	2.722377e-001	2.528106e+002	3.594389e-002
1616	2.541850e+002	2.722376e-001	2.528106e+002	3.594387e-002
1617	2.541850e+002	2.722375e-001	2.528106e+002	3.594385e-002
1618	2.541851e+002	2.722375e-001	2.528106e+002	3.594383e-002
1619	2.541851e+002	2.722374e-001	2.528107e+002	3.594382e-002
1620	2.541851e+002	2.722373e-001	2.528107e+002	3.594380e-002
1621	2.541851e+002	2.722372e-001	2.528107e+002	3.594378e-002
1622	2.541852e+002	2.722371e-001	2.528107e+002	3.594376e-002
1623	2.541852e+002	2.722370e-001	2.528108e+002	3.594374e-002
1624	2.541852e+002	2.722369e-001	2.528108e+002	3.594372e-002
1625	2.541853e+002	2.722369e-001	2.528108e+002	3.594370e-002
1626	2.541853e+002	2.722368e-001	2.528108e+002	3.594369e-002
1627	2.541853e+002	2.722367e-001	2.528109e+002	3.594367e-002
1628	2.541853e+002	2.722366e-001	2.528109e+002	3.594365e-002
1629	2.541854e+002	2.722365e-001	2.528109e+002	3.594363e-002
1630	2.541854e+002	2.722364e-001	2.528109e+002	3.594361e-002
1631	2.541854e+002	2.722363e-001	2.528109e+002	3.594359e-002
1632	2.541855e+002	2.722362e-001	2.528110e+002	3.594357e-002
1633	2.541855e+002	2.722362e-001	2.528110e+002	3.594355e-002
1634	2.541855e+002	2.722361e-001	2.528110e+002	3.594353e-002
1635	2.541855e+002	2.722360e-001	2.528110e+002	3.594351e-002
1636	2.541856e+002	2.722359e-001	2.528111e+002	3.594349e-002
1637	2.541856e+002	2.722358e-001	2.528111e+002	3.594347e-002
1638	2.541856e+002	2.722357e-001	2.528111e+002	3.594345e-002
1639	2.541857e+002	2.722356e-001	2.528111e+002	3.594343e-002
1640	2.541857e+002	2.722355e-001	2.528112e+002	3.594342e-002
1641	2.541857e+002	2.722354e-001	2.528112e+002	3.594340e-002
1642	2.541857e+002	2.722353e-001	2.528112e+002	3.594338e-002
1643	2.541858e+002	2.722353e-001	2.528112e+002	3.594336e-002
1644	2.541858e+002	2.722352e-001	2.528113e+002	3.594334e-002
1645	2.541858e+002	2.722351e-001	2.528113e+002	3.594332e-002
1646	2.541859e+002	2.722350e-001	2.528113e+002	3.594330e-002
1647	2.541859e+002	2.722349e-001	2.528114e+002	3.594328e-002
1648	2.541859e+002	2.722348e-001	2.528114e+002	3.594326e-002
1649	2.541860e+002	2.722347e-001	2.528114e+002	3.594324e-002
1650	2.541860e+002	2.722346e-001	2.528114e+002	3.594322e-002
1651	2.541860e+002	2.722345e-001	2.528115e+002	3.594320e-002
1652	2.541860e+002	2.722344e-001	2.528115e+002	3.594318e-002
1653	2.541861e+002	2.722343e-001	2.528115e+002	3.594316e-002
1654	2.541861e+002	2.722342e-001	2.528115e+002	3.594313e-002
1655	2.541861e+002	2.722341e-001	2.528116e+002	3.594311e-002
1656	2.541862e+002	2.722340e-001	2.528116e+002	3.594309e-002
1657	2.541862e+002	2.722339e-001	2.528116e+002	3.594307e-002
1658	2.541862e+002	2.722338e-001	2.528116e+002	3.594305e-002
1659	2.541863e+002	2.722338e-001	2.528117e+002	3.594303e-002
1660	2.541863e+002	2.722337e-001	2.528117e+002	3.594301e-002
1661	2.541863e+002	2.722336e-001	2.528117e+002	3.594299e-002
1662	2.541863e+002	2.722335e-001	2.528117e+002	3.594297e-002
1663	2.541864e+002	2.722334e-001	2.528118e+002	3.594295e-002
1664	2.541864e+002	2.722333e-001	2.528118e+002	3.594293e-002
1665	2.541864e+002	2.722332e-001	2.528118e+002	3.594291e-002
1666	2.541865e+002	2.722331e-001	2.528118e+002	3.594289e-002
1667	2.541865e+002	2.722330e-001	2.528119e+002	3.594287e-002
1668	2.541865e+002	2.722329e-001	2.528119e+002	3.594284e-002
1669	2.541866e+002	2.722328e-001	2.528119e+002	3.594282e-002
1670	2.541866e+002	2.722327e-001	2.528120e+002	3.594280e-002
1671	2.541866e+002	2.722326e-001	2.528120e+002	3.594278e-002
1672	2.541866e+002	2.722325e-001	2.528120e+002	3.594276e-002
1673	2.541867e+002	2.722324e-001	2.528120e+002	3.594274e-002
1674	2.541867e+002	2.722323e-001	2.528121e+002	3.594272e-002
1675	2.541867e+002	2.722322e-001	2.528121e+002	3.594270e-002
1676	2.541868e+002	2.722321e-001	2.528121e+002	3.594267e-002
1677	2.541868e+002	2.722320e-001	2.528121e+002	3.594265e-002
1678	2.541868e+002	2.722319e-001	2.528122e+002	3.594263e-002
1679	2.541869e+002	2.722318e-001	2.528122e+002	3.594261e-002
1680	2.541869e+002	2.722317e-001	2.528122e+002	3.594259e-002
1681	2.541869e+002	2.722316e-001	2.528123e+002	3.594257e-002
1682	2.541870e+002	2.722315e-001	2.528123e+002	3.594254e-002
1683	2.541870e+002	2.722314e-001	2.528123e+002	3.594252e-002
1684	2.541870e+002	2.722313e-001	2.528123e+002	3.594250e-002
1685	2.541870e+002	2.722312e-001	2.528124e+002	3.594248e-002
1686	2.541871e+002	2.722311e-001	2.528124e+002	3.594246e-002
1687	2.541871e+002	2.722310e-001	2.528124e+002	3.594243e-002
1688	2.541871e+002	2.722309e-001	2.528125e+002	3.594241e-002
1689	2.541872e+002	2.722308e-001	2.528125e+002	3.594239e-002
1690	2.541872e+002	2.722307e-001	2.528125e+002	3.594237e-002
1691	2.541872e+002	2.722306e-001	2.528125e+002	3.594235e-002
1692	2.541873e+002	2.722305e-001	2.528126e+002	3.594232e-002
1693	2.541873e+002	2.722304e-001	2.528126e+002	3.594230e-002
1694	2.541873e+002	2.722303e-001	2.528126e+002	3.594228e-002
1695	2.541874e+002	2.722302e-001	2.528127e+002	3.594226e-002
1696	2.541874e+002	2.722301e-001	2.528127e+002	3.594223e-002
1697	2.541874e+002	2.722300e-001	2.528127e+002	3.594221e-002
1698	2.541874e+002	2.722298e-001	2.528127e+002	3.594219e-002
1699	2.541875e+002	2.722297e-001	2.528128e+002	3.594217e-002
1700	2.541875e+002	2.722296e-001	2.528128e+002	3.594214e-002
1701	2.541875e+002	2.722295e-001	2.528128e+002	3.594212e-002
1702	2.541876e+002	2.722294e-001	2.528129e+002	3.594210e-002
1703	2.541876e+002	2.722293e-001	2.528129e+002	3.594208e-002
1704	2.541876e+002	2.722292e-001	2.528129e+002	3.594205e-002
1705	2.541877e+002	2.722291e-001	2.528129e+002	3.594203e-002
1706	2.541877e+002	2.722290e-001	2.528130e+002	3.594201e-002
1707	2.541877e+002	2.722289e-001	2.528130e+002	3.594199e-002
1708	2.541878e+002	2.722288e-001	2.528130e+002	3.594196e-002
1709	2.541878e+002	2.722287e-001	2.528131e+002	3.594194e-002
1710	2.541878e+002	2.722286e-001	2.528131e+002	3.594192e-002
1711	2.541879e+002	2.722285e-001	2.528131e+002	3.594189e-002
1712	2.541879e+002	2.722284e-001	2.528131e+002	3.594187e-002
1713	2.541879e+002	2.722283e-001	2.528132e+002	3.594185e-002
1714	2.541880e+002	2.722282e-001	2.528132e+002	3.594182e-002
1715	2.541880e+002	2.722280e-001	2.528132e+002	3.594180e-002
1716	2.541880e+002	2.722279e-001	2.528133e+002	3.594178e-002
1717	2.541880e+002	2.722278e-001	2.528133e+002	3.594175e-002
1718	2.541881e+002	2.722277e-001	2.528133e+002	3.594173e-002
1719	2.541881e+002	2.722276e-001	2.528133e+002	3.594171e-002
1720	2.541881e+002	2.722275e-001	2.528134e+002	3.594168e-002
1721	2.541882e+002	2.722274e-001	2.528134e+002	3.594166e-002
1722	2.541882e+002	2.722273e-001	2.528134e+002	3.594164e-002
1723	2.541882e+002	2.722272e-001	2.528135e+002	3.594161e-002
1724	2.541883e+002	2.722271e-001	2.528135e+002	3.594159e-002
1725	2.541883e+002	2.722270e-001	2.528135e+002	3.594157e-002
1726	2.541883e+002	2.722268e-001	2.528135e+002	3.594154e-002
1727	2.541884e+002	2.722267e-001	2.528136e+002	3.594152e-002
1728	2.541884e+002	2.722266e-001	2.528136e+002	3.594150e-002
1729	2.541884e+002	2.722265e-001	2.528136e+002	3.594147e-002
1730	2.541885e+002	2.722264e-001	2.528137e+002	3.594145e-002
1731	2.541885e+002	2.722263e-001	2.528137e+002	3.594142e-002
1732	2.541885e+002	2.722262e-001	2.528137e+002	3.594140e-002
1733	2.541886e+002	2.722261e-001	2.528138e+002	3.594138e-002
1734	2.541886e+002	2.722260e-001	2.528138e+002	3.594135e-002
1735	2.541886e+002	2.722258e-001	2.528138e+002	3.594133e-002
1736	2.541887e+002	2.722257e-001	2.528138e+002	3.594130e-002
1737	2.541887e+002	2.722256e-001	2.528139e+002	3.594128e-002
1738	2.541887e+002	2.722255e-001	2.528139e+002	3.594126e-002
1739	2.541888e+002	2.722254e-001	2.528139e+002	3.594123e-002
1740	2.541888e+002	2.722253e-001	2.528140e+002	3.594121e-002
1741	2.541888e+002	2.722252e-001	2.528140e+002	3.594118e-002
1742	2.541889e+002	2.722251e-001	2.528140e+002	3.594116e-002
1743	2.541889e+002	2.722250e-001	2.528141e+002	3.594114e-002
1744	2.541889e+002	2.722248e-001	2.528141e+002	3.594111e-002
1745	2.541890e+002	2.722247e-001	2.528141e+002	3.594109e-002
1746	2.541890e+002	2.722246e-001	2.528141e+002	3.594106e-002
1747	2.541890e+002	2.722245e-001	2.528142e+002	3.594104e-002
1748	2.541890e+002	2.722244e-001	2.528142e+002	3.594101e-002
1749	2.541891e+002	2.722243e-001	2.528142e+002	3.594099e-002
1750	2.541891e+002	2.722242e-001	2.528143e+002	3.594096e-002
1751	2.541891e+002	2.722240e-001	2.528143e+002	3.594094e-002
1752	2.541892e+002	2.722239e-001	2.528143e+002	3.594092e-002
1753	2.541892e+002	2.722238e-001	2.528144e+002	3.594089e-002
1754	2.541892e+002	2.722237e-001	2.528144e+002	3.594087e-002
1755	2.541893e+002	2.722236e-001	2.528144e+002	3.594084e-002
1756	2.541893e+002	2.722235e-001	2.528144e+002	3.594082e-002
1757	2.541893e+002	2.722234e-001	2.528145e+002	3.594079e-002
1758	2.541894e+002	2.722232e-001	2.528145e+002	3.594077e-002
1759	2.541894e+002	2.722231e-001	2.528145e+002	3.594074e-002
1760	2.541894e+002	2.722230e-001	2.528146e+002	3.594072e-002
1761	2.541895e+002	2.722229e-001	2.528146e+002	3.594069e-002
1762	2.541895e+002	2.722228e-001	2.528146e+002	3.594067e-002
1763	2.541895e+002	2.722227e-001	2.528147e+002	3.594064e-002
1764	2.541896e+002	2.722226e-001	2.528147e+002	3.594062e-002
1765	2.541896e+002	2.722224e-001	2.528147e+002	3.594059e-002
1766	2.541896e+002	2.722223e-001	2.528147e+002	3.594057e-002
1767	2.541897e+002	2.722222e-001	2.528148e+002	3.594054e-002
1768	2.541897e+002	2.722221e-001	2.528148e+002	3.594052e-002
1769	2.541897e+002	2.722220e-001	2.528148e+002	3.594049e-002
1770	2.541898e+002	2.722219e-001	2.528149e+002	3.594047e-002
1771	2.541898e+002	2.722217e-001	2.528149e+002	3.594044e-002
1772	2.541898e+002	2.722216e-001	2.528149e+002	3.594042e-002
1773	2.541899e+002	2.722215e-001	2.528150e+002	3.594039e-002
1774	2.541899e+002	2.722214e-001	2.528150e+002	3.594037e-002
1775	2.541899e+002	2.722213e-001	2.528150e+002	3.594034e-002
1776	2.541900e+002	2.722212e-001	2.528150e+002	3.594032e-002
1777	2.541900e+002	2.722210e-001	2.528151e+002	3.594029e-002
1778	2.541900e+002	2.722209e-001	2.528151e+002	3.594026e-002
1779	2.541900e+002	2.722208e-001	2.528151e+002	3.594024e-002
1780	2.541901e+002	2.722207e-001	2.528152e+002	3.594021e-002
1781	2.541901e+002	2.722206e-001	2.528152e+002	3.594019e-002
1782	2.541901e+002	2.722204e-001	2.528152e+002	3.594016e-002
1783	2.541902e+002	2.722203e-001	2.528153e+002	3.594014e-002
1784	2.541902e+002	2.722202e-001	2.528153e+002	3.594011e-002
1785	2.541902e+002	2.722201e-001	2.528153e+002	3.594009e-002
1786	2.541903e+002	2.722200e-001	2.528153e+002	3.594006e-002
1787	2.541903e+002	2.722198e-001	2.528154e+002	3.594003e-002
1788	2.541903e+002	2.722197e-001	2.528154e+002	3.594001e-002
1789	2.541904e+002	2.722196e-001	2.528154e+002	3.593998e-002
1790	2.541904e+002	2.722195e-001	2.528155e+002	3.593996e-002
1791	2.541904e+002	2.722194e-001	2.528155e+002	3.593993e-002
1792	2.541905e+002	2.722193e-001	2.528155e+002	3.593991e-002
1793	2.541905e+002	2.722191e-001	2.528156e+002	3.593988e-002
1794	2.541905e+002	2.722190e-001	2.528156e+002	3.593985e-002
1795	2.541906e+002	2.722189e-001	2.528156e+002	3.593983e-002
1796	2.541906e+002	2.722188e-001	2.528157e+002	3.593980e-002
1797	2.541906e+002	2.722187e-001	2.528157e+002	3.593978e-002
1798	2.541907e+002	2.722185e-001	2.528157e+002	3.593975e-002
1799	2.541907e+002	2.722184e-001	2.528157e+002	3.593972e-002
1800	2.541907e+002	2.722183e-001	2.528158e+002	3.593970e-002
1801	2.541908e+002	2.722182e-001	2.528158e+002	3.593967e-002
1802	2.541908e+002	2.722180e-001	2.528158e+002	3.593965e-002
1803	2.541908e+002	2.722179e-001	2.528159e+002	3.593962e-002
1804	2.541909e+002	2.722178e-001	2.528159e+002	3.593959e-002
1805	2.541909e+002	2.722177e-001	2.528159e+002	3.593957e-002
1806	2.541909e+002	2.722176e-001	2.528160e+002	3.593954e-002
1807	2.541910e+002	2.722174e-001	2.528160e+002	3.593952e-002
1808	2.541910e+002	2.722173e-001	2.528160e+002	3.593949e-002
1809	2.541910e+002	2.722172e-001	2.528160e+002	3.593946e-002
1810	2.541911e+002	2.722171e-001	2.528161e+002	3.593944e-002
1811	2.541911e+002	2.722170e-001	2.528161e+002	3.593941e-002
1812	2.541911e+002	2.722168e-001	2.528161e+002	3.593938e-002
1813	2.541912e+002	2.722167e-001	2.528162e+002	3.593936e-002
1814	2.541912e+002	2.722166e-001	2.528162e+002	3.593933e-002
1815	2.541912e+002	2.722165e-001	2.528162e+002	3.593930e-002
1816	2.541913e+002	2.722163e-001	2.528163e+002	3.593928e-002
1817	2.541913e+002	2.722162e-001	2.528163e+002	3.593925e-002
1818	2.541913e+002	2.722161e-001	2.528163e+002	3.593922e-002
1819	2.541913e+002	2.722160e-001	2.528164e+002	3.593920e-002
1820	2.541914e+002	2.722158e-001	2.528164e+002	3.593917e-002
1821	2.541914e+002	2.722157e-001	2.528164e+002	3.593914e-002
1822	2.541914e+002	2.722156e-001	2.528164e+002	3.593912e-002
1823	2.541915e+002	2.722155e-001	2.528165e+002	3.593909e-002
1824	2.541915e+002	2.722154e-001	2.528165e+002	3.593906e-002
1825	2.541915e+002	2.722152e-001	2.528165e+002	3.593904e-002
1826	2.541916e+002	2.722151e-001	2.528166e+002	3.593901e-002
1827	2.541916e+002	2.722150e-001	2.528166e+002	3.593898e-002
1828	2.541916e+002	2.722149e-001	2.528166e+002	3.593896e-002
1829	2.541917e+002	2.722147e-001	2.528167e+002	3.593893e-002
1830	2.541917e+002	2.722146e-001	2.528167e+002	3.593890e-002
1831	2.541917e+002	2.722145e-001	2.528167e+002	3.593888e-002
1832	2.541918e+002	2.722144e-001	2.528167e+002	3.593885e-002
1833	2.541918e+002	2.722142e-001	2.528168e+002	3.593882e-002
1834	2.541918e+002	2.722141e-001	2.528168e+002	3.593880e-002
1835	2.541919e+002	2.722140e-001	2.528168e+002	3.593877e-002
1836	2.541919e+002	2.722139e-001	2.528169e+002	3.593874e-002
1837	2.541919e+002	2.722137e-001	2.528169e+002	3.593872e-002
1838	2.541920e+002	2.722136e-001	2.528169e+002	3.593869e-002
1839	2.541920e+002	2.722135e-001	2.528170e+002	3.593866e-002
1840	2.541920e+002	2.722134e-001	2.528170e+002	3.593863e-002
1841	2.541921e+002	2.722132e-001	2.528170e+002	3.593861e-002
1842	2.541921e+002	2.722131e-001	2.528170e+002	3.593858e-002
1843	2.541921e+002	2.722130e-001	2.528171e+002	3.593855e-002
1844	2.541922e+002	2.722129e-001	2.528171e+002	3.593853e-002
1845	2.541922e+002	2.722127e-001	2.528171e+002	3.593850e-002
1846	2.541922e+002	2.722126e-001	2.528172e+002	3.593847e-002
1847	2.541923e+002	2.722125e-001	2.528172e+002	3.593844e-002
1848	2.541923e+002	2.722124e-001	2.528172e+002	3.593842e-002
1849	2.541923e+002	2.722122e-001	2.528173e+002	3.593839e-002
1850	2.541923e+002	2.722121e-001	2.528173e+002	3.593836e-002
1851	2.541924e+002	2.722120e-001	2.528173e+002	3.593833e-002
1852	2.541924e+002	2.722119e-001	2.528173e+002	3.593831e-002
1853	2.541924e+002	2.722117e-001	2.528174e+002	3.593828e-002
1854	2.541925e+002	2.722116e-001	2.528174e+002	3.593825e-002
1855	2.541925e+002	2.722115e-001	2.528174e+002	3.593823e-002
1856	2.541925e+002	2.722113e-001	2.528175e+002	3.593820e-002
1857	2.541926e+002	2.722112e-001	2.528175e+002	3.593817e-002
1858	2.541926e+002	2.722111e-001	2.528175e+002	3.593814e-002
1859	2.541926e+002	2.722110e-001	2.528176e+002	3.593812e-002
1860	2.541927e+002	2.722108e-001	2.528176e+002	3.593809e-002
1861	2.541927e+002	2.722107e-001	2.528176e+002	3.593806e-002
1862	2.541927e+002	2.722106e-001	2.528176e+002	3.593803e-002
1863	2.541928e+002	2.722104e-001	2.528177e+002	3.593800e-002
1864	2.541928e+002	2.722103e-001	2.528177e+002	3.593798e-002
1865	2.541928e+002	2.722102e-001	2.528177e+002	3.593795e-002
1866	2.541929e+002	2.722101e-001	2.528178e+002	3.593792e-002
1867	2.541929e+002	2.722099e-001	2.528178e+002	3.593789e-002
1868	2.541929e+002	2.722098e-001	2.528178e+002	3.593787e-002
1869	2.541930e+002	2.722097e-001	2.528179e+002	3.593784e-002
1870	2.541930e+002	2.722095e-001	2.528179e+002	3.593781e-002
1871	2.541930e+002	2.722094e-001	2.528179e+002	3.593778e-002
1872	2.541931e+002	2.722093e-001	2.528179e+002	3.593775e-002
1873	2.541931e+002	2.722092e-001	2.528180e+002	3.593773e-002
1874	2.541931e+002	2.722090e-001	2.528180e+002	3.593770e-002
1875	2.541932e+002	2.722089e-001	2.528180e+002	3.593767e-002
1876	2.541932e+002	2.722088e-001	2.528181e+002	3.593764e-002
1877	2.541932e+002	2.722086e-001	2.528181e+002	3.593761e-002
1878	2.541933e+002	2.722085e-001	2.528181e+002	3.593759e-002
1879	2.541933e+002	2.722084e-001	2.528182e+002	3.593756e-002
1880	2.541933e+002	2.722083e-001	2.528182e+002	3.593753e-002
1881	2.541934e+002	2.722081e-001	2.528182e+002	3.593750e-002
1882	2.541934e+002	2.722080e-001	2.528182e+002	3.593747e-002
1883	2.541934e+002	2.722079e-001	2.528183e+002	3.593745e-002
1884	2.541935e+002	2.722077e-001	2.528183e+002	3.593742e-002
1885	2.541935e+002	2.722076e-001	2.528183e+002	3.593739e-002
1886	2.541935e+002	2.722075e-001	2.528184e+002	3.593736e-002
1887	2.541935e+002	2.722073e-001	2.528184e+002	3.593733e-002
1888	2.541936e+002	2.722072e-001	2.528184e+002	3.593731e-002
1889	2.541936e+002	2.722071e-001	2.528184e+002	3.593728e-002
1890	2.541936e+002	2.722070e-001	2.528185e+002	3.593725e-002
1891	2.541937e+002	2.722068e-001	2.528185e+002	3.593722e-002
1892	2.541937e+002	2.722067e-001	2.528185e+002	3.593719e-002
1893	2.541937e+002	2.722066e-001	2.528186e+002	3.593716e-002
1894	2.541938e+002	2.722064e-001	2.528186e+002	3.593714e-002
1895	2.541938e+002	2.722063e-001	2.528186e+002	3.593711e-002
1896	2.541938e+002	2.722062e-001	2.528187e+002	3.593708e-002
1897	2.541939e+002	2.722060e-001	2.528187e+002	3.593705e-002
1898	2.541939e+002	2.722059e-001	2.528187e+002	3.593702e-002
1899	2.541939e+002	2.722058e-001	2.528187e+002	3.593699e-002
1900	2.541940e+002	2.722056e-001	2.528188e+002	3.593696e-002
1901	2.541940e+002	2.722055e-001	2.528188e+002	3.593694e-002
1902	2.541940e+002	2.722054e-001	2.528188e+002	3.593691e-002
1903	2.541941e+002	2.722052e-001	2.528189e+002	3.593688e-002
1904	2.541941e+002	2.722051e-001	2.528189e+002	3.593685e-002
1905	2.541941e+002	2.722050e-001	2.528189e+002	3.593682e-002
1906	2.541942e+002	2.722048e-001	2.528189e+002	3.593679e-002
1907	2.541942e+002	2.722047e-001	2.528190e+002	3.593676e-002
1908	2.541942e+002	2.722046e-001	2.528190e+002	3.593674e-002
1909	2.541943e+002	2.722044e-001	2.528190e+002	3.593671e-002
1910	2.541943e+002	2.722043e-001	2.528191e+002	3.593668e-002
1911	2.541943e+002	2.722042e-001	2.528191e+002	3.593665e-002
1912	2.541944e+002	2.722040e-001	2.528191e+002	3.593662e-002
1913	2.541944e+002	2.722039e-001	2.528191e+002	3.593659e-002
1914	2.541944e+002	2.722038e-001	2.528192e+002	3.593656e-002
1915	2.541945e+002	2.722036e-001	2.528192e+002	3.593653e-002
1916	2.541945e+002	2.722035e-001	2.528192e+002	3.593651e-002
1917	2.541945e+002	2.722034e-001	2.528193e+002	3.593648e-002
1918	2.541946e+002	2.722032e-001	2.528193e+002	3.593645e-002
1919	2.541946e+002	2.722031e-001	2.528193e+002	3.593642e-002
1920	2.541946e+002	2.722030e-001	2.528193e+002	3.593639e-002
1921	2.541947e+002	2.722028e-001	2.528194e+002	3.593636e-002
1922	2.541947e+002	2.722027e-001	2.528194e+002	3.593633e-002
1923	2.541947e+002	2.722026e-001	2.528194e+002	3.593630e-002
1924	2.541948e+002	2.722024e-001	2.528195e+002	3.593627e-002
1925	2.541948e+002	2.722023e-001	2.528195e+002	3.593624e-002
1926	2.541948e+002	2.722022e-001	2.528195e+002	3.593622e-002
1927	2.541948e+002	2.722020e-001	2.528195e+002	3.593619e-002
1928	2.541949e+002	2.722019e-001	2.528196e+002	3.593616e-002
1929	2.541949e+002	2.722018e-001	2.528196e+002	3.593613e-002
1930	2.541949e+002	2.722016e-001	2.528196e+002	3.593610e-002
1931	2.541950e+002	2.722015e-001	2.528197e+002	3.593607e-002
1932	2.541950e+002	2.722014e-001	2.528197e+002	3.593604e-002
1933	2.541950e+002	2.722012e-001	2.528197e+002	3.593601e-002
1934	2.541951e+002	2.722011e-001	2.528197e+002	3.593598e-002
1935	2.541951e+002	2.722010e-001	2.528198e+002	3.593595e-002
1936	2.541951e+002	2.722008e-001	2.528198e+002	3.593592e-002
1937	2.541952e+002	2.722007e-001	2.528198e+002	3.593589e-002
1938	2.541952e+002	2.722006e-001	2.528199e+002	3.593587e-002
1939	2.541952e+002	2.722004e-001	2.528199e+002	3.593584e-002
1940	2.541953e+002	2.722003e-001	2.528199e+002	3.593581e-002
1941	2.541953e+002	2.722001e-001	2.528199e+002	3.593578e-002
1942	2.541953e+002	2.722000e-001	2.528200e+002	3.593575e-002
1943	2.541954e+002	2.721999e-001	2.528200e+002	3.593572e-002
1944	2.541954e+002	2.721997e-001	2.528200e+002	3.593569e-002
1945	2.541954e+002	2.721996e-001	2.528200e+002	3.593566e-002
1946	2.541955e+002	2.721995e-001	2.528201e+002	3.593563e-002
1947	2.541955e+002	2.721993e-001	2.528201e+002	3.593560e-002
1948	2.541955e+002	2.721992e-001	2.528201e+002	3.593557e-002
1949	2.541956e+002	2.721991e-001	2.528202e+002	3.593554e-002
1950	2.541956e+002	2.721989e-001	2.528202e+002	3.593551e-002
1951	2.541956e+002	2.721988e-001	2.528202e+002	3.593548e-002
1952	2.541957e+002	2.721986e-001	2.528202e+002	3.593545e-002
1953	2.541957e+002	2.721985e-001	2.528203e+002	3.593542e-002
1954	2.541957e+002	2.721984e-001	2.528203e+002	3.593539e-002
1955	2.541958e+002	2.721982e-001	2.528203e+002	3.593536e-002
1956	2.541958e+002	2.721981e-001	2.528203e+002	3.593533e-002
1957	2.541958e+002	2.721980e-001	2.528204e+002	3.593530e-002
1958	2.541959e+002	2.721978e-001	2.528204e+002	3.593527e-002
1959	2.541959e+002	2.721977e-001	2.528204e+002	3.593524e-002
1960	2.541959e+002	2.721975e-001	2.528205e+002	3.593522e-002
1961	2.541959e+002	2.721974e-001	2.528205e+002	3.593519e-002
1962	2.541960e+002	2.721973e-001	2.528205e+002	3.593516e-002
1963	2.541960e+002	2.721971e-001	2.528205e+002	3.593513e-002
1964	2.541960e+002	2.721970e-001	2.528206e+002	3.593510e-002
1965	2.541961e+002	2.721969e-001	2.528206e+002	3.593507e-002
1966	2.541961e+002	2.721967e-001	2.528206e+002	3.593504e-002
1967	2.541961e+002	2.721966e-001	2.528206e+002	3.593501e-002
1968	2.541962e+002	2.721964e-001	2.528207e+002	3.593498e-002
1969	2.541962e+002	2.721963e-001	2.528207e+002	3.593495e-002
1970	2.541962e+002	2.721962e-001	2.528207e+002	3.593492e-002
1971	2.541963e+002	2.721960e-001	2.528208e+002	3.593489e-002
1972	2.541963e+002	2.721959e-001	2.528208e+002	3.593486e-002
1973	2.541963e+002	2.721958e-001	2.528208e+002	3.593483e-002
1974	2.541964e+002	2.721956e-001	2.528208e+002	3.593480e-002
1975	2.541964e+002	2.721955e-001	2.528209e+002	3.593477e-002
1976	2.541964e+002	2.721953e-001	2.528209e+002	3.593474e-002
1977	2.541965e+002	2.721952e-001	2.528209e+002	3.593471e-002
1978	2.541965e+002	2.721951e-001	2.528209e+002	3.593468e-002
1979	2.541965e+002	2.721949e-001	2.528210e+002	3.593465e-002
1980	2.541966e+002	2.721948e-001	2.528210e+002	3.593462e-002
1981	2.541966e+002	2.721946e-001	2.528210e+002	3.593459e-002
1982	2.541966e+002	2.721945e-001	2.528210e+002	3.593456e-002
1983	2.541967e+002	2.721944e-001	2.528211e+002	3.593453e-002
1984	2.541967e+002	2.721942e-001	2.528211e+002	3.593450e-002
1985	2.541967e+002	2.721941e-001	2.528211e+002	3.593447e-002
1986	2.541968e+002	2.721939e-001	2.528212e+002	3.593444e-002
1987	2.541968e+002	2.721938e-001	2.528212e+002	3.593441e-002
1988	2.541968e+002	2.721937e-001	2.528212e+002	3.593438e-002
1989	2.541969e+002	2.721935e-001	2.528212e+002	3.593434e-002
1990	2.541969e+002	2.721934e-001	2.528213e+002	3.593431e-002
1991	2.541969e+002	2.721932e-001	2.528213e+002	3.593428e-002
1992	2.541969e+002	2.721931e-001	2.528213e+002	3.593425e-002
1993	2.541970e+002	2.721930e-001	2.528213e+002	3.593422e-002
1994	2.541970e+002	2.721928e-001	2.528214e+002	3.593419e-002
1995	2.541970e+002	2.721927e-001	2.528214e+002	3.593416e-002
1996	2.541971e+002	2.721925e-001	2.528214e+002	3.593413e-002
1997	2.541971e+002	2.721924e-001	2.528214e+002	3.593410e-002
1998	2.541971e+002	2.721923e-001	2.528215e+002	3.593407e-002
1999	2.541972e+002	2.721921e-001	2.528215e+002	3.593404e-002
2000	2.541972e+002	2.721920e-001	2.528215e+002	3.593401e-002
[truncated: 501 more rows]
