# Supplementary material for: Determinants of Beat-to-Beat Variability of Repolarization Duration in the Canine Ventricular Myocyte: A Computational Analysis
Source: PLoS Comput Biol. 2013 Aug 22;9(8):e1003202. doi: 10.1371/journal.pcbi.1003202 (PMC3749940; doi:10.1371/journal.pcbi.1003202)
Supplement: Software S1 — Implementation of stochastic model in C. (ZIP) [file pcbi.1003202.s003.zip › Source PLOS Comput Biol/Example/Cell_0000_Stoch_1000_ms.txt]

0.000000e+000	-8.732007e+001	1.135531e-001	0.000000e+000
5.008458e-001	-4.805193e+001	1.135523e-001	-4.599323e+000
1.000846e+000	-2.648049e+001	1.135534e-001	-1.368114e+002
1.500846e+000	4.512920e+001	1.135657e-001	-1.669706e+001
2.002196e+000	4.598742e+001	1.135819e-001	-2.160940e-001
2.502196e+000	4.343308e+001	1.135964e-001	-1.120652e-001
3.002196e+000	3.889070e+001	1.136129e-001	-1.233647e-001
3.502196e+000	3.286681e+001	1.136314e-001	-1.404692e-001
4.002196e+000	2.655539e+001	1.136526e-001	-1.625383e-001
4.502196e+000	2.071230e+001	1.136781e-001	-1.811235e-001
5.002196e+000	1.401610e+001	1.137284e-001	-1.995074e-001
5.502196e+000	7.928624e+000	1.143223e-001	-2.155008e-001
6.002196e+000	3.135030e+000	1.160070e-001	-2.269989e-001
6.502196e+000	-6.876126e-001	1.189633e-001	-2.386591e-001
7.002196e+000	-3.693782e+000	1.233163e-001	-2.551197e-001
7.502196e+000	-5.943588e+000	1.291435e-001	-2.584451e-001
8.002198e+000	-7.572630e+000	1.363750e-001	-2.558558e-001
8.502203e+000	-8.664294e+000	1.446915e-001	-2.514050e-001
9.002243e+000	-9.361897e+000	1.536010e-001	-2.612448e-001
9.502876e+000	-9.718106e+000	1.626446e-001	-2.466587e-001
1.000501e+001	-9.844077e+000	1.715151e-001	-2.587805e-001
1.052367e+001	-9.868459e+000	1.803119e-001	-2.353217e-001
1.102695e+001	-9.813706e+000	1.884136e-001	-2.586965e-001
1.152970e+001	-9.684971e+000	1.960370e-001	-2.622315e-001
1.203124e+001	-9.552502e+000	2.032151e-001	-2.735586e-001
1.253501e+001	-9.326895e+000	2.100253e-001	-2.572640e-001
1.303606e+001	-9.029591e+000	2.164283e-001	-2.563887e-001
1.353691e+001	-8.719283e+000	2.224955e-001	-2.283751e-001
1.403753e+001	-8.376536e+000	2.282495e-001	-2.621711e-001
1.453797e+001	-8.013256e+000	2.337206e-001	-2.533859e-001
1.503856e+001	-7.672712e+000	2.389275e-001	-2.523795e-001
1.553895e+001	-7.292443e+000	2.438900e-001	-2.436438e-001
1.603925e+001	-6.891506e+000	2.486211e-001	-2.538624e-001
1.653955e+001	-6.490337e+000	2.531438e-001	-2.488894e-001
1.703990e+001	-6.104617e+000	2.574684e-001	-2.364875e-001
1.754038e+001	-5.745877e+000	2.616085e-001	-2.429508e-001
1.804083e+001	-5.382178e+000	2.655752e-001	-2.418938e-001
1.854118e+001	-4.993701e+000	2.693758e-001	-2.333571e-001
1.904145e+001	-4.580897e+000	2.730238e-001	-2.432482e-001
1.954174e+001	-4.176195e+000	2.765224e-001	-2.420548e-001
2.004196e+001	-3.739795e+000	2.798828e-001	-2.444140e-001
2.054216e+001	-3.296024e+000	2.831075e-001	-2.503404e-001
2.104238e+001	-2.861542e+000	2.862045e-001	-2.345630e-001
2.154258e+001	-2.420031e+000	2.891804e-001	-2.440455e-001
2.204279e+001	-1.981446e+000	2.920441e-001	-2.427100e-001
2.254301e+001	-1.546531e+000	2.947963e-001	-2.484864e-001
2.304322e+001	-1.106073e+000	2.974450e-001	-2.153363e-001
2.354344e+001	-6.755664e-001	2.999909e-001	-2.282029e-001
2.404365e+001	-2.362039e-001	3.024431e-001	-2.339088e-001
2.454386e+001	2.053632e-001	3.048021e-001	-2.325842e-001
2.504405e+001	6.525401e-001	3.070698e-001	-2.381472e-001
2.554425e+001	1.100388e+000	3.092502e-001	-2.367644e-001
2.604443e+001	1.553073e+000	3.113518e-001	-2.319551e-001
2.654465e+001	1.987377e+000	3.133763e-001	-2.306340e-001
2.704488e+001	2.417262e+000	3.153224e-001	-2.326977e-001
2.754512e+001	2.841906e+000	3.171974e-001	-2.280338e-001
2.804537e+001	3.257772e+000	3.190069e-001	-2.267669e-001
2.854561e+001	3.683428e+000	3.207369e-001	-2.188412e-001
2.904587e+001	4.099523e+000	3.224042e-001	-2.242060e-001
2.954616e+001	4.503838e+000	3.240078e-001	-2.229758e-001
3.004649e+001	4.895494e+000	3.255460e-001	-2.185221e-001
3.054691e+001	5.266132e+000	3.270330e-001	-2.141647e-001
3.104730e+001	5.641258e+000	3.284574e-001	-2.195138e-001
3.154779e+001	5.997074e+000	3.298222e-001	-2.184296e-001
3.204827e+001	6.354212e+000	3.311341e-001	-2.173433e-001
3.254886e+001	6.694954e+000	3.323927e-001	-2.099443e-001
3.304948e+001	7.030224e+000	3.335955e-001	-2.152862e-001
3.355019e+001	7.354644e+000	3.347513e-001	-2.142990e-001
3.405111e+001	7.659492e+000	3.358530e-001	-2.039573e-001
3.455221e+001	7.951808e+000	3.369080e-001	-2.093561e-001
3.505378e+001	8.219077e+000	3.379194e-001	-2.054413e-001
3.555557e+001	8.477657e+000	3.388845e-001	-2.108787e-001
3.605750e+001	8.732751e+000	3.398030e-001	-2.039242e-001
3.655989e+001	8.973976e+000	3.406793e-001	-2.062902e-001
3.706259e+001	9.208308e+000	3.415102e-001	-2.025196e-001
3.756584e+001	9.431503e+000	3.422977e-001	-2.079775e-001
3.806944e+001	9.649646e+000	3.430409e-001	-2.073136e-001
3.857411e+001	9.855013e+000	3.437483e-001	-2.036483e-001
3.907528e+001	1.004480e+001	3.444199e-001	-2.091412e-001
3.957593e+001	1.020593e+001	3.450467e-001	-2.056192e-001
4.007630e+001	1.036783e+001	3.456363e-001	-2.021113e-001
4.057702e+001	1.051109e+001	3.461923e-001	-2.016810e-001
4.107803e+001	1.065290e+001	3.467106e-001	-2.042587e-001
4.157807e+001	1.077583e+001	3.471899e-001	-2.038848e-001
4.207881e+001	1.089779e+001	3.476440e-001	-2.035140e-001
4.257898e+001	1.101279e+001	3.480582e-001	-2.001761e-001
4.308009e+001	1.112388e+001	3.484407e-001	-1.998435e-001
4.358078e+001	1.121949e+001	3.487951e-001	-1.965788e-001
4.408210e+001	1.130066e+001	3.491223e-001	-2.052641e-001
4.458447e+001	1.138273e+001	3.494193e-001	-1.990675e-001
4.508581e+001	1.145204e+001	3.496818e-001	-1.958928e-001
4.559165e+001	1.151098e+001	3.499194e-001	-2.046143e-001
4.610016e+001	1.156571e+001	3.501306e-001	-2.014824e-001
4.661105e+001	1.161886e+001	3.503147e-001	-2.013200e-001
4.711158e+001	1.166767e+001	3.504694e-001	-2.041331e-001
4.762328e+001	1.171605e+001	3.506031e-001	-2.010266e-001
4.814135e+001	1.174947e+001	3.507155e-001	-1.950179e-001
4.866277e+001	1.177258e+001	3.508052e-001	-2.038193e-001
4.920136e+001	1.179919e+001	3.508711e-001	-2.007752e-001
4.975411e+001	1.181783e+001	3.509120e-001	-2.007196e-001
5.035017e+001	1.183317e+001	3.509317e-001	-2.036163e-001
5.089087e+001	1.184621e+001	3.509217e-001	-2.006298e-001
5.142714e+001	1.186606e+001	3.508857e-001	-1.976218e-001
5.199350e+001	1.186419e+001	3.508287e-001	-1.946694e-001
5.255351e+001	1.186512e+001	3.507508e-001	-1.976291e-001
5.306756e+001	1.185918e+001	3.506577e-001	-2.005914e-001
5.358787e+001	1.183317e+001	3.505451e-001	-2.036161e-001
5.408972e+001	1.182376e+001	3.504273e-001	-2.036415e-001
5.460153e+001	1.179970e+001	3.502790e-001	-2.037204e-001
5.512505e+001	1.177173e+001	3.501158e-001	-1.978969e-001
5.563578e+001	1.174455e+001	3.499395e-001	-1.979807e-001
5.615278e+001	1.171471e+001	3.497447e-001	-2.039803e-001
5.667477e+001	1.168335e+001	3.495328e-001	-2.011205e-001
5.717528e+001	1.165079e+001	3.493166e-001	-2.012190e-001
5.768083e+001	1.160881e+001	3.490875e-001	-2.013489e-001
5.819758e+001	1.156478e+001	3.488362e-001	-2.014816e-001
5.870723e+001	1.152360e+001	3.485718e-001	-2.045749e-001
5.921573e+001	1.147546e+001	3.483004e-001	-1.928550e-001
5.972221e+001	1.142281e+001	3.480249e-001	-2.019193e-001
6.022670e+001	1.137623e+001	3.477318e-001	-2.020596e-001
6.072955e+001	1.132759e+001	3.474270e-001	-2.022095e-001
6.124066e+001	1.127145e+001	3.471072e-001	-2.023776e-001
6.174483e+001	1.120845e+001	3.467804e-001	-2.025718e-001
6.224974e+001	1.114428e+001	3.464467e-001	-1.968038e-001
6.275633e+001	1.108318e+001	3.461012e-001	-1.999686e-001
6.326455e+001	1.102411e+001	3.457453e-001	-2.061196e-001
6.376741e+001	1.095451e+001	3.453830e-001	-2.003558e-001
6.427058e+001	1.088246e+001	3.450111e-001	-2.065587e-001
6.477281e+001	1.081079e+001	3.446295e-001	-2.037831e-001
6.527543e+001	1.073800e+001	3.442462e-001	-2.040041e-001
6.577805e+001	1.066068e+001	3.438561e-001	-2.072448e-001
6.628351e+001	1.057543e+001	3.434526e-001	-2.045000e-001
6.678500e+001	1.050252e+001	3.430489e-001	-2.047225e-001
6.728695e+001	1.043383e+001	3.426361e-001	-2.049325e-001
6.778793e+001	1.036434e+001	3.422133e-001	-2.081609e-001
6.829034e+001	1.029425e+001	3.417828e-001	-1.993165e-001
6.879454e+001	1.022113e+001	3.413427e-001	-2.086030e-001
6.929557e+001	1.013669e+001	3.409027e-001	-2.088643e-001
6.980135e+001	1.005350e+001	3.404492e-001	-2.030593e-001
7.030434e+001	9.971444e+000	3.399961e-001	-2.063397e-001
7.080949e+001	9.881501e+000	3.395330e-001	-2.066136e-001
7.131271e+001	9.785453e+000	3.390714e-001	-2.038630e-001
7.181572e+001	9.695253e+000	3.386017e-001	-2.010876e-001
7.231879e+001	9.606107e+000	3.381248e-001	-2.013505e-001
7.281917e+001	9.525223e+000	3.376461e-001	-2.046438e-001
7.332200e+001	9.430128e+000	3.371635e-001	-1.957547e-001
7.382739e+001	9.331006e+000	3.366753e-001	-2.082912e-001
7.433081e+001	9.227010e+000	3.361838e-001	-2.055391e-001
7.483574e+001	9.134135e+000	3.356887e-001	-2.058181e-001
7.533934e+001	9.039446e+000	3.351869e-001	-2.030257e-001
7.584043e+001	8.945793e+000	3.346831e-001	-2.002238e-001
7.634076e+001	8.845855e+000	3.341826e-001	-2.035999e-001
7.684609e+001	8.761442e+000	3.336753e-001	-2.069382e-001
7.734775e+001	8.660455e+000	3.331662e-001	-2.010538e-001
7.784833e+001	8.548287e+000	3.326499e-001	-2.044776e-001
7.835160e+001	8.436308e+000	3.321340e-001	-2.017060e-001
7.885673e+001	8.334060e+000	3.316099e-001	-1.988963e-001
7.936141e+001	8.244441e+000	3.310811e-001	-2.022645e-001
7.986643e+001	8.147661e+000	3.305521e-001	-1.994313e-001
8.037149e+001	8.052968e+000	3.300220e-001	-1.997031e-001
8.087352e+001	7.948205e+000	3.294906e-001	-2.031266e-001
8.137441e+001	7.847300e+000	3.289566e-001	-1.940326e-001
8.187889e+001	7.754419e+000	3.284155e-001	-2.005583e-001
8.238278e+001	7.651761e+000	3.278757e-001	-2.039911e-001
8.288529e+001	7.552273e+000	3.273349e-001	-2.011374e-001
8.338622e+001	7.446293e+000	3.267931e-001	-2.077357e-001
8.388784e+001	7.344091e+000	3.262496e-001	-2.017346e-001
8.439198e+001	7.249310e+000	3.257031e-001	-2.083187e-001
8.489535e+001	7.149740e+000	3.251584e-001	-2.086134e-001
8.539832e+001	7.051633e+000	3.246116e-001	-2.057378e-001
8.590001e+001	6.936881e+000	3.240661e-001	-2.060704e-001
8.640361e+001	6.818315e+000	3.235173e-001	-2.000658e-001
8.690456e+001	6.708019e+000	3.229686e-001	-2.035567e-001
8.740721e+001	6.599793e+000	3.224148e-001	-2.006823e-001
8.790792e+001	6.495741e+000	3.218696e-001	-2.009747e-001
8.841105e+001	6.375708e+000	3.213139e-001	-2.013131e-001
8.891479e+001	6.255285e+000	3.207573e-001	-2.048546e-001
8.941854e+001	6.147038e+000	3.201995e-001	-2.051656e-001
8.992129e+001	6.032973e+000	3.196477e-001	-2.087033e-001
9.042375e+001	5.913907e+000	3.190956e-001	-2.026167e-001
9.092772e+001	5.807981e+000	3.185411e-001	-1.964745e-001
9.142872e+001	5.709973e+000	3.179852e-001	-1.902921e-001
9.192952e+001	5.610813e+000	3.174287e-001	-2.034720e-001
9.243202e+001	5.492588e+000	3.168726e-001	-2.102761e-001
9.293484e+001	5.384779e+000	3.163145e-001	-2.105896e-001
9.343728e+001	5.278653e+000	3.157579e-001	-1.979214e-001
9.393754e+001	5.184150e+000	3.152035e-001	-2.014268e-001
9.443928e+001	5.073599e+000	3.146493e-001	-2.049884e-001
9.494340e+001	4.957475e+000	3.140929e-001	-2.053157e-001
9.544362e+001	4.847628e+000	3.135346e-001	-1.990984e-001
9.594548e+001	4.739186e+000	3.129801e-001	-2.092007e-001
9.644765e+001	4.616753e+000	3.124221e-001	-1.997286e-001
9.694789e+001	4.483884e+000	3.118652e-001	-2.099319e-001
9.745229e+001	4.360892e+000	3.113048e-001	-2.069997e-001
9.795344e+001	4.239053e+000	3.107495e-001	-2.106343e-001
9.845351e+001	4.123482e+000	3.101934e-001	-2.109656e-001
9.895752e+001	4.005218e+000	3.096302e-001	-2.080017e-001
9.946042e+001	3.887153e+000	3.090723e-001	-2.083365e-001
9.996527e+001	3.775567e+000	3.085096e-001	-1.987156e-001
1.004654e+002	3.666191e+000	3.079581e-001	-2.122756e-001
1.009696e+002	3.553591e+000	3.074012e-001	-1.959888e-001
1.014720e+002	3.438832e+000	3.068456e-001	-2.129281e-001
1.019737e+002	3.335242e+000	3.062914e-001	-2.065618e-001
1.024770e+002	3.221271e+000	3.057357e-001	-2.168883e-001
1.029775e+002	3.109077e+000	3.051815e-001	-1.971630e-001
1.034786e+002	2.986535e+000	3.046325e-001	-2.142236e-001
1.039808e+002	2.871180e+000	3.040804e-001	-2.011441e-001
1.044822e+002	2.758531e+000	3.035296e-001	-2.115201e-001
1.049843e+002	2.653942e+000	3.029762e-001	-2.084533e-001
1.054887e+002	2.546719e+000	3.024222e-001	-2.121167e-001
1.059935e+002	2.428582e+000	3.018678e-001	-2.158229e-001
1.064965e+002	2.308879e+000	3.013193e-001	-2.127878e-001
1.070012e+002	2.183611e+000	3.007680e-001	-2.131424e-001
1.075022e+002	2.068734e+000	3.002205e-001	-2.066902e-001
1.080056e+002	1.965034e+000	2.996721e-001	-2.171522e-001
1.085065e+002	1.856153e+000	2.991293e-001	-2.140664e-001
1.090091e+002	1.745111e+000	2.985860e-001	-2.109764e-001
1.095098e+002	1.630521e+000	2.980429e-001	-2.181106e-001
1.100107e+002	1.515189e+000	2.975002e-001	-2.082020e-001
1.105135e+002	1.396800e+000	2.969567e-001	-2.119434e-001
1.110167e+002	1.284685e+000	2.964123e-001	-2.156793e-001
1.115171e+002	1.176187e+000	2.958713e-001	-2.125566e-001
1.120217e+002	1.069373e+000	2.953287e-001	-2.231526e-001
1.125227e+002	9.606664e-001	2.947920e-001	-2.062781e-001
1.130272e+002	8.459389e-001	2.942527e-001	-2.065877e-001
1.135284e+002	7.355161e-001	2.937159e-001	-2.172274e-001
1.140316e+002	6.158080e-001	2.931826e-001	-2.072045e-001
1.145328e+002	5.064028e-001	2.926531e-001	-2.213314e-001
1.150380e+002	4.064021e-001	2.921177e-001	-2.181572e-001
1.155386e+002	2.959266e-001	2.915895e-001	-2.184685e-001
1.160428e+002	1.680570e-001	2.910599e-001	-2.118815e-001
1.165440e+002	5.342022e-002	2.905293e-001	-2.121952e-001
1.170479e+002	-6.339746e-002	2.900039e-001	-2.194822e-001
1.175522e+002	-1.824505e-001	2.894751e-001	-2.198175e-001
1.180539e+002	-3.046889e-001	2.889500e-001	-2.166667e-001
1.185582e+002	-4.293479e-001	2.884241e-001	-2.240148e-001
1.190592e+002	-5.507969e-001	2.879028e-001	-2.208569e-001
1.195609e+002	-6.712292e-001	2.873808e-001	-2.036421e-001
1.200650e+002	-7.910248e-001	2.868537e-001	-2.180175e-001
1.205702e+002	-9.135295e-001	2.863288e-001	-2.148359e-001
1.210707e+002	-1.033515e+000	2.858119e-001	-2.186917e-001
1.215755e+002	-1.157937e+000	2.852882e-001	-2.261034e-001
1.220789e+002	-1.276583e+000	2.847692e-001	-2.193660e-001
1.225805e+002	-1.398028e+000	2.842564e-001	-2.197042e-001
1.230836e+002	-1.507860e+000	2.837410e-001	-2.129114e-001
1.235860e+002	-1.627668e+000	2.832293e-001	-2.167868e-001
1.240872e+002	-1.741103e+000	2.827207e-001	-2.277736e-001
1.245896e+002	-1.859337e+000	2.822114e-001	-2.209844e-001
1.250928e+002	-1.985749e+000	2.817026e-001	-2.213349e-001
1.255930e+002	-2.099363e+000	2.811996e-001	-2.109260e-001
1.260955e+002	-2.213960e+000	2.806935e-001	-2.183888e-001
1.265972e+002	-2.336077e+000	2.801911e-001	-2.187222e-001
1.270981e+002	-2.457858e+000	2.796884e-001	-2.118732e-001
1.276009e+002	-2.572761e+000	2.791843e-001	-2.157722e-001
1.281026e+002	-2.692275e+000	2.786851e-001	-2.160941e-001
1.286077e+002	-2.810392e+000	2.781809e-001	-2.308377e-001
1.291087e+002	-2.925082e+000	2.776843e-001	-2.167197e-001
1.296091e+002	-3.046699e+000	2.771901e-001	-2.242807e-001
1.301130e+002	-3.158888e+000	2.766954e-001	-2.209707e-001
1.306148e+002	-3.271648e+000	2.762017e-001	-2.249055e-001
1.311177e+002	-3.383144e+000	2.757076e-001	-2.215834e-001
1.316195e+002	-3.505843e+000	2.752160e-001	-2.219178e-001
1.321230e+002	-3.633805e+000	2.747242e-001	-2.295551e-001
1.326257e+002	-3.762644e+000	2.742391e-001	-2.262678e-001
1.331280e+002	-3.889415e+000	2.737494e-001	-2.266201e-001
1.336281e+002	-4.005424e+000	2.732639e-001	-2.159608e-001
1.341313e+002	-4.116964e+000	2.727747e-001	-2.309185e-001
1.346337e+002	-4.231842e+000	2.722880e-001	-2.165601e-001
1.351342e+002	-4.346712e+000	2.718094e-001	-2.242142e-001
1.356342e+002	-4.479603e+000	2.713309e-001	-2.208951e-001
1.361386e+002	-4.614506e+000	2.708468e-001	-2.249448e-001
1.366410e+002	-4.743565e+000	2.703672e-001	-2.400717e-001
1.371431e+002	-4.869419e+000	2.698906e-001	-2.330396e-001
1.376468e+002	-4.995242e+000	2.694115e-001	-2.222803e-001
1.381499e+002	-5.115138e+000	2.689320e-001	-2.188942e-001
1.386544e+002	-5.234339e+000	2.684539e-001	-2.154924e-001
1.391546e+002	-5.343989e+000	2.679845e-001	-2.269388e-001
1.396582e+002	-5.462635e+000	2.675120e-001	-2.384389e-001
1.401589e+002	-5.595855e+000	2.670419e-001	-2.425530e-001
1.406593e+002	-5.720945e+000	2.665756e-001	-2.354437e-001
1.411638e+002	-5.837928e+000	2.661070e-001	-2.395153e-001
1.416675e+002	-5.957031e+000	2.656452e-001	-2.323620e-001
1.421720e+002	-6.081316e+000	2.651802e-001	-2.214463e-001
1.426721e+002	-6.196040e+000	2.647175e-001	-2.179904e-001
1.431739e+002	-6.315490e+000	2.642616e-001	-2.408837e-001
1.436755e+002	-6.430989e+000	2.637994e-001	-2.186003e-001
1.441758e+002	-6.553396e+000	2.633441e-001	-2.189185e-001
1.446798e+002	-6.679377e+000	2.628849e-001	-2.079049e-001
1.451849e+002	-6.813282e+000	2.624291e-001	-2.195935e-001
1.456876e+002	-6.939491e+000	2.619764e-001	-2.426713e-001
1.461925e+002	-7.075376e+000	2.615220e-001	-2.202736e-001
1.466934e+002	-7.204960e+000	2.610743e-001	-2.244143e-001
1.471985e+002	-7.338750e+000	2.606193e-001	-2.057193e-001
1.476994e+002	-7.461103e+000	2.601687e-001	-2.327209e-001
1.482038e+002	-7.586317e+000	2.597200e-001	-2.292427e-001
1.487040e+002	-7.707720e+000	2.592731e-001	-2.295689e-001
1.492086e+002	-7.826965e+000	2.588252e-001	-2.337213e-001
1.497123e+002	-7.953452e+000	2.583803e-001	-2.148803e-001
1.502134e+002	-8.076051e+000	2.579425e-001	-2.228737e-001
1.507153e+002	-8.206337e+000	2.575012e-001	-2.309080e-001
1.512192e+002	-8.324887e+000	2.570617e-001	-2.235194e-001
1.517203e+002	-8.455807e+000	2.566236e-001	-2.315780e-001
1.522205e+002	-8.578688e+000	2.561881e-001	-2.319094e-001
1.527227e+002	-8.710750e+000	2.557544e-001	-2.361344e-001
1.532243e+002	-8.837592e+000	2.553175e-001	-2.364815e-001
1.537246e+002	-8.958019e+000	2.548852e-001	-2.212818e-001
1.542270e+002	-9.079076e+000	2.544545e-001	-2.254773e-001
1.547298e+002	-9.207611e+000	2.540254e-001	-2.297059e-001
1.552323e+002	-9.328605e+000	2.535986e-001	-2.300250e-001
1.557365e+002	-9.455057e+000	2.531680e-001	-2.225500e-001
1.562410e+002	-9.589063e+000	2.527370e-001	-2.189819e-001
1.567428e+002	-9.719985e+000	2.523113e-001	-2.310584e-001
1.572456e+002	-9.849136e+000	2.518849e-001	-2.274778e-001
1.577507e+002	-9.973557e+000	2.514584e-001	-2.120901e-001
1.582549e+002	-1.010010e+001	2.510340e-001	-1.966633e-001
1.587557e+002	-1.022382e+001	2.506140e-001	-2.363287e-001
1.592601e+002	-1.035057e+001	2.501958e-001	-2.248347e-001
1.597621e+002	-1.047938e+001	2.497777e-001	-2.291141e-001
1.602672e+002	-1.060214e+001	2.493599e-001	-2.254777e-001
1.607687e+002	-1.073204e+001	2.489473e-001	-2.258079e-001
1.612730e+002	-1.086838e+001	2.485328e-001	-2.340919e-001
1.617766e+002	-1.100529e+001	2.481209e-001	-2.225325e-001
1.622814e+002	-1.114157e+001	2.477058e-001	-2.149139e-001
1.627853e+002	-1.127785e+001	2.472903e-001	-2.112584e-001
1.632864e+002	-1.142133e+001	2.468825e-001	-2.315606e-001
1.637870e+002	-1.155336e+001	2.464753e-001	-2.319034e-001
1.642889e+002	-1.168227e+001	2.460683e-001	-2.362425e-001
1.647901e+002	-1.181290e+001	2.456647e-001	-2.245575e-001
1.652911e+002	-1.194628e+001	2.452608e-001	-2.208756e-001
1.657934e+002	-1.207597e+001	2.448572e-001	-2.332598e-001
1.662965e+002	-1.220387e+001	2.444549e-001	-2.376199e-001
1.667973e+002	-1.233664e+001	2.440564e-001	-2.339379e-001
1.672978e+002	-1.247018e+001	2.436612e-001	-2.342838e-001
1.677991e+002	-1.259906e+001	2.432669e-001	-2.224827e-001
1.683031e+002	-1.273569e+001	2.428694e-001	-2.228189e-001
1.688035e+002	-1.286799e+001	2.424758e-001	-2.109741e-001
1.693036e+002	-1.299895e+001	2.420817e-001	-2.194055e-001
1.698061e+002	-1.312629e+001	2.416858e-001	-2.197136e-001
1.703112e+002	-1.325068e+001	2.412933e-001	-2.159400e-001
1.708137e+002	-1.337837e+001	2.409055e-001	-2.366431e-001
1.713174e+002	-1.351581e+001	2.405151e-001	-2.247413e-001
1.718179e+002	-1.364751e+001	2.401266e-001	-2.332495e-001
1.723198e+002	-1.378818e+001	2.397392e-001	-2.377068e-001
1.728244e+002	-1.392356e+001	2.393492e-001	-2.257455e-001
1.733281e+002	-1.406108e+001	2.389652e-001	-2.055306e-001
1.738293e+002	-1.420337e+001	2.385811e-001	-2.346680e-001
1.743300e+002	-1.434723e+001	2.381993e-001	-2.309114e-001
1.748305e+002	-1.449069e+001	2.378206e-001	-2.188817e-001
1.753314e+002	-1.462265e+001	2.374436e-001	-2.026523e-001
1.758322e+002	-1.474335e+001	2.370661e-001	-2.319049e-001
1.763355e+002	-1.486942e+001	2.366886e-001	-2.322214e-001
1.768391e+002	-1.500749e+001	2.363117e-001	-2.325671e-001
1.773397e+002	-1.512918e+001	2.359357e-001	-2.328723e-001
1.778442e+002	-1.526654e+001	2.355627e-001	-2.040643e-001
1.783470e+002	-1.540555e+001	2.351884e-001	-2.252238e-001
1.788489e+002	-1.554643e+001	2.348164e-001	-2.172103e-001
1.793526e+002	-1.568446e+001	2.344438e-001	-2.384478e-001
1.798556e+002	-1.582300e+001	2.340734e-001	-2.094750e-001
1.803584e+002	-1.597818e+001	2.337048e-001	-2.308044e-001
1.808594e+002	-1.612082e+001	2.333401e-001	-2.269524e-001
1.813596e+002	-1.626623e+001	2.329753e-001	-2.230952e-001
1.818627e+002	-1.640590e+001	2.326095e-001	-2.149955e-001
1.823629e+002	-1.653956e+001	2.322459e-001	-2.153008e-001
1.828682e+002	-1.667110e+001	2.318810e-001	-2.409661e-001
1.833723e+002	-1.680877e+001	2.315189e-001	-2.159152e-001
1.838759e+002	-1.694545e+001	2.311558e-001	-2.204670e-001
1.843777e+002	-1.708767e+001	2.307956e-001	-2.165524e-001
1.848802e+002	-1.721557e+001	2.304362e-001	-2.338515e-001
1.853817e+002	-1.735765e+001	2.300799e-001	-2.043933e-001
1.858826e+002	-1.750030e+001	2.297263e-001	-2.260241e-001
1.863862e+002	-1.762916e+001	2.293706e-001	-2.305990e-001
1.868892e+002	-1.776857e+001	2.290156e-001	-2.052772e-001
1.873917e+002	-1.790604e+001	2.286638e-001	-2.055728e-001
1.878943e+002	-1.804664e+001	2.283112e-001	-2.144522e-001
1.883976e+002	-1.818242e+001	2.279590e-001	-2.319371e-001
1.889007e+002	-1.832157e+001	2.276094e-001	-2.064654e-001
1.894047e+002	-1.845678e+001	2.272607e-001	-2.282927e-001
1.899050e+002	-1.858874e+001	2.269137e-001	-2.113529e-001
1.904091e+002	-1.872528e+001	2.265658e-001	-2.289303e-001
1.909093e+002	-1.885819e+001	2.262217e-001	-2.249197e-001
1.914131e+002	-1.899538e+001	2.258766e-001	-2.079134e-001
1.919181e+002	-1.914330e+001	2.255319e-001	-1.952173e-001
1.924224e+002	-1.928057e+001	2.251879e-001	-2.085266e-001
1.929238e+002	-1.941067e+001	2.248437e-001	-1.827057e-001
1.934253e+002	-1.955240e+001	2.245042e-001	-2.178227e-001
1.939256e+002	-1.968480e+001	2.241677e-001	-2.224821e-001
1.944261e+002	-1.980646e+001	2.238316e-001	-2.140244e-001
1.949272e+002	-1.992933e+001	2.234957e-001	-2.099203e-001
1.954286e+002	-2.005976e+001	2.231601e-001	-2.145805e-001
1.959296e+002	-2.020461e+001	2.228271e-001	-2.061260e-001
1.964335e+002	-2.035487e+001	2.224924e-001	-2.020505e-001
1.969375e+002	-2.049162e+001	2.221599e-001	-2.111284e-001
1.974418e+002	-2.062754e+001	2.218263e-001	-2.114210e-001
1.979469e+002	-2.077504e+001	2.214947e-001	-2.337936e-001
1.984514e+002	-2.091166e+001	2.211622e-001	-1.766930e-001
1.989546e+002	-2.106422e+001	2.208305e-001	-2.167837e-001
1.994596e+002	-2.121260e+001	2.205017e-001	-2.126784e-001
1.999637e+002	-2.135076e+001	2.201732e-001	-2.129749e-001
2.004648e+002	-2.149305e+001	2.198494e-001	-2.088371e-001
2.009656e+002	-2.162337e+001	2.195216e-001	-2.091119e-001
2.014663e+002	-2.176790e+001	2.192021e-001	-1.782259e-001
2.019672e+002	-2.191119e+001	2.188784e-001	-2.186419e-001
2.024708e+002	-2.206437e+001	2.185571e-001	-1.921635e-001
2.029734e+002	-2.220323e+001	2.182362e-001	-2.282319e-001
2.034765e+002	-2.234169e+001	2.179156e-001	-1.971793e-001
2.039816e+002	-2.247681e+001	2.175959e-001	-2.288569e-001
2.044849e+002	-2.261501e+001	2.172768e-001	-2.067044e-001
2.049892e+002	-2.276517e+001	2.169580e-001	-2.025133e-001
2.054942e+002	-2.291271e+001	2.166401e-001	-2.163309e-001
2.059968e+002	-2.306899e+001	2.163237e-001	-1.715272e-001
2.064997e+002	-2.324655e+001	2.160108e-001	-1.989610e-001
2.070030e+002	-2.342207e+001	2.156970e-001	-1.766572e-001
2.075063e+002	-2.359791e+001	2.153872e-001	-1.815027e-001
2.080106e+002	-2.376766e+001	2.150749e-001	-1.999877e-001
2.085115e+002	-2.392872e+001	2.147657e-001	-2.139622e-001
2.090160e+002	-2.409864e+001	2.144534e-001	-1.778391e-001
2.095183e+002	-2.428042e+001	2.141438e-001	-1.827247e-001
2.100208e+002	-2.446053e+001	2.138361e-001	-1.922001e-001
2.105245e+002	-2.463422e+001	2.135285e-001	-2.016944e-001
2.110264e+002	-2.481910e+001	2.132217e-001	-2.158353e-001
2.115298e+002	-2.499541e+001	2.129178e-001	-2.070053e-001
2.120304e+002	-2.518823e+001	2.126163e-001	-1.797414e-001
2.125309e+002	-2.538309e+001	2.123121e-001	-1.523766e-001
2.130358e+002	-2.558626e+001	2.120100e-001	-1.573033e-001
2.135358e+002	-2.578514e+001	2.117103e-001	-1.854189e-001
2.140366e+002	-2.597734e+001	2.114106e-001	-1.718307e-001
2.145373e+002	-2.617019e+001	2.111123e-001	-1.674974e-001
2.150421e+002	-2.637395e+001	2.108118e-001	-1.957964e-001
2.155468e+002	-2.657753e+001	2.105124e-001	-1.681543e-001
2.160516e+002	-2.678247e+001	2.102152e-001	-1.872041e-001
2.165551e+002	-2.700142e+001	2.099172e-001	-1.829066e-001
2.170589e+002	-2.721749e+001	2.096206e-001	-1.785842e-001
2.175625e+002	-2.743669e+001	2.093249e-001	-1.601193e-001
2.180652e+002	-2.767392e+001	2.090314e-001	-1.651996e-001
2.185683e+002	-2.789951e+001	2.087383e-001	-1.797442e-001
2.190718e+002	-2.812009e+001	2.084440e-001	-1.801195e-001
2.195749e+002	-2.834825e+001	2.081535e-001	-1.567559e-001
2.200770e+002	-2.859663e+001	2.078638e-001	-1.666454e-001
2.205790e+002	-2.885341e+001	2.075736e-001	-1.097738e-001
2.210806e+002	-2.912092e+001	2.072844e-001	-1.578970e-001
2.215825e+002	-2.937704e+001	2.069955e-001	-1.390904e-001
2.220838e+002	-2.965930e+001	2.067065e-001	-1.298391e-001
2.225850e+002	-2.994698e+001	2.064196e-001	-1.301863e-001
2.230861e+002	-3.023854e+001	2.061324e-001	-1.498779e-001
2.235872e+002	-3.052819e+001	2.058460e-001	-1.018024e-001
2.240884e+002	-3.081333e+001	2.055616e-001	-1.409549e-001
2.245895e+002	-3.111287e+001	2.052779e-001	-9.260425e-002
2.250902e+002	-3.143188e+001	2.049944e-001	-1.026516e-001
2.255910e+002	-3.174894e+001	2.047119e-001	-1.078520e-001
2.260917e+002	-3.207697e+001	2.044290e-001	-9.834054e-002
2.265924e+002	-3.240514e+001	2.041476e-001	-1.134300e-001
2.270930e+002	-3.274978e+001	2.038662e-001	-1.038901e-001
2.275936e+002	-3.308870e+001	2.035878e-001	-6.947262e-002
2.280941e+002	-3.343926e+001	2.033082e-001	-1.194718e-001
2.285946e+002	-3.379275e+001	2.030298e-001	-1.198525e-001
2.290951e+002	-3.416109e+001	2.027518e-001	-1.102268e-001
2.295954e+002	-3.454040e+001	2.024765e-001	-1.105999e-001
2.300958e+002	-3.491805e+001	2.021974e-001	-1.160167e-001
2.305962e+002	-3.529174e+001	2.019247e-001	-1.265229e-001
2.310966e+002	-3.568604e+001	2.016507e-001	-9.649209e-002
2.315968e+002	-3.610380e+001	2.013750e-001	-9.684790e-002
2.320971e+002	-3.652868e+001	2.010995e-001	-7.674363e-002
2.325973e+002	-3.697537e+001	2.008249e-001	-9.245263e-002
2.330975e+002	-3.741426e+001	2.005515e-001	-9.796188e-002
2.335977e+002	-3.784509e+001	2.002821e-001	-1.086782e-001
2.340978e+002	-3.831784e+001	2.000102e-001	-4.676664e-002
2.345980e+002	-3.880175e+001	1.997398e-001	-6.261554e-002
2.350981e+002	-3.929502e+001	1.994713e-001	-5.240038e-002
2.355983e+002	-3.977528e+001	1.992026e-001	-6.313852e-002
2.360984e+002	-4.030281e+001	1.989323e-001	-3.699581e-002
2.365985e+002	-4.082396e+001	1.986624e-001	-3.715918e-002
2.370986e+002	-4.135551e+001	1.983907e-001	-4.799006e-002
2.375987e+002	-4.190088e+001	1.981212e-001	-4.285312e-002
2.380987e+002	-4.244179e+001	1.978517e-001	-3.228506e-002
2.385988e+002	-4.299973e+001	1.975836e-001	-3.784060e-002
2.390989e+002	-4.358367e+001	1.973160e-001	-3.259167e-002
2.395990e+002	-4.416689e+001	1.970532e-001	-3.274823e-002
2.400990e+002	-4.477365e+001	1.967876e-001	-1.097038e-002
2.405991e+002	-4.538663e+001	1.965248e-001	-2.205049e-002
2.410991e+002	-4.601926e+001	1.962608e-001	-1.662275e-002
2.415992e+002	-4.663242e+001	1.959969e-001	-2.227351e-002
2.420992e+002	-4.728387e+001	1.957336e-001	-5.597515e-003
2.425993e+002	-4.794701e+001	1.954704e-001	-1.688154e-002
2.430993e+002	-4.864330e+001	1.952072e-001	-1.697496e-002
2.435993e+002	-4.935525e+001	1.949437e-001	-2.276076e-002
2.440994e+002	-5.006765e+001	1.946805e-001	0.000000e+000
2.445994e+002	-5.079432e+001	1.944180e-001	-1.150915e-002
2.450994e+002	-5.153963e+001	1.941584e-001	-5.787937e-003
2.455994e+002	-5.230557e+001	1.938959e-001	0.000000e+000
2.460994e+002	-5.309928e+001	1.936354e-001	-5.857686e-003
2.465995e+002	-5.392839e+001	1.933753e-001	-5.894793e-003
2.470995e+002	-5.476100e+001	1.931152e-001	-5.932057e-003
2.475995e+002	-5.560156e+001	1.928569e-001	-5.969680e-003
2.480995e+002	-5.647009e+001	1.925992e-001	-6.008513e-003
2.485995e+002	-5.736164e+001	1.923409e-001	-6.048427e-003
2.490995e+002	-5.826297e+001	1.920830e-001	-6.088752e-003
2.495995e+002	-5.920569e+001	1.918240e-001	0.000000e+000
2.500996e+002	-6.015666e+001	1.915689e-001	-6.173477e-003
2.505996e+002	-6.114272e+001	1.913130e-001	0.000000e+000
2.510996e+002	-6.214521e+001	1.910572e-001	0.000000e+000
2.515996e+002	-6.316557e+001	1.908004e-001	-6.308107e-003
2.520996e+002	-6.422235e+001	1.905465e-001	-6.355359e-003
2.525996e+002	-6.529457e+001	1.902891e-001	-6.403364e-003
2.530996e+002	-6.638000e+001	1.900334e-001	0.000000e+000
2.535996e+002	-6.749193e+001	1.897801e-001	0.000000e+000
2.540996e+002	-6.859342e+001	1.895249e-001	0.000000e+000
2.545996e+002	-6.969366e+001	1.892704e-001	0.000000e+000
2.550996e+002	-7.079346e+001	1.890147e-001	0.000000e+000
2.555996e+002	-7.191654e+001	1.887602e-001	0.000000e+000
2.560996e+002	-7.300329e+001	1.885054e-001	0.000000e+000
2.565996e+002	-7.406987e+001	1.882516e-001	0.000000e+000
2.570996e+002	-7.511908e+001	1.879984e-001	0.000000e+000
2.575996e+002	-7.612933e+001	1.877448e-001	0.000000e+000
2.580997e+002	-7.708263e+001	1.874917e-001	0.000000e+000
2.585997e+002	-7.799934e+001	1.872405e-001	0.000000e+000
2.590997e+002	-7.887191e+001	1.869888e-001	0.000000e+000
2.595997e+002	-7.969598e+001	1.867363e-001	0.000000e+000
2.600997e+002	-8.046018e+001	1.864869e-001	0.000000e+000
2.605997e+002	-8.116388e+001	1.862379e-001	0.000000e+000
2.610998e+002	-8.182318e+001	1.859886e-001	0.000000e+000
2.615998e+002	-8.241876e+001	1.857383e-001	0.000000e+000
2.620999e+002	-8.296327e+001	1.854925e-001	-7.194317e-003
2.626001e+002	-8.344633e+001	1.852443e-001	0.000000e+000
2.631003e+002	-8.388413e+001	1.849962e-001	0.000000e+000
2.636006e+002	-8.427404e+001	1.847520e-001	0.000000e+000
2.641012e+002	-8.461938e+001	1.845051e-001	0.000000e+000
2.646021e+002	-8.492518e+001	1.842593e-001	0.000000e+000
2.651036e+002	-8.519202e+001	1.840132e-001	0.000000e+000
2.656062e+002	-8.542840e+001	1.837679e-001	0.000000e+000
2.661105e+002	-8.563692e+001	1.835229e-001	0.000000e+000
2.666131e+002	-8.581573e+001	1.832806e-001	0.000000e+000
2.671150e+002	-8.597301e+001	1.830392e-001	0.000000e+000
2.676189e+002	-8.611143e+001	1.827951e-001	0.000000e+000
2.681232e+002	-8.623202e+001	1.825521e-001	0.000000e+000
2.686289e+002	-8.633574e+001	1.823089e-001	0.000000e+000
2.691319e+002	-8.642801e+001	1.820687e-001	0.000000e+000
2.696339e+002	-8.650639e+001	1.818313e-001	0.000000e+000
2.701382e+002	-8.657558e+001	1.815942e-001	0.000000e+000
2.706407e+002	-8.663770e+001	1.813561e-001	0.000000e+000
2.711479e+002	-8.669076e+001	1.811164e-001	0.000000e+000
2.716553e+002	-8.673488e+001	1.808775e-001	0.000000e+000
2.721579e+002	-8.677536e+001	1.806419e-001	0.000000e+000
2.726761e+002	-8.681221e+001	1.804006e-001	0.000000e+000
2.732218e+002	-8.684269e+001	1.801445e-001	0.000000e+000
2.737500e+002	-8.686949e+001	1.799001e-001	0.000000e+000
2.743257e+002	-8.689319e+001	1.796343e-001	0.000000e+000
2.748913e+002	-8.691353e+001	1.793733e-001	0.000000e+000
2.754363e+002	-8.693153e+001	1.791232e-001	0.000000e+000
2.760583e+002	-8.694696e+001	1.788374e-001	0.000000e+000
2.766109e+002	-8.695830e+001	1.785842e-001	0.000000e+000
2.772003e+002	-8.696942e+001	1.783166e-001	0.000000e+000
2.778255e+002	-8.698150e+001	1.780357e-001	0.000000e+000
2.784786e+002	-8.699412e+001	1.777408e-001	0.000000e+000
2.789851e+002	-8.700021e+001	1.775152e-001	0.000000e+000
2.795035e+002	-8.700829e+001	1.772845e-001	0.000000e+000
2.800323e+002	-8.701199e+001	1.770501e-001	0.000000e+000
2.805711e+002	-8.701572e+001	1.768112e-001	0.000000e+000
2.811185e+002	-8.701983e+001	1.765689e-001	0.000000e+000
2.816733e+002	-8.701873e+001	1.763254e-001	0.000000e+000
2.822346e+002	-8.702058e+001	1.760791e-001	0.000000e+000
2.828013e+002	-8.702300e+001	1.758329e-001	0.000000e+000
2.833727e+002	-8.702365e+001	1.755832e-001	0.000000e+000
2.839481e+002	-8.702185e+001	1.753359e-001	0.000000e+000
2.845269e+002	-8.701917e+001	1.750872e-001	0.000000e+000
2.851086e+002	-8.702030e+001	1.748389e-001	0.000000e+000
2.856924e+002	-8.702211e+001	1.745887e-001	0.000000e+000
2.862784e+002	-8.702079e+001	1.743369e-001	0.000000e+000
2.868664e+002	-8.701997e+001	1.740868e-001	0.000000e+000
2.874561e+002	-8.701909e+001	1.738381e-001	0.000000e+000
2.880472e+002	-8.701834e+001	1.735883e-001	0.000000e+000
2.886395e+002	-8.701836e+001	1.733391e-001	0.000000e+000
2.892329e+002	-8.701999e+001	1.730907e-001	0.000000e+000
2.898272e+002	-8.701907e+001	1.728428e-001	0.000000e+000
2.904223e+002	-8.701943e+001	1.725976e-001	0.000000e+000
2.910180e+002	-8.701871e+001	1.723507e-001	0.000000e+000
2.916143e+002	-8.701816e+001	1.721062e-001	0.000000e+000
2.922111e+002	-8.701805e+001	1.718628e-001	0.000000e+000
2.928083e+002	-8.701977e+001	1.716197e-001	0.000000e+000
2.934059e+002	-8.701889e+001	1.713772e-001	0.000000e+000
2.940038e+002	-8.702012e+001	1.711358e-001	0.000000e+000
2.946019e+002	-8.702316e+001	1.708933e-001	0.000000e+000
2.952004e+002	-8.702125e+001	1.706532e-001	0.000000e+000
2.957980e+002	-8.702621e+001	1.704153e-001	0.000000e+000
2.963954e+002	-8.702569e+001	1.701773e-001	0.000000e+000
2.969932e+002	-8.702733e+001	1.699419e-001	0.000000e+000
2.975913e+002	-8.703062e+001	1.697054e-001	0.000000e+000
2.981896e+002	-8.703278e+001	1.694691e-001	0.000000e+000
2.987876e+002	-8.703461e+001	1.692349e-001	0.000000e+000
2.993857e+002	-8.703596e+001	1.690003e-001	-7.376683e-003
2.999842e+002	-8.703721e+001	1.687681e-001	0.000000e+000
3.005829e+002	-8.703676e+001	1.685371e-001	0.000000e+000
3.011818e+002	-8.703710e+001	1.683062e-001	0.000000e+000
3.017810e+002	-8.703854e+001	1.680777e-001	0.000000e+000
3.023804e+002	-8.704185e+001	1.678493e-001	0.000000e+000
3.029800e+002	-8.704484e+001	1.676216e-001	0.000000e+000
3.035798e+002	-8.704803e+001	1.673970e-001	0.000000e+000
3.041796e+002	-8.704794e+001	1.671711e-001	0.000000e+000
3.047791e+002	-8.705194e+001	1.669456e-001	0.000000e+000
3.053787e+002	-8.705184e+001	1.667196e-001	0.000000e+000
3.059785e+002	-8.705470e+001	1.664955e-001	0.000000e+000
3.065783e+002	-8.705565e+001	1.662726e-001	0.000000e+000
3.071777e+002	-8.705742e+001	1.660505e-001	-7.377608e-003
3.077771e+002	-8.705720e+001	1.658290e-001	0.000000e+000
3.083768e+002	-8.705930e+001	1.656094e-001	0.000000e+000
3.089766e+002	-8.705975e+001	1.653905e-001	0.000000e+000
3.095761e+002	-8.706512e+001	1.651741e-001	0.000000e+000
3.101750e+002	-8.706469e+001	1.649579e-001	0.000000e+000
3.107742e+002	-8.706540e+001	1.647397e-001	0.000000e+000
3.113736e+002	-8.706344e+001	1.645226e-001	-7.378079e-003
3.119612e+002	-8.706807e+001	1.643131e-001	0.000000e+000
3.125505e+002	-8.707134e+001	1.641030e-001	0.000000e+000
3.131413e+002	-8.707274e+001	1.638934e-001	0.000000e+000
3.137334e+002	-8.707246e+001	1.636836e-001	0.000000e+000
3.143265e+002	-8.707594e+001	1.634754e-001	0.000000e+000
3.149206e+002	-8.707909e+001	1.632680e-001	0.000000e+000
3.155155e+002	-8.707888e+001	1.630599e-001	0.000000e+000
3.161111e+002	-8.707931e+001	1.628522e-001	0.000000e+000
3.167072e+002	-8.707723e+001	1.626447e-001	0.000000e+000
3.173039e+002	-8.707894e+001	1.624394e-001	0.000000e+000
3.179010e+002	-8.708046e+001	1.622342e-001	0.000000e+000
3.184985e+002	-8.707974e+001	1.620279e-001	0.000000e+000
3.190964e+002	-8.708073e+001	1.618234e-001	0.000000e+000
3.196945e+002	-8.708178e+001	1.616224e-001	0.000000e+000
3.202929e+002	-8.708328e+001	1.614188e-001	0.000000e+000
3.208916e+002	-8.708420e+001	1.612194e-001	0.000000e+000
3.214904e+002	-8.708841e+001	1.610170e-001	0.000000e+000
3.220895e+002	-8.708664e+001	1.608165e-001	0.000000e+000
3.226887e+002	-8.708985e+001	1.606191e-001	0.000000e+000
3.232883e+002	-8.708941e+001	1.604203e-001	0.000000e+000
3.238881e+002	-8.709093e+001	1.602227e-001	0.000000e+000
3.244879e+002	-8.709224e+001	1.600269e-001	0.000000e+000
3.250877e+002	-8.709290e+001	1.598304e-001	0.000000e+000
3.256875e+002	-8.709454e+001	1.596341e-001	0.000000e+000
3.262873e+002	-8.709627e+001	1.594389e-001	0.000000e+000
3.268869e+002	-8.709844e+001	1.592438e-001	0.000000e+000
3.274866e+002	-8.710016e+001	1.590515e-001	0.000000e+000
3.280861e+002	-8.709920e+001	1.588574e-001	0.000000e+000
3.286858e+002	-8.709772e+001	1.586660e-001	-7.379468e-003
3.292856e+002	-8.709848e+001	1.584753e-001	0.000000e+000
3.298855e+002	-8.709976e+001	1.582876e-001	0.000000e+000
3.304854e+002	-8.710104e+001	1.580980e-001	0.000000e+000
3.310853e+002	-8.710403e+001	1.579114e-001	0.000000e+000
3.316852e+002	-8.710442e+001	1.577236e-001	0.000000e+000
3.322851e+002	-8.710434e+001	1.575352e-001	0.000000e+000
3.328850e+002	-8.710553e+001	1.573532e-001	0.000000e+000
3.334838e+002	-8.710823e+001	1.571691e-001	0.000000e+000
3.340829e+002	-8.710583e+001	1.569838e-001	0.000000e+000
3.346822e+002	-8.710645e+001	1.568007e-001	0.000000e+000
3.352818e+002	-8.710872e+001	1.566178e-001	0.000000e+000
3.358814e+002	-8.711003e+001	1.564346e-001	0.000000e+000
3.364811e+002	-8.711230e+001	1.562521e-001	0.000000e+000
3.370799e+002	-8.711051e+001	1.560707e-001	0.000000e+000
3.376790e+002	-8.711357e+001	1.558928e-001	0.000000e+000
3.382759e+002	-8.711549e+001	1.557131e-001	0.000000e+000
3.388731e+002	-8.711818e+001	1.555370e-001	0.000000e+000
3.394707e+002	-8.711828e+001	1.553604e-001	0.000000e+000
3.400687e+002	-8.712056e+001	1.551839e-001	0.000000e+000
3.406669e+002	-8.712252e+001	1.550099e-001	0.000000e+000
3.412654e+002	-8.712124e+001	1.548344e-001	0.000000e+000
3.418641e+002	-8.712120e+001	1.546601e-001	0.000000e+000
3.424631e+002	-8.712508e+001	1.544875e-001	0.000000e+000
3.430623e+002	-8.712495e+001	1.543138e-001	0.000000e+000
3.436618e+002	-8.712479e+001	1.541407e-001	0.000000e+000
3.442614e+002	-8.712514e+001	1.539691e-001	-7.380720e-003
3.448588e+002	-8.712731e+001	1.537979e-001	0.000000e+000
3.454565e+002	-8.712867e+001	1.536280e-001	0.000000e+000
3.460546e+002	-8.713153e+001	1.534586e-001	0.000000e+000
3.466529e+002	-8.713281e+001	1.532922e-001	0.000000e+000
3.472515e+002	-8.713173e+001	1.531243e-001	0.000000e+000
3.478503e+002	-8.713357e+001	1.529583e-001	0.000000e+000
3.484494e+002	-8.713386e+001	1.527921e-001	0.000000e+000
3.490487e+002	-8.713339e+001	1.526266e-001	-7.380989e-003
3.496483e+002	-8.713398e+001	1.524614e-001	0.000000e+000
3.502481e+002	-8.713515e+001	1.522960e-001	0.000000e+000
3.508475e+002	-8.713902e+001	1.521334e-001	0.000000e+000
3.514466e+002	-8.713938e+001	1.519712e-001	0.000000e+000
3.520458e+002	-8.713945e+001	1.518087e-001	0.000000e+000
3.526450e+002	-8.713898e+001	1.516468e-001	0.000000e+000
3.532438e+002	-8.714445e+001	1.514860e-001	0.000000e+000
3.538427e+002	-8.714477e+001	1.513255e-001	0.000000e+000
3.544418e+002	-8.714565e+001	1.511662e-001	0.000000e+000
3.550412e+002	-8.714585e+001	1.510073e-001	0.000000e+000
3.556409e+002	-8.714565e+001	1.508486e-001	0.000000e+000
3.562407e+002	-8.714359e+001	1.506878e-001	0.000000e+000
3.568402e+002	-8.714404e+001	1.505287e-001	0.000000e+000
3.574394e+002	-8.714557e+001	1.503728e-001	0.000000e+000
3.580370e+002	-8.715078e+001	1.502186e-001	0.000000e+000
3.586343e+002	-8.715038e+001	1.500642e-001	0.000000e+000
3.592320e+002	-8.714890e+001	1.499119e-001	0.000000e+000
3.598300e+002	-8.714766e+001	1.497597e-001	0.000000e+000
3.604283e+002	-8.714788e+001	1.496063e-001	-7.381609e-003
3.610268e+002	-8.714678e+001	1.494522e-001	0.000000e+000
3.616256e+002	-8.714938e+001	1.493006e-001	0.000000e+000
3.622246e+002	-8.714949e+001	1.491483e-001	0.000000e+000
3.628239e+002	-8.714867e+001	1.489976e-001	0.000000e+000
3.634235e+002	-8.714948e+001	1.488462e-001	0.000000e+000
3.640231e+002	-8.715029e+001	1.486950e-001	0.000000e+000
3.646229e+002	-8.715233e+001	1.485456e-001	0.000000e+000
3.652227e+002	-8.715658e+001	1.483986e-001	0.000000e+000
3.658225e+002	-8.715672e+001	1.482510e-001	0.000000e+000
3.664224e+002	-8.715697e+001	1.481040e-001	0.000000e+000
3.670223e+002	-8.716014e+001	1.479586e-001	0.000000e+000
3.676223e+002	-8.716245e+001	1.478117e-001	0.000000e+000
3.682221e+002	-8.716496e+001	1.476677e-001	0.000000e+000
3.688220e+002	-8.716393e+001	1.475243e-001	0.000000e+000
3.694219e+002	-8.716473e+001	1.473787e-001	0.000000e+000
3.700218e+002	-8.716619e+001	1.472351e-001	0.000000e+000
3.706214e+002	-8.716351e+001	1.470911e-001	0.000000e+000
3.712211e+002	-8.716637e+001	1.469483e-001	0.000000e+000
3.718208e+002	-8.716950e+001	1.468059e-001	0.000000e+000
3.724205e+002	-8.717055e+001	1.466653e-001	0.000000e+000
3.730204e+002	-8.717192e+001	1.465249e-001	0.000000e+000
3.736203e+002	-8.717192e+001	1.463845e-001	0.000000e+000
3.742202e+002	-8.716840e+001	1.462446e-001	0.000000e+000
3.748179e+002	-8.717146e+001	1.461045e-001	0.000000e+000
3.754159e+002	-8.717039e+001	1.459649e-001	0.000000e+000
3.760141e+002	-8.717097e+001	1.458283e-001	0.000000e+000
3.766126e+002	-8.717051e+001	1.456933e-001	0.000000e+000
3.772113e+002	-8.717316e+001	1.455588e-001	0.000000e+000
3.778102e+002	-8.717216e+001	1.454224e-001	0.000000e+000
3.784094e+002	-8.717357e+001	1.452858e-001	0.000000e+000
3.790089e+002	-8.717371e+001	1.451512e-001	0.000000e+000
3.796086e+002	-8.717379e+001	1.450166e-001	0.000000e+000
3.802085e+002	-8.717442e+001	1.448854e-001	0.000000e+000
3.808084e+002	-8.717337e+001	1.447517e-001	0.000000e+000
3.814080e+002	-8.717527e+001	1.446183e-001	0.000000e+000
3.820079e+002	-8.717568e+001	1.444873e-001	0.000000e+000
3.826079e+002	-8.717736e+001	1.443546e-001	0.000000e+000
3.832069e+002	-8.718003e+001	1.442242e-001	0.000000e+000
3.838057e+002	-8.717676e+001	1.440926e-001	0.000000e+000
3.844046e+002	-8.718001e+001	1.439639e-001	0.000000e+000
3.850032e+002	-8.718190e+001	1.438333e-001	0.000000e+000
3.856020e+002	-8.718065e+001	1.437062e-001	0.000000e+000
3.862011e+002	-8.718122e+001	1.435768e-001	0.000000e+000
3.868004e+002	-8.718581e+001	1.434488e-001	0.000000e+000
3.874000e+002	-8.718553e+001	1.433220e-001	0.000000e+000
3.879998e+002	-8.718615e+001	1.431961e-001	0.000000e+000
3.885997e+002	-8.718812e+001	1.430703e-001	0.000000e+000
3.891994e+002	-8.718575e+001	1.429432e-001	0.000000e+000
3.897990e+002	-8.718422e+001	1.428174e-001	0.000000e+000
3.903987e+002	-8.718415e+001	1.426933e-001	0.000000e+000
3.909977e+002	-8.718473e+001	1.425703e-001	0.000000e+000
3.915968e+002	-8.718649e+001	1.424474e-001	0.000000e+000
3.921962e+002	-8.719004e+001	1.423239e-001	0.000000e+000
3.927956e+002	-8.719062e+001	1.421999e-001	0.000000e+000
3.933946e+002	-8.719279e+001	1.420762e-001	0.000000e+000
3.939925e+002	-8.719366e+001	1.419556e-001	0.000000e+000
3.945907e+002	-8.719390e+001	1.418332e-001	0.000000e+000
3.951892e+002	-8.719432e+001	1.417129e-001	-7.383638e-003
3.957879e+002	-8.719716e+001	1.415932e-001	0.000000e+000
3.963868e+002	-8.719632e+001	1.414747e-001	0.000000e+000
3.969860e+002	-8.719443e+001	1.413553e-001	0.000000e+000
3.975853e+002	-8.719367e+001	1.412372e-001	0.000000e+000
3.981850e+002	-8.719434e+001	1.411213e-001	0.000000e+000
3.987848e+002	-8.719582e+001	1.410030e-001	0.000000e+000
3.993847e+002	-8.719732e+001	1.408852e-001	0.000000e+000
3.999844e+002	-8.719725e+001	1.407679e-001	0.000000e+000
4.005842e+002	-8.720083e+001	1.406520e-001	0.000000e+000
4.011840e+002	-8.720117e+001	1.405372e-001	0.000000e+000
4.017839e+002	-8.720304e+001	1.404214e-001	0.000000e+000
4.023837e+002	-8.720230e+001	1.403062e-001	0.000000e+000
4.029837e+002	-8.720322e+001	1.401919e-001	0.000000e+000
4.035835e+002	-8.720251e+001	1.400770e-001	-7.384021e-003
4.041832e+002	-8.720462e+001	1.399644e-001	0.000000e+000
4.047826e+002	-8.720816e+001	1.398496e-001	0.000000e+000
4.053818e+002	-8.720586e+001	1.397355e-001	0.000000e+000
4.059810e+002	-8.720609e+001	1.396240e-001	0.000000e+000
4.065804e+002	-8.720637e+001	1.395098e-001	0.000000e+000
4.071791e+002	-8.720587e+001	1.393982e-001	0.000000e+000
4.077780e+002	-8.720805e+001	1.392860e-001	0.000000e+000
4.083768e+002	-8.720929e+001	1.391765e-001	0.000000e+000
4.089757e+002	-8.720936e+001	1.390683e-001	0.000000e+000
4.095748e+002	-8.720869e+001	1.389602e-001	0.000000e+000
4.101734e+002	-8.721132e+001	1.388514e-001	0.000000e+000
4.107724e+002	-8.720990e+001	1.387430e-001	0.000000e+000
4.113715e+002	-8.721114e+001	1.386346e-001	0.000000e+000
4.119708e+002	-8.721175e+001	1.385278e-001	0.000000e+000
4.125679e+002	-8.721280e+001	1.384222e-001	0.000000e+000
4.131654e+002	-8.721209e+001	1.383147e-001	0.000000e+000
4.137632e+002	-8.721338e+001	1.382081e-001	0.000000e+000
4.143614e+002	-8.721230e+001	1.381028e-001	0.000000e+000
4.149598e+002	-8.721175e+001	1.379971e-001	0.000000e+000
4.155584e+002	-8.721280e+001	1.378916e-001	0.000000e+000
4.161573e+002	-8.721422e+001	1.377879e-001	0.000000e+000
4.167560e+002	-8.721782e+001	1.376842e-001	0.000000e+000
4.173547e+002	-8.721661e+001	1.375794e-001	0.000000e+000
4.179536e+002	-8.722058e+001	1.374776e-001	0.000000e+000
4.185529e+002	-8.722037e+001	1.373763e-001	0.000000e+000
4.191522e+002	-8.721934e+001	1.372727e-001	0.000000e+000
4.197516e+002	-8.721820e+001	1.371704e-001	0.000000e+000
4.203514e+002	-8.722213e+001	1.370685e-001	0.000000e+000
4.209492e+002	-8.722283e+001	1.369689e-001	0.000000e+000
4.215473e+002	-8.722326e+001	1.368699e-001	0.000000e+000
4.221457e+002	-8.722057e+001	1.367694e-001	0.000000e+000
4.227443e+002	-8.722125e+001	1.366691e-001	0.000000e+000
4.233432e+002	-8.721948e+001	1.365692e-001	0.000000e+000
4.239423e+002	-8.722247e+001	1.364688e-001	0.000000e+000
4.245416e+002	-8.722579e+001	1.363702e-001	0.000000e+000
4.251413e+002	-8.722373e+001	1.362715e-001	0.000000e+000
4.257406e+002	-8.722386e+001	1.361730e-001	0.000000e+000
4.263402e+002	-8.722348e+001	1.360747e-001	0.000000e+000
4.269400e+002	-8.722168e+001	1.359758e-001	0.000000e+000
4.275398e+002	-8.722398e+001	1.358793e-001	0.000000e+000
4.281396e+002	-8.722708e+001	1.357825e-001	0.000000e+000
4.287393e+002	-8.722554e+001	1.356866e-001	0.000000e+000
4.293392e+002	-8.722469e+001	1.355916e-001	0.000000e+000
4.299392e+002	-8.722577e+001	1.354969e-001	0.000000e+000
4.305392e+002	-8.722669e+001	1.354002e-001	0.000000e+000
4.311391e+002	-8.722861e+001	1.353066e-001	0.000000e+000
4.317389e+002	-8.723107e+001	1.352128e-001	0.000000e+000
4.323388e+002	-8.723170e+001	1.351206e-001	0.000000e+000
4.329387e+002	-8.723273e+001	1.350280e-001	0.000000e+000
4.335387e+002	-8.723350e+001	1.349348e-001	0.000000e+000
4.341382e+002	-8.723470e+001	1.348422e-001	0.000000e+000
4.347378e+002	-8.723585e+001	1.347514e-001	0.000000e+000
4.353376e+002	-8.723703e+001	1.346591e-001	0.000000e+000
4.359375e+002	-8.723709e+001	1.345661e-001	0.000000e+000
4.365374e+002	-8.723826e+001	1.344750e-001	0.000000e+000
4.371370e+002	-8.723599e+001	1.343831e-001	0.000000e+000
4.377368e+002	-8.723767e+001	1.342945e-001	0.000000e+000
4.383366e+002	-8.723877e+001	1.342043e-001	0.000000e+000
4.389365e+002	-8.723756e+001	1.341143e-001	0.000000e+000
4.395361e+002	-8.723570e+001	1.340248e-001	0.000000e+000
4.401357e+002	-8.723985e+001	1.339376e-001	0.000000e+000
4.407347e+002	-8.723967e+001	1.338492e-001	0.000000e+000
4.413338e+002	-8.724132e+001	1.337601e-001	0.000000e+000
4.419331e+002	-8.724020e+001	1.336723e-001	0.000000e+000
4.425327e+002	-8.724100e+001	1.335844e-001	0.000000e+000
4.431321e+002	-8.723821e+001	1.334952e-001	0.000000e+000
4.437316e+002	-8.723952e+001	1.334075e-001	0.000000e+000
4.443302e+002	-8.723972e+001	1.333204e-001	0.000000e+000
4.449291e+002	-8.724109e+001	1.332351e-001	0.000000e+000
4.455281e+002	-8.724106e+001	1.331479e-001	0.000000e+000
4.461275e+002	-8.724060e+001	1.330619e-001	0.000000e+000
4.467270e+002	-8.724179e+001	1.329772e-001	0.000000e+000
4.473268e+002	-8.724421e+001	1.328935e-001	0.000000e+000
4.479263e+002	-8.724473e+001	1.328090e-001	0.000000e+000
4.485256e+002	-8.724555e+001	1.327252e-001	0.000000e+000
4.491252e+002	-8.724437e+001	1.326413e-001	0.000000e+000
4.497227e+002	-8.724266e+001	1.325582e-001	-7.385794e-003
4.503183e+002	-8.724063e+001	1.324776e-001	0.000000e+000
4.509146e+002	-8.724137e+001	1.323954e-001	0.000000e+000
4.515114e+002	-8.724392e+001	1.323147e-001	0.000000e+000
4.521086e+002	-8.724535e+001	1.322338e-001	0.000000e+000
4.527062e+002	-8.724649e+001	1.321532e-001	0.000000e+000
4.533041e+002	-8.724684e+001	1.320720e-001	0.000000e+000
4.539023e+002	-8.724768e+001	1.319903e-001	0.000000e+000
4.545008e+002	-8.724677e+001	1.319084e-001	0.000000e+000
4.550996e+002	-8.724893e+001	1.318274e-001	0.000000e+000
4.556978e+002	-8.724689e+001	1.317477e-001	0.000000e+000
4.562959e+002	-8.724800e+001	1.316673e-001	0.000000e+000
4.568943e+002	-8.724592e+001	1.315882e-001	0.000000e+000
4.574929e+002	-8.724895e+001	1.315098e-001	0.000000e+000
4.580915e+002	-8.724927e+001	1.314307e-001	0.000000e+000
4.586905e+002	-8.725247e+001	1.313523e-001	0.000000e+000
4.592894e+002	-8.725458e+001	1.312731e-001	0.000000e+000
4.598885e+002	-8.725530e+001	1.311949e-001	0.000000e+000
4.604880e+002	-8.725631e+001	1.311171e-001	0.000000e+000
4.610877e+002	-8.725730e+001	1.310390e-001	0.000000e+000
4.616873e+002	-8.725490e+001	1.309626e-001	0.000000e+000
4.622863e+002	-8.725689e+001	1.308868e-001	0.000000e+000
4.628853e+002	-8.725702e+001	1.308118e-001	0.000000e+000
4.634846e+002	-8.726003e+001	1.307359e-001	0.000000e+000
4.640841e+002	-8.726033e+001	1.306609e-001	0.000000e+000
4.646838e+002	-8.725866e+001	1.305872e-001	0.000000e+000
4.652830e+002	-8.725809e+001	1.305117e-001	0.000000e+000
4.658823e+002	-8.725699e+001	1.304371e-001	-7.386416e-003
4.664792e+002	-8.725586e+001	1.303618e-001	0.000000e+000
4.670715e+002	-8.725543e+001	1.302872e-001	0.000000e+000
4.676648e+002	-8.725536e+001	1.302150e-001	-7.386269e-003
4.682590e+002	-8.725587e+001	1.301422e-001	0.000000e+000
4.688540e+002	-8.725706e+001	1.300693e-001	0.000000e+000
4.694497e+002	-8.725882e+001	1.299973e-001	0.000000e+000
4.700459e+002	-8.725852e+001	1.299240e-001	0.000000e+000
4.706426e+002	-8.725883e+001	1.298520e-001	0.000000e+000
4.712398e+002	-8.725983e+001	1.297789e-001	0.000000e+000
4.718374e+002	-8.725858e+001	1.297081e-001	0.000000e+000
4.724353e+002	-8.725709e+001	1.296358e-001	0.000000e+000
4.730335e+002	-8.725866e+001	1.295631e-001	0.000000e+000
4.736319e+002	-8.725853e+001	1.294915e-001	0.000000e+000
4.742306e+002	-8.725679e+001	1.294203e-001	0.000000e+000
4.748296e+002	-8.725895e+001	1.293495e-001	0.000000e+000
4.754288e+002	-8.725914e+001	1.292788e-001	0.000000e+000
4.760281e+002	-8.726093e+001	1.292096e-001	0.000000e+000
4.766276e+002	-8.725869e+001	1.291400e-001	0.000000e+000
4.772274e+002	-8.725797e+001	1.290683e-001	0.000000e+000
4.778274e+002	-8.725988e+001	1.290011e-001	0.000000e+000
4.784270e+002	-8.726162e+001	1.289317e-001	0.000000e+000
4.790260e+002	-8.726403e+001	1.288629e-001	0.000000e+000
4.796253e+002	-8.726356e+001	1.287963e-001	0.000000e+000
4.802248e+002	-8.726161e+001	1.287273e-001	0.000000e+000
4.808246e+002	-8.725892e+001	1.286600e-001	-7.386471e-003
4.814245e+002	-8.726090e+001	1.285930e-001	0.000000e+000
4.820242e+002	-8.726048e+001	1.285265e-001	0.000000e+000
4.826236e+002	-8.726340e+001	1.284587e-001	0.000000e+000
4.832222e+002	-8.726388e+001	1.283935e-001	0.000000e+000
4.838211e+002	-8.726372e+001	1.283278e-001	-7.386687e-003
4.844202e+002	-8.726574e+001	1.282625e-001	0.000000e+000
4.850195e+002	-8.726722e+001	1.281966e-001	0.000000e+000
4.856191e+002	-8.726832e+001	1.281336e-001	0.000000e+000
4.862188e+002	-8.726944e+001	1.280695e-001	0.000000e+000
4.868185e+002	-8.726861e+001	1.280049e-001	0.000000e+000
4.874183e+002	-8.726851e+001	1.279406e-001	0.000000e+000
4.880183e+002	-8.726798e+001	1.278777e-001	0.000000e+000
4.886183e+002	-8.726770e+001	1.278147e-001	0.000000e+000
4.892182e+002	-8.726825e+001	1.277521e-001	0.000000e+000
4.898181e+002	-8.726838e+001	1.276882e-001	0.000000e+000
4.904181e+002	-8.726848e+001	1.276237e-001	0.000000e+000
4.910180e+002	-8.726800e+001	1.275614e-001	0.000000e+000
4.916180e+002	-8.726847e+001	1.274978e-001	0.000000e+000
4.922180e+002	-8.726743e+001	1.274345e-001	0.000000e+000
4.928179e+002	-8.726763e+001	1.273723e-001	0.000000e+000
4.934179e+002	-8.726842e+001	1.273108e-001	0.000000e+000
4.940169e+002	-8.727217e+001	1.272503e-001	0.000000e+000
4.946161e+002	-8.727075e+001	1.271891e-001	0.000000e+000
4.952156e+002	-8.726962e+001	1.271279e-001	-7.386940e-003
4.958154e+002	-8.726913e+001	1.270674e-001	0.000000e+000
4.964150e+002	-8.727230e+001	1.270074e-001	0.000000e+000
4.970148e+002	-8.727218e+001	1.269464e-001	0.000000e+000
4.976147e+002	-8.727137e+001	1.268866e-001	0.000000e+000
4.982145e+002	-8.727164e+001	1.268270e-001	0.000000e+000
4.988144e+002	-8.727104e+001	1.267668e-001	0.000000e+000
4.994143e+002	-8.726950e+001	1.267053e-001	0.000000e+000
5.000141e+002	-8.727161e+001	1.266461e-001	0.000000e+000
5.006139e+002	-8.727445e+001	1.265871e-001	0.000000e+000
5.012138e+002	-8.727462e+001	1.265281e-001	0.000000e+000
5.018137e+002	-8.727331e+001	1.264688e-001	0.000000e+000
5.024134e+002	-8.727472e+001	1.264102e-001	0.000000e+000
5.030130e+002	-8.727517e+001	1.263524e-001	0.000000e+000
5.036127e+002	-8.727085e+001	1.262954e-001	-7.387121e-003
5.042060e+002	-8.727481e+001	1.262393e-001	0.000000e+000
5.048001e+002	-8.727158e+001	1.261821e-001	0.000000e+000
5.053949e+002	-8.727379e+001	1.261256e-001	0.000000e+000
5.059905e+002	-8.727225e+001	1.260697e-001	0.000000e+000
5.065867e+002	-8.727197e+001	1.260129e-001	0.000000e+000
5.071835e+002	-8.727161e+001	1.259550e-001	0.000000e+000
5.077807e+002	-8.727346e+001	1.258986e-001	0.000000e+000
5.083783e+002	-8.727103e+001	1.258418e-001	-7.387069e-003
5.089762e+002	-8.727232e+001	1.257854e-001	0.000000e+000
5.095744e+002	-8.727129e+001	1.257303e-001	0.000000e+000
5.101729e+002	-8.727198e+001	1.256762e-001	0.000000e+000
5.107716e+002	-8.727271e+001	1.256220e-001	0.000000e+000
5.113705e+002	-8.727275e+001	1.255648e-001	0.000000e+000
5.119696e+002	-8.727507e+001	1.255105e-001	0.000000e+000
5.125690e+002	-8.727553e+001	1.254572e-001	0.000000e+000
5.131687e+002	-8.727499e+001	1.254044e-001	0.000000e+000
5.137686e+002	-8.727440e+001	1.253507e-001	0.000000e+000
5.143686e+002	-8.727781e+001	1.252975e-001	0.000000e+000
5.149678e+002	-8.728000e+001	1.252435e-001	0.000000e+000
5.155674e+002	-8.728065e+001	1.251911e-001	0.000000e+000
5.161672e+002	-8.727912e+001	1.251386e-001	0.000000e+000
5.167671e+002	-8.728057e+001	1.250860e-001	0.000000e+000
5.173671e+002	-8.727971e+001	1.250331e-001	0.000000e+000
5.179668e+002	-8.728131e+001	1.249811e-001	0.000000e+000
5.185662e+002	-8.728468e+001	1.249293e-001	0.000000e+000
5.191656e+002	-8.728193e+001	1.248779e-001	0.000000e+000
5.197652e+002	-8.728391e+001	1.248256e-001	0.000000e+000
5.203644e+002	-8.728339e+001	1.247742e-001	0.000000e+000
5.209638e+002	-8.728371e+001	1.247225e-001	0.000000e+000
5.215634e+002	-8.728263e+001	1.246707e-001	0.000000e+000
5.221632e+002	-8.728382e+001	1.246194e-001	0.000000e+000
5.227629e+002	-8.728099e+001	1.245688e-001	0.000000e+000
5.233627e+002	-8.728051e+001	1.245176e-001	0.000000e+000
5.239626e+002	-8.727965e+001	1.244682e-001	0.000000e+000
5.245622e+002	-8.728271e+001	1.244183e-001	0.000000e+000
5.251618e+002	-8.728413e+001	1.243683e-001	0.000000e+000
5.257617e+002	-8.728390e+001	1.243166e-001	0.000000e+000
5.263607e+002	-8.728424e+001	1.242679e-001	0.000000e+000
5.269495e+002	-8.728006e+001	1.242206e-001	0.000000e+000
5.275351e+002	-8.728137e+001	1.241719e-001	0.000000e+000
5.281228e+002	-8.727888e+001	1.241245e-001	0.000000e+000
5.287122e+002	-8.728210e+001	1.240766e-001	0.000000e+000
5.293031e+002	-8.728453e+001	1.240296e-001	0.000000e+000
5.298953e+002	-8.728503e+001	1.239812e-001	0.000000e+000
5.304886e+002	-8.728709e+001	1.239350e-001	0.000000e+000
5.310828e+002	-8.728738e+001	1.238888e-001	0.000000e+000
5.316777e+002	-8.728388e+001	1.238396e-001	0.000000e+000
5.322733e+002	-8.728410e+001	1.237918e-001	0.000000e+000
5.328694e+002	-8.728543e+001	1.237460e-001	0.000000e+000
5.334661e+002	-8.728487e+001	1.236987e-001	0.000000e+000
5.340633e+002	-8.728602e+001	1.236511e-001	0.000000e+000
5.346609e+002	-8.728697e+001	1.236039e-001	0.000000e+000
5.352588e+002	-8.728487e+001	1.235571e-001	0.000000e+000
5.358570e+002	-8.728615e+001	1.235105e-001	0.000000e+000
5.364555e+002	-8.728563e+001	1.234642e-001	0.000000e+000
5.370542e+002	-8.728631e+001	1.234179e-001	0.000000e+000
5.376531e+002	-8.728369e+001	1.233724e-001	0.000000e+000
5.382523e+002	-8.728314e+001	1.233270e-001	0.000000e+000
5.388518e+002	-8.728302e+001	1.232817e-001	0.000000e+000
5.394515e+002	-8.728259e+001	1.232376e-001	0.000000e+000
5.400514e+002	-8.728366e+001	1.231931e-001	0.000000e+000
5.406511e+002	-8.728317e+001	1.231481e-001	0.000000e+000
5.412503e+002	-8.728305e+001	1.231040e-001	0.000000e+000
5.418498e+002	-8.728260e+001	1.230579e-001	0.000000e+000
5.424495e+002	-8.728403e+001	1.230156e-001	0.000000e+000
5.430494e+002	-8.728626e+001	1.229709e-001	0.000000e+000
5.436482e+002	-8.728805e+001	1.229260e-001	0.000000e+000
5.442472e+002	-8.728826e+001	1.228842e-001	0.000000e+000
5.448464e+002	-8.728648e+001	1.228397e-001	0.000000e+000
5.454457e+002	-8.728641e+001	1.227959e-001	0.000000e+000
5.460451e+002	-8.728750e+001	1.227536e-001	0.000000e+000
5.466443e+002	-8.729199e+001	1.227123e-001	0.000000e+000
5.472432e+002	-8.729083e+001	1.226707e-001	0.000000e+000
5.478420e+002	-8.728990e+001	1.226297e-001	0.000000e+000
5.484410e+002	-8.729126e+001	1.225885e-001	0.000000e+000
5.490402e+002	-8.729126e+001	1.225471e-001	0.000000e+000
5.496398e+002	-8.729183e+001	1.225049e-001	0.000000e+000
5.502396e+002	-8.729221e+001	1.224633e-001	0.000000e+000
5.508395e+002	-8.729370e+001	1.224214e-001	0.000000e+000
5.514394e+002	-8.729326e+001	1.223803e-001	0.000000e+000
5.520391e+002	-8.729352e+001	1.223401e-001	0.000000e+000
5.526390e+002	-8.729420e+001	1.222995e-001	0.000000e+000
5.532386e+002	-8.729387e+001	1.222586e-001	0.000000e+000
5.538382e+002	-8.729249e+001	1.222179e-001	0.000000e+000
5.544380e+002	-8.729203e+001	1.221783e-001	0.000000e+000
5.550379e+002	-8.729291e+001	1.221377e-001	0.000000e+000
5.556379e+002	-8.729576e+001	1.220970e-001	0.000000e+000
5.562371e+002	-8.729476e+001	1.220577e-001	0.000000e+000
5.568366e+002	-8.729440e+001	1.220186e-001	0.000000e+000
5.574363e+002	-8.729422e+001	1.219802e-001	0.000000e+000
5.580362e+002	-8.729377e+001	1.219410e-001	0.000000e+000
5.586356e+002	-8.729182e+001	1.219032e-001	0.000000e+000
5.592350e+002	-8.729196e+001	1.218655e-001	0.000000e+000
5.598345e+002	-8.729294e+001	1.218251e-001	0.000000e+000
5.604338e+002	-8.729344e+001	1.217867e-001	0.000000e+000
5.610320e+002	-8.729011e+001	1.217469e-001	0.000000e+000
5.616300e+002	-8.729120e+001	1.217099e-001	0.000000e+000
5.622282e+002	-8.729176e+001	1.216738e-001	0.000000e+000
5.628266e+002	-8.729245e+001	1.216363e-001	0.000000e+000
5.634253e+002	-8.729246e+001	1.215987e-001	0.000000e+000
5.640242e+002	-8.729533e+001	1.215607e-001	0.000000e+000
5.646233e+002	-8.729506e+001	1.215238e-001	0.000000e+000
5.652227e+002	-8.729607e+001	1.214858e-001	0.000000e+000
5.658223e+002	-8.729495e+001	1.214493e-001	0.000000e+000
5.664221e+002	-8.729162e+001	1.214124e-001	0.000000e+000
5.670219e+002	-8.729232e+001	1.213760e-001	0.000000e+000
5.676214e+002	-8.729145e+001	1.213388e-001	0.000000e+000
5.682202e+002	-8.729301e+001	1.213021e-001	0.000000e+000
5.688189e+002	-8.729562e+001	1.212670e-001	0.000000e+000
5.694179e+002	-8.729870e+001	1.212319e-001	0.000000e+000
5.700171e+002	-8.729802e+001	1.211959e-001	0.000000e+000
5.706159e+002	-8.729653e+001	1.211606e-001	0.000000e+000
5.712138e+002	-8.729296e+001	1.211259e-001	0.000000e+000
5.718107e+002	-8.729804e+001	1.210903e-001	0.000000e+000
5.724073e+002	-8.729738e+001	1.210560e-001	0.000000e+000
5.730045e+002	-8.729729e+001	1.210193e-001	0.000000e+000
5.736020e+002	-8.729977e+001	1.209838e-001	0.000000e+000
5.741998e+002	-8.729933e+001	1.209487e-001	0.000000e+000
5.747979e+002	-8.729861e+001	1.209137e-001	0.000000e+000
5.753963e+002	-8.729615e+001	1.208781e-001	0.000000e+000
5.759950e+002	-8.729466e+001	1.208459e-001	0.000000e+000
5.765939e+002	-8.729347e+001	1.208105e-001	0.000000e+000
5.771930e+002	-8.729082e+001	1.207760e-001	-7.387972e-003
5.777883e+002	-8.729355e+001	1.207430e-001	0.000000e+000
5.783842e+002	-8.729292e+001	1.207093e-001	0.000000e+000
5.789807e+002	-8.729497e+001	1.206765e-001	0.000000e+000
5.795777e+002	-8.729484e+001	1.206425e-001	0.000000e+000
5.801751e+002	-8.729416e+001	1.206098e-001	0.000000e+000
5.807729e+002	-8.729295e+001	1.205759e-001	0.000000e+000
5.813709e+002	-8.729530e+001	1.205428e-001	0.000000e+000
5.819693e+002	-8.729418e+001	1.205102e-001	0.000000e+000
5.825679e+002	-8.729551e+001	1.204773e-001	0.000000e+000
5.831667e+002	-8.729423e+001	1.204454e-001	0.000000e+000
5.837653e+002	-8.729354e+001	1.204124e-001	0.000000e+000
5.843631e+002	-8.729317e+001	1.203795e-001	0.000000e+000
5.849612e+002	-8.729453e+001	1.203463e-001	0.000000e+000
5.855596e+002	-8.729588e+001	1.203126e-001	0.000000e+000
5.861582e+002	-8.729622e+001	1.202818e-001	0.000000e+000
5.867571e+002	-8.729570e+001	1.202479e-001	0.000000e+000
5.873562e+002	-8.729339e+001	1.202175e-001	0.000000e+000
5.879547e+002	-8.729590e+001	1.201864e-001	0.000000e+000
5.885521e+002	-8.729520e+001	1.201535e-001	0.000000e+000
5.891498e+002	-8.729424e+001	1.201216e-001	0.000000e+000
5.897478e+002	-8.729318e+001	1.200889e-001	0.000000e+000
5.903461e+002	-8.729057e+001	1.200585e-001	0.000000e+000
5.909447e+002	-8.729169e+001	1.200264e-001	0.000000e+000
5.915435e+002	-8.729084e+001	1.199957e-001	0.000000e+000
5.921425e+002	-8.728931e+001	1.199658e-001	0.000000e+000
5.927418e+002	-8.728851e+001	1.199357e-001	0.000000e+000
5.933414e+002	-8.728891e+001	1.199050e-001	0.000000e+000
5.939412e+002	-8.728947e+001	1.198764e-001	0.000000e+000
5.945409e+002	-8.728846e+001	1.198456e-001	0.000000e+000
5.951401e+002	-8.729146e+001	1.198157e-001	0.000000e+000
5.957389e+002	-8.729191e+001	1.197865e-001	0.000000e+000
5.963380e+002	-8.728955e+001	1.197551e-001	0.000000e+000
5.969374e+002	-8.728984e+001	1.197250e-001	0.000000e+000
5.975370e+002	-8.729274e+001	1.196954e-001	0.000000e+000
5.981367e+002	-8.729212e+001	1.196655e-001	0.000000e+000
5.987366e+002	-8.729288e+001	1.196350e-001	0.000000e+000
5.993364e+002	-8.729275e+001	1.196061e-001	0.000000e+000
5.999361e+002	-8.729342e+001	1.195769e-001	0.000000e+000
6.005360e+002	-8.729437e+001	1.195486e-001	0.000000e+000
6.011359e+002	-8.729589e+001	1.195212e-001	0.000000e+000
6.017357e+002	-8.729637e+001	1.194932e-001	0.000000e+000
6.023356e+002	-8.729786e+001	1.194636e-001	0.000000e+000
6.029322e+002	-8.729472e+001	1.194359e-001	0.000000e+000
6.035280e+002	-8.729488e+001	1.194072e-001	0.000000e+000
6.041243e+002	-8.729548e+001	1.193774e-001	0.000000e+000
6.047211e+002	-8.729613e+001	1.193501e-001	0.000000e+000
6.053177e+002	-8.729635e+001	1.193242e-001	0.000000e+000
6.059144e+002	-8.729594e+001	1.192941e-001	0.000000e+000
6.065116e+002	-8.729662e+001	1.192659e-001	0.000000e+000
6.071092e+002	-8.730062e+001	1.192389e-001	0.000000e+000
6.077071e+002	-8.729980e+001	1.192110e-001	0.000000e+000
6.083053e+002	-8.730079e+001	1.191836e-001	0.000000e+000
6.089038e+002	-8.729940e+001	1.191568e-001	0.000000e+000
6.095022e+002	-8.729829e+001	1.191297e-001	0.000000e+000
6.101004e+002	-8.729898e+001	1.191027e-001	0.000000e+000
6.106989e+002	-8.730018e+001	1.190759e-001	0.000000e+000
6.112976e+002	-8.729986e+001	1.190495e-001	0.000000e+000
6.118966e+002	-8.729987e+001	1.190221e-001	0.000000e+000
6.124958e+002	-8.729925e+001	1.189950e-001	0.000000e+000
6.130953e+002	-8.729937e+001	1.189694e-001	0.000000e+000
6.136950e+002	-8.729948e+001	1.189423e-001	0.000000e+000
6.142949e+002	-8.729993e+001	1.189176e-001	0.000000e+000
6.148947e+002	-8.729869e+001	1.188917e-001	0.000000e+000
6.154932e+002	-8.730008e+001	1.188667e-001	0.000000e+000
6.160912e+002	-8.730094e+001	1.188407e-001	0.000000e+000
6.166895e+002	-8.730333e+001	1.188154e-001	0.000000e+000
6.172880e+002	-8.730618e+001	1.187894e-001	0.000000e+000
6.178868e+002	-8.730689e+001	1.187628e-001	0.000000e+000
6.184858e+002	-8.730694e+001	1.187371e-001	0.000000e+000
6.190850e+002	-8.730807e+001	1.187135e-001	0.000000e+000
6.196846e+002	-8.730573e+001	1.186895e-001	-7.388603e-003
6.202824e+002	-8.730425e+001	1.186642e-001	0.000000e+000
6.208806e+002	-8.730230e+001	1.186397e-001	0.000000e+000
6.214790e+002	-8.730442e+001	1.186153e-001	0.000000e+000
6.220776e+002	-8.730362e+001	1.185928e-001	0.000000e+000
6.226765e+002	-8.730352e+001	1.185691e-001	0.000000e+000
6.232733e+002	-8.730098e+001	1.185449e-001	0.000000e+000
6.238695e+002	-8.730373e+001	1.185211e-001	0.000000e+000
6.244661e+002	-8.730537e+001	1.184972e-001	0.000000e+000
6.250632e+002	-8.730386e+001	1.184729e-001	0.000000e+000
6.256608e+002	-8.730261e+001	1.184490e-001	0.000000e+000
6.262587e+002	-8.730048e+001	1.184240e-001	0.000000e+000
6.268553e+002	-8.730226e+001	1.184010e-001	0.000000e+000
6.274496e+002	-8.730099e+001	1.183762e-001	0.000000e+000
6.280447e+002	-8.730092e+001	1.183518e-001	0.000000e+000
6.286405e+002	-8.730135e+001	1.183282e-001	0.000000e+000
6.292369e+002	-8.730371e+001	1.183057e-001	0.000000e+000
6.298338e+002	-8.730620e+001	1.182853e-001	0.000000e+000
6.304311e+002	-8.730666e+001	1.182621e-001	0.000000e+000
6.310287e+002	-8.730337e+001	1.182402e-001	0.000000e+000
6.316266e+002	-8.730591e+001	1.182155e-001	0.000000e+000
6.322248e+002	-8.730408e+001	1.181922e-001	0.000000e+000
6.328231e+002	-8.730452e+001	1.181693e-001	0.000000e+000
6.334216e+002	-8.730515e+001	1.181486e-001	0.000000e+000
6.340204e+002	-8.730536e+001	1.181283e-001	0.000000e+000
6.346194e+002	-8.730653e+001	1.181071e-001	0.000000e+000
6.352187e+002	-8.730675e+001	1.180859e-001	0.000000e+000
6.358182e+002	-8.730854e+001	1.180620e-001	0.000000e+000
6.364180e+002	-8.730891e+001	1.180396e-001	0.000000e+000
6.370179e+002	-8.730811e+001	1.180187e-001	0.000000e+000
6.376177e+002	-8.731024e+001	1.179963e-001	0.000000e+000
6.382169e+002	-8.731092e+001	1.179753e-001	0.000000e+000
6.388151e+002	-8.731091e+001	1.179546e-001	0.000000e+000
6.394137e+002	-8.731147e+001	1.179346e-001	0.000000e+000
6.400124e+002	-8.731027e+001	1.179129e-001	0.000000e+000
6.406114e+002	-8.731100e+001	1.178927e-001	0.000000e+000
6.412104e+002	-8.730707e+001	1.178714e-001	0.000000e+000
6.418095e+002	-8.730779e+001	1.178504e-001	0.000000e+000
6.424089e+002	-8.730788e+001	1.178297e-001	0.000000e+000
6.430085e+002	-8.730810e+001	1.178099e-001	0.000000e+000
6.436083e+002	-8.730797e+001	1.177888e-001	0.000000e+000
6.442083e+002	-8.730854e+001	1.177683e-001	0.000000e+000
6.448083e+002	-8.730874e+001	1.177481e-001	0.000000e+000
6.454083e+002	-8.730914e+001	1.177267e-001	0.000000e+000
6.460082e+002	-8.730890e+001	1.177063e-001	0.000000e+000
6.466082e+002	-8.730927e+001	1.176859e-001	0.000000e+000
6.472081e+002	-8.731136e+001	1.176663e-001	0.000000e+000
6.478079e+002	-8.730950e+001	1.176463e-001	0.000000e+000
6.484076e+002	-8.730704e+001	1.176263e-001	0.000000e+000
6.490073e+002	-8.730724e+001	1.176072e-001	0.000000e+000
6.496073e+002	-8.730675e+001	1.175866e-001	0.000000e+000
6.502072e+002	-8.730783e+001	1.175679e-001	0.000000e+000
6.508070e+002	-8.730848e+001	1.175488e-001	0.000000e+000
6.514069e+002	-8.730856e+001	1.175304e-001	-7.388640e-003
6.520069e+002	-8.730808e+001	1.175104e-001	0.000000e+000
6.526060e+002	-8.730491e+001	1.174908e-001	0.000000e+000
6.532039e+002	-8.730664e+001	1.174727e-001	0.000000e+000
6.538020e+002	-8.730402e+001	1.174530e-001	0.000000e+000
6.544005e+002	-8.730298e+001	1.174338e-001	0.000000e+000
6.549992e+002	-8.730438e+001	1.174146e-001	0.000000e+000
6.555981e+002	-8.730492e+001	1.173943e-001	0.000000e+000
6.561972e+002	-8.730560e+001	1.173728e-001	0.000000e+000
6.567966e+002	-8.730393e+001	1.173549e-001	-7.388461e-003
6.573963e+002	-8.730425e+001	1.173374e-001	0.000000e+000
6.579920e+002	-8.730799e+001	1.173188e-001	0.000000e+000
6.585863e+002	-8.731016e+001	1.173015e-001	0.000000e+000
6.591814e+002	-8.730875e+001	1.172839e-001	0.000000e+000
6.597772e+002	-8.730834e+001	1.172651e-001	0.000000e+000
6.603736e+002	-8.730956e+001	1.172471e-001	0.000000e+000
6.609704e+002	-8.730930e+001	1.172278e-001	0.000000e+000
6.615677e+002	-8.731020e+001	1.172104e-001	0.000000e+000
6.621654e+002	-8.731097e+001	1.171906e-001	0.000000e+000
6.627634e+002	-8.731152e+001	1.171728e-001	0.000000e+000
6.633617e+002	-8.731049e+001	1.171543e-001	0.000000e+000
6.639602e+002	-8.730948e+001	1.171346e-001	0.000000e+000
6.645590e+002	-8.730815e+001	1.171172e-001	0.000000e+000
6.651580e+002	-8.730259e+001	1.170986e-001	-7.388461e-003
6.657551e+002	-8.730401e+001	1.170786e-001	0.000000e+000
6.663525e+002	-8.730347e+001	1.170607e-001	0.000000e+000
6.669503e+002	-8.730546e+001	1.170426e-001	0.000000e+000
6.675483e+002	-8.730404e+001	1.170241e-001	0.000000e+000
6.681467e+002	-8.730537e+001	1.170059e-001	0.000000e+000
6.687453e+002	-8.730505e+001	1.169881e-001	0.000000e+000
6.693442e+002	-8.730568e+001	1.169710e-001	0.000000e+000
6.699433e+002	-8.730600e+001	1.169543e-001	0.000000e+000
6.705426e+002	-8.730707e+001	1.169369e-001	0.000000e+000
6.711422e+002	-8.730739e+001	1.169207e-001	0.000000e+000
6.717421e+002	-8.730766e+001	1.169041e-001	0.000000e+000
6.723419e+002	-8.730436e+001	1.168860e-001	0.000000e+000
6.729414e+002	-8.730481e+001	1.168677e-001	0.000000e+000
6.735411e+002	-8.730588e+001	1.168502e-001	0.000000e+000
6.741409e+002	-8.730792e+001	1.168340e-001	0.000000e+000
6.747408e+002	-8.730875e+001	1.168171e-001	0.000000e+000
6.753404e+002	-8.730723e+001	1.168012e-001	0.000000e+000
6.759399e+002	-8.730798e+001	1.167841e-001	0.000000e+000
6.765393e+002	-8.731071e+001	1.167657e-001	0.000000e+000
6.771388e+002	-8.731222e+001	1.167492e-001	0.000000e+000
6.777385e+002	-8.731086e+001	1.167325e-001	0.000000e+000
6.783382e+002	-8.731057e+001	1.167161e-001	0.000000e+000
6.789379e+002	-8.731119e+001	1.167001e-001	0.000000e+000
6.795377e+002	-8.731063e+001	1.166851e-001	0.000000e+000
6.801371e+002	-8.730816e+001	1.166695e-001	0.000000e+000
6.807365e+002	-8.730568e+001	1.166542e-001	0.000000e+000
6.813362e+002	-8.730688e+001	1.166378e-001	0.000000e+000
6.819359e+002	-8.730645e+001	1.166216e-001	0.000000e+000
6.825354e+002	-8.730696e+001	1.166066e-001	-7.388569e-003
6.831348e+002	-8.731004e+001	1.165914e-001	0.000000e+000
6.837338e+002	-8.730979e+001	1.165760e-001	0.000000e+000
6.843330e+002	-8.730941e+001	1.165611e-001	0.000000e+000
6.849308e+002	-8.730912e+001	1.165454e-001	0.000000e+000
6.855289e+002	-8.730920e+001	1.165302e-001	0.000000e+000
6.861273e+002	-8.731152e+001	1.165148e-001	0.000000e+000
6.867259e+002	-8.731095e+001	1.165006e-001	0.000000e+000
6.873248e+002	-8.730877e+001	1.164856e-001	0.000000e+000
6.879239e+002	-8.730776e+001	1.164713e-001	0.000000e+000
6.885233e+002	-8.730448e+001	1.164559e-001	0.000000e+000
6.891228e+002	-8.730383e+001	1.164420e-001	0.000000e+000
6.897227e+002	-8.730587e+001	1.164260e-001	0.000000e+000
6.903225e+002	-8.730785e+001	1.164095e-001	0.000000e+000
6.909220e+002	-8.730931e+001	1.163945e-001	0.000000e+000
6.915213e+002	-8.730764e+001	1.163796e-001	0.000000e+000
6.921206e+002	-8.730744e+001	1.163656e-001	0.000000e+000
6.927196e+002	-8.730864e+001	1.163504e-001	0.000000e+000
6.933180e+002	-8.731150e+001	1.163361e-001	0.000000e+000
6.939160e+002	-8.731133e+001	1.163207e-001	0.000000e+000
6.945142e+002	-8.730958e+001	1.163075e-001	0.000000e+000
6.951126e+002	-8.730769e+001	1.162926e-001	0.000000e+000
6.957113e+002	-8.730931e+001	1.162775e-001	0.000000e+000
6.963102e+002	-8.731020e+001	1.162639e-001	0.000000e+000
6.969094e+002	-8.731038e+001	1.162487e-001	0.000000e+000
6.975089e+002	-8.731301e+001	1.162335e-001	0.000000e+000
6.981066e+002	-8.731484e+001	1.162213e-001	0.000000e+000
6.987046e+002	-8.731370e+001	1.162063e-001	0.000000e+000
6.993030e+002	-8.731085e+001	1.161929e-001	-7.388790e-003
6.999016e+002	-8.731162e+001	1.161799e-001	0.000000e+000
7.005004e+002	-8.731311e+001	1.161669e-001	0.000000e+000
7.010995e+002	-8.731323e+001	1.161534e-001	0.000000e+000
7.016984e+002	-8.731116e+001	1.161398e-001	0.000000e+000
7.022974e+002	-8.731220e+001	1.161256e-001	0.000000e+000
7.028967e+002	-8.731256e+001	1.161121e-001	0.000000e+000
7.034962e+002	-8.731200e+001	1.160998e-001	0.000000e+000
7.040951e+002	-8.731232e+001	1.160873e-001	0.000000e+000
7.046934e+002	-8.731384e+001	1.160740e-001	0.000000e+000
7.052918e+002	-8.731407e+001	1.160596e-001	0.000000e+000
7.058904e+002	-8.731465e+001	1.160471e-001	0.000000e+000
7.064893e+002	-8.731396e+001	1.160332e-001	0.000000e+000
7.070884e+002	-8.731368e+001	1.160195e-001	0.000000e+000
7.076878e+002	-8.731226e+001	1.160074e-001	0.000000e+000
7.082872e+002	-8.731120e+001	1.159950e-001	0.000000e+000
7.088867e+002	-8.730844e+001	1.159822e-001	0.000000e+000
7.094863e+002	-8.731047e+001	1.159705e-001	0.000000e+000
7.100861e+002	-8.730876e+001	1.159583e-001	0.000000e+000
7.106859e+002	-8.731031e+001	1.159461e-001	0.000000e+000
7.112857e+002	-8.730973e+001	1.159347e-001	0.000000e+000
7.118857e+002	-8.731149e+001	1.159231e-001	0.000000e+000
7.124857e+002	-8.731126e+001	1.159099e-001	0.000000e+000
7.130853e+002	-8.731104e+001	1.158979e-001	0.000000e+000
7.136849e+002	-8.731056e+001	1.158863e-001	0.000000e+000
7.142845e+002	-8.730920e+001	1.158740e-001	0.000000e+000
7.148839e+002	-8.730720e+001	1.158619e-001	0.000000e+000
7.154835e+002	-8.730819e+001	1.158505e-001	0.000000e+000
7.160833e+002	-8.730938e+001	1.158376e-001	0.000000e+000
7.166832e+002	-8.731031e+001	1.158255e-001	0.000000e+000
7.172831e+002	-8.731217e+001	1.158139e-001	0.000000e+000
7.178831e+002	-8.731034e+001	1.158006e-001	0.000000e+000
7.184830e+002	-8.730964e+001	1.157883e-001	0.000000e+000
7.190830e+002	-8.730998e+001	1.157757e-001	0.000000e+000
7.196830e+002	-8.731107e+001	1.157629e-001	0.000000e+000
7.202824e+002	-8.731317e+001	1.157504e-001	0.000000e+000
7.208818e+002	-8.731343e+001	1.157366e-001	0.000000e+000
7.214815e+002	-8.731505e+001	1.157249e-001	0.000000e+000
7.220814e+002	-8.731342e+001	1.157121e-001	0.000000e+000
7.226812e+002	-8.731432e+001	1.157006e-001	0.000000e+000
7.232810e+002	-8.731478e+001	1.156883e-001	0.000000e+000
7.238810e+002	-8.731566e+001	1.156779e-001	0.000000e+000
7.244810e+002	-8.731561e+001	1.156657e-001	0.000000e+000
7.250809e+002	-8.731357e+001	1.156544e-001	0.000000e+000
7.256809e+002	-8.731475e+001	1.156438e-001	0.000000e+000
7.262809e+002	-8.731279e+001	1.156333e-001	-7.388848e-003
7.268807e+002	-8.731317e+001	1.156218e-001	0.000000e+000
7.274805e+002	-8.731378e+001	1.156101e-001	-7.388859e-003
7.280805e+002	-8.731506e+001	1.155984e-001	0.000000e+000
7.286790e+002	-8.731865e+001	1.155872e-001	0.000000e+000
7.292750e+002	-8.731699e+001	1.155761e-001	0.000000e+000
7.298716e+002	-8.731789e+001	1.155659e-001	0.000000e+000
7.304686e+002	-8.731580e+001	1.155552e-001	0.000000e+000
7.310660e+002	-8.731547e+001	1.155443e-001	0.000000e+000
7.316637e+002	-8.731754e+001	1.155327e-001	0.000000e+000
7.322618e+002	-8.731648e+001	1.155210e-001	0.000000e+000
7.328602e+002	-8.731659e+001	1.155111e-001	0.000000e+000
7.334588e+002	-8.731243e+001	1.155015e-001	0.000000e+000
7.340577e+002	-8.731355e+001	1.154904e-001	0.000000e+000
7.346568e+002	-8.731472e+001	1.154816e-001	0.000000e+000
7.352561e+002	-8.731484e+001	1.154692e-001	0.000000e+000
7.358557e+002	-8.731602e+001	1.154578e-001	0.000000e+000
7.364556e+002	-8.731696e+001	1.154496e-001	0.000000e+000
7.370554e+002	-8.731516e+001	1.154393e-001	0.000000e+000
7.376551e+002	-8.731441e+001	1.154281e-001	0.000000e+000
7.382542e+002	-8.731597e+001	1.154190e-001	0.000000e+000
7.388531e+002	-8.731550e+001	1.154071e-001	0.000000e+000
7.394521e+002	-8.731346e+001	1.153957e-001	-7.388916e-003
7.400506e+002	-8.731476e+001	1.153858e-001	0.000000e+000
7.406492e+002	-8.731493e+001	1.153756e-001	0.000000e+000
7.412482e+002	-8.731515e+001	1.153666e-001	0.000000e+000
7.418473e+002	-8.731573e+001	1.153575e-001	0.000000e+000
7.424467e+002	-8.731543e+001	1.153482e-001	0.000000e+000
7.430464e+002	-8.731348e+001	1.153373e-001	0.000000e+000
7.436463e+002	-8.731425e+001	1.153271e-001	0.000000e+000
7.442463e+002	-8.731338e+001	1.153174e-001	-7.388859e-003
7.448462e+002	-8.731213e+001	1.153071e-001	0.000000e+000
7.454460e+002	-8.731369e+001	1.152983e-001	0.000000e+000
7.460457e+002	-8.731615e+001	1.152878e-001	0.000000e+000
7.466450e+002	-8.731754e+001	1.152781e-001	0.000000e+000
7.472424e+002	-8.731967e+001	1.152682e-001	0.000000e+000
7.478398e+002	-8.731987e+001	1.152606e-001	0.000000e+000
7.484375e+002	-8.731920e+001	1.152519e-001	0.000000e+000
7.490356e+002	-8.731941e+001	1.152418e-001	0.000000e+000
7.496339e+002	-8.731936e+001	1.152332e-001	0.000000e+000
7.502325e+002	-8.731980e+001	1.152222e-001	0.000000e+000
7.508314e+002	-8.731821e+001	1.152135e-001	0.000000e+000
7.514304e+002	-8.731555e+001	1.152035e-001	0.000000e+000
7.520298e+002	-8.731579e+001	1.151959e-001	0.000000e+000
7.526294e+002	-8.731627e+001	1.151876e-001	0.000000e+000
7.532292e+002	-8.731950e+001	1.151774e-001	0.000000e+000
7.538274e+002	-8.732017e+001	1.151681e-001	0.000000e+000
7.544259e+002	-8.731787e+001	1.151587e-001	0.000000e+000
7.550246e+002	-8.731849e+001	1.151507e-001	0.000000e+000
7.556236e+002	-8.731656e+001	1.151398e-001	0.000000e+000
7.562228e+002	-8.731583e+001	1.151328e-001	0.000000e+000
7.568222e+002	-8.731648e+001	1.151250e-001	0.000000e+000
7.574219e+002	-8.731673e+001	1.151156e-001	0.000000e+000
7.580214e+002	-8.731595e+001	1.151075e-001	0.000000e+000
7.586203e+002	-8.731676e+001	1.150988e-001	0.000000e+000
7.592193e+002	-8.731928e+001	1.150907e-001	0.000000e+000
7.598185e+002	-8.731598e+001	1.150821e-001	0.000000e+000
7.604175e+002	-8.731650e+001	1.150739e-001	0.000000e+000
7.610168e+002	-8.731473e+001	1.150644e-001	0.000000e+000
7.616163e+002	-8.731350e+001	1.150561e-001	0.000000e+000
7.622161e+002	-8.731371e+001	1.150472e-001	0.000000e+000
7.628160e+002	-8.731442e+001	1.150384e-001	0.000000e+000
7.634159e+002	-8.731360e+001	1.150302e-001	0.000000e+000
7.640159e+002	-8.731409e+001	1.150219e-001	0.000000e+000
7.646159e+002	-8.731319e+001	1.150134e-001	0.000000e+000
7.652023e+002	-8.731952e+001	1.150061e-001	0.000000e+000
7.657846e+002	-8.732195e+001	1.149986e-001	0.000000e+000
7.663693e+002	-8.732078e+001	1.149898e-001	0.000000e+000
7.669561e+002	-8.731975e+001	1.149827e-001	0.000000e+000
7.675449e+002	-8.732052e+001	1.149748e-001	0.000000e+000
7.681352e+002	-8.732085e+001	1.149678e-001	0.000000e+000
7.687269e+002	-8.731934e+001	1.149603e-001	0.000000e+000
7.693198e+002	-8.732032e+001	1.149541e-001	0.000000e+000
7.699137e+002	-8.731975e+001	1.149470e-001	0.000000e+000
7.705085e+002	-8.731927e+001	1.149388e-001	0.000000e+000
7.711040e+002	-8.731992e+001	1.149311e-001	0.000000e+000
7.717001e+002	-8.731949e+001	1.149243e-001	0.000000e+000
7.722967e+002	-8.732047e+001	1.149169e-001	0.000000e+000
7.728938e+002	-8.731858e+001	1.149098e-001	0.000000e+000
7.734913e+002	-8.731666e+001	1.149014e-001	0.000000e+000
7.740892e+002	-8.731630e+001	1.148938e-001	0.000000e+000
7.746874e+002	-8.731539e+001	1.148866e-001	0.000000e+000
7.752859e+002	-8.731756e+001	1.148792e-001	0.000000e+000
7.758845e+002	-8.731595e+001	1.148716e-001	0.000000e+000
7.764835e+002	-8.731617e+001	1.148649e-001	0.000000e+000
7.770827e+002	-8.731358e+001	1.148560e-001	0.000000e+000
7.776820e+002	-8.731297e+001	1.148465e-001	0.000000e+000
7.782817e+002	-8.731231e+001	1.148386e-001	0.000000e+000
7.788814e+002	-8.731480e+001	1.148312e-001	0.000000e+000
7.794809e+002	-8.731146e+001	1.148245e-001	-7.388794e-003
7.800804e+002	-8.731165e+001	1.148175e-001	0.000000e+000
7.806803e+002	-8.730991e+001	1.148104e-001	0.000000e+000
7.812802e+002	-8.730805e+001	1.148024e-001	0.000000e+000
7.818801e+002	-8.730907e+001	1.147948e-001	0.000000e+000
7.824801e+002	-8.730986e+001	1.147860e-001	0.000000e+000
7.830800e+002	-8.731099e+001	1.147786e-001	0.000000e+000
7.836800e+002	-8.731003e+001	1.147725e-001	0.000000e+000
7.842799e+002	-8.731080e+001	1.147661e-001	0.000000e+000
7.848798e+002	-8.731209e+001	1.147592e-001	0.000000e+000
7.854798e+002	-8.731216e+001	1.147521e-001	0.000000e+000
7.860798e+002	-8.731239e+001	1.147461e-001	0.000000e+000
7.866797e+002	-8.731280e+001	1.147398e-001	0.000000e+000
7.872797e+002	-8.731213e+001	1.147328e-001	0.000000e+000
7.878792e+002	-8.731385e+001	1.147254e-001	0.000000e+000
7.884789e+002	-8.731267e+001	1.147198e-001	0.000000e+000
7.890782e+002	-8.731578e+001	1.147142e-001	0.000000e+000
7.896765e+002	-8.731586e+001	1.147083e-001	0.000000e+000
7.902751e+002	-8.731359e+001	1.147017e-001	0.000000e+000
7.908738e+002	-8.731481e+001	1.146962e-001	0.000000e+000
7.914729e+002	-8.731453e+001	1.146905e-001	0.000000e+000
7.920721e+002	-8.731577e+001	1.146842e-001	0.000000e+000
7.926717e+002	-8.731442e+001	1.146793e-001	0.000000e+000
7.932715e+002	-8.731336e+001	1.146723e-001	0.000000e+000
7.938714e+002	-8.731178e+001	1.146658e-001	0.000000e+000
7.944709e+002	-8.731011e+001	1.146590e-001	0.000000e+000
7.950696e+002	-8.731176e+001	1.146528e-001	0.000000e+000
7.956685e+002	-8.731295e+001	1.146495e-001	0.000000e+000
7.962677e+002	-8.731445e+001	1.146444e-001	0.000000e+000
7.968672e+002	-8.731326e+001	1.146387e-001	0.000000e+000
7.974669e+002	-8.731309e+001	1.146339e-001	0.000000e+000
7.980668e+002	-8.731415e+001	1.146290e-001	0.000000e+000
7.986667e+002	-8.731523e+001	1.146236e-001	0.000000e+000
7.992667e+002	-8.731448e+001	1.146202e-001	0.000000e+000
7.998664e+002	-8.731587e+001	1.146138e-001	0.000000e+000
8.004662e+002	-8.731790e+001	1.146077e-001	0.000000e+000
8.010661e+002	-8.731775e+001	1.146013e-001	0.000000e+000
8.016655e+002	-8.731495e+001	1.145942e-001	0.000000e+000
8.022648e+002	-8.731433e+001	1.145876e-001	0.000000e+000
8.028643e+002	-8.731632e+001	1.145827e-001	0.000000e+000
8.034641e+002	-8.731727e+001	1.145779e-001	0.000000e+000
8.040640e+002	-8.731761e+001	1.145730e-001	0.000000e+000
8.046639e+002	-8.731961e+001	1.145668e-001	0.000000e+000
8.052639e+002	-8.731896e+001	1.145616e-001	0.000000e+000
8.058639e+002	-8.731848e+001	1.145564e-001	0.000000e+000
8.064639e+002	-8.731904e+001	1.145512e-001	0.000000e+000
8.070638e+002	-8.731855e+001	1.145472e-001	0.000000e+000
8.076638e+002	-8.731602e+001	1.145433e-001	-7.389024e-003
8.082621e+002	-8.731523e+001	1.145377e-001	0.000000e+000
8.088606e+002	-8.731406e+001	1.145311e-001	-7.388970e-003
8.094555e+002	-8.731681e+001	1.145260e-001	0.000000e+000
8.100510e+002	-8.731729e+001	1.145205e-001	0.000000e+000
8.106472e+002	-8.731713e+001	1.145154e-001	0.000000e+000
8.112440e+002	-8.731854e+001	1.145100e-001	0.000000e+000
8.118411e+002	-8.731720e+001	1.145041e-001	0.000000e+000
8.124387e+002	-8.731732e+001	1.145000e-001	0.000000e+000
8.130366e+002	-8.731747e+001	1.144945e-001	0.000000e+000
8.136348e+002	-8.731811e+001	1.144893e-001	0.000000e+000
8.142332e+002	-8.731801e+001	1.144843e-001	0.000000e+000
8.148319e+002	-8.731599e+001	1.144794e-001	0.000000e+000
8.154309e+002	-8.731601e+001	1.144723e-001	0.000000e+000
8.160301e+002	-8.731465e+001	1.144685e-001	0.000000e+000
8.166289e+002	-8.731815e+001	1.144641e-001	0.000000e+000
8.172276e+002	-8.731740e+001	1.144601e-001	0.000000e+000
8.178266e+002	-8.732020e+001	1.144530e-001	0.000000e+000
8.184243e+002	-8.732335e+001	1.144494e-001	0.000000e+000
8.190220e+002	-8.732014e+001	1.144446e-001	0.000000e+000
8.196200e+002	-8.731786e+001	1.144402e-001	0.000000e+000
8.202183e+002	-8.731760e+001	1.144351e-001	0.000000e+000
8.208168e+002	-8.731731e+001	1.144302e-001	0.000000e+000
8.214156e+002	-8.731942e+001	1.144261e-001	0.000000e+000
8.220146e+002	-8.731908e+001	1.144219e-001	0.000000e+000
8.226139e+002	-8.731706e+001	1.144184e-001	0.000000e+000
8.232111e+002	-8.731683e+001	1.144149e-001	0.000000e+000
8.238086e+002	-8.731702e+001	1.144109e-001	0.000000e+000
8.244065e+002	-8.731594e+001	1.144078e-001	0.000000e+000
8.250047e+002	-8.731827e+001	1.144039e-001	0.000000e+000
8.256031e+002	-8.731630e+001	1.143979e-001	0.000000e+000
8.262018e+002	-8.731546e+001	1.143932e-001	0.000000e+000
8.268008e+002	-8.731350e+001	1.143887e-001	0.000000e+000
8.273999e+002	-8.731289e+001	1.143829e-001	0.000000e+000
8.279979e+002	-8.731639e+001	1.143779e-001	0.000000e+000
8.285954e+002	-8.731570e+001	1.143736e-001	0.000000e+000
8.291933e+002	-8.731530e+001	1.143689e-001	0.000000e+000
8.297914e+002	-8.731400e+001	1.143650e-001	0.000000e+000
8.303899e+002	-8.731520e+001	1.143603e-001	0.000000e+000
8.309885e+002	-8.731614e+001	1.143548e-001	0.000000e+000
8.315875e+002	-8.731772e+001	1.143508e-001	0.000000e+000
8.321866e+002	-8.731676e+001	1.143450e-001	0.000000e+000
8.327861e+002	-8.731824e+001	1.143406e-001	0.000000e+000
8.333857e+002	-8.731697e+001	1.143360e-001	0.000000e+000
8.339856e+002	-8.731691e+001	1.143304e-001	0.000000e+000
8.345855e+002	-8.731748e+001	1.143248e-001	0.000000e+000
8.351854e+002	-8.731754e+001	1.143191e-001	0.000000e+000
8.357853e+002	-8.731866e+001	1.143138e-001	0.000000e+000
8.363853e+002	-8.731695e+001	1.143095e-001	0.000000e+000
8.369852e+002	-8.731498e+001	1.143033e-001	0.000000e+000
8.375852e+002	-8.731546e+001	1.143015e-001	0.000000e+000
8.381852e+002	-8.731638e+001	1.142957e-001	0.000000e+000
8.387851e+002	-8.731837e+001	1.142910e-001	0.000000e+000
8.393851e+002	-8.731917e+001	1.142866e-001	0.000000e+000
8.399851e+002	-8.731783e+001	1.142817e-001	0.000000e+000
8.405848e+002	-8.731616e+001	1.142758e-001	0.000000e+000
8.411847e+002	-8.731431e+001	1.142716e-001	0.000000e+000
8.417837e+002	-8.731303e+001	1.142654e-001	0.000000e+000
8.423811e+002	-8.731371e+001	1.142604e-001	0.000000e+000
8.429788e+002	-8.731380e+001	1.142557e-001	0.000000e+000
8.435769e+002	-8.731152e+001	1.142503e-001	0.000000e+000
8.441752e+002	-8.731133e+001	1.142454e-001	0.000000e+000
8.447738e+002	-8.731248e+001	1.142408e-001	0.000000e+000
8.453727e+002	-8.731110e+001	1.142346e-001	0.000000e+000
8.459714e+002	-8.731220e+001	1.142308e-001	0.000000e+000
8.465699e+002	-8.731504e+001	1.142276e-001	0.000000e+000
8.471686e+002	-8.731526e+001	1.142236e-001	0.000000e+000
8.477675e+002	-8.731627e+001	1.142198e-001	0.000000e+000
8.483667e+002	-8.731523e+001	1.142154e-001	0.000000e+000
8.489656e+002	-8.732106e+001	1.142105e-001	0.000000e+000
8.495626e+002	-8.731693e+001	1.142065e-001	0.000000e+000
8.501593e+002	-8.731701e+001	1.142006e-001	0.000000e+000
8.507565e+002	-8.731745e+001	1.141957e-001	0.000000e+000
8.513541e+002	-8.731736e+001	1.141928e-001	0.000000e+000
8.519520e+002	-8.731706e+001	1.141875e-001	0.000000e+000
8.525502e+002	-8.731734e+001	1.141832e-001	0.000000e+000
8.531487e+002	-8.731736e+001	1.141793e-001	0.000000e+000
8.537474e+002	-8.731674e+001	1.141735e-001	0.000000e+000
8.543463e+002	-8.731600e+001	1.141689e-001	0.000000e+000
8.549454e+002	-8.731625e+001	1.141652e-001	0.000000e+000
8.555449e+002	-8.731364e+001	1.141625e-001	0.000000e+000
8.561445e+002	-8.731422e+001	1.141579e-001	0.000000e+000
8.567444e+002	-8.731322e+001	1.141559e-001	0.000000e+000
8.573443e+002	-8.731403e+001	1.141501e-001	0.000000e+000
8.579443e+002	-8.731602e+001	1.141442e-001	0.000000e+000
8.585442e+002	-8.731729e+001	1.141389e-001	0.000000e+000
8.591441e+002	-8.731966e+001	1.141333e-001	0.000000e+000
8.597440e+002	-8.731956e+001	1.141275e-001	0.000000e+000
8.603439e+002	-8.731997e+001	1.141238e-001	0.000000e+000
8.609439e+002	-8.732021e+001	1.141194e-001	0.000000e+000
8.615439e+002	-8.731807e+001	1.141140e-001	0.000000e+000
8.621439e+002	-8.731680e+001	1.141075e-001	0.000000e+000
8.627439e+002	-8.731620e+001	1.141036e-001	0.000000e+000
8.633433e+002	-8.731381e+001	1.140979e-001	0.000000e+000
8.639423e+002	-8.731315e+001	1.140933e-001	0.000000e+000
8.645412e+002	-8.731518e+001	1.140907e-001	0.000000e+000
8.651403e+002	-8.731564e+001	1.140871e-001	0.000000e+000
8.657397e+002	-8.731644e+001	1.140844e-001	0.000000e+000
8.663393e+002	-8.731660e+001	1.140792e-001	0.000000e+000
8.669392e+002	-8.731596e+001	1.140751e-001	0.000000e+000
8.675391e+002	-8.731602e+001	1.140707e-001	0.000000e+000
8.681381e+002	-8.731632e+001	1.140665e-001	0.000000e+000
8.687369e+002	-8.731685e+001	1.140635e-001	0.000000e+000
8.693359e+002	-8.731936e+001	1.140599e-001	0.000000e+000
8.699352e+002	-8.731948e+001	1.140556e-001	0.000000e+000
8.705348e+002	-8.731760e+001	1.140503e-001	0.000000e+000
8.711346e+002	-8.731783e+001	1.140455e-001	0.000000e+000
8.717345e+002	-8.732013e+001	1.140411e-001	0.000000e+000
8.723345e+002	-8.731842e+001	1.140375e-001	0.000000e+000
8.729340e+002	-8.731838e+001	1.140329e-001	0.000000e+000
8.735336e+002	-8.731687e+001	1.140288e-001	0.000000e+000
8.741334e+002	-8.731775e+001	1.140250e-001	0.000000e+000
8.747333e+002	-8.731588e+001	1.140219e-001	0.000000e+000
8.753332e+002	-8.731878e+001	1.140189e-001	0.000000e+000
8.759305e+002	-8.732190e+001	1.140148e-001	0.000000e+000
8.765281e+002	-8.732066e+001	1.140100e-001	0.000000e+000
8.771261e+002	-8.732078e+001	1.140077e-001	0.000000e+000
8.777243e+002	-8.732247e+001	1.140048e-001	0.000000e+000
8.783229e+002	-8.732421e+001	1.140014e-001	0.000000e+000
8.789216e+002	-8.732075e+001	1.139975e-001	0.000000e+000
8.795207e+002	-8.732183e+001	1.139930e-001	0.000000e+000
8.801199e+002	-8.732094e+001	1.139893e-001	0.000000e+000
8.807195e+002	-8.731958e+001	1.139844e-001	0.000000e+000
8.813193e+002	-8.732219e+001	1.139801e-001	0.000000e+000
8.819191e+002	-8.732113e+001	1.139751e-001	0.000000e+000
8.825190e+002	-8.732072e+001	1.139725e-001	0.000000e+000
8.831190e+002	-8.731916e+001	1.139696e-001	0.000000e+000
8.837188e+002	-8.731989e+001	1.139673e-001	-7.389084e-003
8.843187e+002	-8.732181e+001	1.139645e-001	0.000000e+000
8.849187e+002	-8.731938e+001	1.139612e-001	0.000000e+000
8.855185e+002	-8.731709e+001	1.139579e-001	0.000000e+000
8.861183e+002	-8.731685e+001	1.139541e-001	0.000000e+000
8.867182e+002	-8.731708e+001	1.139509e-001	0.000000e+000
8.873182e+002	-8.731628e+001	1.139479e-001	0.000000e+000
8.879178e+002	-8.731880e+001	1.139433e-001	0.000000e+000
8.885169e+002	-8.731650e+001	1.139393e-001	0.000000e+000
8.891162e+002	-8.731734e+001	1.139368e-001	0.000000e+000
8.897158e+002	-8.731783e+001	1.139333e-001	0.000000e+000
8.903152e+002	-8.731683e+001	1.139308e-001	0.000000e+000
8.909141e+002	-8.731952e+001	1.139277e-001	0.000000e+000
8.915132e+002	-8.732077e+001	1.139241e-001	0.000000e+000
8.921126e+002	-8.731991e+001	1.139194e-001	0.000000e+000
8.927122e+002	-8.731931e+001	1.139156e-001	0.000000e+000
8.933107e+002	-8.731426e+001	1.139109e-001	0.000000e+000
8.939087e+002	-8.731786e+001	1.139071e-001	0.000000e+000
8.945071e+002	-8.731922e+001	1.139039e-001	0.000000e+000
8.951057e+002	-8.731844e+001	1.139001e-001	0.000000e+000
8.957045e+002	-8.731925e+001	1.138963e-001	0.000000e+000
8.963036e+002	-8.732116e+001	1.138922e-001	0.000000e+000
8.969029e+002	-8.732012e+001	1.138869e-001	0.000000e+000
8.975024e+002	-8.731919e+001	1.138829e-001	0.000000e+000
8.981011e+002	-8.731811e+001	1.138801e-001	0.000000e+000
8.987000e+002	-8.731942e+001	1.138767e-001	0.000000e+000
8.992991e+002	-8.731913e+001	1.138721e-001	0.000000e+000
8.998983e+002	-8.731709e+001	1.138705e-001	0.000000e+000
9.004978e+002	-8.731857e+001	1.138669e-001	0.000000e+000
9.010976e+002	-8.731594e+001	1.138630e-001	0.000000e+000
9.016973e+002	-8.731229e+001	1.138594e-001	-7.388780e-003
9.022968e+002	-8.731414e+001	1.138557e-001	0.000000e+000
9.028955e+002	-8.731296e+001	1.138523e-001	0.000000e+000
9.034928e+002	-8.731436e+001	1.138492e-001	0.000000e+000
9.040905e+002	-8.731692e+001	1.138469e-001	0.000000e+000
9.046884e+002	-8.731793e+001	1.138437e-001	0.000000e+000
9.052867e+002	-8.731941e+001	1.138416e-001	0.000000e+000
9.058852e+002	-8.732034e+001	1.138389e-001	0.000000e+000
9.064837e+002	-8.732205e+001	1.138352e-001	0.000000e+000
9.070825e+002	-8.732106e+001	1.138323e-001	0.000000e+000
9.076816e+002	-8.732163e+001	1.138293e-001	0.000000e+000
9.082809e+002	-8.732007e+001	1.138261e-001	0.000000e+000
9.088800e+002	-8.731916e+001	1.138222e-001	0.000000e+000
9.094792e+002	-8.731888e+001	1.138194e-001	0.000000e+000
9.100787e+002	-8.731813e+001	1.138153e-001	0.000000e+000
9.106783e+002	-8.731872e+001	1.138116e-001	0.000000e+000
9.112782e+002	-8.731712e+001	1.138075e-001	0.000000e+000
9.118779e+002	-8.731939e+001	1.138053e-001	0.000000e+000
9.124774e+002	-8.731816e+001	1.138027e-001	0.000000e+000
9.130772e+002	-8.731931e+001	1.137983e-001	0.000000e+000
9.136770e+002	-8.731800e+001	1.137953e-001	0.000000e+000
9.142769e+002	-8.731840e+001	1.137925e-001	0.000000e+000
9.148768e+002	-8.731933e+001	1.137903e-001	0.000000e+000
9.154768e+002	-8.731611e+001	1.137852e-001	0.000000e+000
9.160766e+002	-8.731703e+001	1.137808e-001	0.000000e+000
9.166765e+002	-8.731890e+001	1.137770e-001	0.000000e+000
9.172761e+002	-8.731650e+001	1.137745e-001	0.000000e+000
9.178758e+002	-8.731702e+001	1.137720e-001	0.000000e+000
9.184752e+002	-8.732034e+001	1.137700e-001	0.000000e+000
9.190743e+002	-8.731781e+001	1.137677e-001	-7.389056e-003
9.196736e+002	-8.732050e+001	1.137656e-001	0.000000e+000
9.202732e+002	-8.732098e+001	1.137620e-001	0.000000e+000
9.208730e+002	-8.732253e+001	1.137610e-001	0.000000e+000
9.214729e+002	-8.732340e+001	1.137572e-001	0.000000e+000
9.220729e+002	-8.732274e+001	1.137562e-001	0.000000e+000
9.226729e+002	-8.732197e+001	1.137537e-001	0.000000e+000
9.232729e+002	-8.732115e+001	1.137509e-001	0.000000e+000
9.238728e+002	-8.731932e+001	1.137497e-001	0.000000e+000
9.244727e+002	-8.732159e+001	1.137485e-001	0.000000e+000
9.250726e+002	-8.732223e+001	1.137445e-001	0.000000e+000
9.256726e+002	-8.732343e+001	1.137427e-001	0.000000e+000
9.262725e+002	-8.732122e+001	1.137414e-001	0.000000e+000
9.268725e+002	-8.732030e+001	1.137381e-001	0.000000e+000
9.274725e+002	-8.732173e+001	1.137365e-001	0.000000e+000
9.280725e+002	-8.732129e+001	1.137338e-001	0.000000e+000
9.286724e+002	-8.731940e+001	1.137322e-001	0.000000e+000
9.292723e+002	-8.732019e+001	1.137302e-001	0.000000e+000
9.298716e+002	-8.731773e+001	1.137278e-001	0.000000e+000
9.304710e+002	-8.731902e+001	1.137242e-001	0.000000e+000
9.310705e+002	-8.732163e+001	1.137216e-001	0.000000e+000
9.316699e+002	-8.732206e+001	1.137184e-001	0.000000e+000
9.322695e+002	-8.732275e+001	1.137143e-001	0.000000e+000
9.328688e+002	-8.732190e+001	1.137115e-001	0.000000e+000
9.334684e+002	-8.732203e+001	1.137096e-001	0.000000e+000
9.340682e+002	-8.732150e+001	1.137079e-001	0.000000e+000
9.346681e+002	-8.732075e+001	1.137057e-001	0.000000e+000
9.352681e+002	-8.731902e+001	1.137046e-001	0.000000e+000
9.358681e+002	-8.732097e+001	1.137020e-001	0.000000e+000
9.364679e+002	-8.731558e+001	1.137000e-001	-7.389002e-003
9.370652e+002	-8.731783e+001	1.136994e-001	0.000000e+000
9.376629e+002	-8.731883e+001	1.136975e-001	0.000000e+000
9.382609e+002	-8.732007e+001	1.136954e-001	0.000000e+000
9.388593e+002	-8.732195e+001	1.136920e-001	0.000000e+000
9.394578e+002	-8.732056e+001	1.136885e-001	0.000000e+000
9.400567e+002	-8.732007e+001	1.136871e-001	0.000000e+000
9.406557e+002	-8.732042e+001	1.136846e-001	0.000000e+000
9.412550e+002	-8.731934e+001	1.136816e-001	0.000000e+000
9.418545e+002	-8.731963e+001	1.136796e-001	0.000000e+000
9.424506e+002	-8.731990e+001	1.136778e-001	0.000000e+000
9.430472e+002	-8.731892e+001	1.136757e-001	0.000000e+000
9.436443e+002	-8.731647e+001	1.136747e-001	0.000000e+000
9.442417e+002	-8.731917e+001	1.136733e-001	0.000000e+000
9.448394e+002	-8.732221e+001	1.136727e-001	0.000000e+000
9.454374e+002	-8.732453e+001	1.136697e-001	0.000000e+000
9.460357e+002	-8.732193e+001	1.136674e-001	0.000000e+000
9.466343e+002	-8.732502e+001	1.136655e-001	0.000000e+000
9.472330e+002	-8.732544e+001	1.136628e-001	0.000000e+000
9.478321e+002	-8.732175e+001	1.136587e-001	0.000000e+000
9.484314e+002	-8.732386e+001	1.136572e-001	0.000000e+000
9.490309e+002	-8.732349e+001	1.136568e-001	0.000000e+000
9.496307e+002	-8.732204e+001	1.136553e-001	0.000000e+000
9.502307e+002	-8.731927e+001	1.136542e-001	-7.389091e-003
9.508306e+002	-8.731944e+001	1.136535e-001	0.000000e+000
9.514306e+002	-8.731940e+001	1.136505e-001	0.000000e+000
9.520305e+002	-8.731700e+001	1.136484e-001	-7.389050e-003
9.526288e+002	-8.731495e+001	1.136477e-001	0.000000e+000
9.532274e+002	-8.731622e+001	1.136458e-001	0.000000e+000
9.538256e+002	-8.731291e+001	1.136435e-001	0.000000e+000
9.544238e+002	-8.731365e+001	1.136412e-001	0.000000e+000
9.550175e+002	-8.731234e+001	1.136392e-001	0.000000e+000
9.556121e+002	-8.731470e+001	1.136375e-001	0.000000e+000
9.562075e+002	-8.731405e+001	1.136364e-001	0.000000e+000
9.568035e+002	-8.731661e+001	1.136349e-001	0.000000e+000
9.574000e+002	-8.731899e+001	1.136338e-001	0.000000e+000
9.579970e+002	-8.731839e+001	1.136333e-001	0.000000e+000
9.585944e+002	-8.731639e+001	1.136321e-001	0.000000e+000
9.591922e+002	-8.731523e+001	1.136308e-001	0.000000e+000
9.597903e+002	-8.731833e+001	1.136292e-001	0.000000e+000
9.603886e+002	-8.731816e+001	1.136273e-001	0.000000e+000
9.609873e+002	-8.731800e+001	1.136246e-001	0.000000e+000
9.615861e+002	-8.731952e+001	1.136227e-001	0.000000e+000
9.621852e+002	-8.731820e+001	1.136198e-001	0.000000e+000
9.627842e+002	-8.732241e+001	1.136191e-001	0.000000e+000
9.633826e+002	-8.732382e+001	1.136178e-001	0.000000e+000
9.639813e+002	-8.732313e+001	1.136172e-001	0.000000e+000
9.645801e+002	-8.732026e+001	1.136156e-001	0.000000e+000
9.651790e+002	-8.731972e+001	1.136145e-001	0.000000e+000
9.657782e+002	-8.731850e+001	1.136126e-001	0.000000e+000
9.663776e+002	-8.731813e+001	1.136120e-001	0.000000e+000
9.669773e+002	-8.731808e+001	1.136100e-001	0.000000e+000
9.675772e+002	-8.731822e+001	1.136098e-001	0.000000e+000
9.681756e+002	-8.731526e+001	1.136087e-001	0.000000e+000
9.687735e+002	-8.731499e+001	1.136061e-001	0.000000e+000
9.693718e+002	-8.731665e+001	1.136063e-001	0.000000e+000
9.699703e+002	-8.731728e+001	1.136063e-001	0.000000e+000
9.705690e+002	-8.731691e+001	1.136063e-001	0.000000e+000
9.711680e+002	-8.731782e+001	1.136056e-001	0.000000e+000
9.717672e+002	-8.731658e+001	1.136062e-001	0.000000e+000
9.723667e+002	-8.731684e+001	1.136061e-001	0.000000e+000
9.729665e+002	-8.731578e+001	1.136054e-001	0.000000e+000
9.735664e+002	-8.731724e+001	1.136063e-001	0.000000e+000
9.741661e+002	-8.731686e+001	1.136058e-001	0.000000e+000
9.747660e+002	-8.731759e+001	1.136053e-001	0.000000e+000
9.753659e+002	-8.731817e+001	1.136044e-001	0.000000e+000
9.759659e+002	-8.731784e+001	1.136047e-001	0.000000e+000
9.765659e+002	-8.731548e+001	1.136033e-001	0.000000e+000
9.771658e+002	-8.731528e+001	1.136026e-001	0.000000e+000
9.777658e+002	-8.731565e+001	1.136027e-001	0.000000e+000
9.783658e+002	-8.731697e+001	1.136011e-001	0.000000e+000
9.789625e+002	-8.732042e+001	1.136014e-001	0.000000e+000
9.795581e+002	-8.731977e+001	1.135995e-001	0.000000e+000
9.801543e+002	-8.732170e+001	1.135992e-001	0.000000e+000
9.807510e+002	-8.732040e+001	1.135983e-001	0.000000e+000
9.813482e+002	-8.732028e+001	1.135976e-001	0.000000e+000
9.819458e+002	-8.731891e+001	1.135950e-001	0.000000e+000
9.825438e+002	-8.731694e+001	1.135940e-001	0.000000e+000
9.831420e+002	-8.731726e+001	1.135942e-001	0.000000e+000
9.837405e+002	-8.731625e+001	1.135941e-001	0.000000e+000
9.843392e+002	-8.731790e+001	1.135948e-001	0.000000e+000
9.849382e+002	-8.731871e+001	1.135935e-001	0.000000e+000
9.855375e+002	-8.731942e+001	1.135935e-001	0.000000e+000
9.861370e+002	-8.732046e+001	1.135929e-001	0.000000e+000
9.867347e+002	-8.731798e+001	1.135915e-001	0.000000e+000
9.873319e+002	-8.731905e+001	1.135907e-001	0.000000e+000
9.879294e+002	-8.731745e+001	1.135895e-001	0.000000e+000
9.885273e+002	-8.731712e+001	1.135890e-001	0.000000e+000
9.891253e+002	-8.731499e+001	1.135880e-001	0.000000e+000
9.897230e+002	-8.731713e+001	1.135881e-001	0.000000e+000
9.903211e+002	-8.731645e+001	1.135869e-001	0.000000e+000
9.909194e+002	-8.731628e+001	1.135865e-001	0.000000e+000
9.915180e+002	-8.731813e+001	1.135856e-001	0.000000e+000
9.921168e+002	-8.731749e+001	1.135856e-001	0.000000e+000
9.927159e+002	-8.731602e+001	1.135850e-001	0.000000e+000
9.933152e+002	-8.731762e+001	1.135848e-001	0.000000e+000
9.939148e+002	-8.731773e+001	1.135841e-001	0.000000e+000
9.945146e+002	-8.731629e+001	1.135820e-001	0.000000e+000
9.951146e+002	-8.731641e+001	1.135825e-001	0.000000e+000
9.957145e+002	-8.731482e+001	1.135822e-001	0.000000e+000
9.963142e+002	-8.731746e+001	1.135812e-001	0.000000e+000
9.969138e+002	-8.731616e+001	1.135801e-001	0.000000e+000
9.975132e+002	-8.731590e+001	1.135787e-001	0.000000e+000
9.981117e+002	-8.731759e+001	1.135779e-001	0.000000e+000
9.987104e+002	-8.731757e+001	1.135770e-001	0.000000e+000
9.993094e+002	-8.731421e+001	1.135766e-001	0.000000e+000
9.999086e+002	-8.731434e+001	1.135757e-001	0.000000e+000
1.000411e+003	-5.533570e+001	1.135755e-001	-1.057650e+000
1.000911e+003	-3.604584e+001	1.135774e-001	-7.571529e+001
1.001411e+003	4.276797e+001	1.135883e-001	-4.197646e+001
1.001914e+003	4.628195e+001	1.136028e-001	-3.747286e-001
1.002414e+003	4.409970e+001	1.136180e-001	-1.144105e-001
1.002914e+003	3.979650e+001	1.136361e-001	-1.238914e-001
1.003414e+003	3.412199e+001	1.136543e-001	-1.443519e-001
1.003914e+003	2.785530e+001	1.136758e-001	-1.650996e-001
1.004414e+003	2.186941e+001	1.136991e-001	-1.849437e-001
1.004914e+003	1.559831e+001	1.137328e-001	-2.028868e-001
1.005414e+003	9.248370e+000	1.141337e-001	-2.206148e-001
1.005914e+003	4.298402e+000	1.155587e-001	-2.398889e-001
1.006414e+003	3.887031e-001	1.182211e-001	-2.215375e-001
1.006914e+003	-2.726022e+000	1.222616e-001	-2.592906e-001
1.007414e+003	-5.207992e+000	1.277731e-001	-2.561658e-001
1.007914e+003	-7.054617e+000	1.347256e-001	-2.467068e-001
1.008414e+003	-8.330281e+000	1.428691e-001	-2.542852e-001
1.008914e+003	-9.145913e+000	1.517183e-001	-2.605972e-001
1.009414e+003	-9.550492e+000	1.607834e-001	-2.735432e-001
1.009917e+003	-9.680074e+000	1.697321e-001	-2.543861e-001
1.010420e+003	-9.629416e+000	1.783625e-001	-2.542441e-001
1.010922e+003	-9.505485e+000	1.865119e-001	-2.616981e-001
1.011423e+003	-9.316825e+000	1.942208e-001	-2.494403e-001
1.011926e+003	-9.089938e+000	2.015218e-001	-2.526780e-001
1.012428e+003	-8.825303e+000	2.083973e-001	-2.519110e-001
1.012928e+003	-8.471790e+000	2.148856e-001	-2.508842e-001
1.013429e+003	-8.085072e+000	2.210285e-001	-2.382323e-001
1.013929e+003	-7.715908e+000	2.268544e-001	-2.486851e-001
1.014430e+003	-7.311694e+000	2.323917e-001	-2.627417e-001
1.014930e+003	-6.899308e+000	2.376642e-001	-2.463104e-001
1.015430e+003	-6.486020e+000	2.426867e-001	-2.413374e-001
1.015930e+003	-6.086551e+000	2.474803e-001	-2.514520e-001
1.016431e+003	-5.682468e+000	2.520623e-001	-2.427705e-001
1.016931e+003	-5.263561e+000	2.564405e-001	-2.564177e-001
1.017431e+003	-4.832690e+000	2.606285e-001	-2.550882e-001
1.017931e+003	-4.431036e+000	2.646433e-001	-2.428101e-001
1.018432e+003	-4.031474e+000	2.684902e-001	-2.526116e-001
1.018932e+003	-3.635939e+000	2.721791e-001	-2.513899e-001
1.019432e+003	-3.232489e+000	2.757212e-001	-2.501451e-001
1.019933e+003	-2.810705e+000	2.791199e-001	-2.416317e-001
1.020433e+003	-2.369400e+000	2.823846e-001	-2.295471e-001
1.020933e+003	-1.904065e+000	2.855196e-001	-2.317821e-001
1.021433e+003	-1.418514e+000	2.885372e-001	-2.339140e-001
1.021933e+003	-9.674940e-001	2.914361e-001	-2.431537e-001
1.022434e+003	-5.227716e-001	2.942223e-001	-2.452841e-001
1.022934e+003	-6.811445e-002	2.969041e-001	-2.438586e-001
1.023434e+003	3.653967e-001	2.994831e-001	-2.321062e-001
1.023934e+003	7.666071e-001	3.019640e-001	-2.309040e-001
1.024435e+003	1.156835e+000	3.043551e-001	-2.331627e-001
1.024935e+003	1.556595e+000	3.066540e-001	-2.217141e-001
1.025435e+003	1.961864e+000	3.088661e-001	-2.239273e-001
1.025935e+003	2.378863e+000	3.109969e-001	-2.328195e-001
1.026436e+003	2.786436e+000	3.130510e-001	-2.315617e-001
1.026936e+003	3.191263e+000	3.150226e-001	-2.269735e-001
1.027436e+003	3.584602e+000	3.169179e-001	-2.324155e-001
1.027937e+003	3.961488e+000	3.187432e-001	-2.279314e-001
1.028437e+003	4.325139e+000	3.205011e-001	-2.202341e-001
1.028938e+003	4.673776e+000	3.221939e-001	-2.159172e-001
1.029438e+003	5.006875e+000	3.238207e-001	-2.181881e-001
1.029939e+003	5.340315e+000	3.253865e-001	-2.236730e-001
1.030440e+003	5.661030e+000	3.268887e-001	-2.194548e-001
1.030941e+003	5.969575e+000	3.283351e-001	-2.153032e-001
1.031442e+003	6.265904e+000	3.297220e-001	-2.112132e-001
1.031943e+003	6.549450e+000	3.310564e-001	-2.040009e-001
1.032444e+003	6.848618e+000	3.323294e-001	-2.190149e-001
1.032945e+003	7.127781e+000	3.335542e-001	-2.055051e-001
1.033447e+003	7.397762e+000	3.347243e-001	-2.204683e-001
1.033948e+003	7.659603e+000	3.358462e-001	-2.102343e-001
1.034450e+003	7.918360e+000	3.369210e-001	-2.188364e-001
1.034953e+003	8.159961e+000	3.379494e-001	-2.118484e-001
1.035455e+003	8.399615e+000	3.389325e-001	-2.173294e-001
1.035958e+003	8.623197e+000	3.398684e-001	-2.104404e-001
1.036462e+003	8.845729e+000	3.407566e-001	-2.128473e-001
1.036966e+003	9.050458e+000	3.416053e-001	-2.060638e-001
1.037471e+003	9.257280e+000	3.424120e-001	-2.115766e-001
1.037976e+003	9.462938e+000	3.431820e-001	-2.109414e-001
1.038477e+003	9.651508e+000	3.438938e-001	-2.134073e-001
1.038979e+003	9.836157e+000	3.445722e-001	-2.067486e-001
1.039483e+003	1.000623e+001	3.452083e-001	-2.031973e-001
1.039984e+003	1.016685e+001	3.458093e-001	-2.057424e-001
1.040488e+003	1.031676e+001	3.463743e-001	-2.052855e-001
1.040989e+003	1.045979e+001	3.469007e-001	-2.048497e-001
1.041490e+003	1.057457e+001	3.473922e-001	-1.984847e-001
1.041990e+003	1.069712e+001	3.478525e-001	-2.071299e-001
1.042492e+003	1.080041e+001	3.482716e-001	-2.038137e-001
1.042996e+003	1.089896e+001	3.486696e-001	-2.065052e-001
1.043497e+003	1.099233e+001	3.490301e-001	-2.032285e-001
1.044000e+003	1.107805e+001	3.493646e-001	-2.029691e-001
1.044505e+003	1.115390e+001	3.496673e-001	-1.997551e-001
1.045011e+003	1.122173e+001	3.499405e-001	-2.055107e-001
1.045513e+003	1.128695e+001	3.501786e-001	-2.053082e-001
1.046023e+003	1.133988e+001	3.503963e-001	-2.021740e-001
1.046534e+003	1.138861e+001	3.505902e-001	-2.020249e-001
1.047050e+003	1.143622e+001	3.507566e-001	-1.989118e-001
1.047563e+003	1.146559e+001	3.508928e-001	-2.017957e-001
1.048072e+003	1.150340e+001	3.510044e-001	-2.016773e-001
1.048602e+003	1.153065e+001	3.510954e-001	-1.956730e-001
1.049105e+003	1.154097e+001	3.511594e-001	-2.015622e-001
1.049671e+003	1.156029e+001	3.512084e-001	-1.985421e-001
1.050235e+003	1.156752e+001	3.512290e-001	-2.044500e-001
1.050813e+003	1.157044e+001	3.512184e-001	-2.014728e-001
1.051349e+003	1.155651e+001	3.511868e-001	-1.985390e-001
1.051891e+003	1.154087e+001	3.511347e-001	-2.015500e-001
1.052414e+003	1.152099e+001	3.510626e-001	-2.016152e-001
1.052947e+003	1.149086e+001	3.509677e-001	-1.898392e-001
1.053453e+003	1.145414e+001	3.508604e-001	-1.988538e-001
1.053968e+003	1.141824e+001	3.507325e-001	-1.930223e-001
1.054508e+003	1.138098e+001	3.505803e-001	-1.990753e-001
1.055045e+003	1.134894e+001	3.504135e-001	-1.991599e-001
1.055556e+003	1.131261e+001	3.502374e-001	-1.873823e-001
1.056070e+003	1.127445e+001	3.500410e-001	-1.904644e-001
1.056582e+003	1.123495e+001	3.498308e-001	-1.965331e-001
1.057097e+003	1.118773e+001	3.496035e-001	-1.936930e-001
1.057600e+003	1.114310e+001	3.493740e-001	-1.968080e-001
1.058106e+003	1.108655e+001	3.491295e-001	-1.939905e-001
1.058608e+003	1.102395e+001	3.488706e-001	-1.881982e-001
1.059119e+003	1.096572e+001	3.485960e-001	-1.913506e-001
1.059626e+003	1.090153e+001	3.483133e-001	-1.885448e-001
1.060131e+003	1.084519e+001	3.480185e-001	-1.887033e-001
1.060635e+003	1.078458e+001	3.477105e-001	-1.948693e-001
1.061136e+003	1.070013e+001	3.473953e-001	-1.951160e-001
1.061642e+003	1.063198e+001	3.470652e-001	-1.923093e-001
1.062142e+003	1.055275e+001	3.467339e-001	-1.925376e-001
1.062643e+003	1.047883e+001	3.463910e-001	-1.927493e-001
1.063147e+003	1.041319e+001	3.460327e-001	-1.959526e-001
1.063650e+003	1.033706e+001	3.456694e-001	-1.961739e-001
1.064154e+003	1.026362e+001	3.452989e-001	-1.873229e-001
1.064658e+003	1.017387e+001	3.449161e-001	-1.875719e-001
1.065163e+003	1.008948e+001	3.445252e-001	-1.938644e-001
1.065667e+003	1.000427e+001	3.441286e-001	-1.941099e-001
1.066168e+003	9.909635e+000	3.437271e-001	-1.913433e-001
1.066674e+003	9.825520e+000	3.433129e-001	-1.946220e-001
1.067180e+003	9.747601e+000	3.428921e-001	-1.948444e-001
1.067684e+003	9.654295e+000	3.424651e-001	-1.890153e-001
1.068187e+003	9.572191e+000	3.420369e-001	-1.892422e-001
1.068687e+003	9.484224e+000	3.415992e-001	-1.925435e-001
1.069190e+003	9.400409e+000	3.411549e-001	-1.927801e-001
1.069691e+003	9.312428e+000	3.407080e-001	-1.930285e-001
1.070192e+003	9.220651e+000	3.402525e-001	-1.871518e-001
1.070696e+003	9.125130e+000	3.397894e-001	-1.935578e-001
1.071197e+003	9.032390e+000	3.393245e-001	-1.938190e-001
1.071698e+003	8.945397e+000	3.388615e-001	-1.909843e-001
1.072202e+003	8.835930e+000	3.383821e-001	-1.882017e-001
1.072703e+003	8.723908e+000	3.379043e-001	-1.885084e-001
1.073207e+003	8.612250e+000	3.374173e-001	-1.826230e-001
1.073712e+003	8.513707e+000	3.369316e-001	-1.921829e-001
1.074214e+003	8.426305e+000	3.364368e-001	-1.924257e-001
1.074718e+003	8.322272e+000	3.359383e-001	-1.927138e-001
1.075224e+003	8.214349e+000	3.354323e-001	-1.867875e-001
1.075728e+003	8.118195e+000	3.349255e-001	-1.963980e-001
1.076228e+003	8.014084e+000	3.344193e-001	-1.935707e-001
1.076733e+003	7.906537e+000	3.339078e-001	-1.938682e-001
1.077237e+003	7.799932e+000	3.333885e-001	-1.972970e-001
1.077739e+003	7.691348e+000	3.328698e-001	-1.913298e-001
1.078239e+003	7.579788e+000	3.323497e-001	-1.979180e-001
1.078741e+003	7.466677e+000	3.318294e-001	-1.982362e-001
1.079242e+003	7.347095e+000	3.313003e-001	-1.985744e-001
1.079744e+003	7.226951e+000	3.307737e-001	-1.925981e-001
1.080245e+003	7.116868e+000	3.302468e-001	-1.960610e-001
1.080749e+003	7.012282e+000	3.297117e-001	-1.900183e-001
1.081254e+003	6.912240e+000	3.291748e-001	-1.966285e-001
1.081757e+003	6.799124e+000	3.286367e-001	-1.969442e-001
1.082257e+003	6.702048e+000	3.281014e-001	-1.972126e-001
1.082758e+003	6.601324e+000	3.275622e-001	-2.006787e-001
1.083259e+003	6.495336e+000	3.270212e-001	-1.914062e-001
1.083760e+003	6.392352e+000	3.264787e-001	-1.980730e-001
1.084264e+003	6.292177e+000	3.259316e-001	-1.983515e-001
1.084765e+003	6.189953e+000	3.253878e-001	-1.986351e-001
1.085266e+003	6.074763e+000	3.248403e-001	-1.893287e-001
1.085768e+003	5.967740e+000	3.242904e-001	-1.928243e-001
1.086273e+003	5.864297e+000	3.237392e-001	-1.931034e-001
1.086773e+003	5.741887e+000	3.231862e-001	-1.934315e-001
1.087278e+003	5.625850e+000	3.226256e-001	-1.969725e-001
1.087780e+003	5.502500e+000	3.220762e-001	-1.876058e-001
1.088280e+003	5.395362e+000	3.215217e-001	-1.911224e-001
1.088782e+003	5.283261e+000	3.209680e-001	-1.914198e-001
1.089287e+003	5.165606e+000	3.204064e-001	-1.884812e-001
1.089787e+003	5.042295e+000	3.198523e-001	-1.985668e-001
1.090291e+003	4.917339e+000	3.192908e-001	-1.956464e-001
1.090793e+003	4.796537e+000	3.187342e-001	-1.959727e-001
1.091297e+003	4.671632e+000	3.181711e-001	-1.930346e-001
1.091798e+003	4.552659e+000	3.176098e-001	-1.966271e-001
1.092300e+003	4.445361e+000	3.170472e-001	-1.969159e-001
1.092802e+003	4.332838e+000	3.164854e-001	-1.939293e-001
1.093306e+003	4.200206e+000	3.159241e-001	-1.942807e-001
1.093807e+003	4.069299e+000	3.153634e-001	-1.880281e-001
1.094309e+003	3.941262e+000	3.148043e-001	-1.982707e-001
1.094814e+003	3.814489e+000	3.142359e-001	-1.952996e-001
1.095314e+003	3.689903e+000	3.136729e-001	-2.022612e-001
1.095818e+003	3.561751e+000	3.131118e-001	-1.992903e-001
1.096320e+003	3.436693e+000	3.125457e-001	-1.929708e-001
1.096825e+003	3.313224e+000	3.119795e-001	-1.899594e-001
1.097325e+003	3.180999e+000	3.114203e-001	-1.902965e-001
1.097829e+003	3.044583e+000	3.108568e-001	-1.839555e-001
1.098332e+003	2.916363e+000	3.102961e-001	-1.943223e-001
1.098835e+003	2.788674e+000	3.097324e-001	-1.879421e-001
1.099335e+003	2.658053e+000	3.091770e-001	-1.882696e-001
1.099840e+003	2.523318e+000	3.086127e-001	-1.919758e-001
1.100341e+003	2.390421e+000	3.080537e-001	-1.855664e-001
1.100845e+003	2.264738e+000	3.074954e-001	-1.926358e-001
1.101350e+003	2.128495e+000	3.069301e-001	-1.895969e-001
1.101852e+003	1.987927e+000	3.063696e-001	-1.967340e-001
1.102357e+003	1.861227e+000	3.058076e-001	-1.868700e-001
1.102858e+003	1.737547e+000	3.052516e-001	-1.871752e-001
1.103359e+003	1.605686e+000	3.046988e-001	-1.840897e-001
1.103863e+003	1.469224e+000	3.041428e-001	-1.912505e-001
1.104365e+003	1.339818e+000	3.035846e-001	-1.881544e-001
1.104868e+003	1.212401e+000	3.030296e-001	-1.884686e-001
1.105370e+003	1.083225e+000	3.024754e-001	-1.819209e-001
1.105872e+003	9.519266e-001	3.019224e-001	-1.856705e-001
1.106376e+003	8.253941e-001	3.013660e-001	-1.997527e-001
1.106876e+003	7.029496e-001	3.008161e-001	-1.966217e-001
1.107378e+003	5.752056e-001	3.002699e-001	-1.969484e-001
1.107880e+003	4.531554e-001	2.997208e-001	-1.937990e-001
1.108382e+003	3.242361e-001	2.991739e-001	-1.941223e-001
1.108883e+003	1.939491e-001	2.986220e-001	-1.909765e-001
1.109385e+003	7.242374e-002	2.980750e-001	-1.877982e-001
1.109888e+003	-6.637755e-002	2.975242e-001	-1.951014e-001
1.110392e+003	-1.932055e-001	2.969745e-001	-1.849512e-001
1.110894e+003	-3.133112e-001	2.964315e-001	-1.957213e-001
1.111397e+003	-4.325531e-001	2.958871e-001	-1.995207e-001
1.111898e+003	-5.639031e-001	2.953436e-001	-1.823240e-001
1.112399e+003	-6.945006e-001	2.948025e-001	-1.966771e-001
1.112902e+003	-8.198647e-001	2.942594e-001	-2.040268e-001
1.113407e+003	-9.541698e-001	2.937136e-001	-2.008509e-001
1.113910e+003	-1.080941e+000	2.931726e-001	-1.870572e-001
1.114410e+003	-1.213364e+000	2.926382e-001	-1.944432e-001
1.114911e+003	-1.344211e+000	2.921036e-001	-1.947654e-001
1.115413e+003	-1.474307e+000	2.915704e-001	-1.879910e-001
1.115918e+003	-1.600894e+000	2.910363e-001	-1.953967e-001
1.116423e+003	-1.734949e+000	2.904975e-001	-1.886096e-001
1.116927e+003	-1.870234e+000	2.899619e-001	-1.924947e-001
1.117430e+003	-1.999580e+000	2.894325e-001	-2.035195e-001
1.117930e+003	-2.132504e+000	2.889087e-001	-2.038590e-001
1.118433e+003	-2.271287e+000	2.883779e-001	-2.042128e-001
1.118936e+003	-2.410314e+000	2.878477e-001	-1.938015e-001
1.119441e+003	-2.534944e+000	2.873170e-001	-2.048876e-001
1.119942e+003	-2.657882e+000	2.867917e-001	-1.908003e-001
1.120444e+003	-2.786033e+000	2.862636e-001	-2.091334e-001
1.120948e+003	-2.922403e+000	2.857390e-001	-2.058753e-001
1.121450e+003	-3.049728e+000	2.852163e-001	-1.989651e-001
[truncated: 50,674 more rows]
