# Supplementary material for: Determinants of Beat-to-Beat Variability of Repolarization Duration in the Canine Ventricular Myocyte: A Computational Analysis
Source: PLoS Comput Biol. 2013 Aug 22;9(8):e1003202. doi: 10.1371/journal.pcbi.1003202 (PMC3749940; doi:10.1371/journal.pcbi.1003202)
Supplement: Software S1 — Implementation of stochastic model in C. (ZIP) [file pcbi.1003202.s003.zip › Source PLOS Comput Biol/Example/Cell_0000_Stoch_1000_ms_APD.txt]

1	0.000000e+000	-2.000000e+003	0.000000e+000	0.000000e+000
2	2.586956e+002	2.638742e-001	2.554806e+002	2.665874e-002
3	2.487943e+002	2.629442e-001	2.620624e+002	2.672001e-002
4	2.531414e+002	2.602629e-001	2.617618e+002	2.671865e-002
5	2.532413e+002	2.577338e-001	2.625322e+002	2.663331e-002
6	2.553177e+002	2.564286e-001	2.631497e+002	2.654866e-002
7	2.488530e+002	2.547485e-001	2.627445e+002	2.637249e-002
8	2.577079e+002	2.531470e-001	2.614942e+002	2.627143e-002
9	2.467246e+002	2.526261e-001	2.620167e+002	2.610533e-002
10	2.624169e+002	2.513685e-001	2.614220e+002	2.602780e-002
11	2.510897e+002	2.504814e-001	2.625164e+002	2.587381e-002
12	2.482779e+002	2.497610e-001	2.618899e+002	2.576055e-002
13	2.529848e+002	2.488102e-001	2.633957e+002	2.566139e-002
14	2.474073e+002	2.476425e-001	2.608767e+002	2.553757e-002
15	2.592361e+002	2.469066e-001	2.625692e+002	2.546428e-002
16	2.555533e+002	2.467105e-001	2.617583e+002	2.539318e-002
17	2.528910e+002	2.462079e-001	2.630124e+002	2.530881e-002
18	2.426023e+002	2.458900e-001	2.617546e+002	2.515838e-002
19	2.598400e+002	2.447986e-001	2.624888e+002	2.514277e-002
20	2.576825e+002	2.448431e-001	2.619382e+002	2.510374e-002
21	2.619880e+002	2.442441e-001	2.621384e+002	2.509154e-002
22	2.450562e+002	2.447798e-001	2.620789e+002	2.498564e-002
23	2.519865e+002	2.434877e-001	2.616142e+002	2.492407e-002
24	2.593833e+002	2.437162e-001	2.616858e+002	2.490823e-002
25	2.449501e+002	2.430948e-001	2.616005e+002	2.482383e-002
26	2.484334e+002	2.427843e-001	2.625422e+002	2.476636e-002
27	2.546624e+002	2.425371e-001	2.624099e+002	2.475855e-002
28	2.547571e+002	2.423138e-001	2.622640e+002	2.472803e-002
29	2.608111e+002	2.420459e-001	2.616410e+002	2.472285e-002
30	2.586468e+002	2.423459e-001	2.639603e+002	2.474039e-002
31	2.483374e+002	2.422918e-001	2.620786e+002	2.469281e-002
32	2.475277e+002	2.420020e-001	2.618624e+002	2.465471e-002
33	2.580304e+002	2.411981e-001	2.613432e+002	2.465636e-002
34	2.512967e+002	2.414870e-001	2.617648e+002	2.461182e-002
35	2.604346e+002	2.405693e-001	2.623590e+002	2.463549e-002
36	2.560611e+002	2.415071e-001	2.625981e+002	2.461456e-002
37	2.553939e+002	2.418303e-001	2.617253e+002	2.460233e-002
38	2.530086e+002	2.415456e-001	2.631002e+002	2.456993e-002
39	2.628592e+002	2.410295e-001	2.617761e+002	2.461332e-002
40	2.546889e+002	2.414382e-001	2.627034e+002	2.459529e-002
41	2.449226e+002	2.413611e-001	2.618686e+002	2.452420e-002
42	2.490459e+002	2.411730e-001	2.618298e+002	2.450250e-002
43	2.554110e+002	2.401478e-001	2.621500e+002	2.449054e-002
44	2.489723e+002	2.404201e-001	2.621916e+002	2.445369e-002
45	2.565389e+002	2.398436e-001	2.634381e+002	2.447157e-002
46	2.522517e+002	2.401943e-001	2.638646e+002	2.445676e-002
47	2.513176e+002	2.407323e-001	2.622577e+002	2.444155e-002
48	2.545427e+002	2.399740e-001	2.631505e+002	2.444366e-002
49	2.513500e+002	2.403795e-001	2.625687e+002	2.443613e-002
50	2.565208e+002	2.399822e-001	2.633428e+002	2.444140e-002
51	2.574879e+002	2.401430e-001	2.615027e+002	2.447145e-002
52	2.513956e+002	2.401810e-001	2.627944e+002	2.444578e-002
53	2.473253e+002	2.403135e-001	2.620142e+002	2.441175e-002
54	2.521180e+002	2.398980e-001	2.618570e+002	2.440014e-002
55	2.527201e+002	2.400118e-001	2.635619e+002	2.441029e-002
56	2.575196e+002	2.396216e-001	2.628977e+002	2.444083e-002
57	2.467107e+002	2.403654e-001	2.627000e+002	2.437827e-002
58	2.505168e+002	2.395868e-001	2.635260e+002	2.436089e-002
59	2.478675e+002	2.395265e-001	2.613249e+002	2.432266e-002
60	2.616834e+002	2.394458e-001	2.640582e+002	2.436537e-002
61	2.533603e+002	2.395941e-001	2.628790e+002	2.435370e-002
62	2.482293e+002	2.393724e-001	2.627746e+002	2.430046e-002
63	2.473198e+002	2.393212e-001	2.622345e+002	2.427666e-002
64	2.488578e+002	2.389685e-001	2.627126e+002	2.426369e-002
65	2.507653e+002	2.391316e-001	2.614815e+002	2.425038e-002
66	2.445495e+002	2.391246e-001	2.630366e+002	2.420285e-002
67	2.524165e+002	2.382577e-001	2.629937e+002	2.420673e-002
68	2.598146e+002	2.388365e-001	2.631500e+002	2.425557e-002
69	2.625534e+002	2.385770e-001	2.639306e+002	2.428740e-002
70	2.489972e+002	2.392338e-001	2.629076e+002	2.426743e-002
71	2.528027e+002	2.394798e-001	2.629441e+002	2.428495e-002
72	2.661592e+002	2.389051e-001	2.633858e+002	2.436615e-002
73	2.501566e+002	2.396160e-001	2.626942e+002	2.432672e-002
74	2.520311e+002	2.389706e-001	2.628448e+002	2.432283e-002
75	2.565038e+002	2.391149e-001	2.627780e+002	2.434475e-002
76	2.572304e+002	2.393806e-001	2.629364e+002	2.436486e-002
77	2.565476e+002	2.393311e-001	2.633204e+002	2.435781e-002
78	2.487818e+002	2.393795e-001	2.632446e+002	2.431221e-002
79	2.372263e+002	2.395623e-001	2.625654e+002	2.422843e-002
80	2.574778e+002	2.383909e-001	2.628416e+002	2.425130e-002
81	2.505483e+002	2.386764e-001	2.620869e+002	2.423087e-002
82	2.555107e+002	2.382081e-001	2.621458e+002	2.423706e-002
83	2.471304e+002	2.392393e-001	2.630882e+002	2.420023e-002
84	2.486748e+002	2.382233e-001	2.616127e+002	2.418523e-002
85	2.519968e+002	2.383497e-001	2.623825e+002	2.417654e-002
86	2.518581e+002	2.380507e-001	2.622573e+002	2.414990e-002
87	2.537725e+002	2.381785e-001	2.627417e+002	2.417837e-002
88	2.517173e+002	2.384144e-001	2.615243e+002	2.416720e-002
89	2.492413e+002	2.383363e-001	2.631630e+002	2.415478e-002
90	2.502357e+002	2.379775e-001	2.618740e+002	2.414412e-002
91	2.459026e+002	2.384132e-001	2.624516e+002	2.412069e-002
92	2.479699e+002	2.379838e-001	2.626029e+002	2.410299e-002
93	2.627499e+002	2.374648e-001	2.629183e+002	2.416993e-002
94	2.537027e+002	2.380716e-001	2.628058e+002	2.416620e-002
95	2.526134e+002	2.380576e-001	2.634485e+002	2.415386e-002
96	2.430247e+002	2.382882e-001	2.625160e+002	2.411083e-002
97	2.528396e+002	2.376589e-001	2.627063e+002	2.413911e-002
98	2.484258e+002	2.379248e-001	2.627987e+002	2.411663e-002
99	2.545515e+002	2.376400e-001	2.640786e+002	2.413980e-002
100	2.581492e+002	2.378315e-001	2.622183e+002	2.419303e-002
101	2.585823e+002	2.382002e-001	2.626537e+002	2.420954e-002
102	2.569580e+002	2.385154e-001	2.619825e+002	2.422392e-002
103	2.505782e+002	2.385753e-001	2.624628e+002	2.419213e-002
104	2.507251e+002	2.382198e-001	2.619807e+002	2.418477e-002
105	2.493652e+002	2.380679e-001	2.639888e+002	2.416912e-002
106	2.418957e+002	2.383539e-001	2.632554e+002	2.411820e-002
107	2.518214e+002	2.375421e-001	2.628700e+002	2.412752e-002
108	2.467791e+002	2.379424e-001	2.634353e+002	2.409400e-002
109	2.566089e+002	2.375813e-001	2.628964e+002	2.412295e-002
110	2.537537e+002	2.376326e-001	2.630668e+002	2.411938e-002
111	2.469044e+002	2.381907e-001	2.627814e+002	2.409786e-002
112	2.525785e+002	2.375447e-001	2.636214e+002	2.411433e-002
113	2.536842e+002	2.382752e-001	2.631241e+002	2.412914e-002
114	2.514129e+002	2.377918e-001	2.622394e+002	2.413536e-002
115	2.590067e+002	2.383633e-001	2.632005e+002	2.416313e-002
116	2.485394e+002	2.386040e-001	2.622183e+002	2.413154e-002
117	2.570728e+002	2.383935e-001	2.625932e+002	2.416438e-002
118	2.591581e+002	2.385877e-001	2.626643e+002	2.420063e-002
119	2.504466e+002	2.385107e-001	2.631119e+002	2.417414e-002
120	2.495867e+002	2.376297e-001	2.635805e+002	2.415629e-002
121	2.491825e+002	2.377705e-001	2.622433e+002	2.413440e-002
122	2.555611e+002	2.377883e-001	2.634654e+002	2.416547e-002
123	2.564389e+002	2.379043e-001	2.620339e+002	2.417049e-002
124	2.512048e+002	2.381846e-001	2.640346e+002	2.415590e-002
125	2.569605e+002	2.381583e-001	2.621899e+002	2.417855e-002
126	2.508803e+002	2.386504e-001	2.622216e+002	2.415926e-002
127	2.480975e+002	2.377976e-001	2.640595e+002	2.413865e-002
128	2.474334e+002	2.378323e-001	2.624975e+002	2.413835e-002
129	2.445040e+002	2.378024e-001	2.635249e+002	2.412057e-002
130	2.543675e+002	2.377077e-001	2.633101e+002	2.413468e-002
131	2.483451e+002	2.380548e-001	2.629550e+002	2.410925e-002
132	2.505149e+002	2.371876e-001	2.625762e+002	2.409736e-002
133	2.469014e+002	2.376358e-001	2.635081e+002	2.405643e-002
134	2.512437e+002	2.369744e-001	2.629098e+002	2.406926e-002
135	2.565661e+002	2.372425e-001	2.623651e+002	2.410459e-002
136	2.609183e+002	2.376896e-001	2.620531e+002	2.415257e-002
137	2.583833e+002	2.381226e-001	2.619881e+002	2.418973e-002
138	2.560922e+002	2.381366e-001	2.624106e+002	2.419680e-002
139	2.600242e+002	2.387249e-001	2.613818e+002	2.424301e-002
140	2.493131e+002	2.381045e-001	2.618636e+002	2.420370e-002
141	2.507157e+002	2.382804e-001	2.641887e+002	2.418436e-002
142	2.510609e+002	2.384104e-001	2.644631e+002	2.418811e-002
143	2.504630e+002	2.385956e-001	2.633135e+002	2.419686e-002
144	2.469266e+002	2.381828e-001	2.622436e+002	2.416485e-002
145	2.614621e+002	2.379043e-001	2.637507e+002	2.419798e-002
146	2.526505e+002	2.381741e-001	2.619327e+002	2.418325e-002
147	2.562733e+002	2.380914e-001	2.633445e+002	2.420179e-002
148	2.560427e+002	2.379840e-001	2.625342e+002	2.420995e-002
149	2.493502e+002	2.387710e-001	2.635884e+002	2.420108e-002
150	2.505034e+002	2.382122e-001	2.620786e+002	2.418573e-002
151	2.456788e+002	2.386822e-001	2.633586e+002	2.417757e-002
152	2.463919e+002	2.380172e-001	2.643712e+002	2.413279e-002
153	2.588866e+002	2.373383e-001	2.628569e+002	2.415981e-002
154	2.528707e+002	2.378719e-001	2.633687e+002	2.413055e-002
155	2.432253e+002	2.377867e-001	2.632800e+002	2.408361e-002
156	2.456013e+002	2.375341e-001	2.622614e+002	2.405712e-002
157	2.497554e+002	2.374247e-001	2.626560e+002	2.405807e-002
158	2.513886e+002	2.368031e-001	2.629952e+002	2.404600e-002
159	2.558629e+002	2.370243e-001	2.632442e+002	2.406766e-002
160	2.462737e+002	2.368642e-001	2.635632e+002	2.402614e-002
161	2.448299e+002	2.373021e-001	2.640854e+002	2.400040e-002
162	2.375693e+002	2.370495e-001	2.629148e+002	2.392983e-002
163	2.516873e+002	2.364142e-001	2.630553e+002	2.395809e-002
164	2.468122e+002	2.364541e-001	2.634223e+002	2.393651e-002
165	2.516861e+002	2.360823e-001	2.627204e+002	2.393865e-002
166	2.547257e+002	2.359964e-001	2.641770e+002	2.397001e-002
167	2.639571e+002	2.363924e-001	2.624917e+002	2.402189e-002
168	2.518414e+002	2.369970e-001	2.634525e+002	2.401438e-002
169	2.522366e+002	2.371920e-001	2.635372e+002	2.401087e-002
170	2.526522e+002	2.372000e-001	2.638249e+002	2.402756e-002
171	2.461591e+002	2.371513e-001	2.628583e+002	2.399408e-002
172	2.659052e+002	2.367208e-001	2.633419e+002	2.408488e-002
173	2.521201e+002	2.374562e-001	2.620627e+002	2.407659e-002
174	2.571979e+002	2.373929e-001	2.634141e+002	2.412052e-002
175	2.546257e+002	2.378066e-001	2.631964e+002	2.414159e-002
176	2.500510e+002	2.378191e-001	2.645758e+002	2.414731e-002
177	2.472928e+002	2.380963e-001	2.632816e+002	2.411636e-002
178	2.513171e+002	2.374884e-001	2.622296e+002	2.412463e-002
179	2.484577e+002	2.376661e-001	2.624040e+002	2.410543e-002
180	2.448684e+002	2.379544e-001	2.643559e+002	2.407038e-002
181	2.577492e+002	2.374021e-001	2.631732e+002	2.411168e-002
182	2.398946e+002	2.381851e-001	2.626275e+002	2.404122e-002
183	2.416503e+002	2.376013e-001	2.635410e+002	2.400648e-002
184	2.384262e+002	2.370521e-001	2.627714e+002	2.392913e-002
185	2.446086e+002	2.365802e-001	2.628207e+002	2.389088e-002
186	2.477433e+002	2.361998e-001	2.637768e+002	2.388385e-002
187	2.466325e+002	2.362714e-001	2.636369e+002	2.387243e-002
188	2.539771e+002	2.355497e-001	2.637022e+002	2.389297e-002
189	2.487491e+002	2.359580e-001	2.627695e+002	2.388068e-002
190	2.552022e+002	2.358733e-001	2.639075e+002	2.391788e-002
191	2.523733e+002	2.362679e-001	2.627823e+002	2.394472e-002
192	2.438862e+002	2.362286e-001	2.632401e+002	2.390004e-002
193	2.639326e+002	2.362384e-001	2.640811e+002	2.399015e-002
194	2.491685e+002	2.368029e-001	2.625145e+002	2.395841e-002
195	2.449045e+002	2.364166e-001	2.642762e+002	2.392136e-002
196	2.496863e+002	2.363660e-001	2.635099e+002	2.391514e-002
197	2.480633e+002	2.361623e-001	2.630490e+002	2.391084e-002
198	2.532744e+002	2.365113e-001	2.639748e+002	2.393576e-002
199	2.491217e+002	2.363657e-001	2.625899e+002	2.391424e-002
200	2.514333e+002	2.362630e-001	2.626295e+002	2.392988e-002
201	2.532774e+002	2.364238e-001	2.642913e+002	2.393609e-002
202	2.514936e+002	2.362383e-001	2.632199e+002	2.393408e-002
203	2.596003e+002	2.365382e-001	2.649383e+002	2.396161e-002
204	2.519967e+002	2.365388e-001	2.644467e+002	2.395459e-002
205	2.553260e+002	2.363139e-001	2.627420e+002	2.398512e-002
206	2.440504e+002	2.370115e-001	2.629056e+002	2.394963e-002
207	2.593869e+002	2.368088e-001	2.635383e+002	2.400297e-002
208	2.466651e+002	2.371636e-001	2.629094e+002	2.399613e-002
209	2.450241e+002	2.371190e-001	2.625684e+002	2.397941e-002
210	2.539933e+002	2.366354e-001	2.619898e+002	2.401562e-002
211	2.613908e+002	2.367614e-001	2.630831e+002	2.405009e-002
212	2.575145e+002	2.369547e-001	2.634314e+002	2.407419e-002
213	2.515910e+002	2.376008e-001	2.634006e+002	2.405279e-002
214	2.475013e+002	2.375533e-001	2.635364e+002	2.403621e-002
215	2.551993e+002	2.370265e-001	2.630669e+002	2.405641e-002
216	2.552999e+002	2.373452e-001	2.625758e+002	2.406632e-002
217	2.455663e+002	2.372259e-001	2.636485e+002	2.400761e-002
218	2.456737e+002	2.368572e-001	2.635076e+002	2.397925e-002
219	2.423565e+002	2.368637e-001	2.643187e+002	2.393029e-002
220	2.483187e+002	2.362002e-001	2.634043e+002	2.391824e-002
221	2.588824e+002	2.362751e-001	2.629798e+002	2.394739e-002
222	2.466877e+002	2.366599e-001	2.634925e+002	2.393484e-002
223	2.467347e+002	2.363880e-001	2.628731e+002	2.390190e-002
224	2.514306e+002	2.361467e-001	2.637848e+002	2.390704e-002
225	2.557121e+002	2.366409e-001	2.627261e+002	2.394991e-002
226	2.512331e+002	2.360561e-001	2.637279e+002	2.394197e-002
227	2.546313e+002	2.361079e-001	2.635148e+002	2.394976e-002
228	2.523101e+002	2.363482e-001	2.627870e+002	2.396245e-002
229	2.552449e+002	2.367001e-001	2.640627e+002	2.399490e-002
230	2.488349e+002	2.367620e-001	2.638917e+002	2.396574e-002
231	2.492512e+002	2.369953e-001	2.639207e+002	2.396796e-002
232	2.498443e+002	2.369592e-001	2.634618e+002	2.396818e-002
233	2.563446e+002	2.362192e-001	2.638645e+002	2.399783e-002
234	2.485907e+002	2.367679e-001	2.645276e+002	2.397946e-002
235	2.544479e+002	2.362416e-001	2.632305e+002	2.398522e-002
236	2.530144e+002	2.368825e-001	2.630741e+002	2.400370e-002
237	2.458916e+002	2.369803e-001	2.632617e+002	2.397137e-002
238	2.506823e+002	2.363190e-001	2.644873e+002	2.396582e-002
239	2.627684e+002	2.365380e-001	2.629272e+002	2.402447e-002
240	2.546362e+002	2.365783e-001	2.629705e+002	2.403260e-002
241	2.425559e+002	2.372505e-001	2.640142e+002	2.398984e-002
242	2.594635e+002	2.366134e-001	2.644392e+002	2.404026e-002
243	2.439204e+002	2.369353e-001	2.642649e+002	2.398436e-002
244	2.534965e+002	2.362168e-001	2.635939e+002	2.398993e-002
245	2.602592e+002	2.366486e-001	2.631776e+002	2.404539e-002
246	2.498689e+002	2.367763e-001	2.640617e+002	2.404033e-002
247	2.518565e+002	2.370534e-001	2.645501e+002	2.404784e-002
248	2.520564e+002	2.373711e-001	2.641690e+002	2.405029e-002
249	2.498727e+002	2.372700e-001	2.636256e+002	2.404854e-002
250	2.540781e+002	2.370371e-001	2.653293e+002	2.407791e-002
251	2.374350e+002	2.377857e-001	2.629519e+002	2.398955e-002
252	2.455273e+002	2.366733e-001	2.640460e+002	2.396278e-002
253	2.472089e+002	2.363659e-001	2.626451e+002	2.395796e-002
254	2.511335e+002	2.357597e-001	2.636393e+002	2.394019e-002
255	2.525540e+002	2.362685e-001	2.633553e+002	2.393343e-002
256	2.533585e+002	2.364301e-001	2.628297e+002	2.394541e-002
257	2.461217e+002	2.364043e-001	2.647280e+002	2.389494e-002
258	2.562200e+002	2.363381e-001	2.636951e+002	2.393785e-002
259	2.495966e+002	2.364246e-001	2.625044e+002	2.392783e-002
260	2.514549e+002	2.366285e-001	2.636156e+002	2.393155e-002
261	2.573836e+002	2.360930e-001	2.640387e+002	2.397743e-002
262	2.568828e+002	2.368861e-001	2.639424e+002	2.401247e-002
263	2.410528e+002	2.369004e-001	2.627892e+002	2.396495e-002
264	2.525844e+002	2.367012e-001	2.630282e+002	2.397472e-002
265	2.519506e+002	2.365385e-001	2.622002e+002	2.396680e-002
266	2.561526e+002	2.365369e-001	2.634845e+002	2.400269e-002
267	2.463273e+002	2.372964e-001	2.640231e+002	2.397513e-002
268	2.339904e+002	2.368750e-001	2.627810e+002	2.387113e-002
269	2.555939e+002	2.357402e-001	2.629983e+002	2.390034e-002
270	2.545893e+002	2.358986e-001	2.628526e+002	2.390026e-002
271	2.495029e+002	2.363791e-001	2.630702e+002	2.389935e-002
272	2.592673e+002	2.362121e-001	2.635815e+002	2.395919e-002
273	2.562663e+002	2.365504e-001	2.635706e+002	2.397115e-002
274	2.506682e+002	2.372026e-001	2.642615e+002	2.398127e-002
275	2.521407e+002	2.368034e-001	2.632083e+002	2.396795e-002
276	2.510742e+002	2.363927e-001	2.637162e+002	2.395451e-002
277	2.579475e+002	2.363959e-001	2.631734e+002	2.399161e-002
278	2.573075e+002	2.369402e-001	2.630361e+002	2.402805e-002
279	2.543072e+002	2.365399e-001	2.643377e+002	2.402510e-002
280	2.524739e+002	2.371819e-001	2.631335e+002	2.401013e-002
281	2.524348e+002	2.369829e-001	2.645798e+002	2.402037e-002
282	2.591455e+002	2.369304e-001	2.626172e+002	2.406049e-002
283	2.471188e+002	2.373325e-001	2.637687e+002	2.401729e-002
284	2.586423e+002	2.370187e-001	2.630838e+002	2.405923e-002
285	2.465507e+002	2.374322e-001	2.628948e+002	2.402786e-002
286	2.488070e+002	2.370349e-001	2.631135e+002	2.401726e-002
287	2.567058e+002	2.363753e-001	2.633555e+002	2.403285e-002
288	2.535612e+002	2.370300e-001	2.641908e+002	2.405050e-002
289	2.518197e+002	2.367721e-001	2.639127e+002	2.404171e-002
290	2.650860e+002	2.366851e-001	2.634995e+002	2.410394e-002
291	2.576326e+002	2.372085e-001	2.621995e+002	2.409773e-002
292	2.539165e+002	2.375976e-001	2.632937e+002	2.408368e-002
293	2.448452e+002	2.370848e-001	2.641589e+002	2.403796e-002
294	2.493017e+002	2.374939e-001	2.630535e+002	2.402779e-002
295	2.575131e+002	2.370156e-001	2.643807e+002	2.404459e-002
296	2.564742e+002	2.366604e-001	2.645757e+002	2.406856e-002
297	2.468147e+002	2.375890e-001	2.641145e+002	2.403801e-002
298	2.470064e+002	2.370059e-001	2.630054e+002	2.401089e-002
299	2.471878e+002	2.366884e-001	2.642720e+002	2.397537e-002
300	2.522790e+002	2.368383e-001	2.642504e+002	2.398197e-002
301	2.522024e+002	2.363923e-001	2.637728e+002	2.396364e-002
302	2.542089e+002	2.366908e-001	2.632501e+002	2.400053e-002
303	2.554150e+002	2.366472e-001	2.637859e+002	2.400948e-002
304	2.574468e+002	2.365256e-001	2.644746e+002	2.404387e-002
305	2.641386e+002	2.369073e-001	2.641092e+002	2.408334e-002
306	2.564125e+002	2.377168e-001	2.641818e+002	2.410240e-002
307	2.542877e+002	2.376081e-001	2.640151e+002	2.410143e-002
308	2.498755e+002	2.372647e-001	2.639406e+002	2.408743e-002
309	2.447727e+002	2.372058e-001	2.630456e+002	2.404152e-002
310	2.559513e+002	2.366031e-001	2.630891e+002	2.407031e-002
311	2.550980e+002	2.364307e-001	2.637685e+002	2.405847e-002
312	2.485949e+002	2.372107e-001	2.646140e+002	2.402177e-002
313	2.609870e+002	2.372480e-001	2.637483e+002	2.406423e-002
314	2.476940e+002	2.373852e-001	2.640151e+002	2.403925e-002
315	2.553446e+002	2.369349e-001	2.639540e+002	2.407322e-002
316	2.563611e+002	2.369281e-001	2.640268e+002	2.409103e-002
317	2.532013e+002	2.376586e-001	2.643423e+002	2.407369e-002
318	2.510711e+002	2.375862e-001	2.644348e+002	2.407639e-002
319	2.534159e+002	2.368648e-001	2.641626e+002	2.407008e-002
320	2.530436e+002	2.376348e-001	2.627616e+002	2.407342e-002
321	2.442956e+002	2.372546e-001	2.650454e+002	2.402834e-002
322	2.497528e+002	2.370808e-001	2.642641e+002	2.401324e-002
323	2.499242e+002	2.371976e-001	2.640787e+002	2.401015e-002
324	2.480301e+002	2.372018e-001	2.638564e+002	2.398981e-002
325	2.539202e+002	2.366833e-001	2.632730e+002	2.399585e-002
326	2.556446e+002	2.361228e-001	2.633155e+002	2.401232e-002
327	2.574460e+002	2.362601e-001	2.628658e+002	2.404274e-002
328	2.497722e+002	2.373661e-001	2.640319e+002	2.402077e-002
329	2.514062e+002	2.365836e-001	2.641654e+002	2.401029e-002
330	2.549453e+002	2.367026e-001	2.626228e+002	2.401608e-002
331	2.505286e+002	2.368765e-001	2.633622e+002	2.399640e-002
332	2.588303e+002	2.366869e-001	2.638249e+002	2.403543e-002
333	2.591071e+002	2.369397e-001	2.639769e+002	2.405527e-002
334	2.557995e+002	2.371854e-001	2.635843e+002	2.406396e-002
335	2.468905e+002	2.377029e-001	2.633390e+002	2.402612e-002
336	2.441485e+002	2.368724e-001	2.618826e+002	2.399431e-002
337	2.605772e+002	2.366472e-001	2.633907e+002	2.403597e-002
338	2.578756e+002	2.365698e-001	2.633025e+002	2.405761e-002
339	2.551285e+002	2.374055e-001	2.648392e+002	2.405859e-002
340	2.530805e+002	2.373770e-001	2.644229e+002	2.407000e-002
341	2.472739e+002	2.369332e-001	2.639516e+002	2.402448e-002
342	2.520586e+002	2.375852e-001	2.631737e+002	2.403290e-002
343	2.532978e+002	2.367957e-001	2.639074e+002	2.404588e-002
344	2.544507e+002	2.369085e-001	2.627551e+002	2.403785e-002
345	2.488367e+002	2.374033e-001	2.628477e+002	2.402917e-002
346	2.574931e+002	2.369086e-001	2.636888e+002	2.405786e-002
347	2.507330e+002	2.370564e-001	2.635669e+002	2.402408e-002
348	2.558530e+002	2.371027e-001	2.632984e+002	2.403540e-002
349	2.492688e+002	2.369944e-001	2.631653e+002	2.401394e-002
350	2.611175e+002	2.362388e-001	2.637586e+002	2.404596e-002
351	2.521495e+002	2.369212e-001	2.651326e+002	2.403502e-002
352	2.670547e+002	2.362792e-001	2.637001e+002	2.409238e-002
353	2.565379e+002	2.370999e-001	2.634611e+002	2.408707e-002
354	2.610766e+002	2.375903e-001	2.645712e+002	2.413672e-002
355	2.550960e+002	2.374727e-001	2.646553e+002	2.412489e-002
356	2.544107e+002	2.376642e-001	2.636956e+002	2.412949e-002
357	2.532996e+002	2.377186e-001	2.638420e+002	2.410929e-002
358	2.541539e+002	2.375916e-001	2.636645e+002	2.410064e-002
359	2.533403e+002	2.372564e-001	2.646915e+002	2.410413e-002
360	2.510686e+002	2.372232e-001	2.636810e+002	2.410753e-002
361	2.589791e+002	2.377271e-001	2.645697e+002	2.412661e-002
362	2.503574e+002	2.375223e-001	2.636575e+002	2.409947e-002
363	2.482934e+002	2.374472e-001	2.648885e+002	2.407147e-002
364	2.568408e+002	2.368452e-001	2.636851e+002	2.408642e-002
365	2.511921e+002	2.377104e-001	2.641150e+002	2.407218e-002
366	2.593183e+002	2.371811e-001	2.631125e+002	2.411630e-002
367	2.558812e+002	2.375074e-001	2.642399e+002	2.412263e-002
368	2.519221e+002	2.378161e-001	2.642783e+002	2.411153e-002
369	2.590287e+002	2.380846e-001	2.649903e+002	2.413919e-002
370	2.539651e+002	2.385227e-001	2.644403e+002	2.414311e-002
371	2.501968e+002	2.380345e-001	2.643851e+002	2.412351e-002
372	2.590739e+002	2.373797e-001	2.640427e+002	2.413615e-002
373	2.452469e+002	2.377853e-001	2.652399e+002	2.406645e-002
374	2.601681e+002	2.370716e-001	2.636093e+002	2.411250e-002
375	2.565444e+002	2.378588e-001	2.651099e+002	2.413276e-002
376	2.518078e+002	2.373760e-001	2.633374e+002	2.410570e-002
377	2.485791e+002	2.375785e-001	2.649101e+002	2.407688e-002
378	2.592594e+002	2.367688e-001	2.627388e+002	2.410307e-002
379	2.551768e+002	2.375538e-001	2.638241e+002	2.409948e-002
380	2.514940e+002	2.377355e-001	2.637323e+002	2.409378e-002
381	2.496361e+002	2.375328e-001	2.631812e+002	2.406425e-002
382	2.518393e+002	2.373342e-001	2.652725e+002	2.406319e-002
383	2.502282e+002	2.373364e-001	2.645755e+002	2.404479e-002
384	2.524670e+002	2.370521e-001	2.632887e+002	2.403247e-002
385	2.383713e+002	2.372815e-001	2.631356e+002	2.396339e-002
386	2.534571e+002	2.365423e-001	2.649407e+002	2.398743e-002
387	2.473385e+002	2.366003e-001	2.638248e+002	2.394756e-002
388	2.595467e+002	2.358031e-001	2.640921e+002	2.396481e-002
389	2.577842e+002	2.365197e-001	2.634500e+002	2.400413e-002
390	2.487289e+002	2.367256e-001	2.640362e+002	2.397219e-002
391	2.493262e+002	2.365270e-001	2.637202e+002	2.396436e-002
392	2.459895e+002	2.365501e-001	2.634211e+002	2.392517e-002
393	2.516923e+002	2.360104e-001	2.636853e+002	2.392331e-002
394	2.559190e+002	2.358901e-001	2.647055e+002	2.394435e-002
395	2.414053e+002	2.366429e-001	2.637825e+002	2.388270e-002
396	2.501782e+002	2.359722e-001	2.640445e+002	2.388066e-002
397	2.522114e+002	2.354307e-001	2.646736e+002	2.387857e-002
398	2.566834e+002	2.357455e-001	2.631279e+002	2.389301e-002
399	2.535850e+002	2.364622e-001	2.646097e+002	2.390682e-002
400	2.439107e+002	2.367731e-001	2.652345e+002	2.388074e-002
401	2.541932e+002	2.355517e-001	2.642127e+002	2.388820e-002
