# Supplementary material for: Determinants of Beat-to-Beat Variability of Repolarization Duration in the Canine Ventricular Myocyte: A Computational Analysis
Source: PLoS Comput Biol. 2013 Aug 22;9(8):e1003202. doi: 10.1371/journal.pcbi.1003202 (PMC3749940; doi:10.1371/journal.pcbi.1003202)
Supplement: Software S1 — Implementation of stochastic model in C. (ZIP) [file pcbi.1003202.s003.zip › Source PLOS Comput Biol/Example/Cell_0000_Stoch_2000_ms.txt]

0.000000e+000	-8.743428e+001	1.006975e-001	0.000000e+000
5.049981e-001	-4.785829e+001	1.006976e-001	-4.809922e+000
1.004998e+000	-2.429730e+001	1.006964e-001	-1.531078e+002
1.504998e+000	4.646715e+001	1.007019e-001	-1.419845e+001
2.006246e+000	4.686401e+001	1.007104e-001	-1.976155e-001
2.506247e+000	4.382375e+001	1.007182e-001	-1.111598e-001
3.006247e+000	3.850996e+001	1.007281e-001	-1.277525e-001
3.506247e+000	3.193743e+001	1.007390e-001	-1.483187e-001
4.006247e+000	2.515797e+001	1.007525e-001	-1.695635e-001
4.506247e+000	1.895392e+001	1.007678e-001	-1.890269e-001
5.006247e+000	1.283979e+001	1.007905e-001	-1.992221e-001
5.506247e+000	6.495062e+000	1.011272e-001	-2.280614e-001
6.006247e+000	1.498630e+000	1.024774e-001	-2.367860e-001
6.506247e+000	-2.315272e+000	1.050744e-001	-2.411211e-001
7.006247e+000	-5.197020e+000	1.090440e-001	-2.496570e-001
7.506247e+000	-7.332397e+000	1.143937e-001	-2.443464e-001
8.006249e+000	-8.830289e+000	1.208962e-001	-2.446439e-001
8.506264e+000	-9.714535e+000	1.281139e-001	-2.510955e-001
9.006477e+000	-1.020535e+001	1.356144e-001	-2.484819e-001
9.507317e+000	-1.041310e+001	1.430796e-001	-2.450457e-001
1.001355e+001	-1.040024e+001	1.504017e-001	-2.450170e-001
1.051365e+001	-1.028568e+001	1.573259e-001	-2.727863e-001
1.101712e+001	-1.011039e+001	1.639585e-001	-2.202044e-001
1.151799e+001	-9.913663e+000	1.702252e-001	-2.357012e-001
1.201995e+001	-9.655906e+000	1.761845e-001	-2.549382e-001
1.252183e+001	-9.394440e+000	1.818424e-001	-2.422757e-001
1.302249e+001	-9.058602e+000	1.872114e-001	-2.492736e-001
1.352301e+001	-8.706610e+000	1.923281e-001	-2.443408e-001
1.402343e+001	-8.335068e+000	1.972027e-001	-2.472349e-001
1.452377e+001	-7.947707e+000	2.018582e-001	-2.422352e-001
1.502410e+001	-7.553265e+000	2.063134e-001	-2.294727e-001
1.552440e+001	-7.150940e+000	2.105724e-001	-2.322829e-001
1.602467e+001	-6.735644e+000	2.146532e-001	-2.465788e-001
1.652495e+001	-6.329423e+000	2.185689e-001	-2.415797e-001
1.702524e+001	-5.920745e+000	2.223242e-001	-2.442439e-001
1.752543e+001	-5.470729e+000	2.259327e-001	-2.467513e-001
1.802565e+001	-5.039973e+000	2.294018e-001	-2.454982e-001
1.852590e+001	-4.620004e+000	2.327384e-001	-2.442761e-001
1.902617e+001	-4.206748e+000	2.359456e-001	-2.318552e-001
1.952649e+001	-3.811899e+000	2.390366e-001	-2.382048e-001
2.002678e+001	-3.406567e+000	2.420129e-001	-2.370438e-001
2.052707e+001	-2.999696e+000	2.448825e-001	-2.211353e-001
2.102738e+001	-2.602728e+000	2.476492e-001	-2.384083e-001
2.152774e+001	-2.218314e+000	2.503130e-001	-2.299886e-001
2.202805e+001	-1.818644e+000	2.528859e-001	-2.324947e-001
2.252837e+001	-1.422507e+000	2.553606e-001	-2.277453e-001
2.302865e+001	-1.013989e+000	2.577516e-001	-2.301897e-001
2.352894e+001	-6.096780e-001	2.600634e-001	-2.290320e-001
2.402920e+001	-1.936418e-001	2.622925e-001	-2.385222e-001
2.452942e+001	2.420540e-001	2.644435e-001	-2.265945e-001
2.502967e+001	6.606319e-001	2.665200e-001	-2.289152e-001
2.552995e+001	1.070164e+000	2.685258e-001	-2.242225e-001
2.603020e+001	1.492012e+000	2.704645e-001	-2.299830e-001
2.653047e+001	1.903670e+000	2.723366e-001	-2.287662e-001
2.703081e+001	2.292920e+000	2.741414e-001	-2.310657e-001
2.753114e+001	2.683234e+000	2.758901e-001	-2.298945e-001
2.803155e+001	3.055148e+000	2.775798e-001	-2.185345e-001
2.853196e+001	3.427944e+000	2.792084e-001	-2.140704e-001
2.903239e+001	3.794369e+000	2.807788e-001	-2.231814e-001
2.953279e+001	4.168930e+000	2.822986e-001	-2.187104e-001
3.003325e+001	4.530434e+000	2.837634e-001	-2.210076e-001
3.053372e+001	4.888862e+000	2.851801e-001	-2.166158e-001
3.103431e+001	5.228818e+000	2.865450e-001	-2.189444e-001
3.153494e+001	5.562892e+000	2.878649e-001	-2.047475e-001
3.203578e+001	5.874352e+000	2.891382e-001	-2.038831e-001
3.253667e+001	6.181189e+000	2.903637e-001	-2.063056e-001
3.303772e+001	6.477278e+000	2.915423e-001	-2.152561e-001
3.353888e+001	6.766069e+000	2.926805e-001	-2.111547e-001
3.404030e+001	7.039195e+000	2.937744e-001	-2.103601e-001
3.454163e+001	7.317980e+000	2.948302e-001	-2.095491e-001
3.504277e+001	7.607018e+000	2.958439e-001	-2.054974e-001
3.554441e+001	7.871210e+000	2.968169e-001	-2.047401e-001
3.604616e+001	8.132013e+000	2.977576e-001	-2.008067e-001
3.654812e+001	8.384917e+000	2.986574e-001	-2.000933e-001
3.705021e+001	8.633931e+000	2.995214e-001	-1.993910e-001
3.755253e+001	8.877499e+000	3.003433e-001	-1.987046e-001
3.805489e+001	9.120138e+000	3.011379e-001	-1.980204e-001
3.855803e+001	9.346701e+000	3.018937e-001	-1.973820e-001
3.906192e+001	9.560134e+000	3.026183e-001	-2.030255e-001
3.956312e+001	9.748315e+000	3.033102e-001	-1.993634e-001
4.006523e+001	9.930758e+000	3.039688e-001	-1.988411e-001
4.056719e+001	1.011371e+001	3.045969e-001	-1.983174e-001
4.106752e+001	1.027552e+001	3.051927e-001	-1.916691e-001
4.156947e+001	1.041688e+001	3.057607e-001	-1.881923e-001
4.207076e+001	1.056086e+001	3.062972e-001	-2.001140e-001
4.257359e+001	1.068758e+001	3.068065e-001	-1.966732e-001
4.307517e+001	1.080897e+001	3.072890e-001	-1.932564e-001
4.357933e+001	1.092008e+001	3.077467e-001	-1.868187e-001
4.408412e+001	1.102699e+001	3.081792e-001	-1.926426e-001
4.458570e+001	1.113014e+001	3.085826e-001	-1.954052e-001
4.508749e+001	1.120910e+001	3.089641e-001	-1.921307e-001
4.558940e+001	1.129076e+001	3.093202e-001	-1.919001e-001
4.609340e+001	1.136623e+001	3.096528e-001	-1.947301e-001
4.659615e+001	1.143808e+001	3.099604e-001	-1.914834e-001
4.710220e+001	1.150446e+001	3.102503e-001	-1.912965e-001
4.760740e+001	1.156853e+001	3.105176e-001	-1.820163e-001
4.811760e+001	1.161608e+001	3.107688e-001	-1.849197e-001
4.864569e+001	1.164991e+001	3.110066e-001	-1.878633e-001
4.915578e+001	1.168537e+001	3.112172e-001	-1.907902e-001
4.968273e+001	1.171913e+001	3.114140e-001	-1.907026e-001
5.019234e+001	1.175741e+001	3.115875e-001	-1.875651e-001
5.071000e+001	1.178735e+001	3.117417e-001	-1.874805e-001
5.123162e+001	1.181524e+001	3.118785e-001	-1.874086e-001
5.174384e+001	1.183385e+001	3.119941e-001	-1.903768e-001
5.233035e+001	1.184762e+001	3.121117e-001	-1.903356e-001
5.293466e+001	1.185757e+001	3.122056e-001	-1.872926e-001
5.346678e+001	1.184713e+001	3.122719e-001	-1.842880e-001
5.397218e+001	1.183530e+001	3.123211e-001	-1.843201e-001
5.453000e+001	1.182054e+001	3.123524e-001	-1.843509e-001
5.507887e+001	1.180305e+001	3.123704e-001	-1.813823e-001
5.563772e+001	1.177819e+001	3.123679e-001	-1.814417e-001
5.618075e+001	1.175755e+001	3.123562e-001	-1.875492e-001
5.669111e+001	1.172734e+001	3.123247e-001	-1.876407e-001
5.721835e+001	1.170487e+001	3.122840e-001	-1.786117e-001
5.773560e+001	1.168080e+001	3.122335e-001	-1.786847e-001
5.828364e+001	1.165506e+001	3.121612e-001	-1.878399e-001
5.878680e+001	1.162278e+001	3.120867e-001	-1.879293e-001
5.929729e+001	1.159299e+001	3.119975e-001	-1.849802e-001
5.981095e+001	1.155811e+001	3.118967e-001	-1.881092e-001
6.032591e+001	1.151363e+001	3.117855e-001	-1.851966e-001
6.083231e+001	1.146913e+001	3.116647e-001	-1.853216e-001
6.134813e+001	1.142614e+001	3.115294e-001	-1.823983e-001
6.185624e+001	1.138130e+001	3.113886e-001	-1.855621e-001
6.236613e+001	1.133427e+001	3.112413e-001	-1.856908e-001
6.287161e+001	1.128790e+001	3.110840e-001	-1.827682e-001
6.337774e+001	1.123090e+001	3.109189e-001	-1.829229e-001
6.388404e+001	1.117292e+001	3.107441e-001	-1.800283e-001
6.438710e+001	1.112027e+001	3.105645e-001	-1.801673e-001
6.488999e+001	1.105375e+001	3.103764e-001	-1.864579e-001
6.539696e+001	1.099025e+001	3.101770e-001	-1.866302e-001
6.590476e+001	1.092996e+001	3.099735e-001	-1.806719e-001
6.640908e+001	1.086841e+001	3.097635e-001	-1.838995e-001
6.691052e+001	1.080962e+001	3.095484e-001	-1.871251e-001
6.741547e+001	1.074193e+001	3.093256e-001	-1.873091e-001
6.791849e+001	1.066993e+001	3.090929e-001	-1.844322e-001
6.842000e+001	1.061790e+001	3.088588e-001	-1.876480e-001
6.892177e+001	1.055349e+001	3.086185e-001	-1.847466e-001
6.942549e+001	1.048388e+001	3.083719e-001	-1.849335e-001
6.993319e+001	1.040730e+001	3.081144e-001	-1.820525e-001
7.043891e+001	1.033825e+001	3.078566e-001	-1.853245e-001
7.094333e+001	1.025826e+001	3.075922e-001	-1.762618e-001
7.144640e+001	1.018295e+001	3.073214e-001	-1.857419e-001
7.195228e+001	1.012109e+001	3.070439e-001	-1.828100e-001
7.245808e+001	1.004858e+001	3.067652e-001	-1.892058e-001
7.296216e+001	9.968639e+000	3.064802e-001	-1.832125e-001
7.346537e+001	9.894995e+000	3.061906e-001	-1.834071e-001
7.397274e+001	9.823668e+000	3.058965e-001	-1.867073e-001
7.447771e+001	9.756814e+000	3.055987e-001	-1.806578e-001
7.497886e+001	9.677170e+000	3.052977e-001	-1.839842e-001
7.548252e+001	9.595974e+000	3.049940e-001	-1.841980e-001
7.598436e+001	9.503939e+000	3.046874e-001	-1.875659e-001
7.648626e+001	9.424513e+000	3.043762e-001	-1.909103e-001
7.699037e+001	9.346254e+000	3.040616e-001	-1.911237e-001
7.749110e+001	9.261861e+000	3.037444e-001	-1.882166e-001
7.799399e+001	9.187580e+000	3.034249e-001	-1.884173e-001
7.849640e+001	9.113507e+000	3.030998e-001	-1.917603e-001
7.900119e+001	9.026187e+000	3.027692e-001	-1.888518e-001
7.950417e+001	8.940619e+000	3.024345e-001	-1.922322e-001
8.000849e+001	8.853621e+000	3.020982e-001	-1.924702e-001
8.051112e+001	8.766390e+000	3.017591e-001	-1.832312e-001
8.101516e+001	8.673049e+000	3.014160e-001	-1.897995e-001
8.151555e+001	8.587593e+000	3.010750e-001	-1.836959e-001
8.202038e+001	8.493688e+000	3.007254e-001	-1.902821e-001
8.252358e+001	8.397978e+000	3.003754e-001	-1.841880e-001
8.302773e+001	8.298926e+000	3.000225e-001	-1.812654e-001
8.353285e+001	8.205793e+000	2.996683e-001	-1.815024e-001
8.403670e+001	8.108761e+000	2.993124e-001	-1.913170e-001
8.454134e+001	8.012538e+000	2.989530e-001	-1.883824e-001
8.504226e+001	7.923080e+000	2.985962e-001	-1.886188e-001
8.554733e+001	7.836507e+000	2.982318e-001	-1.888475e-001
8.605184e+001	7.739269e+000	2.978654e-001	-1.858986e-001
8.655725e+001	7.641306e+000	2.974981e-001	-1.893632e-001
8.706267e+001	7.554509e+000	2.971299e-001	-1.863799e-001
8.756660e+001	7.460219e+000	2.967602e-001	-1.930606e-001
8.806768e+001	7.372942e+000	2.963910e-001	-1.836293e-001
8.857293e+001	7.277522e+000	2.960187e-001	-1.870992e-001
8.907615e+001	7.182372e+000	2.956439e-001	-1.873462e-001
8.958130e+001	7.090686e+000	2.952681e-001	-1.908193e-001
9.008590e+001	7.015464e+000	2.948905e-001	-1.910171e-001
9.058790e+001	6.908674e+000	2.945156e-001	-1.912985e-001
9.109125e+001	6.805572e+000	2.941361e-001	-1.818315e-001
9.159264e+001	6.709672e+000	2.937578e-001	-1.885735e-001
9.209402e+001	6.616735e+000	2.933787e-001	-1.953263e-001
9.259537e+001	6.523000e+000	2.929966e-001	-1.955792e-001
9.309554e+001	6.426083e+000	2.926175e-001	-1.958385e-001
9.359879e+001	6.337538e+000	2.922350e-001	-1.928099e-001
9.409998e+001	6.248040e+000	2.918495e-001	-1.930461e-001
9.460348e+001	6.156117e+000	2.914642e-001	-1.932877e-001
9.510349e+001	6.066468e+000	2.910790e-001	-1.968054e-001
9.560502e+001	5.971837e+000	2.906935e-001	-1.937747e-001
9.610952e+001	5.872178e+000	2.903070e-001	-1.874614e-001
9.661374e+001	5.774240e+000	2.899145e-001	-1.877114e-001
9.711770e+001	5.673880e+000	2.895260e-001	-1.879673e-001
9.762313e+001	5.571564e+000	2.891319e-001	-1.915316e-001
9.812708e+001	5.473945e+000	2.887404e-001	-1.851711e-001
9.863154e+001	5.364400e+000	2.883496e-001	-1.920683e-001
9.913438e+001	5.269243e+000	2.879585e-001	-1.989478e-001
9.963836e+001	5.172586e+000	2.875635e-001	-1.992067e-001
1.001392e+002	5.072041e+000	2.871730e-001	-1.928291e-001
1.006435e+002	4.972993e+000	2.867836e-001	-1.964157e-001
1.011448e+002	4.879693e+000	2.863908e-001	-1.899954e-001
1.016450e+002	4.781377e+000	2.859998e-001	-2.002596e-001
1.021468e+002	4.684072e+000	2.856093e-001	-1.971786e-001
1.026512e+002	4.582876e+000	2.852130e-001	-1.941000e-001
1.031539e+002	4.490978e+000	2.848198e-001	-1.909873e-001
1.036555e+002	4.392752e+000	2.844288e-001	-1.912385e-001
1.041571e+002	4.292326e+000	2.840326e-001	-1.948548e-001
1.046598e+002	4.192861e+000	2.836404e-001	-1.951117e-001
1.051650e+002	4.082876e+000	2.832441e-001	-1.953983e-001
1.056690e+002	3.983423e+000	2.828503e-001	-1.922822e-001
1.061692e+002	3.879115e+000	2.824589e-001	-1.857931e-001
1.066700e+002	3.775735e+000	2.820640e-001	-1.961963e-001
1.071722e+002	3.681561e+000	2.816713e-001	-1.930532e-001
1.076771e+002	3.582478e+000	2.812712e-001	-2.000889e-001
1.081777e+002	3.478892e+000	2.808783e-001	-1.867793e-001
1.086791e+002	3.380431e+000	2.804855e-001	-1.904220e-001
1.091830e+002	3.281167e+000	2.800858e-001	-2.008845e-001
1.096844e+002	3.175048e+000	2.796940e-001	-1.943469e-001
1.101858e+002	3.082448e+000	2.793009e-001	-1.945830e-001
1.106878e+002	2.989888e+000	2.789092e-001	-2.016566e-001
1.111879e+002	2.891273e+000	2.785187e-001	-1.950710e-001
1.116884e+002	2.801721e+000	2.781285e-001	-1.953004e-001
1.121904e+002	2.692867e+000	2.777358e-001	-1.955772e-001
1.126936e+002	2.591550e+000	2.773437e-001	-1.924007e-001
1.131944e+002	2.485273e+000	2.769567e-001	-1.961070e-001
1.136952e+002	2.377643e+000	2.765654e-001	-2.032732e-001
1.141976e+002	2.273555e+000	2.761729e-001	-2.000989e-001
1.146978e+002	2.171885e+000	2.757814e-001	-1.934535e-001
1.152004e+002	2.068293e+000	2.753914e-001	-1.937129e-001
1.157033e+002	1.948835e+000	2.750002e-001	-2.009420e-001
1.162050e+002	1.833838e+000	2.746081e-001	-1.977704e-001
1.167105e+002	1.728290e+000	2.742136e-001	-2.015133e-001
1.172154e+002	1.616423e+000	2.738210e-001	-1.983257e-001
1.177183e+002	1.506332e+000	2.734315e-001	-1.986053e-001
1.182234e+002	1.403882e+000	2.730397e-001	-1.953782e-001
1.187252e+002	1.288716e+000	2.726518e-001	-1.851850e-001
1.192258e+002	1.175493e+000	2.722637e-001	-1.994497e-001
1.197267e+002	1.063468e+000	2.718789e-001	-1.997365e-001
1.202268e+002	9.540789e-001	2.714918e-001	-2.000155e-001
1.207284e+002	8.492535e-001	2.711047e-001	-1.967712e-001
1.212321e+002	7.398730e-001	2.707193e-001	-2.040821e-001
1.217338e+002	6.289837e-001	2.703350e-001	-2.008459e-001
1.222352e+002	5.187682e-001	2.699513e-001	-1.975995e-001
1.227355e+002	4.022538e-001	2.695673e-001	-1.908227e-001
1.232355e+002	2.912197e-001	2.691855e-001	-1.910925e-001
1.237390e+002	1.889676e-001	2.687998e-001	-1.984255e-001
1.242397e+002	8.294041e-002	2.684181e-001	-1.951434e-001
1.247431e+002	-2.805193e-002	2.680332e-001	-1.954167e-001
1.252447e+002	-1.419199e-001	2.676526e-001	-1.992556e-001
1.257488e+002	-2.537689e-001	2.672708e-001	-2.030990e-001
1.262529e+002	-3.731330e-001	2.668899e-001	-1.962668e-001
1.267537e+002	-4.820979e-001	2.665106e-001	-1.929622e-001
1.272586e+002	-5.929357e-001	2.661301e-001	-1.896514e-001
1.277594e+002	-7.016918e-001	2.657507e-001	-1.899097e-001
1.282618e+002	-7.998397e-001	2.653744e-001	-2.009058e-001
1.287619e+002	-9.125742e-001	2.649990e-001	-1.940031e-001
1.292670e+002	-1.025710e+000	2.646203e-001	-1.942769e-001
1.297708e+002	-1.135299e+000	2.642440e-001	-1.909380e-001
1.302757e+002	-1.260902e+000	2.638648e-001	-2.020616e-001
1.307786e+002	-1.380884e+000	2.634893e-001	-1.915222e-001
1.312801e+002	-1.485054e+000	2.631148e-001	-1.953870e-001
1.317838e+002	-1.602500e+000	2.627377e-001	-1.920473e-001
1.322865e+002	-1.729112e+000	2.623635e-001	-1.887189e-001
1.327905e+002	-1.848555e+000	2.619890e-001	-1.926322e-001
1.332947e+002	-1.974044e+000	2.616127e-001	-1.929292e-001
1.337992e+002	-2.091076e+000	2.612399e-001	-1.895621e-001
1.342995e+002	-2.206969e+000	2.608695e-001	-2.007830e-001
1.348036e+002	-2.333377e+000	2.604981e-001	-1.864701e-001
1.353078e+002	-2.450812e+000	2.601253e-001	-1.940612e-001
1.358125e+002	-2.575227e+000	2.597533e-001	-1.796878e-001
1.363126e+002	-2.708906e+000	2.593845e-001	-1.946733e-001
1.368175e+002	-2.842022e+000	2.590144e-001	-1.949896e-001
1.373197e+002	-2.957112e+000	2.586466e-001	-1.952637e-001
1.378210e+002	-3.088425e+000	2.582813e-001	-1.918836e-001
1.383239e+002	-3.217402e+000	2.579145e-001	-1.884885e-001
1.388267e+002	-3.345717e+000	2.575467e-001	-1.887812e-001
1.393291e+002	-3.464000e+000	2.571823e-001	-1.927590e-001
1.398312e+002	-3.584329e+000	2.568183e-001	-1.856137e-001
1.403353e+002	-3.703455e+000	2.564561e-001	-2.007506e-001
1.408393e+002	-3.821103e+000	2.560916e-001	-1.935907e-001
1.413433e+002	-3.940223e+000	2.557268e-001	-1.901394e-001
1.418462e+002	-4.059829e+000	2.553665e-001	-1.866798e-001
1.423482e+002	-4.179722e+000	2.550079e-001	-1.832083e-001
1.428503e+002	-4.299919e+000	2.546491e-001	-1.759835e-001
1.433524e+002	-4.419476e+000	2.542902e-001	-1.874848e-001
1.438575e+002	-4.544485e+000	2.539291e-001	-1.802536e-001
1.443621e+002	-4.670761e+000	2.535707e-001	-1.955685e-001
1.448626e+002	-4.793855e+000	2.532145e-001	-1.845555e-001
1.453675e+002	-4.918167e+000	2.528563e-001	-1.810569e-001
1.458680e+002	-5.041465e+000	2.525012e-001	-1.813213e-001
1.463725e+002	-5.164842e+000	2.521441e-001	-1.853705e-001
1.468734e+002	-5.287387e+000	2.517912e-001	-1.894268e-001
1.473780e+002	-5.412930e+000	2.514366e-001	-1.897080e-001
1.478811e+002	-5.543015e+000	2.510813e-001	-1.861996e-001
1.483833e+002	-5.673484e+000	2.507280e-001	-1.902906e-001
1.488836e+002	-5.797011e+000	2.503803e-001	-2.058142e-001
1.493854e+002	-5.926725e+000	2.500316e-001	-1.984933e-001
1.498869e+002	-6.057235e+000	2.496806e-001	-1.835050e-001
1.503878e+002	-6.188674e+000	2.493305e-001	-1.876160e-001
1.508890e+002	-6.311398e+000	2.489816e-001	-1.917196e-001
1.513898e+002	-6.427328e+000	2.486328e-001	-1.958193e-001
1.518901e+002	-6.560001e+000	2.482872e-001	-2.038135e-001
1.523940e+002	-6.698126e+000	2.479371e-001	-1.925856e-001
1.528976e+002	-6.835548e+000	2.475886e-001	-1.928935e-001
1.533994e+002	-6.979081e+000	2.472446e-001	-1.893500e-001
1.539024e+002	-7.108069e+000	2.468997e-001	-1.973736e-001
1.544058e+002	-7.227278e+000	2.465556e-001	-2.053971e-001
1.549100e+002	-7.354479e+000	2.462110e-001	-1.824121e-001
1.554135e+002	-7.490256e+000	2.458663e-001	-1.865855e-001
1.559149e+002	-7.621082e+000	2.455264e-001	-2.024378e-001
1.564180e+002	-7.748617e+000	2.451869e-001	-1.832412e-001
1.569210e+002	-7.876191e+000	2.448471e-001	-1.991272e-001
1.574215e+002	-8.007160e+000	2.445079e-001	-2.033371e-001
1.579261e+002	-8.145649e+000	2.441683e-001	-1.997429e-001
1.584300e+002	-8.283340e+000	2.438285e-001	-1.922126e-001
1.589334e+002	-8.422024e+000	2.434903e-001	-1.885878e-001
1.594377e+002	-8.550741e+000	2.431514e-001	-1.927990e-001
1.599388e+002	-8.680113e+000	2.428157e-001	-1.930827e-001
1.604402e+002	-8.803178e+000	2.424799e-001	-1.972988e-001
1.609454e+002	-8.935767e+000	2.421426e-001	-1.896917e-001
1.614489e+002	-9.074538e+000	2.418087e-001	-2.018636e-001
1.619538e+002	-9.209804e+000	2.414728e-001	-1.982087e-001
1.624551e+002	-9.337936e+000	2.411425e-001	-1.865861e-001
1.629568e+002	-9.468418e+000	2.408118e-001	-1.868602e-001
1.634579e+002	-9.599158e+000	2.404805e-001	-1.950992e-001
1.639602e+002	-9.728718e+000	2.401529e-001	-1.913951e-001
1.644650e+002	-9.863428e+000	2.398233e-001	-1.836986e-001
1.649684e+002	-1.000034e+001	2.394936e-001	-1.959788e-001
1.654689e+002	-1.013142e+001	2.391686e-001	-2.042781e-001
1.659707e+002	-1.025299e+001	2.388415e-001	-2.085660e-001
1.664752e+002	-1.037759e+001	2.385120e-001	-1.927903e-001
1.669759e+002	-1.051047e+001	2.381880e-001	-1.850309e-001
1.674790e+002	-1.064856e+001	2.378605e-001	-1.933726e-001
1.679839e+002	-1.079768e+001	2.375333e-001	-1.654457e-001
1.684852e+002	-1.094023e+001	2.372085e-001	-1.980408e-001
1.689863e+002	-1.107183e+001	2.368872e-001	-2.023775e-001
1.694868e+002	-1.120539e+001	2.365659e-001	-1.864624e-001
1.699894e+002	-1.134496e+001	2.362461e-001	-1.826895e-001
1.704945e+002	-1.149271e+001	2.359238e-001	-1.992534e-001
1.709965e+002	-1.165044e+001	2.356044e-001	-1.955249e-001
1.714970e+002	-1.179586e+001	2.352865e-001	-1.876780e-001
1.720021e+002	-1.194365e+001	2.349653e-001	-1.879826e-001
1.725071e+002	-1.209259e+001	2.346463e-001	-1.964756e-001
1.730073e+002	-1.223716e+001	2.343306e-001	-1.885872e-001
1.735081e+002	-1.238159e+001	2.340139e-001	-1.929906e-001
1.740115e+002	-1.251832e+001	2.336947e-001	-2.097280e-001
1.745146e+002	-1.265838e+001	2.333784e-001	-1.976923e-001
1.750185e+002	-1.279471e+001	2.330641e-001	-1.897347e-001
1.755199e+002	-1.293403e+001	2.327508e-001	-2.024149e-001
1.760206e+002	-1.306504e+001	2.324361e-001	-1.861556e-001
1.765249e+002	-1.319877e+001	2.321224e-001	-2.071390e-001
1.770301e+002	-1.333461e+001	2.318085e-001	-1.991446e-001
1.775341e+002	-1.347180e+001	2.314940e-001	-1.994405e-001
1.780385e+002	-1.360625e+001	2.311832e-001	-1.914065e-001
1.785398e+002	-1.374763e+001	2.308757e-001	-2.000333e-001
1.790451e+002	-1.388351e+001	2.305662e-001	-2.128447e-001
1.795457e+002	-1.401673e+001	2.302579e-001	-2.089700e-001
1.800480e+002	-1.414639e+001	2.299497e-001	-1.967042e-001
1.805530e+002	-1.429354e+001	2.296412e-001	-1.760551e-001
1.810551e+002	-1.442312e+001	2.293376e-001	-2.056816e-001
1.815588e+002	-1.456027e+001	2.290307e-001	-1.933718e-001
1.820608e+002	-1.470214e+001	2.287260e-001	-1.810334e-001
1.825642e+002	-1.485489e+001	2.284220e-001	-1.897608e-001
1.830675e+002	-1.500852e+001	2.281172e-001	-1.773989e-001
1.835701e+002	-1.515068e+001	2.278146e-001	-1.818967e-001
1.840751e+002	-1.529727e+001	2.275082e-001	-2.076000e-001
1.845787e+002	-1.543606e+001	2.272066e-001	-1.951752e-001
1.850791e+002	-1.558021e+001	2.269064e-001	-1.869731e-001
1.855835e+002	-1.571630e+001	2.266042e-001	-1.744747e-001
1.860885e+002	-1.586389e+001	2.263022e-001	-1.747456e-001
1.865895e+002	-1.600788e+001	2.260032e-001	-1.963526e-001
1.870896e+002	-1.614218e+001	2.257054e-001	-1.880792e-001
1.875902e+002	-1.628658e+001	2.254086e-001	-1.883644e-001
1.880953e+002	-1.643487e+001	2.251107e-001	-1.800811e-001
1.885966e+002	-1.657738e+001	2.248130e-001	-1.846433e-001
1.890995e+002	-1.673178e+001	2.245171e-001	-1.935419e-001
1.896033e+002	-1.688297e+001	2.242194e-001	-1.680014e-001
1.901062e+002	-1.703716e+001	2.239222e-001	-1.984722e-001
1.906112e+002	-1.718582e+001	2.236271e-001	-1.987782e-001
1.911144e+002	-1.732519e+001	2.233321e-001	-2.033930e-001
1.916187e+002	-1.747526e+001	2.230383e-001	-1.777029e-001
1.921207e+002	-1.761591e+001	2.227450e-001	-2.040054e-001
1.926239e+002	-1.775527e+001	2.224530e-001	-1.999513e-001
1.931252e+002	-1.789702e+001	2.221626e-001	-1.958900e-001
1.936289e+002	-1.803434e+001	2.218712e-001	-1.961668e-001
1.941289e+002	-1.817979e+001	2.215827e-001	-1.746307e-001
1.946309e+002	-1.833624e+001	2.212916e-001	-1.792836e-001
1.951319e+002	-1.848136e+001	2.210014e-001	-1.795494e-001
1.956340e+002	-1.862018e+001	2.207138e-001	-1.622633e-001
1.961343e+002	-1.876556e+001	2.204270e-001	-1.888557e-001
1.966367e+002	-1.890545e+001	2.201414e-001	-1.847273e-001
1.971380e+002	-1.904867e+001	2.198566e-001	-1.894003e-001
1.976392e+002	-1.919109e+001	2.195734e-001	-1.896750e-001
1.981440e+002	-1.933938e+001	2.192880e-001	-1.987956e-001
1.986476e+002	-1.947835e+001	2.190020e-001	-1.902278e-001
1.991522e+002	-1.962713e+001	2.187172e-001	-1.816533e-001
1.996561e+002	-1.976472e+001	2.184353e-001	-1.685956e-001
2.001572e+002	-1.990865e+001	2.181544e-001	-1.954993e-001
2.006601e+002	-2.006298e+001	2.178743e-001	-1.602026e-001
2.011647e+002	-2.021234e+001	2.175933e-001	-1.559865e-001
2.016697e+002	-2.036111e+001	2.173130e-001	-1.963914e-001
2.021703e+002	-2.050722e+001	2.170346e-001	-1.698588e-001
2.026723e+002	-2.066557e+001	2.167558e-001	-2.014673e-001
2.031757e+002	-2.081673e+001	2.164769e-001	-1.748691e-001
2.036767e+002	-2.097799e+001	2.162004e-001	-1.976052e-001
2.041783e+002	-2.113671e+001	2.159256e-001	-1.709296e-001
2.046828e+002	-2.128690e+001	2.156490e-001	-1.846997e-001
2.051854e+002	-2.144222e+001	2.153730e-001	-1.759613e-001
2.056880e+002	-2.159741e+001	2.150970e-001	-1.762321e-001
2.061889e+002	-2.175878e+001	2.148225e-001	-1.855658e-001
2.066910e+002	-2.191615e+001	2.145525e-001	-1.722553e-001
2.071932e+002	-2.207356e+001	2.142805e-001	-1.816037e-001
2.076954e+002	-2.223183e+001	2.140083e-001	-1.773401e-001
2.081966e+002	-2.237664e+001	2.137366e-001	-1.866997e-001
2.087002e+002	-2.252908e+001	2.134623e-001	-1.824195e-001
2.092022e+002	-2.268653e+001	2.131927e-001	-1.781337e-001
2.097066e+002	-2.285807e+001	2.129227e-001	-1.692826e-001
2.102068e+002	-2.302266e+001	2.126546e-001	-1.420596e-001
2.107081e+002	-2.318226e+001	2.123871e-001	-1.789990e-001
2.112086e+002	-2.334710e+001	2.121221e-001	-1.563010e-001
2.117126e+002	-2.351883e+001	2.118547e-001	-1.934010e-001
2.122154e+002	-2.369681e+001	2.115879e-001	-1.798977e-001
2.127160e+002	-2.386009e+001	2.113209e-001	-1.386019e-001
2.132197e+002	-2.403324e+001	2.110561e-001	-1.619732e-001
2.137212e+002	-2.419330e+001	2.107916e-001	-1.575890e-001
2.142239e+002	-2.437231e+001	2.105276e-001	-1.392895e-001
2.147256e+002	-2.455753e+001	2.102653e-001	-1.441897e-001
2.152290e+002	-2.473230e+001	2.099996e-001	-1.770461e-001
2.157316e+002	-2.491264e+001	2.097357e-001	-1.540165e-001
2.162340e+002	-2.509352e+001	2.094737e-001	-1.449331e-001
2.167360e+002	-2.527725e+001	2.092128e-001	-1.592388e-001
2.172366e+002	-2.547257e+001	2.089530e-001	-1.407665e-001
2.177396e+002	-2.565008e+001	2.086913e-001	-1.692061e-001
2.182401e+002	-2.584577e+001	2.084324e-001	-1.695218e-001
2.187411e+002	-2.603556e+001	2.081749e-001	-1.698281e-001
2.192460e+002	-2.624038e+001	2.079163e-001	-1.417975e-001
2.197460e+002	-2.643865e+001	2.076593e-001	-1.562705e-001
2.202510e+002	-2.664021e+001	2.073987e-001	-1.850357e-001
2.207550e+002	-2.685725e+001	2.071416e-001	-1.426260e-001
2.212586e+002	-2.707576e+001	2.068846e-001	-1.667401e-001
2.217626e+002	-2.728961e+001	2.066264e-001	-1.575273e-001
2.222669e+002	-2.749912e+001	2.063704e-001	-1.817517e-001
2.227703e+002	-2.772191e+001	2.061154e-001	-1.389940e-001
2.232725e+002	-2.796905e+001	2.058612e-001	-1.345106e-001
2.237752e+002	-2.820227e+001	2.056064e-001	-1.540607e-001
2.242782e+002	-2.843047e+001	2.053525e-001	-1.543878e-001
2.247805e+002	-2.867882e+001	2.050982e-001	-1.112216e-001
2.252823e+002	-2.893645e+001	2.048473e-001	-1.502649e-001
2.257841e+002	-2.919565e+001	2.045958e-001	-1.603424e-001
2.262859e+002	-2.945318e+001	2.043448e-001	-1.704639e-001
2.267882e+002	-2.969808e+001	2.040939e-001	-1.610844e-001
2.272895e+002	-2.997928e+001	2.038451e-001	-1.076659e-001
2.277905e+002	-3.028112e+001	2.035961e-001	-1.226858e-001
2.282917e+002	-3.056796e+001	2.033469e-001	-1.279269e-001
2.287930e+002	-3.084813e+001	2.030969e-001	-1.085217e-001
2.292941e+002	-3.114158e+001	2.028474e-001	-1.384868e-001
2.297953e+002	-3.143252e+001	2.025985e-001	-9.917909e-002
2.302963e+002	-3.173229e+001	2.023511e-001	-9.944733e-002
2.307970e+002	-3.205429e+001	2.021041e-001	-1.246696e-001
2.312976e+002	-3.238515e+001	2.018585e-001	-9.502991e-002
2.317984e+002	-3.271035e+001	2.016148e-001	-1.203875e-001
2.322991e+002	-3.303668e+001	2.013689e-001	-8.552253e-002
2.327996e+002	-3.338333e+001	2.011225e-001	-1.059713e-001
2.333002e+002	-3.372548e+001	2.008772e-001	-8.098503e-002
2.338007e+002	-3.407811e+001	2.006321e-001	-1.117016e-001
2.343012e+002	-3.443258e+001	2.003858e-001	-8.149111e-002
2.348016e+002	-3.480923e+001	2.001419e-001	-6.643073e-002
2.353020e+002	-3.518389e+001	1.998999e-001	-7.177539e-002
2.358023e+002	-3.556820e+001	1.996565e-001	-7.201595e-002
2.363026e+002	-3.597314e+001	1.994129e-001	-5.162147e-002
2.368029e+002	-3.637725e+001	1.991697e-001	-8.806369e-002
2.373032e+002	-3.679232e+001	1.989270e-001	-6.238556e-002
2.378034e+002	-3.721507e+001	1.986856e-001	-5.217717e-002
2.383037e+002	-3.764457e+001	1.984429e-001	-5.760625e-002
2.388039e+002	-3.806655e+001	1.982006e-001	-6.832579e-002
2.393041e+002	-3.852275e+001	1.979590e-001	-5.276229e-002
2.398043e+002	-3.898395e+001	1.977201e-001	-4.767188e-002
2.403044e+002	-3.945803e+001	1.974810e-001	-5.849885e-002
2.408046e+002	-3.993485e+001	1.972412e-001	-6.407319e-002
2.413047e+002	-4.042451e+001	1.969997e-001	-4.289053e-002
2.418048e+002	-4.093535e+001	1.967607e-001	-4.307338e-002
2.423049e+002	-4.144932e+001	1.965235e-001	-3.785019e-002
2.428050e+002	-4.197186e+001	1.962853e-001	-4.887498e-002
2.433051e+002	-4.250586e+001	1.960463e-001	-5.999923e-002
2.438052e+002	-4.304877e+001	1.958079e-001	-2.739376e-002
2.443053e+002	-4.359536e+001	1.955696e-001	-2.201285e-002
2.448054e+002	-4.415482e+001	1.953331e-001	-1.658477e-002
2.453055e+002	-4.474110e+001	1.950944e-001	-3.888132e-002
2.458055e+002	-4.532662e+001	1.948556e-001	-2.790342e-002
2.463056e+002	-4.594316e+001	1.946177e-001	-5.608256e-003
2.468056e+002	-4.656839e+001	1.943803e-001	-3.381739e-002
2.473057e+002	-4.720983e+001	1.941440e-001	0.000000e+000
2.478057e+002	-4.786198e+001	1.939080e-001	-1.138822e-002
2.483057e+002	-4.853084e+001	1.936718e-001	-1.717208e-002
2.488058e+002	-4.919816e+001	1.934350e-001	0.000000e+000
2.493058e+002	-4.989117e+001	1.931979e-001	-2.313964e-002
2.498059e+002	-5.059706e+001	1.929628e-001	-1.744945e-002
2.503059e+002	-5.131736e+001	1.927275e-001	-1.169745e-002
2.508059e+002	-5.206270e+001	1.924904e-001	-5.882080e-003
2.513059e+002	-5.284661e+001	1.922540e-001	-1.775138e-002
2.518059e+002	-5.365140e+001	1.920191e-001	0.000000e+000
2.523060e+002	-5.446064e+001	1.917826e-001	0.000000e+000
2.528060e+002	-5.527992e+001	1.915468e-001	-6.025991e-003
2.533060e+002	-5.613639e+001	1.913106e-001	0.000000e+000
2.538060e+002	-5.702294e+001	1.910753e-001	0.000000e+000
2.543060e+002	-5.790729e+001	1.908422e-001	0.000000e+000
2.548060e+002	-5.883675e+001	1.906100e-001	0.000000e+000
2.553060e+002	-5.976016e+001	1.903769e-001	0.000000e+000
2.558060e+002	-6.072941e+001	1.901447e-001	0.000000e+000
2.563061e+002	-6.171832e+001	1.899117e-001	0.000000e+000
2.568061e+002	-6.271885e+001	1.896790e-001	0.000000e+000
2.573061e+002	-6.373472e+001	1.894461e-001	0.000000e+000
2.578061e+002	-6.476255e+001	1.892138e-001	0.000000e+000
2.583061e+002	-6.582072e+001	1.889813e-001	0.000000e+000
2.588061e+002	-6.689108e+001	1.887488e-001	0.000000e+000
2.593061e+002	-6.798634e+001	1.885149e-001	0.000000e+000
2.598061e+002	-6.907716e+001	1.882835e-001	0.000000e+000
2.603061e+002	-7.016377e+001	1.880510e-001	0.000000e+000
2.608061e+002	-7.123990e+001	1.878198e-001	0.000000e+000
2.613061e+002	-7.231386e+001	1.875878e-001	0.000000e+000
2.618061e+002	-7.338368e+001	1.873558e-001	0.000000e+000
2.623061e+002	-7.443059e+001	1.871254e-001	0.000000e+000
2.628061e+002	-7.545052e+001	1.868941e-001	0.000000e+000
2.633061e+002	-7.643671e+001	1.866604e-001	0.000000e+000
2.638062e+002	-7.738352e+001	1.864298e-001	0.000000e+000
2.643062e+002	-7.828547e+001	1.861988e-001	0.000000e+000
2.648062e+002	-7.913361e+001	1.859681e-001	0.000000e+000
2.653062e+002	-7.992523e+001	1.857373e-001	-7.128978e-003
2.658062e+002	-8.065929e+001	1.855050e-001	0.000000e+000
2.663063e+002	-8.134122e+001	1.852747e-001	0.000000e+000
2.668063e+002	-8.196854e+001	1.850437e-001	0.000000e+000
2.673064e+002	-8.253977e+001	1.848156e-001	0.000000e+000
2.678065e+002	-8.305624e+001	1.845867e-001	0.000000e+000
2.683067e+002	-8.352258e+001	1.843578e-001	0.000000e+000
2.688069e+002	-8.394332e+001	1.841285e-001	0.000000e+000
2.693073e+002	-8.431992e+001	1.839010e-001	0.000000e+000
2.698079e+002	-8.465394e+001	1.836728e-001	-7.340769e-003
2.703089e+002	-8.495078e+001	1.834447e-001	0.000000e+000
2.708105e+002	-8.521433e+001	1.832167e-001	0.000000e+000
2.713133e+002	-8.544707e+001	1.829885e-001	0.000000e+000
2.718179e+002	-8.565169e+001	1.827609e-001	0.000000e+000
2.723206e+002	-8.582994e+001	1.825354e-001	0.000000e+000
2.728228e+002	-8.598682e+001	1.823097e-001	-7.400493e-003
2.733274e+002	-8.612388e+001	1.820834e-001	0.000000e+000
2.738306e+002	-8.624639e+001	1.818591e-001	0.000000e+000
2.743351e+002	-8.635062e+001	1.816327e-001	0.000000e+000
2.748382e+002	-8.644168e+001	1.814089e-001	0.000000e+000
2.753397e+002	-8.652033e+001	1.811847e-001	0.000000e+000
2.758444e+002	-8.658916e+001	1.809611e-001	0.000000e+000
2.763493e+002	-8.664845e+001	1.807388e-001	0.000000e+000
2.768507e+002	-8.669877e+001	1.805190e-001	0.000000e+000
2.773513e+002	-8.674478e+001	1.802973e-001	0.000000e+000
2.778757e+002	-8.678628e+001	1.800678e-001	0.000000e+000
2.783758e+002	-8.681911e+001	1.798498e-001	0.000000e+000
2.788855e+002	-8.684757e+001	1.796274e-001	0.000000e+000
2.794388e+002	-8.687673e+001	1.793871e-001	0.000000e+000
2.799393e+002	-8.690062e+001	1.791712e-001	0.000000e+000
2.804689e+002	-8.692106e+001	1.789422e-001	0.000000e+000
2.809903e+002	-8.693878e+001	1.787180e-001	0.000000e+000
2.815875e+002	-8.695594e+001	1.784617e-001	0.000000e+000
2.821178e+002	-8.696982e+001	1.782330e-001	0.000000e+000
2.826884e+002	-8.698226e+001	1.779893e-001	0.000000e+000
2.832946e+002	-8.699659e+001	1.777302e-001	0.000000e+000
2.839322e+002	-8.700594e+001	1.774582e-001	0.000000e+000
2.845986e+002	-8.701619e+001	1.771764e-001	0.000000e+000
2.851137e+002	-8.701974e+001	1.769584e-001	0.000000e+000
2.856408e+002	-8.702294e+001	1.767374e-001	0.000000e+000
2.861781e+002	-8.702877e+001	1.765141e-001	0.000000e+000
2.867242e+002	-8.702740e+001	1.762855e-001	0.000000e+000
2.872780e+002	-8.702578e+001	1.760568e-001	0.000000e+000
2.878380e+002	-8.702943e+001	1.758243e-001	0.000000e+000
2.884037e+002	-8.703155e+001	1.755910e-001	0.000000e+000
2.889742e+002	-8.703268e+001	1.753566e-001	0.000000e+000
2.895489e+002	-8.703401e+001	1.751190e-001	0.000000e+000
2.901272e+002	-8.703412e+001	1.748813e-001	0.000000e+000
2.907086e+002	-8.703611e+001	1.746448e-001	0.000000e+000
2.912926e+002	-8.703362e+001	1.744072e-001	0.000000e+000
2.918787e+002	-8.703154e+001	1.741691e-001	0.000000e+000
2.924668e+002	-8.702899e+001	1.739299e-001	0.000000e+000
2.930565e+002	-8.703106e+001	1.736918e-001	0.000000e+000
2.936476e+002	-8.703079e+001	1.734555e-001	0.000000e+000
2.942399e+002	-8.702755e+001	1.732188e-001	0.000000e+000
2.948333e+002	-8.702500e+001	1.729838e-001	0.000000e+000
2.954276e+002	-8.702516e+001	1.727473e-001	0.000000e+000
2.960227e+002	-8.702522e+001	1.725107e-001	0.000000e+000
2.966185e+002	-8.702517e+001	1.722744e-001	0.000000e+000
2.972149e+002	-8.702459e+001	1.720382e-001	0.000000e+000
2.978117e+002	-8.702885e+001	1.718041e-001	0.000000e+000
2.984090e+002	-8.702962e+001	1.715711e-001	0.000000e+000
2.990066e+002	-8.703014e+001	1.713376e-001	0.000000e+000
2.996045e+002	-8.703227e+001	1.711077e-001	0.000000e+000
3.002027e+002	-8.703330e+001	1.708760e-001	0.000000e+000
3.008012e+002	-8.703640e+001	1.706473e-001	0.000000e+000
3.013999e+002	-8.704046e+001	1.704169e-001	0.000000e+000
3.019989e+002	-8.704310e+001	1.701876e-001	0.000000e+000
3.025981e+002	-8.704655e+001	1.699597e-001	0.000000e+000
3.031938e+002	-8.704452e+001	1.697321e-001	0.000000e+000
3.037901e+002	-8.704454e+001	1.695055e-001	0.000000e+000
3.043869e+002	-8.704543e+001	1.692805e-001	0.000000e+000
3.049841e+002	-8.704741e+001	1.690538e-001	0.000000e+000
3.055815e+002	-8.704836e+001	1.688295e-001	0.000000e+000
3.061793e+002	-8.705179e+001	1.686053e-001	0.000000e+000
3.067774e+002	-8.705404e+001	1.683832e-001	0.000000e+000
3.073757e+002	-8.705370e+001	1.681604e-001	0.000000e+000
3.079735e+002	-8.705808e+001	1.679386e-001	0.000000e+000
3.085701e+002	-8.705831e+001	1.677183e-001	0.000000e+000
3.091672e+002	-8.705824e+001	1.674994e-001	0.000000e+000
3.097637e+002	-8.705905e+001	1.672798e-001	0.000000e+000
3.103608e+002	-8.706167e+001	1.670626e-001	0.000000e+000
3.109582e+002	-8.706296e+001	1.668456e-001	0.000000e+000
3.115553e+002	-8.706406e+001	1.666295e-001	0.000000e+000
3.121514e+002	-8.706412e+001	1.664125e-001	0.000000e+000
3.127481e+002	-8.706543e+001	1.662001e-001	-7.448696e-003
3.133453e+002	-8.706768e+001	1.659848e-001	0.000000e+000
3.139428e+002	-8.706869e+001	1.657702e-001	0.000000e+000
3.145407e+002	-8.706875e+001	1.655573e-001	0.000000e+000
3.151388e+002	-8.707213e+001	1.653450e-001	0.000000e+000
3.157373e+002	-8.707295e+001	1.651326e-001	0.000000e+000
3.163359e+002	-8.707326e+001	1.649208e-001	0.000000e+000
3.169348e+002	-8.707320e+001	1.647071e-001	0.000000e+000
3.175340e+002	-8.707478e+001	1.644963e-001	0.000000e+000
3.181335e+002	-8.707709e+001	1.642861e-001	0.000000e+000
3.187331e+002	-8.708061e+001	1.640770e-001	0.000000e+000
3.193325e+002	-8.708291e+001	1.638683e-001	0.000000e+000
3.199320e+002	-8.708128e+001	1.636596e-001	-1.489900e-002
3.205297e+002	-8.708403e+001	1.634536e-001	0.000000e+000
3.211277e+002	-8.708502e+001	1.632478e-001	0.000000e+000
3.217259e+002	-8.708559e+001	1.630423e-001	0.000000e+000
3.223244e+002	-8.708845e+001	1.628390e-001	0.000000e+000
3.229232e+002	-8.709160e+001	1.626368e-001	0.000000e+000
3.235222e+002	-8.709331e+001	1.624343e-001	0.000000e+000
3.241214e+002	-8.709551e+001	1.622331e-001	0.000000e+000
3.247210e+002	-8.709229e+001	1.620310e-001	0.000000e+000
3.253206e+002	-8.709793e+001	1.618300e-001	0.000000e+000
3.259047e+002	-8.709923e+001	1.616357e-001	0.000000e+000
3.264911e+002	-8.710018e+001	1.614389e-001	0.000000e+000
3.270793e+002	-8.710253e+001	1.612436e-001	0.000000e+000
3.276693e+002	-8.710377e+001	1.610493e-001	0.000000e+000
3.282605e+002	-8.710750e+001	1.608549e-001	0.000000e+000
3.288530e+002	-8.710971e+001	1.606610e-001	0.000000e+000
3.294466e+002	-8.710789e+001	1.604669e-001	0.000000e+000
3.300410e+002	-8.710864e+001	1.602738e-001	0.000000e+000
3.306362e+002	-8.710756e+001	1.600811e-001	0.000000e+000
3.312321e+002	-8.710988e+001	1.598894e-001	0.000000e+000
3.318286e+002	-8.710819e+001	1.596966e-001	0.000000e+000
3.324255e+002	-8.710994e+001	1.595058e-001	-7.450592e-003
3.330229e+002	-8.711239e+001	1.593158e-001	0.000000e+000
3.336207e+002	-8.711191e+001	1.591234e-001	0.000000e+000
3.342182e+002	-8.711653e+001	1.589326e-001	0.000000e+000
3.348157e+002	-8.712008e+001	1.587443e-001	0.000000e+000
3.354136e+002	-8.712197e+001	1.585549e-001	0.000000e+000
3.360117e+002	-8.712344e+001	1.583667e-001	0.000000e+000
3.366101e+002	-8.712396e+001	1.581790e-001	0.000000e+000
3.372087e+002	-8.712415e+001	1.579911e-001	0.000000e+000
3.378076e+002	-8.712427e+001	1.578041e-001	0.000000e+000
3.384067e+002	-8.712456e+001	1.576175e-001	0.000000e+000
3.390061e+002	-8.712426e+001	1.574319e-001	0.000000e+000
3.396058e+002	-8.712596e+001	1.572466e-001	0.000000e+000
3.402047e+002	-8.712700e+001	1.570621e-001	0.000000e+000
3.408032e+002	-8.712751e+001	1.568790e-001	0.000000e+000
3.414020e+002	-8.712698e+001	1.566957e-001	0.000000e+000
3.420010e+002	-8.712864e+001	1.565129e-001	0.000000e+000
3.426000e+002	-8.712788e+001	1.563305e-001	0.000000e+000
3.431986e+002	-8.712978e+001	1.561490e-001	0.000000e+000
3.437973e+002	-8.713222e+001	1.559687e-001	0.000000e+000
3.443953e+002	-8.713457e+001	1.557910e-001	0.000000e+000
3.449915e+002	-8.713747e+001	1.556114e-001	0.000000e+000
3.455883e+002	-8.713388e+001	1.554327e-001	0.000000e+000
3.461854e+002	-8.713735e+001	1.552546e-001	0.000000e+000
3.467830e+002	-8.713625e+001	1.550771e-001	0.000000e+000
3.473809e+002	-8.713670e+001	1.549014e-001	0.000000e+000
3.479791e+002	-8.713694e+001	1.547245e-001	0.000000e+000
3.485776e+002	-8.713713e+001	1.545479e-001	0.000000e+000
3.491755e+002	-8.713763e+001	1.543735e-001	0.000000e+000
3.497734e+002	-8.714037e+001	1.541982e-001	0.000000e+000
3.503715e+002	-8.714285e+001	1.540253e-001	0.000000e+000
3.509700e+002	-8.714318e+001	1.538516e-001	0.000000e+000
3.515687e+002	-8.714476e+001	1.536800e-001	0.000000e+000
3.521642e+002	-8.715148e+001	1.535087e-001	0.000000e+000
3.527539e+002	-8.715044e+001	1.533392e-001	0.000000e+000
3.533452e+002	-8.715214e+001	1.531710e-001	0.000000e+000
3.539376e+002	-8.715342e+001	1.530015e-001	0.000000e+000
3.545312e+002	-8.715580e+001	1.528334e-001	0.000000e+000
3.551256e+002	-8.715985e+001	1.526651e-001	0.000000e+000
3.557208e+002	-8.716326e+001	1.524979e-001	0.000000e+000
3.563166e+002	-8.716018e+001	1.523300e-001	0.000000e+000
3.569130e+002	-8.715863e+001	1.521630e-001	0.000000e+000
3.575099e+002	-8.716098e+001	1.519961e-001	0.000000e+000
3.581072e+002	-8.716084e+001	1.518295e-001	0.000000e+000
3.587049e+002	-8.716157e+001	1.516653e-001	0.000000e+000
3.593029e+002	-8.716433e+001	1.515001e-001	0.000000e+000
3.599011e+002	-8.716570e+001	1.513366e-001	0.000000e+000
3.604996e+002	-8.716568e+001	1.511714e-001	0.000000e+000
3.610984e+002	-8.716489e+001	1.510077e-001	0.000000e+000
3.616973e+002	-8.716541e+001	1.508442e-001	0.000000e+000
3.622965e+002	-8.716567e+001	1.506807e-001	0.000000e+000
3.628959e+002	-8.716599e+001	1.505175e-001	0.000000e+000
3.634957e+002	-8.716736e+001	1.503553e-001	0.000000e+000
3.640951e+002	-8.716668e+001	1.501949e-001	0.000000e+000
3.646948e+002	-8.716906e+001	1.500355e-001	0.000000e+000
3.652946e+002	-8.717082e+001	1.498749e-001	0.000000e+000
3.658944e+002	-8.717000e+001	1.497148e-001	0.000000e+000
3.664943e+002	-8.716839e+001	1.495556e-001	0.000000e+000
3.670942e+002	-8.716954e+001	1.493959e-001	0.000000e+000
3.676941e+002	-8.717059e+001	1.492388e-001	0.000000e+000
3.682937e+002	-8.717330e+001	1.490820e-001	0.000000e+000
3.688935e+002	-8.717480e+001	1.489251e-001	0.000000e+000
3.694934e+002	-8.717676e+001	1.487694e-001	0.000000e+000
3.700933e+002	-8.717900e+001	1.486151e-001	0.000000e+000
3.706931e+002	-8.718249e+001	1.484596e-001	0.000000e+000
3.712927e+002	-8.718507e+001	1.483065e-001	0.000000e+000
3.718923e+002	-8.718553e+001	1.481520e-001	0.000000e+000
3.724920e+002	-8.718488e+001	1.479967e-001	0.000000e+000
3.730918e+002	-8.718552e+001	1.478429e-001	0.000000e+000
3.736918e+002	-8.718290e+001	1.476891e-001	0.000000e+000
3.742916e+002	-8.718563e+001	1.475368e-001	0.000000e+000
3.748912e+002	-8.718520e+001	1.473859e-001	0.000000e+000
3.754907e+002	-8.718697e+001	1.472347e-001	0.000000e+000
3.760887e+002	-8.719165e+001	1.470847e-001	0.000000e+000
3.766861e+002	-8.719408e+001	1.469353e-001	0.000000e+000
3.772839e+002	-8.719632e+001	1.467876e-001	0.000000e+000
3.778820e+002	-8.719782e+001	1.466391e-001	0.000000e+000
3.784803e+002	-8.719817e+001	1.464899e-001	0.000000e+000
3.790790e+002	-8.719937e+001	1.463419e-001	0.000000e+000
3.796778e+002	-8.719909e+001	1.461927e-001	0.000000e+000
3.802769e+002	-8.719915e+001	1.460453e-001	0.000000e+000
3.808763e+002	-8.719840e+001	1.458980e-001	0.000000e+000
3.814759e+002	-8.720108e+001	1.457520e-001	0.000000e+000
3.820756e+002	-8.719897e+001	1.456060e-001	0.000000e+000
3.826754e+002	-8.720059e+001	1.454608e-001	0.000000e+000
3.832754e+002	-8.720067e+001	1.453174e-001	0.000000e+000
3.838753e+002	-8.720046e+001	1.451725e-001	-7.454553e-003
3.844753e+002	-8.719996e+001	1.450294e-001	0.000000e+000
3.850753e+002	-8.719843e+001	1.448849e-001	0.000000e+000
3.856752e+002	-8.719887e+001	1.447410e-001	0.000000e+000
3.862752e+002	-8.719935e+001	1.445976e-001	0.000000e+000
3.868752e+002	-8.719978e+001	1.444567e-001	0.000000e+000
3.874751e+002	-8.719975e+001	1.443146e-001	0.000000e+000
3.880751e+002	-8.720204e+001	1.441722e-001	0.000000e+000
3.886750e+002	-8.720426e+001	1.440314e-001	0.000000e+000
3.892750e+002	-8.720386e+001	1.438912e-001	0.000000e+000
3.898749e+002	-8.720639e+001	1.437526e-001	0.000000e+000
3.904748e+002	-8.720792e+001	1.436134e-001	0.000000e+000
3.910745e+002	-8.721038e+001	1.434754e-001	0.000000e+000
3.916737e+002	-8.721069e+001	1.433378e-001	0.000000e+000
3.922729e+002	-8.721080e+001	1.432002e-001	0.000000e+000
3.928725e+002	-8.721082e+001	1.430629e-001	0.000000e+000
3.934702e+002	-8.721256e+001	1.429258e-001	0.000000e+000
3.940674e+002	-8.721480e+001	1.427910e-001	0.000000e+000
3.946650e+002	-8.721503e+001	1.426555e-001	0.000000e+000
3.952630e+002	-8.721732e+001	1.425209e-001	0.000000e+000
3.958612e+002	-8.721758e+001	1.423855e-001	0.000000e+000
3.964597e+002	-8.721796e+001	1.422517e-001	0.000000e+000
3.970584e+002	-8.721723e+001	1.421178e-001	0.000000e+000
3.976574e+002	-8.721893e+001	1.419848e-001	0.000000e+000
3.982566e+002	-8.721793e+001	1.418524e-001	-7.455404e-003
3.988561e+002	-8.721816e+001	1.417195e-001	0.000000e+000
3.994559e+002	-8.721858e+001	1.415879e-001	0.000000e+000
4.000558e+002	-8.721937e+001	1.414552e-001	-7.455374e-003
4.006557e+002	-8.722095e+001	1.413240e-001	0.000000e+000
4.012557e+002	-8.722278e+001	1.411925e-001	0.000000e+000
4.018551e+002	-8.722518e+001	1.410622e-001	0.000000e+000
4.024545e+002	-8.722624e+001	1.409324e-001	0.000000e+000
4.030541e+002	-8.722505e+001	1.408025e-001	0.000000e+000
4.036539e+002	-8.722644e+001	1.406740e-001	0.000000e+000
4.042538e+002	-8.722858e+001	1.405454e-001	0.000000e+000
4.048537e+002	-8.723104e+001	1.404173e-001	0.000000e+000
4.054536e+002	-8.722946e+001	1.402888e-001	0.000000e+000
4.060535e+002	-8.722896e+001	1.401615e-001	0.000000e+000
4.066535e+002	-8.723184e+001	1.400334e-001	0.000000e+000
4.072533e+002	-8.723232e+001	1.399064e-001	0.000000e+000
4.078532e+002	-8.723418e+001	1.397807e-001	0.000000e+000
4.084524e+002	-8.723146e+001	1.396544e-001	0.000000e+000
4.090504e+002	-8.723222e+001	1.395290e-001	0.000000e+000
4.096486e+002	-8.723391e+001	1.394046e-001	0.000000e+000
4.102462e+002	-8.722954e+001	1.392799e-001	0.000000e+000
4.108425e+002	-8.723154e+001	1.391565e-001	0.000000e+000
4.114391e+002	-8.723475e+001	1.390341e-001	0.000000e+000
4.120362e+002	-8.723803e+001	1.389114e-001	0.000000e+000
4.126337e+002	-8.723909e+001	1.387901e-001	0.000000e+000
4.132315e+002	-8.724051e+001	1.386679e-001	0.000000e+000
4.138296e+002	-8.723945e+001	1.385469e-001	0.000000e+000
4.144280e+002	-8.723744e+001	1.384243e-001	0.000000e+000
4.150267e+002	-8.723686e+001	1.383026e-001	0.000000e+000
4.156255e+002	-8.723696e+001	1.381818e-001	0.000000e+000
4.162242e+002	-8.724047e+001	1.380624e-001	0.000000e+000
4.168228e+002	-8.724064e+001	1.379414e-001	0.000000e+000
4.174217e+002	-8.724230e+001	1.378199e-001	0.000000e+000
4.180208e+002	-8.724152e+001	1.377016e-001	0.000000e+000
4.186199e+002	-8.724344e+001	1.375824e-001	0.000000e+000
4.192193e+002	-8.724214e+001	1.374624e-001	0.000000e+000
4.198189e+002	-8.724403e+001	1.373439e-001	0.000000e+000
4.204186e+002	-8.724613e+001	1.372255e-001	0.000000e+000
4.210185e+002	-8.724499e+001	1.371070e-001	0.000000e+000
4.216183e+002	-8.724660e+001	1.369898e-001	0.000000e+000
4.222182e+002	-8.724836e+001	1.368724e-001	0.000000e+000
4.228180e+002	-8.724910e+001	1.367555e-001	0.000000e+000
4.234178e+002	-8.724883e+001	1.366391e-001	0.000000e+000
4.240177e+002	-8.724966e+001	1.365226e-001	0.000000e+000
4.246176e+002	-8.724816e+001	1.364082e-001	0.000000e+000
4.252168e+002	-8.725113e+001	1.362933e-001	0.000000e+000
4.258158e+002	-8.725351e+001	1.361784e-001	0.000000e+000
4.264152e+002	-8.725545e+001	1.360643e-001	0.000000e+000
4.270148e+002	-8.725418e+001	1.359504e-001	0.000000e+000
4.276144e+002	-8.725314e+001	1.358371e-001	0.000000e+000
4.282137e+002	-8.725287e+001	1.357244e-001	0.000000e+000
4.288134e+002	-8.725160e+001	1.356111e-001	0.000000e+000
4.294132e+002	-8.725209e+001	1.354993e-001	0.000000e+000
4.300132e+002	-8.725271e+001	1.353879e-001	0.000000e+000
4.306131e+002	-8.725563e+001	1.352766e-001	0.000000e+000
4.312130e+002	-8.725512e+001	1.351644e-001	0.000000e+000
4.318129e+002	-8.725839e+001	1.350539e-001	0.000000e+000
4.324127e+002	-8.726169e+001	1.349428e-001	0.000000e+000
4.330124e+002	-8.726452e+001	1.348331e-001	0.000000e+000
4.336119e+002	-8.726561e+001	1.347237e-001	0.000000e+000
4.342115e+002	-8.726445e+001	1.346144e-001	0.000000e+000
4.348113e+002	-8.726648e+001	1.345058e-001	0.000000e+000
4.354112e+002	-8.726759e+001	1.343966e-001	0.000000e+000
4.360112e+002	-8.726798e+001	1.342879e-001	0.000000e+000
4.366108e+002	-8.726756e+001	1.341806e-001	0.000000e+000
4.372099e+002	-8.726635e+001	1.340733e-001	0.000000e+000
4.378092e+002	-8.726790e+001	1.339662e-001	0.000000e+000
4.384088e+002	-8.726920e+001	1.338596e-001	0.000000e+000
4.390085e+002	-8.727189e+001	1.337530e-001	0.000000e+000
4.396083e+002	-8.727158e+001	1.336463e-001	0.000000e+000
4.402082e+002	-8.727180e+001	1.335400e-001	0.000000e+000
4.408082e+002	-8.727137e+001	1.334342e-001	0.000000e+000
4.414081e+002	-8.727236e+001	1.333295e-001	0.000000e+000
4.420081e+002	-8.727264e+001	1.332239e-001	0.000000e+000
4.426075e+002	-8.727311e+001	1.331188e-001	0.000000e+000
4.432068e+002	-8.727618e+001	1.330146e-001	0.000000e+000
4.438063e+002	-8.727495e+001	1.329108e-001	-7.457847e-003
4.444058e+002	-8.727337e+001	1.328078e-001	0.000000e+000
4.450053e+002	-8.727499e+001	1.327064e-001	0.000000e+000
4.456048e+002	-8.727635e+001	1.326056e-001	0.000000e+000
4.462044e+002	-8.727522e+001	1.325025e-001	0.000000e+000
4.468042e+002	-8.727625e+001	1.324008e-001	0.000000e+000
4.474042e+002	-8.727761e+001	1.322983e-001	0.000000e+000
4.480030e+002	-8.727035e+001	1.321980e-001	-7.457722e-003
4.486006e+002	-8.727212e+001	1.320980e-001	0.000000e+000
4.491982e+002	-8.727282e+001	1.319967e-001	0.000000e+000
4.497954e+002	-8.727237e+001	1.318964e-001	0.000000e+000
4.503931e+002	-8.727605e+001	1.317976e-001	0.000000e+000
4.509910e+002	-8.727926e+001	1.316986e-001	0.000000e+000
4.515892e+002	-8.728053e+001	1.316000e-001	0.000000e+000
4.521877e+002	-8.728290e+001	1.315026e-001	0.000000e+000
4.527863e+002	-8.728118e+001	1.314040e-001	0.000000e+000
4.533853e+002	-8.728118e+001	1.313063e-001	0.000000e+000
4.539844e+002	-8.728113e+001	1.312079e-001	0.000000e+000
4.545836e+002	-8.728450e+001	1.311110e-001	0.000000e+000
4.551830e+002	-8.728411e+001	1.310143e-001	0.000000e+000
4.557826e+002	-8.728475e+001	1.309159e-001	0.000000e+000
4.563824e+002	-8.728732e+001	1.308197e-001	0.000000e+000
4.569819e+002	-8.728794e+001	1.307237e-001	0.000000e+000
4.575816e+002	-8.728658e+001	1.306285e-001	0.000000e+000
4.581814e+002	-8.728639e+001	1.305326e-001	0.000000e+000
4.587813e+002	-8.728455e+001	1.304365e-001	0.000000e+000
4.593812e+002	-8.728818e+001	1.303409e-001	0.000000e+000
4.599811e+002	-8.729136e+001	1.302481e-001	0.000000e+000
4.605810e+002	-8.728942e+001	1.301532e-001	0.000000e+000
4.611797e+002	-8.728959e+001	1.300589e-001	0.000000e+000
4.617787e+002	-8.729011e+001	1.299647e-001	0.000000e+000
4.623780e+002	-8.729099e+001	1.298732e-001	0.000000e+000
4.629775e+002	-8.729411e+001	1.297805e-001	0.000000e+000
4.635772e+002	-8.729584e+001	1.296874e-001	0.000000e+000
4.641771e+002	-8.729688e+001	1.295939e-001	0.000000e+000
4.647767e+002	-8.729781e+001	1.295022e-001	0.000000e+000
4.653763e+002	-8.729659e+001	1.294084e-001	0.000000e+000
4.659762e+002	-8.729539e+001	1.293173e-001	0.000000e+000
4.665761e+002	-8.729484e+001	1.292255e-001	0.000000e+000
4.671760e+002	-8.729364e+001	1.291332e-001	0.000000e+000
4.677760e+002	-8.729262e+001	1.290426e-001	0.000000e+000
4.683752e+002	-8.729300e+001	1.289511e-001	0.000000e+000
4.689742e+002	-8.729540e+001	1.288608e-001	0.000000e+000
4.695733e+002	-8.729930e+001	1.287709e-001	0.000000e+000
4.701726e+002	-8.729739e+001	1.286814e-001	0.000000e+000
4.707722e+002	-8.729767e+001	1.285909e-001	0.000000e+000
4.713720e+002	-8.729838e+001	1.285011e-001	0.000000e+000
4.719719e+002	-8.729792e+001	1.284129e-001	0.000000e+000
4.725716e+002	-8.730082e+001	1.283244e-001	0.000000e+000
4.731709e+002	-8.730009e+001	1.282363e-001	0.000000e+000
4.737705e+002	-8.730110e+001	1.281487e-001	0.000000e+000
4.743699e+002	-8.730379e+001	1.280608e-001	0.000000e+000
4.749695e+002	-8.730244e+001	1.279724e-001	0.000000e+000
4.755693e+002	-8.730165e+001	1.278850e-001	0.000000e+000
4.761693e+002	-8.730274e+001	1.277980e-001	0.000000e+000
4.767692e+002	-8.730261e+001	1.277106e-001	0.000000e+000
4.773692e+002	-8.730283e+001	1.276239e-001	0.000000e+000
4.779683e+002	-8.730465e+001	1.275382e-001	0.000000e+000
4.785671e+002	-8.730412e+001	1.274526e-001	0.000000e+000
4.791650e+002	-8.730448e+001	1.273667e-001	0.000000e+000
4.797631e+002	-8.730438e+001	1.272823e-001	0.000000e+000
4.803615e+002	-8.730326e+001	1.271973e-001	0.000000e+000
4.809602e+002	-8.730294e+001	1.271138e-001	0.000000e+000
4.815590e+002	-8.730481e+001	1.270293e-001	0.000000e+000
4.821579e+002	-8.730675e+001	1.269448e-001	0.000000e+000
4.827571e+002	-8.730938e+001	1.268615e-001	0.000000e+000
4.833565e+002	-8.730839e+001	1.267790e-001	0.000000e+000
4.839563e+002	-8.730953e+001	1.266955e-001	0.000000e+000
4.845561e+002	-8.730749e+001	1.266117e-001	0.000000e+000
4.851560e+002	-8.730948e+001	1.265283e-001	0.000000e+000
4.857559e+002	-8.730829e+001	1.264450e-001	0.000000e+000
4.863510e+002	-8.731204e+001	1.263639e-001	0.000000e+000
4.869445e+002	-8.731288e+001	1.262820e-001	0.000000e+000
4.875390e+002	-8.731427e+001	1.262005e-001	0.000000e+000
4.881342e+002	-8.731455e+001	1.261189e-001	0.000000e+000
4.887301e+002	-8.731445e+001	1.260379e-001	0.000000e+000
4.893266e+002	-8.731533e+001	1.259566e-001	0.000000e+000
4.899235e+002	-8.731580e+001	1.258756e-001	0.000000e+000
4.905209e+002	-8.731526e+001	1.257953e-001	0.000000e+000
4.911187e+002	-8.731627e+001	1.257161e-001	0.000000e+000
4.917165e+002	-8.731482e+001	1.256365e-001	0.000000e+000
4.923144e+002	-8.731696e+001	1.255579e-001	0.000000e+000
4.929127e+002	-8.731446e+001	1.254789e-001	0.000000e+000
4.935112e+002	-8.731652e+001	1.254004e-001	0.000000e+000
4.941099e+002	-8.731566e+001	1.253206e-001	0.000000e+000
4.947088e+002	-8.731587e+001	1.252421e-001	0.000000e+000
4.953081e+002	-8.731666e+001	1.251635e-001	0.000000e+000
4.959073e+002	-8.731666e+001	1.250847e-001	0.000000e+000
4.965062e+002	-8.731690e+001	1.250076e-001	0.000000e+000
4.971055e+002	-8.731711e+001	1.249305e-001	-7.459697e-003
4.977046e+002	-8.731717e+001	1.248525e-001	0.000000e+000
4.983033e+002	-8.731651e+001	1.247752e-001	0.000000e+000
4.989023e+002	-8.731853e+001	1.246983e-001	0.000000e+000
4.995014e+002	-8.732146e+001	1.246237e-001	0.000000e+000
5.001008e+002	-8.732024e+001	1.245457e-001	0.000000e+000
5.006999e+002	-8.732084e+001	1.244694e-001	0.000000e+000
5.012992e+002	-8.732292e+001	1.243939e-001	0.000000e+000
5.018989e+002	-8.732068e+001	1.243184e-001	0.000000e+000
5.024985e+002	-8.731978e+001	1.242428e-001	-7.459871e-003
5.030971e+002	-8.731945e+001	1.241672e-001	0.000000e+000
5.036960e+002	-8.732021e+001	1.240919e-001	0.000000e+000
5.042951e+002	-8.731955e+001	1.240173e-001	0.000000e+000
5.048945e+002	-8.731862e+001	1.239421e-001	0.000000e+000
5.054941e+002	-8.732300e+001	1.238683e-001	0.000000e+000
5.060935e+002	-8.732395e+001	1.237922e-001	0.000000e+000
5.066932e+002	-8.732502e+001	1.237183e-001	0.000000e+000
5.072930e+002	-8.732633e+001	1.236431e-001	0.000000e+000
5.078930e+002	-8.732574e+001	1.235689e-001	0.000000e+000
5.084930e+002	-8.732679e+001	1.234964e-001	0.000000e+000
5.090930e+002	-8.732806e+001	1.234223e-001	0.000000e+000
5.096929e+002	-8.732831e+001	1.233493e-001	0.000000e+000
5.102929e+002	-8.732759e+001	1.232783e-001	0.000000e+000
5.108929e+002	-8.732820e+001	1.232071e-001	0.000000e+000
5.114925e+002	-8.732996e+001	1.231362e-001	0.000000e+000
5.120921e+002	-8.732727e+001	1.230650e-001	0.000000e+000
5.126919e+002	-8.732512e+001	1.229934e-001	0.000000e+000
5.132916e+002	-8.732657e+001	1.229213e-001	0.000000e+000
5.138914e+002	-8.732739e+001	1.228508e-001	0.000000e+000
5.144913e+002	-8.732586e+001	1.227804e-001	0.000000e+000
5.150913e+002	-8.732443e+001	1.227092e-001	0.000000e+000
5.156913e+002	-8.732391e+001	1.226383e-001	0.000000e+000
5.162912e+002	-8.732555e+001	1.225677e-001	0.000000e+000
5.168910e+002	-8.732767e+001	1.224970e-001	0.000000e+000
5.174909e+002	-8.733024e+001	1.224278e-001	0.000000e+000
5.180901e+002	-8.733166e+001	1.223591e-001	0.000000e+000
5.186895e+002	-8.733276e+001	1.222903e-001	0.000000e+000
5.192892e+002	-8.733139e+001	1.222211e-001	0.000000e+000
5.198890e+002	-8.733168e+001	1.221518e-001	0.000000e+000
5.204890e+002	-8.733124e+001	1.220828e-001	0.000000e+000
5.210887e+002	-8.733259e+001	1.220149e-001	0.000000e+000
5.216880e+002	-8.733181e+001	1.219469e-001	0.000000e+000
5.222876e+002	-8.733205e+001	1.218792e-001	0.000000e+000
5.228872e+002	-8.733525e+001	1.218117e-001	0.000000e+000
5.234868e+002	-8.733594e+001	1.217442e-001	0.000000e+000
5.240863e+002	-8.733395e+001	1.216767e-001	0.000000e+000
5.246858e+002	-8.733475e+001	1.216088e-001	0.000000e+000
5.252855e+002	-8.733619e+001	1.215419e-001	0.000000e+000
5.258854e+002	-8.733631e+001	1.214750e-001	0.000000e+000
5.264851e+002	-8.733489e+001	1.214085e-001	0.000000e+000
5.270844e+002	-8.733469e+001	1.213423e-001	0.000000e+000
5.276832e+002	-8.733843e+001	1.212762e-001	0.000000e+000
5.282819e+002	-8.733609e+001	1.212096e-001	0.000000e+000
5.288807e+002	-8.733754e+001	1.211429e-001	0.000000e+000
5.294799e+002	-8.733662e+001	1.210777e-001	0.000000e+000
5.300793e+002	-8.733753e+001	1.210121e-001	0.000000e+000
5.306789e+002	-8.733716e+001	1.209465e-001	0.000000e+000
5.312788e+002	-8.733827e+001	1.208819e-001	0.000000e+000
5.318788e+002	-8.733828e+001	1.208168e-001	0.000000e+000
5.324787e+002	-8.733873e+001	1.207522e-001	0.000000e+000
5.330787e+002	-8.734093e+001	1.206878e-001	0.000000e+000
5.336786e+002	-8.734166e+001	1.206252e-001	0.000000e+000
5.342786e+002	-8.734155e+001	1.205616e-001	0.000000e+000
5.348785e+002	-8.734140e+001	1.204979e-001	0.000000e+000
5.354784e+002	-8.734140e+001	1.204341e-001	0.000000e+000
5.360784e+002	-8.734259e+001	1.203711e-001	0.000000e+000
5.366783e+002	-8.734030e+001	1.203075e-001	0.000000e+000
5.372782e+002	-8.734116e+001	1.202442e-001	0.000000e+000
5.378782e+002	-8.734165e+001	1.201817e-001	0.000000e+000
5.384782e+002	-8.734213e+001	1.201183e-001	-7.460744e-003
5.390782e+002	-8.734202e+001	1.200564e-001	0.000000e+000
5.396779e+002	-8.734367e+001	1.199939e-001	0.000000e+000
5.402776e+002	-8.734437e+001	1.199321e-001	0.000000e+000
5.408774e+002	-8.734498e+001	1.198700e-001	0.000000e+000
5.414774e+002	-8.734548e+001	1.198086e-001	0.000000e+000
5.420772e+002	-8.734841e+001	1.197472e-001	0.000000e+000
5.426772e+002	-8.734696e+001	1.196868e-001	0.000000e+000
5.432772e+002	-8.734754e+001	1.196260e-001	0.000000e+000
5.438771e+002	-8.734523e+001	1.195654e-001	0.000000e+000
5.444770e+002	-8.734451e+001	1.195050e-001	0.000000e+000
5.450770e+002	-8.734572e+001	1.194446e-001	0.000000e+000
5.456769e+002	-8.734535e+001	1.193845e-001	0.000000e+000
5.462769e+002	-8.734815e+001	1.193243e-001	0.000000e+000
5.468767e+002	-8.734856e+001	1.192641e-001	0.000000e+000
5.474766e+002	-8.734896e+001	1.192061e-001	0.000000e+000
5.480766e+002	-8.734764e+001	1.191468e-001	0.000000e+000
5.486760e+002	-8.734961e+001	1.190885e-001	0.000000e+000
5.492757e+002	-8.735029e+001	1.190295e-001	0.000000e+000
5.498756e+002	-8.735216e+001	1.189703e-001	0.000000e+000
5.504754e+002	-8.735195e+001	1.189120e-001	0.000000e+000
5.510753e+002	-8.735403e+001	1.188533e-001	0.000000e+000
5.516705e+002	-8.735547e+001	1.187953e-001	0.000000e+000
5.522663e+002	-8.735518e+001	1.187375e-001	0.000000e+000
5.528627e+002	-8.735300e+001	1.186797e-001	0.000000e+000
5.534596e+002	-8.735338e+001	1.186221e-001	0.000000e+000
5.540569e+002	-8.735316e+001	1.185653e-001	0.000000e+000
5.546546e+002	-8.735420e+001	1.185083e-001	0.000000e+000
5.552526e+002	-8.735337e+001	1.184516e-001	0.000000e+000
5.558509e+002	-8.735459e+001	1.183940e-001	0.000000e+000
5.564495e+002	-8.735571e+001	1.183377e-001	0.000000e+000
5.570483e+002	-8.735439e+001	1.182814e-001	0.000000e+000
5.576473e+002	-8.735216e+001	1.182240e-001	0.000000e+000
5.582464e+002	-8.734900e+001	1.181691e-001	0.000000e+000
5.588452e+002	-8.734702e+001	1.181127e-001	-7.460953e-003
5.594433e+002	-8.734932e+001	1.180570e-001	0.000000e+000
5.600389e+002	-8.735301e+001	1.180009e-001	0.000000e+000
5.606341e+002	-8.735528e+001	1.179456e-001	0.000000e+000
5.612300e+002	-8.735604e+001	1.178915e-001	0.000000e+000
5.618264e+002	-8.735733e+001	1.178376e-001	0.000000e+000
5.624233e+002	-8.735412e+001	1.177835e-001	0.000000e+000
5.630206e+002	-8.735679e+001	1.177289e-001	0.000000e+000
5.636182e+002	-8.735675e+001	1.176751e-001	0.000000e+000
5.642162e+002	-8.735708e+001	1.176217e-001	0.000000e+000
5.648144e+002	-8.736123e+001	1.175694e-001	0.000000e+000
5.654129e+002	-8.736138e+001	1.175151e-001	0.000000e+000
5.660117e+002	-8.736150e+001	1.174604e-001	0.000000e+000
5.666107e+002	-8.736266e+001	1.174059e-001	0.000000e+000
5.672099e+002	-8.736254e+001	1.173524e-001	0.000000e+000
5.678094e+002	-8.736449e+001	1.173007e-001	0.000000e+000
5.684091e+002	-8.736483e+001	1.172457e-001	0.000000e+000
5.690091e+002	-8.736514e+001	1.171927e-001	0.000000e+000
5.696090e+002	-8.736486e+001	1.171405e-001	0.000000e+000
5.702090e+002	-8.736393e+001	1.170883e-001	0.000000e+000
5.708090e+002	-8.736097e+001	1.170354e-001	0.000000e+000
5.714089e+002	-8.736048e+001	1.169831e-001	0.000000e+000
5.720089e+002	-8.736099e+001	1.169305e-001	0.000000e+000
5.726088e+002	-8.736193e+001	1.168782e-001	0.000000e+000
5.732082e+002	-8.736456e+001	1.168258e-001	0.000000e+000
5.738065e+002	-8.736409e+001	1.167729e-001	0.000000e+000
5.744051e+002	-8.736579e+001	1.167208e-001	0.000000e+000
5.750039e+002	-8.736722e+001	1.166692e-001	0.000000e+000
5.756030e+002	-8.736536e+001	1.166180e-001	0.000000e+000
5.762023e+002	-8.736216e+001	1.165661e-001	0.000000e+000
5.768018e+002	-8.735993e+001	1.165144e-001	-7.461601e-003
5.774014e+002	-8.736252e+001	1.164649e-001	0.000000e+000
5.780012e+002	-8.736527e+001	1.164141e-001	0.000000e+000
5.786011e+002	-8.736685e+001	1.163641e-001	0.000000e+000
5.792010e+002	-8.736548e+001	1.163132e-001	0.000000e+000
5.798003e+002	-8.736631e+001	1.162640e-001	0.000000e+000
5.803998e+002	-8.736393e+001	1.162133e-001	0.000000e+000
5.809995e+002	-8.736410e+001	1.161630e-001	0.000000e+000
5.815993e+002	-8.736677e+001	1.161121e-001	0.000000e+000
5.821991e+002	-8.736825e+001	1.160631e-001	0.000000e+000
5.827984e+002	-8.736666e+001	1.160130e-001	0.000000e+000
5.833978e+002	-8.736622e+001	1.159628e-001	0.000000e+000
5.839973e+002	-8.736692e+001	1.159144e-001	0.000000e+000
5.845971e+002	-8.736506e+001	1.158668e-001	0.000000e+000
5.851970e+002	-8.736729e+001	1.158189e-001	0.000000e+000
5.857969e+002	-8.736510e+001	1.157689e-001	0.000000e+000
5.863968e+002	-8.736671e+001	1.157210e-001	0.000000e+000
5.869968e+002	-8.736594e+001	1.156725e-001	0.000000e+000
5.875961e+002	-8.737021e+001	1.156249e-001	0.000000e+000
5.881957e+002	-8.737130e+001	1.155764e-001	0.000000e+000
5.887955e+002	-8.737036e+001	1.155276e-001	0.000000e+000
5.893955e+002	-8.736828e+001	1.154790e-001	0.000000e+000
5.899955e+002	-8.736922e+001	1.154317e-001	0.000000e+000
5.905953e+002	-8.736558e+001	1.153855e-001	0.000000e+000
5.911942e+002	-8.736822e+001	1.153376e-001	0.000000e+000
5.917932e+002	-8.736832e+001	1.152905e-001	0.000000e+000
5.923925e+002	-8.736915e+001	1.152432e-001	0.000000e+000
5.929921e+002	-8.736605e+001	1.151957e-001	0.000000e+000
5.935886e+002	-8.737270e+001	1.151493e-001	0.000000e+000
5.941841e+002	-8.737169e+001	1.151033e-001	0.000000e+000
5.947803e+002	-8.737203e+001	1.150560e-001	0.000000e+000
5.953770e+002	-8.737146e+001	1.150097e-001	0.000000e+000
5.959741e+002	-8.737236e+001	1.149637e-001	0.000000e+000
5.965717e+002	-8.737484e+001	1.149180e-001	0.000000e+000
5.971696e+002	-8.737536e+001	1.148717e-001	0.000000e+000
5.977678e+002	-8.737471e+001	1.148256e-001	0.000000e+000
5.983663e+002	-8.737414e+001	1.147789e-001	0.000000e+000
5.989650e+002	-8.737139e+001	1.147326e-001	0.000000e+000
5.995639e+002	-8.737161e+001	1.146874e-001	0.000000e+000
6.001632e+002	-8.737313e+001	1.146412e-001	0.000000e+000
6.007626e+002	-8.737301e+001	1.145958e-001	0.000000e+000
6.013623e+002	-8.737204e+001	1.145507e-001	0.000000e+000
6.019623e+002	-8.737247e+001	1.145058e-001	0.000000e+000
6.025622e+002	-8.737406e+001	1.144612e-001	0.000000e+000
6.031622e+002	-8.737675e+001	1.144154e-001	0.000000e+000
6.037612e+002	-8.737429e+001	1.143706e-001	0.000000e+000
6.043602e+002	-8.737480e+001	1.143253e-001	0.000000e+000
6.049593e+002	-8.737508e+001	1.142815e-001	0.000000e+000
6.055588e+002	-8.737621e+001	1.142372e-001	0.000000e+000
6.061585e+002	-8.737632e+001	1.141938e-001	0.000000e+000
6.067584e+002	-8.737842e+001	1.141503e-001	0.000000e+000
6.073583e+002	-8.737821e+001	1.141078e-001	0.000000e+000
6.079579e+002	-8.738066e+001	1.140640e-001	0.000000e+000
6.085575e+002	-8.737895e+001	1.140206e-001	0.000000e+000
6.091573e+002	-8.737602e+001	1.139776e-001	0.000000e+000
6.097568e+002	-8.737610e+001	1.139358e-001	0.000000e+000
6.103565e+002	-8.737478e+001	1.138939e-001	0.000000e+000
6.109564e+002	-8.737533e+001	1.138502e-001	0.000000e+000
6.115561e+002	-8.737421e+001	1.138072e-001	0.000000e+000
6.121553e+002	-8.737425e+001	1.137642e-001	0.000000e+000
6.127548e+002	-8.737470e+001	1.137212e-001	0.000000e+000
6.133543e+002	-8.737457e+001	1.136797e-001	0.000000e+000
6.139540e+002	-8.737394e+001	1.136371e-001	0.000000e+000
6.145539e+002	-8.737574e+001	1.135956e-001	0.000000e+000
6.151539e+002	-8.737609e+001	1.135526e-001	0.000000e+000
6.157538e+002	-8.737696e+001	1.135097e-001	0.000000e+000
6.163537e+002	-8.737454e+001	1.134666e-001	0.000000e+000
6.169536e+002	-8.737541e+001	1.134251e-001	0.000000e+000
6.175536e+002	-8.737568e+001	1.133838e-001	0.000000e+000
6.181536e+002	-8.737488e+001	1.133421e-001	0.000000e+000
6.187535e+002	-8.737754e+001	1.133001e-001	0.000000e+000
6.193534e+002	-8.737765e+001	1.132585e-001	0.000000e+000
6.199533e+002	-8.737578e+001	1.132171e-001	0.000000e+000
6.205532e+002	-8.737697e+001	1.131764e-001	0.000000e+000
6.211529e+002	-8.737657e+001	1.131358e-001	0.000000e+000
6.217525e+002	-8.737612e+001	1.130948e-001	0.000000e+000
6.223523e+002	-8.737614e+001	1.130544e-001	0.000000e+000
6.229519e+002	-8.737955e+001	1.130143e-001	0.000000e+000
6.235515e+002	-8.738133e+001	1.129736e-001	0.000000e+000
6.241513e+002	-8.738080e+001	1.129346e-001	0.000000e+000
6.247512e+002	-8.738107e+001	1.128949e-001	0.000000e+000
6.253512e+002	-8.738106e+001	1.128543e-001	0.000000e+000
6.259512e+002	-8.737943e+001	1.128137e-001	0.000000e+000
6.265512e+002	-8.737874e+001	1.127739e-001	0.000000e+000
6.271512e+002	-8.737985e+001	1.127341e-001	0.000000e+000
6.277512e+002	-8.738282e+001	1.126949e-001	0.000000e+000
6.283511e+002	-8.738335e+001	1.126553e-001	0.000000e+000
6.289502e+002	-8.738020e+001	1.126158e-001	0.000000e+000
6.295492e+002	-8.738053e+001	1.125764e-001	0.000000e+000
6.301484e+002	-8.738193e+001	1.125373e-001	0.000000e+000
6.307466e+002	-8.738076e+001	1.124982e-001	0.000000e+000
6.313446e+002	-8.738133e+001	1.124589e-001	0.000000e+000
6.319429e+002	-8.738320e+001	1.124208e-001	0.000000e+000
6.325415e+002	-8.738172e+001	1.123834e-001	0.000000e+000
6.331403e+002	-8.738517e+001	1.123450e-001	0.000000e+000
6.337393e+002	-8.738474e+001	1.123056e-001	0.000000e+000
6.343386e+002	-8.738425e+001	1.122674e-001	0.000000e+000
6.349378e+002	-8.738220e+001	1.122294e-001	0.000000e+000
6.355366e+002	-8.738191e+001	1.121916e-001	0.000000e+000
6.361356e+002	-8.738003e+001	1.121531e-001	-7.462497e-003
6.367346e+002	-8.738041e+001	1.121152e-001	0.000000e+000
6.373339e+002	-8.738145e+001	1.120774e-001	0.000000e+000
6.379334e+002	-8.737920e+001	1.120402e-001	0.000000e+000
6.385332e+002	-8.737882e+001	1.120032e-001	0.000000e+000
6.391331e+002	-8.738082e+001	1.119662e-001	0.000000e+000
6.397329e+002	-8.738302e+001	1.119286e-001	0.000000e+000
6.403327e+002	-8.738254e+001	1.118919e-001	0.000000e+000
6.409326e+002	-8.738251e+001	1.118550e-001	0.000000e+000
6.415323e+002	-8.738175e+001	1.118191e-001	0.000000e+000
6.421318e+002	-8.738225e+001	1.117818e-001	0.000000e+000
6.427315e+002	-8.738639e+001	1.117461e-001	0.000000e+000
6.433310e+002	-8.739022e+001	1.117099e-001	0.000000e+000
6.439308e+002	-8.738835e+001	1.116749e-001	0.000000e+000
6.445305e+002	-8.739061e+001	1.116397e-001	0.000000e+000
6.451303e+002	-8.739030e+001	1.116044e-001	0.000000e+000
6.457303e+002	-8.739073e+001	1.115682e-001	0.000000e+000
6.463303e+002	-8.739227e+001	1.115329e-001	0.000000e+000
6.469301e+002	-8.739342e+001	1.114977e-001	0.000000e+000
6.475300e+002	-8.739217e+001	1.114615e-001	0.000000e+000
6.481299e+002	-8.739344e+001	1.114273e-001	0.000000e+000
6.487297e+002	-8.739282e+001	1.113921e-001	0.000000e+000
6.493294e+002	-8.739150e+001	1.113569e-001	0.000000e+000
6.499293e+002	-8.739166e+001	1.113227e-001	0.000000e+000
6.505292e+002	-8.739058e+001	1.112886e-001	0.000000e+000
6.511279e+002	-8.738922e+001	1.112545e-001	0.000000e+000
6.517262e+002	-8.739009e+001	1.112202e-001	0.000000e+000
6.523247e+002	-8.739137e+001	1.111872e-001	0.000000e+000
6.529235e+002	-8.739147e+001	1.111542e-001	0.000000e+000
6.535225e+002	-8.739148e+001	1.111200e-001	0.000000e+000
6.541218e+002	-8.739133e+001	1.110859e-001	0.000000e+000
6.547213e+002	-8.739055e+001	1.110520e-001	0.000000e+000
6.553211e+002	-8.739003e+001	1.110175e-001	0.000000e+000
6.559210e+002	-8.738921e+001	1.109838e-001	0.000000e+000
6.565210e+002	-8.739051e+001	1.109510e-001	0.000000e+000
6.571209e+002	-8.738976e+001	1.109188e-001	0.000000e+000
6.577209e+002	-8.738828e+001	1.108844e-001	0.000000e+000
6.583209e+002	-8.738753e+001	1.108518e-001	0.000000e+000
6.589209e+002	-8.738727e+001	1.108191e-001	0.000000e+000
6.595209e+002	-8.738794e+001	1.107856e-001	0.000000e+000
6.601208e+002	-8.738682e+001	1.107540e-001	0.000000e+000
6.607207e+002	-8.738822e+001	1.107213e-001	0.000000e+000
6.613207e+002	-8.738969e+001	1.106880e-001	0.000000e+000
6.619162e+002	-8.739082e+001	1.106554e-001	0.000000e+000
6.625124e+002	-8.739432e+001	1.106231e-001	0.000000e+000
6.631091e+002	-8.739290e+001	1.105907e-001	0.000000e+000
6.637062e+002	-8.739479e+001	1.105585e-001	0.000000e+000
6.643037e+002	-8.739453e+001	1.105266e-001	0.000000e+000
6.649015e+002	-8.739635e+001	1.104934e-001	0.000000e+000
6.654997e+002	-8.739512e+001	1.104608e-001	0.000000e+000
6.660981e+002	-8.739543e+001	1.104294e-001	0.000000e+000
6.666968e+002	-8.739785e+001	1.103968e-001	0.000000e+000
6.672926e+002	-8.739633e+001	1.103651e-001	0.000000e+000
6.678874e+002	-8.739574e+001	1.103333e-001	0.000000e+000
6.684830e+002	-8.739767e+001	1.103010e-001	0.000000e+000
6.690792e+002	-8.739685e+001	1.102702e-001	0.000000e+000
6.696759e+002	-8.739529e+001	1.102388e-001	0.000000e+000
6.702731e+002	-8.739300e+001	1.102075e-001	-7.463041e-003
6.708707e+002	-8.739453e+001	1.101776e-001	0.000000e+000
6.714686e+002	-8.739327e+001	1.101460e-001	0.000000e+000
6.720668e+002	-8.739594e+001	1.101156e-001	0.000000e+000
6.726646e+002	-8.739393e+001	1.100839e-001	0.000000e+000
6.732626e+002	-8.739510e+001	1.100533e-001	0.000000e+000
6.738610e+002	-8.739454e+001	1.100231e-001	0.000000e+000
6.744596e+002	-8.739424e+001	1.099919e-001	0.000000e+000
6.750585e+002	-8.739378e+001	1.099610e-001	0.000000e+000
6.756575e+002	-8.739435e+001	1.099304e-001	0.000000e+000
6.762569e+002	-8.739777e+001	1.098997e-001	0.000000e+000
6.768564e+002	-8.739502e+001	1.098687e-001	0.000000e+000
6.774562e+002	-8.739602e+001	1.098391e-001	-7.463090e-003
6.780561e+002	-8.739413e+001	1.098096e-001	0.000000e+000
6.786553e+002	-8.739783e+001	1.097788e-001	0.000000e+000
6.792547e+002	-8.739729e+001	1.097490e-001	0.000000e+000
6.798544e+002	-8.739962e+001	1.097190e-001	0.000000e+000
6.804542e+002	-8.740055e+001	1.096895e-001	0.000000e+000
6.810541e+002	-8.740063e+001	1.096593e-001	0.000000e+000
6.816538e+002	-8.739600e+001	1.096308e-001	0.000000e+000
6.822492e+002	-8.740081e+001	1.096012e-001	0.000000e+000
6.828450e+002	-8.739919e+001	1.095712e-001	0.000000e+000
6.834415e+002	-8.740009e+001	1.095428e-001	0.000000e+000
6.840384e+002	-8.739827e+001	1.095137e-001	0.000000e+000
6.846357e+002	-8.739894e+001	1.094854e-001	0.000000e+000
6.852335e+002	-8.739796e+001	1.094562e-001	0.000000e+000
6.858315e+002	-8.739885e+001	1.094275e-001	0.000000e+000
6.864298e+002	-8.740015e+001	1.093984e-001	0.000000e+000
6.870284e+002	-8.740156e+001	1.093692e-001	0.000000e+000
6.876272e+002	-8.740565e+001	1.093404e-001	0.000000e+000
6.882263e+002	-8.740232e+001	1.093121e-001	0.000000e+000
6.888256e+002	-8.740248e+001	1.092836e-001	0.000000e+000
6.894251e+002	-8.740231e+001	1.092559e-001	0.000000e+000
6.900243e+002	-8.739852e+001	1.092281e-001	0.000000e+000
6.906235e+002	-8.740005e+001	1.092007e-001	0.000000e+000
6.912229e+002	-8.740002e+001	1.091729e-001	0.000000e+000
6.918223e+002	-8.740009e+001	1.091450e-001	0.000000e+000
6.924221e+002	-8.740050e+001	1.091171e-001	0.000000e+000
6.930219e+002	-8.740240e+001	1.090884e-001	0.000000e+000
6.936218e+002	-8.740107e+001	1.090602e-001	0.000000e+000
6.942218e+002	-8.740226e+001	1.090322e-001	0.000000e+000
6.948217e+002	-8.740308e+001	1.090052e-001	0.000000e+000
6.954217e+002	-8.740166e+001	1.089784e-001	0.000000e+000
6.960217e+002	-8.740169e+001	1.089513e-001	0.000000e+000
6.966214e+002	-8.740412e+001	1.089242e-001	0.000000e+000
6.972208e+002	-8.740432e+001	1.088986e-001	0.000000e+000
6.978204e+002	-8.740359e+001	1.088709e-001	0.000000e+000
6.984203e+002	-8.740404e+001	1.088445e-001	0.000000e+000
6.990202e+002	-8.740399e+001	1.088171e-001	0.000000e+000
6.996200e+002	-8.740456e+001	1.087901e-001	0.000000e+000
7.002199e+002	-8.740222e+001	1.087621e-001	0.000000e+000
7.008197e+002	-8.740284e+001	1.087360e-001	0.000000e+000
7.014196e+002	-8.740139e+001	1.087093e-001	0.000000e+000
7.020195e+002	-8.740224e+001	1.086842e-001	0.000000e+000
7.026195e+002	-8.740180e+001	1.086586e-001	-7.463382e-003
7.032195e+002	-8.740189e+001	1.086318e-001	0.000000e+000
7.038195e+002	-8.740017e+001	1.086053e-001	0.000000e+000
7.044184e+002	-8.739835e+001	1.085788e-001	0.000000e+000
7.050156e+002	-8.739840e+001	1.085533e-001	0.000000e+000
7.056131e+002	-8.739884e+001	1.085269e-001	0.000000e+000
7.062110e+002	-8.739929e+001	1.085008e-001	0.000000e+000
7.068092e+002	-8.739800e+001	1.084758e-001	0.000000e+000
7.074076e+002	-8.740071e+001	1.084508e-001	0.000000e+000
7.080063e+002	-8.740191e+001	1.084255e-001	0.000000e+000
7.086053e+002	-8.740297e+001	1.083994e-001	0.000000e+000
7.092044e+002	-8.740001e+001	1.083736e-001	0.000000e+000
7.098039e+002	-8.740187e+001	1.083475e-001	0.000000e+000
7.104036e+002	-8.740267e+001	1.083229e-001	0.000000e+000
7.110034e+002	-8.740305e+001	1.082984e-001	0.000000e+000
7.116034e+002	-8.740375e+001	1.082732e-001	0.000000e+000
7.122034e+002	-8.740283e+001	1.082477e-001	0.000000e+000
7.128034e+002	-8.740264e+001	1.082226e-001	0.000000e+000
7.134034e+002	-8.740158e+001	1.081970e-001	0.000000e+000
7.140031e+002	-8.740045e+001	1.081724e-001	0.000000e+000
7.146030e+002	-8.740180e+001	1.081479e-001	0.000000e+000
7.152030e+002	-8.740201e+001	1.081225e-001	0.000000e+000
7.158030e+002	-8.740289e+001	1.080977e-001	0.000000e+000
7.164029e+002	-8.740288e+001	1.080737e-001	0.000000e+000
7.170022e+002	-8.740334e+001	1.080513e-001	0.000000e+000
7.176013e+002	-8.740518e+001	1.080275e-001	0.000000e+000
7.182007e+002	-8.740485e+001	1.080038e-001	0.000000e+000
7.188003e+002	-8.740571e+001	1.079788e-001	0.000000e+000
7.194002e+002	-8.740752e+001	1.079538e-001	0.000000e+000
7.200000e+002	-8.740712e+001	1.079299e-001	0.000000e+000
7.205999e+002	-8.740728e+001	1.079060e-001	0.000000e+000
7.211999e+002	-8.740862e+001	1.078823e-001	0.000000e+000
7.217996e+002	-8.740733e+001	1.078573e-001	0.000000e+000
7.223993e+002	-8.740711e+001	1.078324e-001	0.000000e+000
7.229991e+002	-8.740693e+001	1.078097e-001	0.000000e+000
7.235991e+002	-8.740894e+001	1.077860e-001	0.000000e+000
7.241979e+002	-8.740828e+001	1.077633e-001	0.000000e+000
7.247969e+002	-8.740931e+001	1.077402e-001	0.000000e+000
7.253962e+002	-8.740655e+001	1.077173e-001	-7.463697e-003
7.259938e+002	-8.740834e+001	1.076947e-001	0.000000e+000
7.265918e+002	-8.740639e+001	1.076701e-001	0.000000e+000
7.271900e+002	-8.740775e+001	1.076470e-001	0.000000e+000
7.277885e+002	-8.740651e+001	1.076246e-001	0.000000e+000
7.283872e+002	-8.740336e+001	1.076009e-001	-1.492717e-002
7.289810e+002	-8.740472e+001	1.075782e-001	0.000000e+000
7.295756e+002	-8.740338e+001	1.075553e-001	0.000000e+000
7.301710e+002	-8.740512e+001	1.075326e-001	0.000000e+000
7.307670e+002	-8.740242e+001	1.075092e-001	0.000000e+000
7.313635e+002	-8.739896e+001	1.074857e-001	0.000000e+000
7.319605e+002	-8.740277e+001	1.074636e-001	0.000000e+000
7.325579e+002	-8.740344e+001	1.074414e-001	0.000000e+000
7.331557e+002	-8.740618e+001	1.074179e-001	0.000000e+000
7.337537e+002	-8.740477e+001	1.073949e-001	0.000000e+000
7.343520e+002	-8.740444e+001	1.073727e-001	0.000000e+000
7.349504e+002	-8.740708e+001	1.073513e-001	0.000000e+000
7.355485e+002	-8.740672e+001	1.073303e-001	0.000000e+000
7.361469e+002	-8.740545e+001	1.073084e-001	0.000000e+000
7.367456e+002	-8.740592e+001	1.072855e-001	0.000000e+000
7.373444e+002	-8.740308e+001	1.072635e-001	-7.463554e-003
7.379407e+002	-8.740572e+001	1.072409e-001	0.000000e+000
7.385374e+002	-8.740547e+001	1.072201e-001	0.000000e+000
7.391346e+002	-8.740810e+001	1.071987e-001	0.000000e+000
7.397321e+002	-8.740876e+001	1.071773e-001	0.000000e+000
7.403300e+002	-8.740709e+001	1.071556e-001	0.000000e+000
7.409282e+002	-8.740894e+001	1.071349e-001	0.000000e+000
7.415267e+002	-8.740749e+001	1.071127e-001	0.000000e+000
7.421254e+002	-8.740835e+001	1.070920e-001	0.000000e+000
7.427243e+002	-8.740769e+001	1.070712e-001	0.000000e+000
7.433235e+002	-8.740786e+001	1.070499e-001	0.000000e+000
7.439230e+002	-8.740842e+001	1.070282e-001	0.000000e+000
7.445227e+002	-8.740903e+001	1.070080e-001	0.000000e+000
7.451226e+002	-8.740843e+001	1.069871e-001	0.000000e+000
7.457226e+002	-8.740660e+001	1.069668e-001	0.000000e+000
7.463225e+002	-8.740826e+001	1.069460e-001	0.000000e+000
7.469225e+002	-8.740817e+001	1.069265e-001	0.000000e+000
7.475224e+002	-8.740773e+001	1.069051e-001	0.000000e+000
7.481206e+002	-8.740860e+001	1.068836e-001	0.000000e+000
7.487162e+002	-8.740818e+001	1.068625e-001	0.000000e+000
7.493124e+002	-8.740919e+001	1.068428e-001	0.000000e+000
7.499091e+002	-8.741165e+001	1.068226e-001	0.000000e+000
7.505063e+002	-8.741015e+001	1.068023e-001	-1.492777e-002
7.511006e+002	-8.741054e+001	1.067819e-001	0.000000e+000
7.516957e+002	-8.741036e+001	1.067629e-001	0.000000e+000
7.522915e+002	-8.741080e+001	1.067439e-001	0.000000e+000
7.528879e+002	-8.741150e+001	1.067239e-001	0.000000e+000
7.534848e+002	-8.740999e+001	1.067039e-001	0.000000e+000
7.540821e+002	-8.741039e+001	1.066844e-001	0.000000e+000
7.546797e+002	-8.741188e+001	1.066654e-001	0.000000e+000
7.552777e+002	-8.741265e+001	1.066472e-001	0.000000e+000
7.558760e+002	-8.741446e+001	1.066293e-001	0.000000e+000
7.564745e+002	-8.741532e+001	1.066104e-001	0.000000e+000
7.570597e+002	-8.740879e+001	1.065906e-001	0.000000e+000
7.576405e+002	-8.741151e+001	1.065720e-001	0.000000e+000
7.582240e+002	-8.741109e+001	1.065524e-001	0.000000e+000
7.588099e+002	-8.741313e+001	1.065327e-001	0.000000e+000
7.593977e+002	-8.741412e+001	1.065127e-001	0.000000e+000
7.599873e+002	-8.741364e+001	1.064941e-001	0.000000e+000
7.605783e+002	-8.741437e+001	1.064767e-001	0.000000e+000
7.611707e+002	-8.741365e+001	1.064577e-001	0.000000e+000
7.617641e+002	-8.741366e+001	1.064386e-001	0.000000e+000
7.623584e+002	-8.741322e+001	1.064200e-001	0.000000e+000
7.629536e+002	-8.741162e+001	1.064012e-001	0.000000e+000
7.635494e+002	-8.740792e+001	1.063817e-001	0.000000e+000
7.641458e+002	-8.740812e+001	1.063636e-001	0.000000e+000
7.647427e+002	-8.740762e+001	1.063445e-001	0.000000e+000
7.653401e+002	-8.740867e+001	1.063259e-001	0.000000e+000
7.659378e+002	-8.740965e+001	1.063078e-001	0.000000e+000
7.665358e+002	-8.740812e+001	1.062895e-001	0.000000e+000
7.671341e+002	-8.740654e+001	1.062710e-001	0.000000e+000
7.677326e+002	-8.740969e+001	1.062528e-001	0.000000e+000
7.683314e+002	-8.741104e+001	1.062334e-001	0.000000e+000
7.689304e+002	-8.741244e+001	1.062155e-001	0.000000e+000
7.695297e+002	-8.741005e+001	1.061975e-001	0.000000e+000
7.701293e+002	-8.740936e+001	1.061791e-001	0.000000e+000
7.707291e+002	-8.740953e+001	1.061602e-001	0.000000e+000
7.713284e+002	-8.741256e+001	1.061420e-001	0.000000e+000
7.719277e+002	-8.741319e+001	1.061230e-001	0.000000e+000
7.725271e+002	-8.741029e+001	1.061043e-001	0.000000e+000
7.731268e+002	-8.740805e+001	1.060869e-001	0.000000e+000
7.737265e+002	-8.741051e+001	1.060692e-001	0.000000e+000
7.743263e+002	-8.741424e+001	1.060515e-001	0.000000e+000
7.749261e+002	-8.741234e+001	1.060329e-001	0.000000e+000
7.755238e+002	-8.741368e+001	1.060153e-001	0.000000e+000
7.761208e+002	-8.741119e+001	1.059980e-001	0.000000e+000
7.767183e+002	-8.741139e+001	1.059807e-001	0.000000e+000
7.773160e+002	-8.741002e+001	1.059636e-001	-7.463754e-003
7.779141e+002	-8.741092e+001	1.059465e-001	0.000000e+000
7.785125e+002	-8.740894e+001	1.059286e-001	0.000000e+000
7.791109e+002	-8.741012e+001	1.059106e-001	0.000000e+000
7.797096e+002	-8.740994e+001	1.058933e-001	0.000000e+000
7.803085e+002	-8.740875e+001	1.058760e-001	0.000000e+000
7.809076e+002	-8.740801e+001	1.058588e-001	0.000000e+000
7.815070e+002	-8.740670e+001	1.058412e-001	0.000000e+000
7.821067e+002	-8.740720e+001	1.058248e-001	0.000000e+000
7.827063e+002	-8.740864e+001	1.058090e-001	0.000000e+000
7.833053e+002	-8.741005e+001	1.057921e-001	0.000000e+000
7.839044e+002	-8.741171e+001	1.057760e-001	0.000000e+000
7.845039e+002	-8.741427e+001	1.057587e-001	0.000000e+000
7.851035e+002	-8.741463e+001	1.057417e-001	0.000000e+000
7.857033e+002	-8.741418e+001	1.057250e-001	0.000000e+000
7.863033e+002	-8.741469e+001	1.057077e-001	0.000000e+000
7.869032e+002	-8.741478e+001	1.056898e-001	0.000000e+000
7.875032e+002	-8.741428e+001	1.056722e-001	0.000000e+000
7.881031e+002	-8.741399e+001	1.056554e-001	0.000000e+000
7.887031e+002	-8.741231e+001	1.056377e-001	0.000000e+000
7.893030e+002	-8.741219e+001	1.056204e-001	0.000000e+000
7.899030e+002	-8.741075e+001	1.056052e-001	0.000000e+000
7.905029e+002	-8.741273e+001	1.055899e-001	0.000000e+000
7.911028e+002	-8.741179e+001	1.055732e-001	0.000000e+000
7.917028e+002	-8.741314e+001	1.055571e-001	0.000000e+000
7.923023e+002	-8.741420e+001	1.055407e-001	0.000000e+000
7.929021e+002	-8.741272e+001	1.055245e-001	0.000000e+000
7.935020e+002	-8.741409e+001	1.055083e-001	0.000000e+000
7.941018e+002	-8.741321e+001	1.054915e-001	0.000000e+000
7.947016e+002	-8.741135e+001	1.054743e-001	0.000000e+000
7.953004e+002	-8.741126e+001	1.054578e-001	0.000000e+000
7.958994e+002	-8.741079e+001	1.054415e-001	0.000000e+000
7.964983e+002	-8.741477e+001	1.054265e-001	0.000000e+000
7.970974e+002	-8.741286e+001	1.054121e-001	0.000000e+000
7.976968e+002	-8.741359e+001	1.053960e-001	0.000000e+000
7.982961e+002	-8.741579e+001	1.053809e-001	0.000000e+000
7.988953e+002	-8.741894e+001	1.053647e-001	0.000000e+000
7.994943e+002	-8.741748e+001	1.053489e-001	0.000000e+000
8.000935e+002	-8.741683e+001	1.053331e-001	0.000000e+000
8.006929e+002	-8.741486e+001	1.053165e-001	0.000000e+000
8.012927e+002	-8.741638e+001	1.053007e-001	0.000000e+000
8.018925e+002	-8.741966e+001	1.052854e-001	0.000000e+000
8.024923e+002	-8.741829e+001	1.052701e-001	0.000000e+000
8.030923e+002	-8.741870e+001	1.052546e-001	0.000000e+000
8.036874e+002	-8.741423e+001	1.052393e-001	0.000000e+000
8.042809e+002	-8.741526e+001	1.052241e-001	0.000000e+000
8.048754e+002	-8.741377e+001	1.052082e-001	0.000000e+000
8.054706e+002	-8.741581e+001	1.051931e-001	0.000000e+000
8.060665e+002	-8.741560e+001	1.051774e-001	0.000000e+000
8.066629e+002	-8.741871e+001	1.051617e-001	0.000000e+000
8.072599e+002	-8.741573e+001	1.051459e-001	0.000000e+000
8.078572e+002	-8.741791e+001	1.051314e-001	0.000000e+000
8.084548e+002	-8.742031e+001	1.051167e-001	0.000000e+000
8.090528e+002	-8.742096e+001	1.051020e-001	0.000000e+000
8.096511e+002	-8.742248e+001	1.050871e-001	0.000000e+000
8.102497e+002	-8.742126e+001	1.050726e-001	0.000000e+000
8.108485e+002	-8.741895e+001	1.050580e-001	0.000000e+000
8.114475e+002	-8.741866e+001	1.050432e-001	0.000000e+000
8.120468e+002	-8.741813e+001	1.050284e-001	0.000000e+000
8.126464e+002	-8.741626e+001	1.050131e-001	0.000000e+000
8.132462e+002	-8.741767e+001	1.049989e-001	0.000000e+000
8.138461e+002	-8.741559e+001	1.049828e-001	0.000000e+000
8.144459e+002	-8.741851e+001	1.049675e-001	0.000000e+000
8.150452e+002	-8.741440e+001	1.049535e-001	0.000000e+000
8.156444e+002	-8.741537e+001	1.049388e-001	0.000000e+000
8.162439e+002	-8.741682e+001	1.049232e-001	0.000000e+000
8.168437e+002	-8.741970e+001	1.049083e-001	0.000000e+000
8.174436e+002	-8.742012e+001	1.048938e-001	0.000000e+000
8.180436e+002	-8.741953e+001	1.048796e-001	0.000000e+000
8.186436e+002	-8.742076e+001	1.048654e-001	0.000000e+000
8.192436e+002	-8.741863e+001	1.048510e-001	0.000000e+000
8.198430e+002	-8.741616e+001	1.048372e-001	0.000000e+000
8.204425e+002	-8.741709e+001	1.048241e-001	0.000000e+000
8.210422e+002	-8.741706e+001	1.048102e-001	0.000000e+000
8.216421e+002	-8.741715e+001	1.047964e-001	0.000000e+000
8.222418e+002	-8.741830e+001	1.047825e-001	0.000000e+000
8.228414e+002	-8.741804e+001	1.047682e-001	0.000000e+000
8.234413e+002	-8.741681e+001	1.047541e-001	-7.464056e-003
8.240412e+002	-8.741511e+001	1.047395e-001	0.000000e+000
8.246412e+002	-8.741525e+001	1.047262e-001	0.000000e+000
8.252400e+002	-8.741712e+001	1.047112e-001	0.000000e+000
8.258385e+002	-8.741558e+001	1.046959e-001	0.000000e+000
8.264372e+002	-8.741535e+001	1.046820e-001	0.000000e+000
8.270362e+002	-8.741591e+001	1.046695e-001	0.000000e+000
8.276354e+002	-8.741625e+001	1.046569e-001	0.000000e+000
8.282349e+002	-8.741525e+001	1.046427e-001	0.000000e+000
8.288347e+002	-8.741482e+001	1.046287e-001	0.000000e+000
8.294345e+002	-8.741699e+001	1.046153e-001	0.000000e+000
8.300345e+002	-8.741472e+001	1.046020e-001	0.000000e+000
8.306342e+002	-8.741441e+001	1.045890e-001	0.000000e+000
8.312340e+002	-8.741580e+001	1.045760e-001	0.000000e+000
8.318339e+002	-8.741815e+001	1.045622e-001	0.000000e+000
8.324333e+002	-8.742209e+001	1.045489e-001	0.000000e+000
8.330318e+002	-8.742169e+001	1.045359e-001	0.000000e+000
8.336306e+002	-8.742360e+001	1.045225e-001	0.000000e+000
8.342295e+002	-8.742324e+001	1.045090e-001	0.000000e+000
8.348269e+002	-8.742018e+001	1.044963e-001	0.000000e+000
8.354238e+002	-8.741960e+001	1.044833e-001	0.000000e+000
8.360211e+002	-8.742156e+001	1.044713e-001	0.000000e+000
8.366188e+002	-8.742025e+001	1.044591e-001	0.000000e+000
8.372169e+002	-8.741949e+001	1.044460e-001	0.000000e+000
8.378152e+002	-8.741940e+001	1.044330e-001	0.000000e+000
8.384138e+002	-8.742253e+001	1.044203e-001	0.000000e+000
8.390126e+002	-8.742052e+001	1.044068e-001	0.000000e+000
8.396117e+002	-8.741866e+001	1.043943e-001	0.000000e+000
8.402110e+002	-8.741834e+001	1.043818e-001	0.000000e+000
8.408106e+002	-8.741895e+001	1.043694e-001	0.000000e+000
8.414104e+002	-8.741704e+001	1.043570e-001	0.000000e+000
8.420100e+002	-8.741524e+001	1.043434e-001	0.000000e+000
8.426096e+002	-8.741642e+001	1.043298e-001	0.000000e+000
8.432094e+002	-8.741474e+001	1.043167e-001	0.000000e+000
8.438092e+002	-8.741542e+001	1.043043e-001	0.000000e+000
8.444091e+002	-8.741387e+001	1.042913e-001	-7.463951e-003
8.450091e+002	-8.741459e+001	1.042797e-001	0.000000e+000
8.456087e+002	-8.741811e+001	1.042683e-001	0.000000e+000
8.462084e+002	-8.741945e+001	1.042566e-001	0.000000e+000
8.468081e+002	-8.741990e+001	1.042438e-001	0.000000e+000
8.474081e+002	-8.741888e+001	1.042318e-001	0.000000e+000
8.480080e+002	-8.741724e+001	1.042202e-001	0.000000e+000
8.486071e+002	-8.741857e+001	1.042082e-001	0.000000e+000
8.492064e+002	-8.742002e+001	1.041954e-001	0.000000e+000
8.498058e+002	-8.742079e+001	1.041844e-001	0.000000e+000
8.504055e+002	-8.741752e+001	1.041728e-001	0.000000e+000
8.510051e+002	-8.741903e+001	1.041607e-001	-7.464167e-003
8.516049e+002	-8.741990e+001	1.041486e-001	0.000000e+000
8.522046e+002	-8.742083e+001	1.041365e-001	0.000000e+000
8.528045e+002	-8.741971e+001	1.041237e-001	0.000000e+000
8.534042e+002	-8.742039e+001	1.041122e-001	0.000000e+000
8.540038e+002	-8.741798e+001	1.040999e-001	0.000000e+000
8.546036e+002	-8.741736e+001	1.040879e-001	0.000000e+000
8.552036e+002	-8.741892e+001	1.040769e-001	0.000000e+000
8.558035e+002	-8.741849e+001	1.040645e-001	0.000000e+000
8.564035e+002	-8.741953e+001	1.040529e-001	0.000000e+000
8.570035e+002	-8.742071e+001	1.040427e-001	0.000000e+000
8.576021e+002	-8.741991e+001	1.040325e-001	0.000000e+000
8.582010e+002	-8.741986e+001	1.040215e-001	0.000000e+000
8.588001e+002	-8.741785e+001	1.040107e-001	0.000000e+000
8.593995e+002	-8.741881e+001	1.039987e-001	0.000000e+000
8.599991e+002	-8.741989e+001	1.039886e-001	0.000000e+000
8.605989e+002	-8.742097e+001	1.039773e-001	0.000000e+000
8.611982e+002	-8.742100e+001	1.039661e-001	0.000000e+000
8.617978e+002	-8.742242e+001	1.039540e-001	0.000000e+000
8.623976e+002	-8.742331e+001	1.039414e-001	0.000000e+000
8.629971e+002	-8.742510e+001	1.039305e-001	0.000000e+000
8.635969e+002	-8.742410e+001	1.039192e-001	0.000000e+000
8.641962e+002	-8.742060e+001	1.039078e-001	0.000000e+000
8.647944e+002	-8.742119e+001	1.038954e-001	0.000000e+000
8.653929e+002	-8.742239e+001	1.038847e-001	0.000000e+000
8.659916e+002	-8.742020e+001	1.038741e-001	0.000000e+000
8.665906e+002	-8.742232e+001	1.038632e-001	0.000000e+000
8.671893e+002	-8.742086e+001	1.038521e-001	0.000000e+000
8.677883e+002	-8.742045e+001	1.038412e-001	0.000000e+000
8.683875e+002	-8.741942e+001	1.038294e-001	0.000000e+000
8.689870e+002	-8.742003e+001	1.038184e-001	0.000000e+000
8.695867e+002	-8.742020e+001	1.038066e-001	0.000000e+000
8.701866e+002	-8.742177e+001	1.037956e-001	0.000000e+000
8.707865e+002	-8.742185e+001	1.037843e-001	0.000000e+000
8.713858e+002	-8.742014e+001	1.037738e-001	0.000000e+000
8.719846e+002	-8.741978e+001	1.037624e-001	0.000000e+000
8.725830e+002	-8.741713e+001	1.037541e-001	0.000000e+000
8.731807e+002	-8.741649e+001	1.037427e-001	0.000000e+000
8.737788e+002	-8.741743e+001	1.037314e-001	0.000000e+000
8.743771e+002	-8.742119e+001	1.037210e-001	0.000000e+000
8.749756e+002	-8.742123e+001	1.037101e-001	0.000000e+000
8.755744e+002	-8.742288e+001	1.036995e-001	0.000000e+000
8.761735e+002	-8.742393e+001	1.036902e-001	0.000000e+000
8.767727e+002	-8.742256e+001	1.036795e-001	0.000000e+000
8.773723e+002	-8.742263e+001	1.036685e-001	0.000000e+000
8.779721e+002	-8.742474e+001	1.036577e-001	0.000000e+000
8.785710e+002	-8.742597e+001	1.036464e-001	0.000000e+000
8.791701e+002	-8.742708e+001	1.036363e-001	0.000000e+000
8.797695e+002	-8.742735e+001	1.036256e-001	0.000000e+000
8.803692e+002	-8.742606e+001	1.036160e-001	0.000000e+000
8.809676e+002	-8.742457e+001	1.036059e-001	0.000000e+000
8.815662e+002	-8.742480e+001	1.035943e-001	0.000000e+000
8.821650e+002	-8.742208e+001	1.035844e-001	0.000000e+000
8.827641e+002	-8.742393e+001	1.035744e-001	0.000000e+000
8.833635e+002	-8.742332e+001	1.035655e-001	0.000000e+000
8.839581e+002	-8.742739e+001	1.035548e-001	0.000000e+000
8.845512e+002	-8.742666e+001	1.035437e-001	0.000000e+000
8.851453e+002	-8.742748e+001	1.035346e-001	0.000000e+000
8.857402e+002	-8.742723e+001	1.035248e-001	0.000000e+000
8.863358e+002	-8.742630e+001	1.035157e-001	0.000000e+000
8.869321e+002	-8.742446e+001	1.035070e-001	0.000000e+000
8.875289e+002	-8.742421e+001	1.034978e-001	0.000000e+000
8.881262e+002	-8.742423e+001	1.034875e-001	0.000000e+000
8.887236e+002	-8.742117e+001	1.034771e-001	0.000000e+000
8.893212e+002	-8.742099e+001	1.034673e-001	0.000000e+000
8.899191e+002	-8.742128e+001	1.034569e-001	0.000000e+000
8.905173e+002	-8.742123e+001	1.034461e-001	0.000000e+000
8.911158e+002	-8.742280e+001	1.034357e-001	0.000000e+000
8.917145e+002	-8.742409e+001	1.034259e-001	0.000000e+000
8.923135e+002	-8.742331e+001	1.034159e-001	0.000000e+000
8.929126e+002	-8.742360e+001	1.034071e-001	0.000000e+000
8.935119e+002	-8.742289e+001	1.033972e-001	0.000000e+000
8.941113e+002	-8.742396e+001	1.033875e-001	0.000000e+000
8.947108e+002	-8.742200e+001	1.033780e-001	0.000000e+000
8.953105e+002	-8.742385e+001	1.033689e-001	0.000000e+000
8.959093e+002	-8.742024e+001	1.033600e-001	0.000000e+000
8.965078e+002	-8.742177e+001	1.033518e-001	0.000000e+000
8.971066e+002	-8.742325e+001	1.033433e-001	0.000000e+000
8.977056e+002	-8.742450e+001	1.033335e-001	0.000000e+000
8.983048e+002	-8.742669e+001	1.033245e-001	0.000000e+000
8.989044e+002	-8.742861e+001	1.033170e-001	0.000000e+000
8.995032e+002	-8.742965e+001	1.033077e-001	0.000000e+000
9.001022e+002	-8.742876e+001	1.032989e-001	0.000000e+000
9.007016e+002	-8.742670e+001	1.032899e-001	0.000000e+000
9.013012e+002	-8.742877e+001	1.032805e-001	0.000000e+000
9.019010e+002	-8.742818e+001	1.032719e-001	0.000000e+000
9.025008e+002	-8.743058e+001	1.032615e-001	0.000000e+000
9.031007e+002	-8.742959e+001	1.032525e-001	0.000000e+000
9.037007e+002	-8.742844e+001	1.032439e-001	0.000000e+000
9.043007e+002	-8.742918e+001	1.032342e-001	0.000000e+000
9.049007e+002	-8.742870e+001	1.032250e-001	0.000000e+000
9.055007e+002	-8.742991e+001	1.032156e-001	0.000000e+000
9.061006e+002	-8.742968e+001	1.032066e-001	0.000000e+000
9.067006e+002	-8.742870e+001	1.031975e-001	0.000000e+000
9.072994e+002	-8.742544e+001	1.031885e-001	0.000000e+000
9.078978e+002	-8.742685e+001	1.031802e-001	0.000000e+000
9.084964e+002	-8.742666e+001	1.031721e-001	0.000000e+000
9.090953e+002	-8.742799e+001	1.031644e-001	0.000000e+000
9.096943e+002	-8.742719e+001	1.031563e-001	0.000000e+000
9.102934e+002	-8.742622e+001	1.031481e-001	0.000000e+000
9.108927e+002	-8.742837e+001	1.031398e-001	0.000000e+000
9.114923e+002	-8.742781e+001	1.031324e-001	0.000000e+000
9.120920e+002	-8.742803e+001	1.031241e-001	0.000000e+000
9.126918e+002	-8.742916e+001	1.031157e-001	0.000000e+000
9.132916e+002	-8.742967e+001	1.031074e-001	0.000000e+000
9.138883e+002	-8.742820e+001	1.030984e-001	0.000000e+000
9.144840e+002	-8.742573e+001	1.030906e-001	0.000000e+000
9.150803e+002	-8.742591e+001	1.030818e-001	0.000000e+000
9.156771e+002	-8.742380e+001	1.030725e-001	0.000000e+000
9.162743e+002	-8.742501e+001	1.030639e-001	0.000000e+000
9.168719e+002	-8.742579e+001	1.030545e-001	0.000000e+000
9.174699e+002	-8.742440e+001	1.030449e-001	0.000000e+000
9.180682e+002	-8.742479e+001	1.030369e-001	0.000000e+000
9.186667e+002	-8.742574e+001	1.030279e-001	0.000000e+000
9.192655e+002	-8.742518e+001	1.030198e-001	0.000000e+000
9.198645e+002	-8.742335e+001	1.030118e-001	0.000000e+000
9.204637e+002	-8.742274e+001	1.030039e-001	0.000000e+000
9.210633e+002	-8.742382e+001	1.029962e-001	0.000000e+000
9.216630e+002	-8.742429e+001	1.029888e-001	0.000000e+000
9.222630e+002	-8.742415e+001	1.029809e-001	0.000000e+000
9.228630e+002	-8.742426e+001	1.029728e-001	0.000000e+000
9.234630e+002	-8.742315e+001	1.029648e-001	0.000000e+000
9.240628e+002	-8.742546e+001	1.029575e-001	0.000000e+000
9.246624e+002	-8.742523e+001	1.029499e-001	0.000000e+000
9.252623e+002	-8.742073e+001	1.029420e-001	0.000000e+000
9.258618e+002	-8.742275e+001	1.029342e-001	0.000000e+000
9.264616e+002	-8.742327e+001	1.029259e-001	0.000000e+000
9.270614e+002	-8.742140e+001	1.029176e-001	-7.464386e-003
9.276577e+002	-8.742355e+001	1.029107e-001	0.000000e+000
9.282545e+002	-8.742527e+001	1.029024e-001	0.000000e+000
9.288517e+002	-8.742304e+001	1.028936e-001	-7.464400e-003
9.294493e+002	-8.742512e+001	1.028865e-001	0.000000e+000
9.300471e+002	-8.742443e+001	1.028793e-001	0.000000e+000
9.306453e+002	-8.742615e+001	1.028708e-001	0.000000e+000
9.312438e+002	-8.742755e+001	1.028638e-001	0.000000e+000
9.318425e+002	-8.742922e+001	1.028577e-001	0.000000e+000
9.324414e+002	-8.742969e+001	1.028503e-001	0.000000e+000
9.330404e+002	-8.742791e+001	1.028425e-001	0.000000e+000
9.336392e+002	-8.742795e+001	1.028345e-001	0.000000e+000
9.342383e+002	-8.742707e+001	1.028261e-001	0.000000e+000
9.348376e+002	-8.742594e+001	1.028197e-001	0.000000e+000
9.354372e+002	-8.742550e+001	1.028120e-001	0.000000e+000
9.360370e+002	-8.742532e+001	1.028045e-001	0.000000e+000
9.366365e+002	-8.742415e+001	1.027965e-001	0.000000e+000
9.372356e+002	-8.742290e+001	1.027893e-001	0.000000e+000
9.378348e+002	-8.742321e+001	1.027817e-001	0.000000e+000
9.384344e+002	-8.742457e+001	1.027751e-001	0.000000e+000
9.390341e+002	-8.742529e+001	1.027676e-001	0.000000e+000
9.396339e+002	-8.742228e+001	1.027598e-001	0.000000e+000
9.402336e+002	-8.742546e+001	1.027519e-001	0.000000e+000
9.408335e+002	-8.742388e+001	1.027440e-001	0.000000e+000
9.414335e+002	-8.742510e+001	1.027355e-001	0.000000e+000
9.420334e+002	-8.742505e+001	1.027290e-001	0.000000e+000
9.426334e+002	-8.742532e+001	1.027219e-001	0.000000e+000
9.432334e+002	-8.742704e+001	1.027150e-001	0.000000e+000
9.438333e+002	-8.742676e+001	1.027076e-001	0.000000e+000
9.444333e+002	-8.742822e+001	1.027005e-001	0.000000e+000
9.450331e+002	-8.743197e+001	1.026930e-001	0.000000e+000
9.456319e+002	-8.742779e+001	1.026847e-001	0.000000e+000
9.462289e+002	-8.742732e+001	1.026788e-001	0.000000e+000
9.468263e+002	-8.742755e+001	1.026716e-001	0.000000e+000
9.474241e+002	-8.742405e+001	1.026640e-001	0.000000e+000
9.480222e+002	-8.742477e+001	1.026570e-001	0.000000e+000
9.486206e+002	-8.742420e+001	1.026501e-001	0.000000e+000
9.492192e+002	-8.742802e+001	1.026440e-001	0.000000e+000
9.498181e+002	-8.742741e+001	1.026374e-001	0.000000e+000
9.504172e+002	-8.742703e+001	1.026296e-001	0.000000e+000
9.510165e+002	-8.742680e+001	1.026221e-001	0.000000e+000
9.516161e+002	-8.742433e+001	1.026153e-001	0.000000e+000
9.522159e+002	-8.742546e+001	1.026086e-001	0.000000e+000
9.528153e+002	-8.742635e+001	1.026012e-001	0.000000e+000
9.534147e+002	-8.742548e+001	1.025949e-001	0.000000e+000
9.540143e+002	-8.742543e+001	1.025869e-001	0.000000e+000
9.546141e+002	-8.742165e+001	1.025790e-001	-7.464395e-003
9.552110e+002	-8.741960e+001	1.025724e-001	-7.464177e-003
9.558084e+002	-8.742088e+001	1.025659e-001	0.000000e+000
9.564062e+002	-8.742126e+001	1.025589e-001	0.000000e+000
9.570042e+002	-8.742485e+001	1.025525e-001	0.000000e+000
9.576026e+002	-8.742653e+001	1.025456e-001	0.000000e+000
9.582012e+002	-8.742622e+001	1.025394e-001	0.000000e+000
9.588000e+002	-8.742568e+001	1.025328e-001	0.000000e+000
9.593991e+002	-8.742569e+001	1.025248e-001	0.000000e+000
9.599984e+002	-8.742531e+001	1.025181e-001	0.000000e+000
9.605980e+002	-8.742543e+001	1.025112e-001	0.000000e+000
9.611978e+002	-8.742678e+001	1.025048e-001	0.000000e+000
9.617977e+002	-8.742547e+001	1.024976e-001	0.000000e+000
9.623976e+002	-8.742810e+001	1.024907e-001	0.000000e+000
9.629967e+002	-8.742870e+001	1.024841e-001	0.000000e+000
9.635961e+002	-8.742914e+001	1.024779e-001	0.000000e+000
9.641958e+002	-8.742752e+001	1.024716e-001	0.000000e+000
9.647957e+002	-8.742573e+001	1.024653e-001	0.000000e+000
9.653957e+002	-8.742680e+001	1.024585e-001	0.000000e+000
9.659956e+002	-8.742687e+001	1.024518e-001	0.000000e+000
9.665955e+002	-8.742802e+001	1.024447e-001	0.000000e+000
9.671953e+002	-8.742760e+001	1.024389e-001	0.000000e+000
9.677948e+002	-8.742699e+001	1.024327e-001	0.000000e+000
9.683946e+002	-8.742765e+001	1.024259e-001	0.000000e+000
9.689945e+002	-8.742881e+001	1.024192e-001	0.000000e+000
9.695943e+002	-8.742837e+001	1.024129e-001	0.000000e+000
9.701942e+002	-8.742878e+001	1.024073e-001	0.000000e+000
9.707942e+002	-8.742824e+001	1.024006e-001	-7.464603e-003
9.713942e+002	-8.742857e+001	1.023943e-001	0.000000e+000
9.719942e+002	-8.742933e+001	1.023888e-001	0.000000e+000
9.725941e+002	-8.742831e+001	1.023824e-001	0.000000e+000
9.731941e+002	-8.742809e+001	1.023765e-001	0.000000e+000
9.737940e+002	-8.742704e+001	1.023710e-001	0.000000e+000
9.743939e+002	-8.742722e+001	1.023648e-001	0.000000e+000
9.749937e+002	-8.742941e+001	1.023581e-001	0.000000e+000
9.755929e+002	-8.742844e+001	1.023517e-001	0.000000e+000
9.761921e+002	-8.742997e+001	1.023457e-001	0.000000e+000
9.767906e+002	-8.743077e+001	1.023394e-001	0.000000e+000
9.773853e+002	-8.742686e+001	1.023342e-001	0.000000e+000
9.779788e+002	-8.742718e+001	1.023288e-001	0.000000e+000
9.785732e+002	-8.742857e+001	1.023218e-001	0.000000e+000
9.791684e+002	-8.742956e+001	1.023158e-001	0.000000e+000
9.797643e+002	-8.742735e+001	1.023097e-001	0.000000e+000
9.803607e+002	-8.742860e+001	1.023037e-001	0.000000e+000
9.809577e+002	-8.742877e+001	1.022968e-001	0.000000e+000
9.815551e+002	-8.743076e+001	1.022911e-001	0.000000e+000
9.821528e+002	-8.743050e+001	1.022847e-001	0.000000e+000
9.827509e+002	-8.743053e+001	1.022784e-001	0.000000e+000
9.833492e+002	-8.742994e+001	1.022733e-001	0.000000e+000
9.839477e+002	-8.743123e+001	1.022671e-001	0.000000e+000
9.845465e+002	-8.743249e+001	1.022610e-001	0.000000e+000
9.851456e+002	-8.743208e+001	1.022555e-001	0.000000e+000
9.857448e+002	-8.743444e+001	1.022501e-001	0.000000e+000
9.863444e+002	-8.743524e+001	1.022442e-001	0.000000e+000
9.869442e+002	-8.743569e+001	1.022397e-001	0.000000e+000
9.875441e+002	-8.743512e+001	1.022343e-001	0.000000e+000
9.881440e+002	-8.743551e+001	1.022291e-001	0.000000e+000
9.887439e+002	-8.743744e+001	1.022239e-001	0.000000e+000
9.893439e+002	-8.743659e+001	1.022179e-001	0.000000e+000
9.899439e+002	-8.743640e+001	1.022126e-001	0.000000e+000
9.905438e+002	-8.743579e+001	1.022075e-001	0.000000e+000
9.911438e+002	-8.743449e+001	1.022022e-001	0.000000e+000
9.917437e+002	-8.743574e+001	1.021969e-001	0.000000e+000
9.923437e+002	-8.743556e+001	1.021912e-001	0.000000e+000
9.929437e+002	-8.743467e+001	1.021859e-001	0.000000e+000
9.935437e+002	-8.743422e+001	1.021798e-001	0.000000e+000
9.941435e+002	-8.743704e+001	1.021745e-001	0.000000e+000
9.947431e+002	-8.743351e+001	1.021684e-001	0.000000e+000
9.953428e+002	-8.743038e+001	1.021623e-001	0.000000e+000
9.959426e+002	-8.742958e+001	1.021561e-001	0.000000e+000
9.965424e+002	-8.742860e+001	1.021502e-001	0.000000e+000
9.971420e+002	-8.742940e+001	1.021456e-001	0.000000e+000
9.977417e+002	-8.742891e+001	1.021404e-001	0.000000e+000
9.983415e+002	-8.742797e+001	1.021349e-001	0.000000e+000
9.989414e+002	-8.742760e+001	1.021294e-001	0.000000e+000
9.995413e+002	-8.742758e+001	1.021229e-001	0.000000e+000
1.000141e+003	-8.742828e+001	1.021171e-001	0.000000e+000
1.000741e+003	-8.743055e+001	1.021110e-001	0.000000e+000
1.001341e+003	-8.742785e+001	1.021057e-001	0.000000e+000
1.001940e+003	-8.742814e+001	1.021004e-001	0.000000e+000
1.002539e+003	-8.742582e+001	1.020944e-001	0.000000e+000
1.003138e+003	-8.742421e+001	1.020889e-001	0.000000e+000
1.003736e+003	-8.742557e+001	1.020841e-001	0.000000e+000
1.004335e+003	-8.742675e+001	1.020788e-001	0.000000e+000
1.004934e+003	-8.742575e+001	1.020729e-001	0.000000e+000
1.005533e+003	-8.742850e+001	1.020683e-001	0.000000e+000
1.006131e+003	-8.742647e+001	1.020626e-001	0.000000e+000
1.006730e+003	-8.742765e+001	1.020583e-001	0.000000e+000
1.007329e+003	-8.742808e+001	1.020535e-001	0.000000e+000
1.007927e+003	-8.742847e+001	1.020490e-001	0.000000e+000
1.008526e+003	-8.742974e+001	1.020436e-001	0.000000e+000
1.009126e+003	-8.742878e+001	1.020386e-001	0.000000e+000
1.009725e+003	-8.742626e+001	1.020329e-001	0.000000e+000
1.010324e+003	-8.742769e+001	1.020284e-001	0.000000e+000
1.010923e+003	-8.742617e+001	1.020223e-001	0.000000e+000
1.011523e+003	-8.742346e+001	1.020171e-001	0.000000e+000
1.012122e+003	-8.742123e+001	1.020135e-001	0.000000e+000
1.012722e+003	-8.742160e+001	1.020079e-001	0.000000e+000
1.013322e+003	-8.742315e+001	1.020025e-001	0.000000e+000
1.013922e+003	-8.742482e+001	1.019987e-001	0.000000e+000
1.014522e+003	-8.742492e+001	1.019949e-001	0.000000e+000
1.015121e+003	-8.742680e+001	1.019898e-001	0.000000e+000
1.015721e+003	-8.742640e+001	1.019852e-001	0.000000e+000
1.016321e+003	-8.742696e+001	1.019807e-001	0.000000e+000
1.016921e+003	-8.742727e+001	1.019761e-001	0.000000e+000
1.017521e+003	-8.742379e+001	1.019710e-001	0.000000e+000
1.018121e+003	-8.742373e+001	1.019664e-001	0.000000e+000
1.018720e+003	-8.742768e+001	1.019615e-001	0.000000e+000
1.019319e+003	-8.742811e+001	1.019572e-001	0.000000e+000
1.019918e+003	-8.742689e+001	1.019531e-001	0.000000e+000
1.020517e+003	-8.742431e+001	1.019485e-001	0.000000e+000
1.021115e+003	-8.742674e+001	1.019432e-001	0.000000e+000
1.021714e+003	-8.742806e+001	1.019393e-001	0.000000e+000
1.022313e+003	-8.743034e+001	1.019352e-001	0.000000e+000
1.022913e+003	-8.743217e+001	1.019313e-001	0.000000e+000
1.023513e+003	-8.743228e+001	1.019270e-001	0.000000e+000
1.024112e+003	-8.743074e+001	1.019225e-001	0.000000e+000
1.024712e+003	-8.742956e+001	1.019167e-001	0.000000e+000
1.025311e+003	-8.742892e+001	1.019118e-001	0.000000e+000
1.025911e+003	-8.743002e+001	1.019069e-001	0.000000e+000
1.026511e+003	-8.742989e+001	1.019024e-001	0.000000e+000
1.027111e+003	-8.742909e+001	1.018977e-001	0.000000e+000
1.027710e+003	-8.742952e+001	1.018931e-001	0.000000e+000
1.028310e+003	-8.742928e+001	1.018884e-001	0.000000e+000
1.028910e+003	-8.742925e+001	1.018847e-001	0.000000e+000
1.029510e+003	-8.743020e+001	1.018791e-001	0.000000e+000
1.030110e+003	-8.742990e+001	1.018747e-001	0.000000e+000
1.030709e+003	-8.742804e+001	1.018704e-001	0.000000e+000
1.031309e+003	-8.742876e+001	1.018664e-001	0.000000e+000
1.031909e+003	-8.742986e+001	1.018618e-001	0.000000e+000
1.032509e+003	-8.742904e+001	1.018569e-001	0.000000e+000
1.033109e+003	-8.742894e+001	1.018527e-001	0.000000e+000
1.033708e+003	-8.743272e+001	1.018489e-001	0.000000e+000
1.034307e+003	-8.743297e+001	1.018441e-001	0.000000e+000
1.034905e+003	-8.743286e+001	1.018399e-001	0.000000e+000
1.035504e+003	-8.743482e+001	1.018356e-001	0.000000e+000
1.036103e+003	-8.743334e+001	1.018299e-001	0.000000e+000
1.036702e+003	-8.743285e+001	1.018247e-001	0.000000e+000
1.037301e+003	-8.743307e+001	1.018203e-001	0.000000e+000
1.037901e+003	-8.743326e+001	1.018163e-001	0.000000e+000
1.038501e+003	-8.743046e+001	1.018119e-001	0.000000e+000
1.039101e+003	-8.743186e+001	1.018069e-001	0.000000e+000
1.039700e+003	-8.743201e+001	1.018024e-001	0.000000e+000
1.040300e+003	-8.743287e+001	1.017985e-001	0.000000e+000
1.040898e+003	-8.743299e+001	1.017935e-001	0.000000e+000
1.041497e+003	-8.743372e+001	1.017895e-001	0.000000e+000
1.042097e+003	-8.743620e+001	1.017852e-001	0.000000e+000
1.042696e+003	-8.743581e+001	1.017802e-001	0.000000e+000
1.043296e+003	-8.743259e+001	1.017758e-001	0.000000e+000
1.043895e+003	-8.743254e+001	1.017710e-001	0.000000e+000
1.044494e+003	-8.743341e+001	1.017660e-001	0.000000e+000
1.045094e+003	-8.743373e+001	1.017621e-001	0.000000e+000
1.045694e+003	-8.743261e+001	1.017578e-001	0.000000e+000
1.046294e+003	-8.743230e+001	1.017531e-001	0.000000e+000
1.046894e+003	-8.743323e+001	1.017492e-001	0.000000e+000
1.047494e+003	-8.742993e+001	1.017445e-001	0.000000e+000
1.048094e+003	-8.742901e+001	1.017413e-001	0.000000e+000
1.048693e+003	-8.743098e+001	1.017372e-001	0.000000e+000
1.049293e+003	-8.743153e+001	1.017323e-001	0.000000e+000
1.049892e+003	-8.743561e+001	1.017290e-001	0.000000e+000
1.050491e+003	-8.743289e+001	1.017253e-001	0.000000e+000
1.051090e+003	-8.743244e+001	1.017212e-001	0.000000e+000
1.051689e+003	-8.743080e+001	1.017164e-001	0.000000e+000
1.052289e+003	-8.743032e+001	1.017122e-001	0.000000e+000
1.052889e+003	-8.743069e+001	1.017083e-001	0.000000e+000
1.053489e+003	-8.743121e+001	1.017044e-001	0.000000e+000
1.054089e+003	-8.742977e+001	1.016998e-001	0.000000e+000
1.054688e+003	-8.743247e+001	1.016962e-001	0.000000e+000
1.055288e+003	-8.743047e+001	1.016913e-001	0.000000e+000
1.055888e+003	-8.743272e+001	1.016882e-001	0.000000e+000
1.056487e+003	-8.743106e+001	1.016837e-001	0.000000e+000
1.057087e+003	-8.743274e+001	1.016801e-001	0.000000e+000
1.057686e+003	-8.743580e+001	1.016762e-001	0.000000e+000
1.058286e+003	-8.743507e+001	1.016720e-001	0.000000e+000
1.058886e+003	-8.743285e+001	1.016677e-001	0.000000e+000
1.059485e+003	-8.743381e+001	1.016648e-001	0.000000e+000
1.060085e+003	-8.743336e+001	1.016603e-001	0.000000e+000
1.060685e+003	-8.743297e+001	1.016567e-001	0.000000e+000
1.061285e+003	-8.743248e+001	1.016528e-001	0.000000e+000
1.061885e+003	-8.742964e+001	1.016487e-001	-7.464702e-003
1.062485e+003	-8.742828e+001	1.016446e-001	0.000000e+000
1.063085e+003	-8.742821e+001	1.016411e-001	0.000000e+000
1.063685e+003	-8.743041e+001	1.016384e-001	0.000000e+000
1.064284e+003	-8.742830e+001	1.016338e-001	0.000000e+000
1.064882e+003	-8.742876e+001	1.016311e-001	0.000000e+000
1.065481e+003	-8.743057e+001	1.016271e-001	0.000000e+000
1.066080e+003	-8.743243e+001	1.016231e-001	0.000000e+000
1.066679e+003	-8.743366e+001	1.016188e-001	0.000000e+000
1.067278e+003	-8.743396e+001	1.016157e-001	0.000000e+000
1.067878e+003	-8.743307e+001	1.016123e-001	0.000000e+000
1.068478e+003	-8.743367e+001	1.016079e-001	0.000000e+000
1.069078e+003	-8.743247e+001	1.016037e-001	0.000000e+000
1.069676e+003	-8.743435e+001	1.016003e-001	-7.464909e-003
1.070273e+003	-8.743887e+001	1.015970e-001	0.000000e+000
1.070870e+003	-8.743876e+001	1.015937e-001	0.000000e+000
1.071468e+003	-8.743791e+001	1.015904e-001	0.000000e+000
1.072066e+003	-8.743444e+001	1.015877e-001	0.000000e+000
1.072664e+003	-8.743568e+001	1.015832e-001	0.000000e+000
1.073261e+003	-8.743535e+001	1.015796e-001	0.000000e+000
1.073856e+003	-8.743420e+001	1.015763e-001	0.000000e+000
1.074452e+003	-8.743598e+001	1.015733e-001	0.000000e+000
1.075048e+003	-8.743470e+001	1.015697e-001	0.000000e+000
1.075645e+003	-8.743110e+001	1.015650e-001	0.000000e+000
1.076242e+003	-8.743079e+001	1.015606e-001	0.000000e+000
1.076839e+003	-8.743315e+001	1.015570e-001	0.000000e+000
1.077437e+003	-8.743251e+001	1.015541e-001	0.000000e+000
1.078035e+003	-8.743001e+001	1.015500e-001	0.000000e+000
1.078634e+003	-8.742947e+001	1.015452e-001	0.000000e+000
1.079233e+003	-8.742937e+001	1.015422e-001	-7.464677e-003
1.079832e+003	-8.742961e+001	1.015382e-001	0.000000e+000
1.080431e+003	-8.743142e+001	1.015345e-001	0.000000e+000
1.081030e+003	-8.743147e+001	1.015306e-001	0.000000e+000
1.081630e+003	-8.743120e+001	1.015269e-001	0.000000e+000
1.082229e+003	-8.743212e+001	1.015224e-001	0.000000e+000
1.082825e+003	-8.743385e+001	1.015188e-001	0.000000e+000
1.083423e+003	-8.743386e+001	1.015162e-001	0.000000e+000
1.084020e+003	-8.743540e+001	1.015130e-001	0.000000e+000
1.084618e+003	-8.743629e+001	1.015098e-001	0.000000e+000
1.085217e+003	-8.743558e+001	1.015066e-001	0.000000e+000
1.085815e+003	-8.743520e+001	1.015040e-001	0.000000e+000
1.086414e+003	-8.743464e+001	1.014991e-001	0.000000e+000
1.087013e+003	-8.743472e+001	1.014953e-001	0.000000e+000
1.087613e+003	-8.743539e+001	1.014920e-001	0.000000e+000
1.088212e+003	-8.743572e+001	1.014890e-001	0.000000e+000
1.088812e+003	-8.743485e+001	1.014863e-001	0.000000e+000
1.089412e+003	-8.743725e+001	1.014826e-001	0.000000e+000
1.090012e+003	-8.743854e+001	1.014795e-001	0.000000e+000
1.090611e+003	-8.743999e+001	1.014763e-001	0.000000e+000
1.091211e+003	-8.743568e+001	1.014728e-001	0.000000e+000
1.091810e+003	-8.743499e+001	1.014694e-001	0.000000e+000
1.092409e+003	-8.743323e+001	1.014650e-001	0.000000e+000
1.093008e+003	-8.743280e+001	1.014613e-001	0.000000e+000
1.093608e+003	-8.743291e+001	1.014579e-001	0.000000e+000
1.094208e+003	-8.743560e+001	1.014547e-001	0.000000e+000
1.094807e+003	-8.743528e+001	1.014515e-001	0.000000e+000
1.095407e+003	-8.743581e+001	1.014484e-001	0.000000e+000
1.096007e+003	-8.743768e+001	1.014452e-001	0.000000e+000
1.096607e+003	-8.743627e+001	1.014422e-001	0.000000e+000
1.097207e+003	-8.743695e+001	1.014384e-001	0.000000e+000
1.097807e+003	-8.743599e+001	1.014362e-001	0.000000e+000
1.098407e+003	-8.743454e+001	1.014329e-001	0.000000e+000
1.099007e+003	-8.743506e+001	1.014292e-001	0.000000e+000
1.099606e+003	-8.743308e+001	1.014259e-001	0.000000e+000
1.100206e+003	-8.743326e+001	1.014219e-001	0.000000e+000
1.100805e+003	-8.743537e+001	1.014195e-001	0.000000e+000
1.101405e+003	-8.743599e+001	1.014165e-001	0.000000e+000
1.102005e+003	-8.743468e+001	1.014122e-001	0.000000e+000
1.102605e+003	-8.743406e+001	1.014091e-001	0.000000e+000
1.103204e+003	-8.743484e+001	1.014052e-001	0.000000e+000
1.103804e+003	-8.743590e+001	1.014025e-001	0.000000e+000
1.104404e+003	-8.743872e+001	1.013989e-001	0.000000e+000
1.105004e+003	-8.743599e+001	1.013951e-001	0.000000e+000
1.105604e+003	-8.743651e+001	1.013917e-001	0.000000e+000
1.106204e+003	-8.743480e+001	1.013883e-001	0.000000e+000
1.106803e+003	-8.743414e+001	1.013845e-001	0.000000e+000
1.107403e+003	-8.743422e+001	1.013807e-001	0.000000e+000
1.108003e+003	-8.743391e+001	1.013782e-001	0.000000e+000
1.108603e+003	-8.743381e+001	1.013740e-001	0.000000e+000
1.109203e+003	-8.743474e+001	1.013708e-001	0.000000e+000
1.109803e+003	-8.743481e+001	1.013676e-001	0.000000e+000
1.110403e+003	-8.743127e+001	1.013647e-001	0.000000e+000
1.111002e+003	-8.743376e+001	1.013621e-001	0.000000e+000
1.111602e+003	-8.743220e+001	1.013595e-001	0.000000e+000
1.112200e+003	-8.743319e+001	1.013566e-001	0.000000e+000
1.112798e+003	-8.743167e+001	1.013537e-001	0.000000e+000
1.113397e+003	-8.743537e+001	1.013507e-001	0.000000e+000
1.113996e+003	-8.743461e+001	1.013462e-001	0.000000e+000
1.114595e+003	-8.743304e+001	1.013434e-001	0.000000e+000
1.115195e+003	-8.743432e+001	1.013404e-001	0.000000e+000
1.115795e+003	-8.743368e+001	1.013371e-001	0.000000e+000
1.116394e+003	-8.743357e+001	1.013343e-001	0.000000e+000
1.116994e+003	-8.743470e+001	1.013314e-001	0.000000e+000
1.117594e+003	-8.743550e+001	1.013283e-001	0.000000e+000
1.118194e+003	-8.743656e+001	1.013260e-001	0.000000e+000
1.118794e+003	-8.743928e+001	1.013233e-001	0.000000e+000
1.119394e+003	-8.743622e+001	1.013207e-001	0.000000e+000
1.119993e+003	-8.743551e+001	1.013174e-001	0.000000e+000
1.120592e+003	-8.743455e+001	1.013144e-001	0.000000e+000
1.121192e+003	-8.743604e+001	1.013112e-001	0.000000e+000
1.121791e+003	-8.743343e+001	1.013087e-001	0.000000e+000
1.122390e+003	-8.743594e+001	1.013054e-001	0.000000e+000
1.122988e+003	-8.743381e+001	1.013017e-001	0.000000e+000
1.123586e+003	-8.743564e+001	1.012982e-001	0.000000e+000
1.124185e+003	-8.743547e+001	1.012954e-001	0.000000e+000
1.124783e+003	-8.743683e+001	1.012928e-001	0.000000e+000
1.125382e+003	-8.743530e+001	1.012899e-001	0.000000e+000
1.125982e+003	-8.743562e+001	1.012868e-001	0.000000e+000
1.126581e+003	-8.743405e+001	1.012837e-001	0.000000e+000
1.127181e+003	-8.743590e+001	1.012812e-001	0.000000e+000
1.127781e+003	-8.743509e+001	1.012788e-001	0.000000e+000
1.128381e+003	-8.743363e+001	1.012769e-001	0.000000e+000
1.128981e+003	-8.743382e+001	1.012751e-001	0.000000e+000
1.129581e+003	-8.743458e+001	1.012732e-001	0.000000e+000
1.130181e+003	-8.743489e+001	1.012705e-001	0.000000e+000
1.130781e+003	-8.743303e+001	1.012686e-001	0.000000e+000
1.131381e+003	-8.743053e+001	1.012658e-001	0.000000e+000
1.131980e+003	-8.742883e+001	1.012631e-001	0.000000e+000
1.132580e+003	-8.743059e+001	1.012606e-001	0.000000e+000
1.133180e+003	-8.743022e+001	1.012581e-001	0.000000e+000
1.133780e+003	-8.743128e+001	1.012540e-001	0.000000e+000
1.134380e+003	-8.743039e+001	1.012520e-001	0.000000e+000
1.134980e+003	-8.743221e+001	1.012502e-001	0.000000e+000
1.135580e+003	-8.743328e+001	1.012477e-001	0.000000e+000
1.136180e+003	-8.743128e+001	1.012452e-001	0.000000e+000
1.136780e+003	-8.743241e+001	1.012433e-001	0.000000e+000
1.137379e+003	-8.743289e+001	1.012408e-001	0.000000e+000
1.137979e+003	-8.743062e+001	1.012377e-001	0.000000e+000
1.138579e+003	-8.743291e+001	1.012349e-001	0.000000e+000
1.139179e+003	-8.743002e+001	1.012325e-001	0.000000e+000
1.139776e+003	-8.743284e+001	1.012315e-001	0.000000e+000
1.140371e+003	-8.743219e+001	1.012290e-001	0.000000e+000
1.140967e+003	-8.743347e+001	1.012267e-001	0.000000e+000
1.141563e+003	-8.743342e+001	1.012241e-001	0.000000e+000
1.142160e+003	-8.743374e+001	1.012233e-001	0.000000e+000
1.142758e+003	-8.743299e+001	1.012202e-001	0.000000e+000
1.143355e+003	-8.743115e+001	1.012167e-001	0.000000e+000
[truncated: 49,428 more rows]
