# Supplementary material for: Determinants of Beat-to-Beat Variability of Repolarization Duration in the Canine Ventricular Myocyte: A Computational Analysis
Source: PLoS Comput Biol. 2013 Aug 22;9(8):e1003202. doi: 10.1371/journal.pcbi.1003202 (PMC3749940; doi:10.1371/journal.pcbi.1003202)
Supplement: Software S1 — Implementation of stochastic model in C. (ZIP) [file pcbi.1003202.s003.zip › Source PLOS Comput Biol/Example/Cell_0000_Stoch_2000_ms_APD.txt]

1	0.000000e+000	-2.000000e+003	0.000000e+000	0.000000e+000
2	2.628460e+002	2.360481e-001	2.616201e+002	1.405791e-002
3	2.718254e+002	2.327574e-001	2.689051e+002	1.403164e-002
4	2.582865e+002	2.298805e-001	2.677444e+002	1.386515e-002
5	2.709450e+002	2.267416e-001	2.671148e+002	1.374517e-002
6	2.665820e+002	2.247186e-001	2.675025e+002	1.360493e-002
7	2.507919e+002	2.234113e-001	2.668678e+002	1.342646e-002
8	2.690219e+002	2.208306e-001	2.674518e+002	1.334910e-002
9	2.649510e+002	2.200431e-001	2.668799e+002	1.326399e-002
10	2.617998e+002	2.197292e-001	2.685293e+002	1.319672e-002
11	2.633542e+002	2.190262e-001	2.678709e+002	1.314052e-002
12	2.692683e+002	2.176583e-001	2.668929e+002	1.311158e-002
13	2.608781e+002	2.178433e-001	2.678514e+002	1.306456e-002
14	2.646223e+002	2.171884e-001	2.672583e+002	1.303208e-002
15	2.570451e+002	2.167963e-001	2.676237e+002	1.295993e-002
16	2.630992e+002	2.155891e-001	2.690053e+002	1.294297e-002
17	2.661823e+002	2.152846e-001	2.672347e+002	1.292705e-002
18	2.637113e+002	2.154507e-001	2.673280e+002	1.291096e-002
19	2.649707e+002	2.157088e-001	2.669493e+002	1.290594e-002
20	2.634649e+002	2.150996e-001	2.665597e+002	1.287879e-002
21	2.701943e+002	2.152032e-001	2.687538e+002	1.290188e-002
22	2.610190e+002	2.150315e-001	2.682640e+002	1.288614e-002
23	2.696518e+002	2.149934e-001	2.680233e+002	1.288939e-002
24	2.640306e+002	2.148603e-001	2.694235e+002	1.287959e-002
25	2.584547e+002	2.149358e-001	2.680252e+002	1.283833e-002
26	2.644446e+002	2.145382e-001	2.695942e+002	1.285373e-002
27	2.717009e+002	2.141409e-001	2.686238e+002	1.286373e-002
28	2.715662e+002	2.144534e-001	2.683186e+002	1.288265e-002
29	2.572874e+002	2.147715e-001	2.681521e+002	1.284258e-002
30	2.694338e+002	2.144479e-001	2.681540e+002	1.285772e-002
31	2.650803e+002	2.143982e-001	2.675746e+002	1.285419e-002
32	2.664671e+002	2.143463e-001	2.676094e+002	1.284727e-002
33	2.751818e+002	2.143285e-001	2.678813e+002	1.289862e-002
34	2.614199e+002	2.149248e-001	2.687087e+002	1.286717e-002
35	2.574863e+002	2.146517e-001	2.675666e+002	1.282991e-002
36	2.606582e+002	2.140611e-001	2.684794e+002	1.282106e-002
37	2.617643e+002	2.139386e-001	2.676557e+002	1.280452e-002
38	2.586030e+002	2.139988e-001	2.686636e+002	1.277309e-002
39	2.649183e+002	2.136398e-001	2.680895e+002	1.278631e-002
40	2.663233e+002	2.137561e-001	2.682183e+002	1.282623e-002
41	2.553438e+002	2.138498e-001	2.681815e+002	1.277434e-002
42	2.670113e+002	2.134933e-001	2.681476e+002	1.280277e-002
43	2.576232e+002	2.139077e-001	2.682527e+002	1.278258e-002
44	2.689267e+002	2.129969e-001	2.687229e+002	1.278145e-002
45	2.653888e+002	2.133575e-001	2.685571e+002	1.278511e-002
46	2.589906e+002	2.138644e-001	2.686793e+002	1.278200e-002
47	2.663338e+002	2.137205e-001	2.681867e+002	1.279125e-002
48	2.645111e+002	2.139568e-001	2.682886e+002	1.280426e-002
49	2.605043e+002	2.141583e-001	2.676847e+002	1.278764e-002
50	2.673943e+002	2.131108e-001	2.683731e+002	1.279739e-002
51	2.578909e+002	2.139835e-001	2.686988e+002	1.278709e-002
52	2.639633e+002	2.137265e-001	2.683102e+002	1.279130e-002
53	2.626521e+002	2.133246e-001	2.685235e+002	1.278171e-002
54	2.635431e+002	2.135806e-001	2.692382e+002	1.280621e-002
55	2.605656e+002	2.137019e-001	2.687337e+002	1.277951e-002
56	2.693053e+002	2.134444e-001	2.685053e+002	1.280759e-002
57	2.596515e+002	2.136069e-001	2.684292e+002	1.277572e-002
58	2.688328e+002	2.135291e-001	2.677787e+002	1.279613e-002
59	2.664207e+002	2.139837e-001	2.685489e+002	1.280149e-002
60	2.585718e+002	2.137992e-001	2.689458e+002	1.278844e-002
61	2.668352e+002	2.131313e-001	2.690971e+002	1.279204e-002
62	2.557748e+002	2.134537e-001	2.680379e+002	1.273775e-002
63	2.681826e+002	2.128129e-001	2.693939e+002	1.276601e-002
64	2.579686e+002	2.134227e-001	2.688787e+002	1.273983e-002
65	2.639997e+002	2.129912e-001	2.687410e+002	1.274255e-002
66	2.623432e+002	2.131673e-001	2.690739e+002	1.273750e-002
67	2.674703e+002	2.130438e-001	2.694224e+002	1.275196e-002
68	2.601541e+002	2.133786e-001	2.692189e+002	1.274044e-002
69	2.628783e+002	2.131528e-001	2.691411e+002	1.273972e-002
70	2.572411e+002	2.132623e-001	2.685983e+002	1.273270e-002
71	2.531384e+002	2.131481e-001	2.684298e+002	1.269201e-002
72	2.645997e+002	2.126409e-001	2.684321e+002	1.271569e-002
73	2.621846e+002	2.126031e-001	2.671440e+002	1.272889e-002
74	2.600106e+002	2.128528e-001	2.687320e+002	1.272793e-002
75	2.660529e+002	2.127539e-001	2.691132e+002	1.273717e-002
76	2.616735e+002	2.130180e-001	2.677058e+002	1.272961e-002
77	2.684595e+002	2.127494e-001	2.690152e+002	1.274950e-002
78	2.637361e+002	2.130638e-001	2.680628e+002	1.275323e-002
79	2.659945e+002	2.129084e-001	2.690885e+002	1.277451e-002
80	2.623385e+002	2.134660e-001	2.686490e+002	1.275730e-002
81	2.547181e+002	2.132628e-001	2.675731e+002	1.272180e-002
82	2.609142e+002	2.130508e-001	2.689768e+002	1.272975e-002
83	2.620009e+002	2.126970e-001	2.685217e+002	1.272261e-002
84	2.674244e+002	2.126640e-001	2.687544e+002	1.274301e-002
85	2.561815e+002	2.132797e-001	2.702735e+002	1.272502e-002
86	2.753614e+002	2.126512e-001	2.687684e+002	1.277793e-002
87	2.764551e+002	2.125010e-001	2.697117e+002	1.280316e-002
88	2.669905e+002	2.136441e-001	2.689828e+002	1.279524e-002
89	2.618758e+002	2.135468e-001	2.681556e+002	1.277188e-002
90	2.639100e+002	2.131556e-001	2.687221e+002	1.277179e-002
91	2.627819e+002	2.138005e-001	2.689034e+002	1.276111e-002
92	2.600288e+002	2.131592e-001	2.697256e+002	1.274285e-002
93	2.603595e+002	2.133639e-001	2.702345e+002	1.272087e-002
94	2.682214e+002	2.129616e-001	2.687710e+002	1.274912e-002
95	2.623808e+002	2.132418e-001	2.681689e+002	1.273048e-002
96	2.672358e+002	2.128404e-001	2.684976e+002	1.274886e-002
97	2.620960e+002	2.131120e-001	2.681221e+002	1.275088e-002
98	2.739584e+002	2.122989e-001	2.687469e+002	1.277868e-002
99	2.556261e+002	2.134253e-001	2.690690e+002	1.272826e-002
100	2.688200e+002	2.126499e-001	2.684357e+002	1.275104e-002
101	2.665171e+002	2.127426e-001	2.687884e+002	1.274694e-002
102	2.728655e+002	2.130292e-001	2.698758e+002	1.278957e-002
103	2.712738e+002	2.132557e-001	2.703456e+002	1.279755e-002
104	2.584097e+002	2.132331e-001	2.684727e+002	1.273974e-002
105	2.684441e+002	2.129976e-001	2.696875e+002	1.277352e-002
106	2.743508e+002	2.129325e-001	2.686964e+002	1.278644e-002
107	2.549929e+002	2.132576e-001	2.694370e+002	1.272820e-002
108	2.749197e+002	2.132321e-001	2.695085e+002	1.280522e-002
109	2.683537e+002	2.133614e-001	2.681050e+002	1.279706e-002
110	2.507013e+002	2.134964e-001	2.699662e+002	1.272702e-002
111	2.543658e+002	2.130491e-001	2.703505e+002	1.268591e-002
112	2.336088e+002	2.122840e-001	2.703646e+002	1.259144e-002
113	2.521445e+002	2.114119e-001	2.696610e+002	1.261439e-002
114	2.545763e+002	2.116088e-001	2.686045e+002	1.259714e-002
115	2.605769e+002	2.112939e-001	2.697904e+002	1.261618e-002
116	2.625279e+002	2.113207e-001	2.695706e+002	1.263844e-002
117	2.625012e+002	2.112821e-001	2.695236e+002	1.263451e-002
118	2.625240e+002	2.120047e-001	2.686439e+002	1.266107e-002
119	2.523052e+002	2.120315e-001	2.690297e+002	1.262375e-002
120	2.599049e+002	2.117509e-001	2.695843e+002	1.262775e-002
121	2.592558e+002	2.113014e-001	2.689848e+002	1.262424e-002
122	2.700664e+002	2.116060e-001	2.695160e+002	1.267091e-002
123	2.679760e+002	2.116061e-001	2.699511e+002	1.268891e-002
124	2.586156e+002	2.125152e-001	2.696233e+002	1.267025e-002
125	2.653387e+002	2.120279e-001	2.695854e+002	1.267471e-002
126	2.633830e+002	2.122773e-001	2.689207e+002	1.268436e-002
127	2.737190e+002	2.120035e-001	2.686564e+002	1.273557e-002
128	2.582231e+002	2.128924e-001	2.697238e+002	1.271276e-002
129	2.609551e+002	2.123433e-001	2.702550e+002	1.270097e-002
130	2.513403e+002	2.125073e-001	2.701676e+002	1.265566e-002
131	2.564474e+002	2.122946e-001	2.703160e+002	1.264946e-002
132	2.716738e+002	2.118042e-001	2.695217e+002	1.268887e-002
133	2.663707e+002	2.121152e-001	2.687010e+002	1.270052e-002
134	2.680869e+002	2.121814e-001	2.700058e+002	1.271564e-002
135	2.697532e+002	2.122385e-001	2.694723e+002	1.273961e-002
136	2.680784e+002	2.126641e-001	2.691433e+002	1.276044e-002
137	2.608931e+002	2.133132e-001	2.685512e+002	1.272430e-002
138	2.603792e+002	2.132889e-001	2.694679e+002	1.271388e-002
139	2.664762e+002	2.122143e-001	2.686629e+002	1.272201e-002
140	2.682864e+002	2.125087e-001	2.698914e+002	1.272721e-002
141	2.640475e+002	2.129568e-001	2.705494e+002	1.272715e-002
142	2.529659e+002	2.127750e-001	2.711355e+002	1.267779e-002
143	2.639065e+002	2.119554e-001	2.688059e+002	1.269294e-002
144	2.653577e+002	2.118580e-001	2.688020e+002	1.269489e-002
145	2.712481e+002	2.120511e-001	2.681312e+002	1.271801e-002
146	2.722076e+002	2.124929e-001	2.690738e+002	1.273271e-002
147	2.610440e+002	2.128553e-001	2.699106e+002	1.270147e-002
148	2.690673e+002	2.125486e-001	2.694252e+002	1.272915e-002
149	2.680020e+002	2.127029e-001	2.694543e+002	1.274306e-002
150	2.669304e+002	2.130994e-001	2.692673e+002	1.273437e-002
151	2.591654e+002	2.127300e-001	2.689331e+002	1.271063e-002
152	2.603589e+002	2.123681e-001	2.699735e+002	1.270104e-002
153	2.702016e+002	2.126345e-001	2.688659e+002	1.272953e-002
154	2.609931e+002	2.125752e-001	2.692014e+002	1.270515e-002
155	2.665077e+002	2.122266e-001	2.693669e+002	1.271198e-002
156	2.565144e+002	2.125013e-001	2.683568e+002	1.266315e-002
157	2.672727e+002	2.122856e-001	2.703839e+002	1.269604e-002
158	2.636256e+002	2.124804e-001	2.690798e+002	1.269731e-002
159	2.627103e+002	2.120814e-001	2.711086e+002	1.269749e-002
160	2.588556e+002	2.123450e-001	2.691271e+002	1.268404e-002
161	2.648915e+002	2.120509e-001	2.695819e+002	1.268145e-002
162	2.688946e+002	2.124198e-001	2.691444e+002	1.270656e-002
163	2.548158e+002	2.127854e-001	2.684886e+002	1.267164e-002
164	2.612852e+002	2.120779e-001	2.701342e+002	1.266758e-002
165	2.642512e+002	2.121483e-001	2.687753e+002	1.267202e-002
166	2.616049e+002	2.122152e-001	2.695350e+002	1.267651e-002
167	2.532097e+002	2.123998e-001	2.685477e+002	1.264357e-002
168	2.552182e+002	2.117741e-001	2.697025e+002	1.262533e-002
169	2.706098e+002	2.117096e-001	2.697763e+002	1.267585e-002
170	2.662868e+002	2.119778e-001	2.699776e+002	1.267863e-002
171	2.588642e+002	2.121270e-001	2.701930e+002	1.265583e-002
172	2.669688e+002	2.116573e-001	2.687345e+002	1.267884e-002
173	2.657707e+002	2.122099e-001	2.683992e+002	1.267860e-002
174	2.625944e+002	2.118514e-001	2.698300e+002	1.266022e-002
175	2.702694e+002	2.117760e-001	2.695255e+002	1.268051e-002
176	2.670807e+002	2.120867e-001	2.706676e+002	1.269977e-002
177	2.635435e+002	2.121221e-001	2.696471e+002	1.270196e-002
178	2.609925e+002	2.124741e-001	2.708253e+002	1.268965e-002
179	2.608812e+002	2.122567e-001	2.696814e+002	1.268587e-002
180	2.651646e+002	2.124209e-001	2.682347e+002	1.269270e-002
181	2.618855e+002	2.125374e-001	2.689293e+002	1.269291e-002
182	2.604532e+002	2.121655e-001	2.699917e+002	1.266742e-002
183	2.631893e+002	2.120138e-001	2.699809e+002	1.266957e-002
184	2.625972e+002	2.120790e-001	2.697485e+002	1.266693e-002
185	2.626753e+002	2.118094e-001	2.705977e+002	1.265704e-002
186	2.621461e+002	2.120865e-001	2.702807e+002	1.265996e-002
187	2.646912e+002	2.116754e-001	2.696893e+002	1.266729e-002
188	2.561022e+002	2.119672e-001	2.701356e+002	1.263652e-002
189	2.700242e+002	2.115559e-001	2.707454e+002	1.267780e-002
190	2.628032e+002	2.118852e-001	2.688501e+002	1.268815e-002
191	2.624393e+002	2.121642e-001	2.687091e+002	1.268393e-002
192	2.610436e+002	2.116910e-001	2.692947e+002	1.267097e-002
193	2.585633e+002	2.121500e-001	2.695473e+002	1.266720e-002
194	2.687610e+002	2.120143e-001	2.697248e+002	1.269483e-002
195	2.662813e+002	2.121531e-001	2.701159e+002	1.270294e-002
196	2.573224e+002	2.125253e-001	2.687588e+002	1.268392e-002
197	2.758415e+002	2.120061e-001	2.706656e+002	1.272184e-002
198	2.595717e+002	2.121802e-001	2.698019e+002	1.268993e-002
199	2.591536e+002	2.124342e-001	2.705492e+002	1.267245e-002
200	2.622162e+002	2.121181e-001	2.693767e+002	1.266054e-002
201	2.681967e+002	2.124807e-001	2.693368e+002	1.269354e-002
