# Supplementary material for: Determinants of Beat-to-Beat Variability of Repolarization Duration in the Canine Ventricular Myocyte: A Computational Analysis
Source: PLoS Comput Biol. 2013 Aug 22;9(8):e1003202. doi: 10.1371/journal.pcbi.1003202 (PMC3749940; doi:10.1371/journal.pcbi.1003202)
Supplement: Software S1 — Implementation of stochastic model in C. (ZIP) [file pcbi.1003202.s003.zip › Source PLOS Comput Biol/Example/Cell_0000_Stoch_400_ms.txt]

0.000000e+000	-8.637011e+001	1.977509e-001	0.000000e+000
5.005963e-001	-4.715271e+001	1.977498e-001	-5.236118e+000
1.000596e+000	-2.359547e+001	1.977655e-001	-1.472017e+002
1.500596e+000	4.098179e+001	1.978299e-001	-1.432733e+001
2.004741e+000	4.189030e+001	1.979072e-001	-1.988185e-001
2.504741e+000	3.986106e+001	1.979828e-001	-9.351632e-002
3.004742e+000	3.609529e+001	1.980649e-001	-1.026255e-001
3.504742e+000	3.114944e+001	1.981475e-001	-1.165519e-001
4.004742e+000	2.594259e+001	1.982365e-001	-1.270689e-001
4.504742e+000	2.089632e+001	1.983323e-001	-1.431511e-001
5.004742e+000	1.448645e+001	1.985145e-001	-1.609067e-001
5.504742e+000	8.860524e+000	1.996756e-001	-1.765528e-001
6.004742e+000	4.387719e+000	2.024922e-001	-1.859440e-001
6.504742e+000	8.228595e-001	2.072590e-001	-1.989044e-001
7.004742e+000	-2.070943e+000	2.142469e-001	-2.002768e-001
7.504742e+000	-4.349821e+000	2.236755e-001	-2.064101e-001
8.004743e+000	-6.110997e+000	2.356353e-001	-1.935551e-001
8.504745e+000	-7.461436e+000	2.500442e-001	-2.040503e-001
9.004756e+000	-8.394594e+000	2.666410e-001	-2.136830e-001
9.504797e+000	-9.060273e+000	2.849687e-001	-2.081410e-001
1.000513e+001	-9.492169e+000	3.044272e-001	-2.165932e-001
1.050959e+001	-9.682620e+000	3.244026e-001	-2.060636e-001
1.101395e+001	-9.646763e+000	3.439775e-001	-1.949429e-001
1.151809e+001	-9.497287e+000	3.625995e-001	-2.129480e-001
1.202002e+001	-9.235742e+000	3.799273e-001	-2.122711e-001
1.252104e+001	-8.932437e+000	3.959308e-001	-2.005458e-001
1.302156e+001	-8.580443e+000	4.106994e-001	-1.996798e-001
1.352202e+001	-8.216064e+000	4.243318e-001	-2.132416e-001
1.402235e+001	-7.823185e+000	4.369369e-001	-2.158009e-001
1.452265e+001	-7.421386e+000	4.486376e-001	-2.075641e-001
1.502295e+001	-7.020081e+000	4.595168e-001	-2.100823e-001
1.552330e+001	-6.634275e+000	4.696548e-001	-1.948899e-001
1.602362e+001	-6.236459e+000	4.791280e-001	-2.044894e-001
1.652388e+001	-5.821797e+000	4.879944e-001	-1.964001e-001
1.702412e+001	-5.395056e+000	4.963172e-001	-1.953292e-001
1.752436e+001	-4.967861e+000	5.041164e-001	-1.942585e-001
1.802457e+001	-4.530746e+000	5.114523e-001	-2.069602e-001
1.852481e+001	-4.108660e+000	5.183462e-001	-1.955355e-001
1.902499e+001	-3.649267e+000	5.248352e-001	-2.114163e-001
1.952518e+001	-3.197152e+000	5.309472e-001	-1.932118e-001
2.002534e+001	-2.729027e+000	5.367013e-001	-1.987547e-001
2.052553e+001	-2.276044e+000	5.421319e-001	-1.908622e-001
2.102569e+001	-1.809564e+000	5.472436e-001	-1.863445e-001
2.152591e+001	-1.376006e+000	5.520524e-001	-1.852569e-001
2.202615e+001	-9.527262e-001	5.565935e-001	-1.940645e-001
2.252635e+001	-5.032835e-001	5.608559e-001	-1.928791e-001
2.302654e+001	-5.335263e-002	5.648615e-001	-1.884416e-001
2.352670e+001	4.127925e-001	5.686224e-001	-1.872326e-001
2.402683e+001	9.079042e-001	5.721561e-001	-1.827409e-001
2.452698e+001	1.387139e+000	5.754662e-001	-1.878896e-001
2.502712e+001	1.872483e+000	5.785556e-001	-1.866072e-001
2.552732e+001	2.316500e+000	5.814468e-001	-1.822912e-001
2.602749e+001	2.776774e+000	5.841490e-001	-1.748517e-001
2.652768e+001	3.229875e+000	5.866717e-001	-1.830226e-001
2.702787e+001	3.678863e+000	5.889989e-001	-1.818377e-001
2.752806e+001	4.124936e+000	5.911685e-001	-1.837212e-001
2.802827e+001	4.565227e+000	5.931689e-001	-1.703689e-001
2.852852e+001	4.986512e+000	5.950214e-001	-1.753601e-001
2.902874e+001	5.420412e+000	5.967248e-001	-1.742341e-001
2.952898e+001	5.844971e+000	5.982755e-001	-1.761171e-001
3.002923e+001	6.264531e+000	5.996878e-001	-1.779763e-001
3.052951e+001	6.674798e+000	6.009677e-001	-1.739265e-001
3.102982e+001	7.070821e+000	6.021400e-001	-1.699502e-001
3.153021e+001	7.448411e+000	6.031848e-001	-1.689691e-001
3.203066e+001	7.810825e+000	6.041191e-001	-1.738236e-001
3.253124e+001	8.153782e+000	6.049320e-001	-1.700211e-001
3.303190e+001	8.483080e+000	6.056484e-001	-1.662832e-001
3.353268e+001	8.801251e+000	6.062527e-001	-1.626051e-001
3.403353e+001	9.112783e+000	6.067617e-001	-1.674887e-001
3.453472e+001	9.399909e+000	6.071775e-001	-1.695556e-001
3.503603e+001	9.680778e+000	6.075083e-001	-1.603617e-001
3.553716e+001	9.970206e+000	6.077640e-001	-1.596234e-001
3.603850e+001	1.024858e+001	6.079273e-001	-1.644893e-001
3.654016e+001	1.051296e+001	6.080057e-001	-1.637909e-001
3.704277e+001	1.074896e+001	6.080116e-001	-1.604018e-001
3.754583e+001	1.097696e+001	6.079519e-001	-1.625655e-001
3.804906e+001	1.120152e+001	6.078234e-001	-1.619722e-001
3.854909e+001	1.139997e+001	6.076027e-001	-1.587119e-001
3.905061e+001	1.158708e+001	6.073201e-001	-1.609540e-001
3.955484e+001	1.175706e+001	6.069787e-001	-1.577844e-001
4.005757e+001	1.191008e+001	6.065725e-001	-1.546733e-001
4.055884e+001	1.207021e+001	6.061224e-001	-1.596789e-001
4.105938e+001	1.223260e+001	6.056281e-001	-1.565511e-001
4.156361e+001	1.236996e+001	6.050664e-001	-1.561932e-001
4.206659e+001	1.249514e+001	6.044401e-001	-1.504941e-001
4.256965e+001	1.260678e+001	6.037919e-001	-1.555803e-001
4.307179e+001	1.270954e+001	6.030866e-001	-1.499557e-001
4.357330e+001	1.280787e+001	6.023364e-001	-1.550574e-001
4.407418e+001	1.289962e+001	6.015502e-001	-1.548189e-001
4.458582e+001	1.297292e+001	6.007035e-001	-1.546323e-001
4.508964e+001	1.303453e+001	5.998305e-001	-1.544716e-001
4.559141e+001	1.309992e+001	5.989231e-001	-1.516397e-001
4.609658e+001	1.314302e+001	5.979824e-001	-1.541921e-001
4.661192e+001	1.318508e+001	5.969712e-001	-1.567441e-001
4.713706e+001	1.321259e+001	5.959004e-001	-1.540114e-001
4.764220e+001	1.323503e+001	5.948487e-001	-1.512974e-001
4.814311e+001	1.325819e+001	5.937840e-001	-1.565453e-001
4.872418e+001	1.326720e+001	5.925024e-001	-1.565225e-001
4.932632e+001	1.325309e+001	5.911361e-001	-1.538917e-001
4.992793e+001	1.323922e+001	5.897205e-001	-1.539198e-001
5.049013e+001	1.321978e+001	5.883724e-001	-1.566267e-001
5.103496e+001	1.319830e+001	5.870286e-001	-1.566953e-001
5.160324e+001	1.317262e+001	5.856110e-001	-1.514480e-001
5.210733e+001	1.314316e+001	5.843238e-001	-1.515210e-001
5.261022e+001	1.309998e+001	5.830306e-001	-1.542983e-001
5.311414e+001	1.304752e+001	5.817102e-001	-1.491082e-001
5.362054e+001	1.299648e+001	5.803557e-001	-1.545659e-001
5.412189e+001	1.294059e+001	5.789994e-001	-1.520451e-001
5.462666e+001	1.287564e+001	5.776212e-001	-1.495409e-001
5.512724e+001	1.280526e+001	5.762305e-001	-1.550647e-001
5.563125e+001	1.273787e+001	5.748230e-001	-1.525631e-001
5.613659e+001	1.265280e+001	5.733969e-001	-1.501005e-001
5.663728e+001	1.256725e+001	5.719543e-001	-1.556845e-001
5.713996e+001	1.247690e+001	5.705122e-001	-1.505416e-001
5.764566e+001	1.238391e+001	5.690388e-001	-1.507739e-001
5.815168e+001	1.231057e+001	5.675423e-001	-1.563503e-001
5.865509e+001	1.222107e+001	5.660545e-001	-1.511840e-001
5.915987e+001	1.210777e+001	5.645481e-001	-1.541723e-001
5.966226e+001	1.199855e+001	5.630468e-001	-1.571613e-001
6.016458e+001	1.188756e+001	5.615263e-001	-1.574495e-001
6.066757e+001	1.178515e+001	5.600065e-001	-1.577141e-001
6.117168e+001	1.167541e+001	5.584719e-001	-1.552756e-001
6.167378e+001	1.155576e+001	5.569461e-001	-1.583112e-001
6.217682e+001	1.143743e+001	5.554039e-001	-1.531486e-001
6.268004e+001	1.132339e+001	5.538514e-001	-1.561749e-001
6.318487e+001	1.119959e+001	5.522893e-001	-1.537451e-001
6.368671e+001	1.107905e+001	5.507288e-001	-1.567975e-001
6.418715e+001	1.094871e+001	5.491678e-001	-1.598879e-001
6.468769e+001	1.082703e+001	5.475919e-001	-1.546792e-001
6.519268e+001	1.069424e+001	5.460074e-001	-1.550131e-001
6.569613e+001	1.055634e+001	5.444296e-001	-1.581326e-001
6.620046e+001	1.042042e+001	5.428446e-001	-1.612600e-001
6.670183e+001	1.027777e+001	5.412690e-001	-1.588429e-001
6.720342e+001	1.013635e+001	5.396799e-001	-1.619968e-001
6.770579e+001	9.997221e+000	5.380995e-001	-1.623580e-001
6.821094e+001	9.851497e+000	5.365086e-001	-1.599315e-001
6.871295e+001	9.710469e+000	5.349188e-001	-1.631040e-001
6.921544e+001	9.570707e+000	5.333446e-001	-1.606489e-001
6.971921e+001	9.420961e+000	5.317369e-001	-1.638560e-001
7.021923e+001	9.277138e+000	5.301497e-001	-1.642295e-001
7.071981e+001	9.131829e+000	5.285549e-001	-1.560931e-001
7.122289e+001	8.993420e+000	5.269590e-001	-1.649663e-001
7.172729e+001	8.843456e+000	5.253730e-001	-1.653557e-001
7.223177e+001	8.694060e+000	5.237723e-001	-1.600294e-001
7.273200e+001	8.548100e+000	5.221771e-001	-1.661235e-001
7.323552e+001	8.395814e+000	5.205860e-001	-1.665181e-001
7.373947e+001	8.244110e+000	5.189866e-001	-1.640345e-001
7.424265e+001	8.089151e+000	5.173966e-001	-1.615446e-001
7.474443e+001	7.931944e+000	5.158200e-001	-1.619387e-001
7.524784e+001	7.756856e+000	5.142332e-001	-1.681778e-001
7.575185e+001	7.584561e+000	5.126519e-001	-1.657183e-001
7.625477e+001	7.430615e+000	5.110641e-001	-1.573678e-001
7.675945e+001	7.263290e+000	5.094782e-001	-1.665375e-001
7.726113e+001	7.105255e+000	5.079187e-001	-1.640120e-001
7.776170e+001	6.941611e+000	5.063596e-001	-1.614863e-001
7.826579e+001	6.770288e+000	5.047891e-001	-1.619083e-001
7.876951e+001	6.597610e+000	5.032211e-001	-1.652855e-001
7.926958e+001	6.433477e+000	5.016692e-001	-1.656968e-001
7.977387e+001	6.262606e+000	5.001143e-001	-1.661242e-001
8.027402e+001	6.097588e+000	4.985698e-001	-1.635650e-001
8.077480e+001	5.935292e+000	4.970272e-001	-1.669465e-001
8.127683e+001	5.779695e+000	4.954860e-001	-1.703251e-001
8.177728e+001	5.614969e+000	4.939445e-001	-1.677488e-001
8.227754e+001	5.451671e+000	4.924080e-001	-1.711629e-001
8.277965e+001	5.296928e+000	4.908717e-001	-1.625282e-001
8.328366e+001	5.146116e+000	4.893419e-001	-1.689257e-001
8.378630e+001	4.991150e+000	4.878203e-001	-1.693134e-001
8.428829e+001	4.833727e+000	4.863046e-001	-1.606160e-001
8.479090e+001	4.678159e+000	4.847986e-001	-1.700986e-001
8.529430e+001	4.525780e+000	4.832862e-001	-1.735251e-001
8.579924e+001	4.357686e+000	4.817704e-001	-1.617468e-001
8.630360e+001	4.188548e+000	4.802683e-001	-1.713266e-001
8.680480e+001	4.028771e+000	4.787845e-001	-1.686599e-001
8.730809e+001	3.853494e+000	4.772960e-001	-1.721661e-001
8.780912e+001	3.693114e+000	4.758161e-001	-1.664063e-001
8.831198e+001	3.514859e+000	4.743240e-001	-1.699259e-001
8.881625e+001	3.344250e+000	4.728493e-001	-1.703466e-001
8.931637e+001	3.178346e+000	4.713915e-001	-1.614400e-001
8.981955e+001	3.002792e+000	4.699234e-001	-1.680752e-001
9.032388e+001	2.832248e+000	4.684683e-001	-1.747272e-001
9.082835e+001	2.662912e+000	4.670161e-001	-1.657683e-001
9.133099e+001	2.510463e+000	4.655736e-001	-1.724000e-001
9.183498e+001	2.339071e+000	4.641346e-001	-1.791061e-001
9.233941e+001	2.167856e+000	4.626965e-001	-1.669430e-001
9.284010e+001	2.005123e+000	4.612785e-001	-1.610152e-001
9.334108e+001	1.845350e+000	4.598598e-001	-1.772022e-001
9.384193e+001	1.683730e+000	4.584500e-001	-1.776073e-001
9.434671e+001	1.515166e+000	4.570337e-001	-1.812092e-001
9.485024e+001	1.340793e+000	4.556316e-001	-1.816542e-001
9.535425e+001	1.168948e+000	4.542339e-001	-1.725089e-001
9.585856e+001	9.988885e-001	4.528401e-001	-1.761224e-001
9.636316e+001	8.304056e-001	4.514434e-001	-1.765374e-001
9.686576e+001	6.501507e-001	4.500673e-001	-1.737632e-001
9.736976e+001	4.787671e-001	4.486860e-001	-1.741773e-001
9.787240e+001	2.974087e-001	4.473175e-001	-1.649140e-001
9.837429e+001	1.131738e-001	4.459615e-001	-1.750605e-001
9.887634e+001	-6.991002e-002	4.446088e-001	-1.787542e-001
9.937882e+001	-2.493639e-001	4.432558e-001	-1.759381e-001
9.988088e+001	-4.323928e-001	4.419113e-001	-1.665813e-001
1.003833e+002	-6.127624e-001	4.405803e-001	-1.735418e-001
1.008850e+002	-7.981064e-001	4.392475e-001	-1.641344e-001
1.013856e+002	-9.918296e-001	4.379283e-001	-1.777333e-001
1.018878e+002	-1.173531e+000	4.366091e-001	-1.748721e-001
1.023897e+002	-1.357925e+000	4.353003e-001	-1.686941e-001
1.028930e+002	-1.533092e+000	4.339826e-001	-1.624632e-001
1.033949e+002	-1.716482e+000	4.326734e-001	-1.794844e-001
1.038966e+002	-1.901677e+000	4.313755e-001	-1.732679e-001
1.043985e+002	-2.085309e+000	4.300877e-001	-1.736961e-001
1.049006e+002	-2.269159e+000	4.288093e-001	-1.808206e-001
1.054023e+002	-2.453981e+000	4.275335e-001	-1.779112e-001
1.059050e+002	-2.633076e+000	4.262676e-001	-1.749717e-001
1.064071e+002	-2.815767e+000	4.250056e-001	-1.821432e-001
1.069088e+002	-3.002078e+000	4.237507e-001	-1.758291e-001
1.074106e+002	-3.186592e+000	4.225004e-001	-1.694804e-001
1.079116e+002	-3.376818e+000	4.212521e-001	-1.699064e-001
1.084141e+002	-3.557481e+000	4.200172e-001	-1.703113e-001
1.089144e+002	-3.754296e+000	4.187881e-001	-1.775808e-001
1.094158e+002	-3.941247e+000	4.175520e-001	-1.745936e-001
1.099179e+002	-4.122888e+000	4.163276e-001	-1.715775e-001
1.104205e+002	-4.303304e+000	4.151069e-001	-1.788597e-001
1.109222e+002	-4.488999e+000	4.138995e-001	-1.758437e-001
1.114234e+002	-4.677268e+000	4.126971e-001	-1.728185e-001
1.119243e+002	-4.870002e+000	4.115018e-001	-1.871086e-001
1.124266e+002	-5.050454e+000	4.103138e-001	-1.805998e-001
1.129277e+002	-5.240700e+000	4.091239e-001	-1.880065e-001
1.134277e+002	-5.440329e+000	4.079409e-001	-1.815078e-001
1.139295e+002	-5.625068e+000	4.067625e-001	-1.749392e-001
1.144311e+002	-5.811268e+000	4.055841e-001	-1.718492e-001
1.149332e+002	-5.993914e+000	4.044261e-001	-1.792801e-001
1.154346e+002	-6.182100e+000	4.032717e-001	-1.797105e-001
1.159353e+002	-6.375272e+000	4.021171e-001	-1.836828e-001
1.164361e+002	-6.566702e+000	4.009760e-001	-1.735064e-001
1.169370e+002	-6.758401e+000	3.998324e-001	-1.845759e-001
1.174387e+002	-6.943450e+000	3.986897e-001	-1.778905e-001
1.179397e+002	-7.133527e+000	3.975583e-001	-1.818828e-001
1.184410e+002	-7.321819e+000	3.964307e-001	-1.823125e-001
1.189414e+002	-7.517239e+000	3.953082e-001	-1.612569e-001
1.194463e+002	-7.719877e+000	3.941796e-001	-1.688514e-001
1.199464e+002	-7.919253e+000	3.930785e-001	-1.692704e-001
1.204468e+002	-8.115277e+000	3.919703e-001	-1.769024e-001
1.209490e+002	-8.296881e+000	3.908758e-001	-1.736837e-001
1.214523e+002	-8.471548e+000	3.897820e-001	-1.668073e-001
1.219552e+002	-8.648933e+000	3.886890e-001	-1.889779e-001
1.224575e+002	-8.831631e+000	3.876091e-001	-1.711906e-001
1.229597e+002	-9.014107e+000	3.865270e-001	-1.825263e-001
1.234610e+002	-9.201662e+000	3.854605e-001	-1.756279e-001
1.239627e+002	-9.387246e+000	3.843987e-001	-1.760263e-001
1.244652e+002	-9.567145e+000	3.833331e-001	-1.800891e-001
1.249669e+002	-9.752495e+000	3.822840e-001	-1.878627e-001
1.254678e+002	-9.944405e+000	3.812324e-001	-1.772243e-001
1.259696e+002	-1.012922e+001	3.801940e-001	-1.702200e-001
1.264714e+002	-1.031299e+001	3.791581e-001	-1.817250e-001
1.269739e+002	-1.049246e+001	3.781160e-001	-1.709688e-001
1.274755e+002	-1.067829e+001	3.770983e-001	-1.750764e-001
1.279760e+002	-1.087381e+001	3.760783e-001	-1.941561e-001
1.284764e+002	-1.106970e+001	3.750641e-001	-1.646718e-001
1.289768e+002	-1.126498e+001	3.740540e-001	-1.725599e-001
1.294794e+002	-1.144350e+001	3.730488e-001	-1.766873e-001
1.299826e+002	-1.162015e+001	3.720518e-001	-1.883601e-001
1.304854e+002	-1.179970e+001	3.710593e-001	-1.623348e-001
1.309866e+002	-1.198727e+001	3.700687e-001	-1.891820e-001
1.314896e+002	-1.216479e+001	3.690761e-001	-1.744128e-001
1.319927e+002	-1.234078e+001	3.680937e-001	-1.747752e-001
1.324950e+002	-1.252373e+001	3.671119e-001	-1.713444e-001
1.329999e+002	-1.272644e+001	3.661340e-001	-1.717527e-001
1.335001e+002	-1.292391e+001	3.651787e-001	-1.759762e-001
1.340024e+002	-1.310741e+001	3.642210e-001	-1.725191e-001
1.345073e+002	-1.330978e+001	3.632599e-001	-1.421847e-001
1.350083e+002	-1.350036e+001	3.623051e-001	-1.617577e-001
1.355095e+002	-1.368852e+001	3.613591e-001	-1.736910e-001
1.360124e+002	-1.386618e+001	3.604171e-001	-1.817843e-001
1.365157e+002	-1.404156e+001	3.594758e-001	-1.860287e-001
1.370165e+002	-1.423499e+001	3.585446e-001	-1.747918e-001
1.375186e+002	-1.441927e+001	3.576135e-001	-1.673777e-001
1.380189e+002	-1.461658e+001	3.566976e-001	-1.677571e-001
1.385194e+002	-1.481120e+001	3.557748e-001	-1.681319e-001
1.390203e+002	-1.500152e+001	3.548676e-001	-1.841726e-001
1.395218e+002	-1.518773e+001	3.539578e-001	-1.924186e-001
1.400227e+002	-1.537830e+001	3.530527e-001	-1.889020e-001
1.405249e+002	-1.556067e+001	3.521488e-001	-1.892928e-001
1.410271e+002	-1.574269e+001	3.512599e-001	-1.659742e-001
1.415291e+002	-1.592508e+001	3.503751e-001	-1.742374e-001
1.420313e+002	-1.610778e+001	3.494958e-001	-1.785651e-001
1.425340e+002	-1.628718e+001	3.486181e-001	-1.590450e-001
1.430364e+002	-1.646722e+001	3.477435e-001	-1.832731e-001
1.435397e+002	-1.664271e+001	3.468696e-001	-1.676668e-001
1.440422e+002	-1.682407e+001	3.460006e-001	-1.520060e-001
1.445449e+002	-1.700187e+001	3.451331e-001	-1.643337e-001
1.450466e+002	-1.718743e+001	3.442791e-001	-1.646742e-001
1.455500e+002	-1.736278e+001	3.434191e-001	-1.851176e-001
1.460531e+002	-1.753874e+001	3.425574e-001	-1.653192e-001
1.465557e+002	-1.771951e+001	3.417075e-001	-1.656506e-001
1.470576e+002	-1.790363e+001	3.408680e-001	-1.619399e-001
1.475607e+002	-1.808018e+001	3.400299e-001	-1.784820e-001
1.480625e+002	-1.826551e+001	3.391987e-001	-1.544582e-001
1.485642e+002	-1.844910e+001	3.383735e-001	-1.873549e-001
1.490681e+002	-1.862142e+001	3.375413e-001	-1.836290e-001
1.495696e+002	-1.880803e+001	3.367272e-001	-1.676492e-001
1.500722e+002	-1.898736e+001	3.359123e-001	-1.597839e-001
1.505739e+002	-1.917224e+001	3.351067e-001	-1.560021e-001
1.510786e+002	-1.934176e+001	3.343018e-001	-1.727413e-001
1.515829e+002	-1.951182e+001	3.334981e-001	-1.854230e-001
1.520866e+002	-1.968697e+001	3.326918e-001	-1.444915e-001
1.525891e+002	-1.986655e+001	3.319057e-001	-1.820016e-001
1.530940e+002	-2.003376e+001	3.311105e-001	-1.574671e-001
1.535969e+002	-2.021227e+001	3.303222e-001	-1.868332e-001
1.541000e+002	-2.038844e+001	3.295409e-001	-1.788697e-001
1.546031e+002	-2.056451e+001	3.287667e-001	-1.792084e-001
1.551050e+002	-2.074923e+001	3.280036e-001	-1.712122e-001
1.556064e+002	-2.093664e+001	3.272394e-001	-1.631871e-001
1.561104e+002	-2.110801e+001	3.264693e-001	-1.760628e-001
1.566113e+002	-2.129944e+001	3.257134e-001	-1.554198e-001
1.571119e+002	-2.149337e+001	3.249626e-001	-1.599497e-001
1.576127e+002	-2.168582e+001	3.242095e-001	-1.813663e-001
1.581136e+002	-2.187803e+001	3.234655e-001	-1.859623e-001
1.586184e+002	-2.208235e+001	3.227170e-001	-1.567159e-001
1.591206e+002	-2.226452e+001	3.219796e-001	-1.697489e-001
1.596219e+002	-2.245369e+001	3.212474e-001	-1.488268e-001
1.601232e+002	-2.264146e+001	3.205105e-001	-1.789457e-001
1.606245e+002	-2.283021e+001	3.197873e-001	-1.238023e-001
1.611252e+002	-2.302376e+001	3.190681e-001	-1.497201e-001
1.616301e+002	-2.322550e+001	3.183456e-001	-1.757566e-001
1.621320e+002	-2.341017e+001	3.176330e-001	-1.803909e-001
1.626370e+002	-2.361305e+001	3.169090e-001	-1.549473e-001
1.631414e+002	-2.382130e+001	3.162013e-001	-1.682233e-001
1.636457e+002	-2.403263e+001	3.154934e-001	-1.253636e-001
1.641459e+002	-2.423261e+001	3.147971e-001	-1.256227e-001
1.646494e+002	-2.445151e+001	3.141007e-001	-1.606409e-001
1.651533e+002	-2.466817e+001	3.133995e-001	-1.522965e-001
1.656577e+002	-2.487765e+001	3.127065e-001	-1.613458e-001
1.661619e+002	-2.508990e+001	3.120126e-001	-1.442160e-001
1.666647e+002	-2.532231e+001	3.113202e-001	-1.357988e-001
1.671679e+002	-2.554717e+001	3.106392e-001	-1.536733e-001
1.676715e+002	-2.576692e+001	3.099576e-001	-1.320145e-001
1.681741e+002	-2.600241e+001	3.092868e-001	-1.543865e-001
1.686768e+002	-2.623780e+001	3.086184e-001	-1.326475e-001
1.691794e+002	-2.647473e+001	3.079503e-001	-1.241011e-001
1.696817e+002	-2.671946e+001	3.072856e-001	-1.288510e-001
1.701836e+002	-2.697525e+001	3.066272e-001	-1.514557e-001
1.706859e+002	-2.722182e+001	3.059681e-001	-1.205716e-001
1.711878e+002	-2.747577e+001	3.053057e-001	-1.298328e-001
1.716893e+002	-2.774909e+001	3.046501e-001	-1.032514e-001
1.721909e+002	-2.801764e+001	3.040016e-001	-1.530424e-001
1.726930e+002	-2.826836e+001	3.033573e-001	-1.443985e-001
1.731947e+002	-2.853157e+001	3.027173e-001	-1.492999e-001
1.736964e+002	-2.879446e+001	3.020771e-001	-1.360798e-001
1.741978e+002	-2.907301e+001	3.014399e-001	-1.137115e-001
1.746988e+002	-2.936788e+001	3.008136e-001	-1.550966e-001
1.751999e+002	-2.966732e+001	3.001866e-001	-1.143761e-001
1.757008e+002	-2.997049e+001	2.995598e-001	-1.193043e-001
1.762019e+002	-3.026724e+001	2.989442e-001	-1.150479e-001
1.767028e+002	-3.057080e+001	2.983308e-001	-1.384648e-001
1.772036e+002	-3.089046e+001	2.977100e-001	-1.250044e-001
1.777042e+002	-3.122445e+001	2.970945e-001	-1.114739e-001
1.782048e+002	-3.157240e+001	2.964814e-001	-9.320616e-002
1.787053e+002	-3.193043e+001	2.958729e-001	-7.482117e-002
1.792057e+002	-3.230788e+001	2.952768e-001	-7.509172e-002
1.797060e+002	-3.269219e+001	2.946749e-001	-7.065590e-002
1.802064e+002	-3.307927e+001	2.940763e-001	-1.134658e-001
1.807068e+002	-3.346008e+001	2.934804e-001	-1.186200e-001
1.812071e+002	-3.383815e+001	2.928874e-001	-1.047578e-001
1.817075e+002	-3.423070e+001	2.922941e-001	-7.646831e-002
1.822077e+002	-3.464748e+001	2.917054e-001	-9.595811e-002
1.827080e+002	-3.506225e+001	2.911188e-001	-8.188010e-002
1.832082e+002	-3.548800e+001	2.905406e-001	-9.187525e-002
1.837084e+002	-3.594174e+001	2.899541e-001	-7.769331e-002
1.842086e+002	-3.638265e+001	2.893838e-001	-8.776025e-002
1.847088e+002	-3.683662e+001	2.888045e-001	-6.364639e-002
1.852090e+002	-3.728609e+001	2.882355e-001	-5.899213e-002
1.857092e+002	-3.775600e+001	2.876714e-001	-6.418120e-002
1.862093e+002	-3.824373e+001	2.871034e-001	-5.950609e-002
1.867094e+002	-3.874261e+001	2.865433e-001	-4.483060e-002
1.872096e+002	-3.924488e+001	2.859812e-001	-4.503273e-002
1.877097e+002	-3.975850e+001	2.854198e-001	-4.021300e-002
1.882098e+002	-4.029027e+001	2.848603e-001	-3.535286e-002
1.887099e+002	-4.084680e+001	2.843070e-001	-5.075303e-002
1.892099e+002	-4.141232e+001	2.837556e-001	-4.080496e-002
1.897100e+002	-4.199399e+001	2.832032e-001	-6.664646e-002
1.902101e+002	-4.256237e+001	2.826592e-001	-1.545620e-002
1.907101e+002	-4.315259e+001	2.821207e-001	-3.107098e-002
1.912102e+002	-4.376665e+001	2.815772e-001	-4.164774e-002
1.917102e+002	-4.439232e+001	2.810373e-001	-2.093578e-002
1.922103e+002	-4.502371e+001	2.804997e-001	-2.631114e-002
1.927103e+002	-4.565705e+001	2.799628e-001	-1.058109e-002
1.932104e+002	-4.631349e+001	2.794301e-001	-5.319933e-003
1.937104e+002	-4.698319e+001	2.789038e-001	-2.139948e-002
1.942105e+002	-4.768487e+001	2.783748e-001	-3.228759e-002
1.947105e+002	-4.840983e+001	2.778491e-001	-5.413723e-003
1.952105e+002	-4.914329e+001	2.773248e-001	-5.446546e-003
1.957105e+002	-4.988328e+001	2.768013e-001	0.000000e+000
1.962106e+002	-5.066428e+001	2.762821e-001	0.000000e+000
1.967106e+002	-5.145823e+001	2.757672e-001	0.000000e+000
1.972106e+002	-5.227983e+001	2.752528e-001	0.000000e+000
1.977106e+002	-5.311660e+001	2.747400e-001	0.000000e+000
1.982106e+002	-5.398133e+001	2.742247e-001	0.000000e+000
1.987106e+002	-5.483751e+001	2.737148e-001	0.000000e+000
1.992106e+002	-5.573669e+001	2.732068e-001	-1.722463e-002
1.997107e+002	-5.667474e+001	2.727019e-001	0.000000e+000
2.002107e+002	-5.762306e+001	2.721987e-001	-5.825940e-003
2.007107e+002	-5.861236e+001	2.716924e-001	0.000000e+000
2.012107e+002	-5.961090e+001	2.711892e-001	0.000000e+000
2.017107e+002	-6.063155e+001	2.706882e-001	-5.960555e-003
2.022107e+002	-6.167200e+001	2.701906e-001	0.000000e+000
2.027107e+002	-6.272377e+001	2.696926e-001	0.000000e+000
2.032107e+002	-6.380600e+001	2.691969e-001	0.000000e+000
2.037107e+002	-6.491723e+001	2.687004e-001	0.000000e+000
2.042107e+002	-6.604462e+001	2.682081e-001	-6.202764e-003
2.047107e+002	-6.718094e+001	2.677150e-001	0.000000e+000
2.052107e+002	-6.834105e+001	2.672292e-001	0.000000e+000
2.057107e+002	-6.949974e+001	2.667478e-001	0.000000e+000
2.062107e+002	-7.066859e+001	2.662647e-001	0.000000e+000
2.067107e+002	-7.181357e+001	2.657862e-001	-6.460929e-003
2.072107e+002	-7.294548e+001	2.653099e-001	0.000000e+000
2.077108e+002	-7.406222e+001	2.648321e-001	0.000000e+000
2.082108e+002	-7.514539e+001	2.643512e-001	0.000000e+000
2.087108e+002	-7.618868e+001	2.638739e-001	0.000000e+000
2.092108e+002	-7.718469e+001	2.633968e-001	0.000000e+000
2.097108e+002	-7.811522e+001	2.629290e-001	0.000000e+000
2.102108e+002	-7.900274e+001	2.624574e-001	0.000000e+000
2.107108e+002	-7.981843e+001	2.619971e-001	0.000000e+000
2.112108e+002	-8.058171e+001	2.615340e-001	0.000000e+000
2.117109e+002	-8.127157e+001	2.610694e-001	0.000000e+000
2.122109e+002	-8.189879e+001	2.606062e-001	0.000000e+000
2.127110e+002	-8.246460e+001	2.601466e-001	0.000000e+000
2.132111e+002	-8.298055e+001	2.596940e-001	0.000000e+000
2.137113e+002	-8.343031e+001	2.592348e-001	0.000000e+000
2.142116e+002	-8.383351e+001	2.587785e-001	-6.999169e-003
2.147121e+002	-8.418781e+001	2.583256e-001	0.000000e+000
2.152129e+002	-8.450253e+001	2.578706e-001	-7.029135e-003
2.157142e+002	-8.477949e+001	2.574220e-001	0.000000e+000
2.162167e+002	-8.501807e+001	2.569721e-001	0.000000e+000
2.167208e+002	-8.522863e+001	2.565211e-001	0.000000e+000
2.172238e+002	-8.540592e+001	2.560747e-001	0.000000e+000
2.177260e+002	-8.556330e+001	2.556327e-001	0.000000e+000
2.182272e+002	-8.569595e+001	2.552019e-001	0.000000e+000
2.187284e+002	-8.581138e+001	2.547723e-001	0.000000e+000
2.192336e+002	-8.591240e+001	2.543412e-001	0.000000e+000
2.197396e+002	-8.599926e+001	2.539068e-001	0.000000e+000
2.202450e+002	-8.607070e+001	2.534739e-001	0.000000e+000
2.207482e+002	-8.613828e+001	2.530420e-001	0.000000e+000
2.212484e+002	-8.619212e+001	2.526220e-001	0.000000e+000
2.217693e+002	-8.623999e+001	2.521878e-001	0.000000e+000
2.222894e+002	-8.628023e+001	2.517616e-001	0.000000e+000
2.228086e+002	-8.631630e+001	2.513278e-001	0.000000e+000
2.233140e+002	-8.634835e+001	2.509113e-001	0.000000e+000
2.238464e+002	-8.637168e+001	2.504707e-001	-7.112762e-003
2.243519e+002	-8.639094e+001	2.500622e-001	0.000000e+000
2.248590e+002	-8.640730e+001	2.496557e-001	0.000000e+000
2.254465e+002	-8.642585e+001	2.491821e-001	0.000000e+000
2.259664e+002	-8.643974e+001	2.487646e-001	0.000000e+000
2.265295e+002	-8.645037e+001	2.483150e-001	0.000000e+000
2.271327e+002	-8.646289e+001	2.478410e-001	0.000000e+000
2.277656e+002	-8.647501e+001	2.473472e-001	0.000000e+000
2.284252e+002	-8.648284e+001	2.468340e-001	-7.117813e-003
2.289348e+002	-8.649171e+001	2.464427e-001	0.000000e+000
2.294559e+002	-8.649852e+001	2.460428e-001	0.000000e+000
2.299860e+002	-8.650321e+001	2.456447e-001	0.000000e+000
2.305257e+002	-8.651078e+001	2.452376e-001	0.000000e+000
2.310735e+002	-8.651252e+001	2.448248e-001	0.000000e+000
2.316286e+002	-8.651049e+001	2.444128e-001	0.000000e+000
2.321899e+002	-8.651305e+001	2.439981e-001	0.000000e+000
2.327563e+002	-8.651459e+001	2.435849e-001	0.000000e+000
2.333274e+002	-8.651626e+001	2.431664e-001	0.000000e+000
2.339024e+002	-8.651607e+001	2.427470e-001	0.000000e+000
2.344809e+002	-8.651640e+001	2.423303e-001	0.000000e+000
2.350622e+002	-8.651202e+001	2.419163e-001	0.000000e+000
2.356455e+002	-8.650988e+001	2.414990e-001	0.000000e+000
2.362301e+002	-8.651012e+001	2.410852e-001	0.000000e+000
2.368168e+002	-8.651362e+001	2.406733e-001	0.000000e+000
2.374052e+002	-8.651309e+001	2.402637e-001	0.000000e+000
2.379951e+002	-8.650863e+001	2.398577e-001	0.000000e+000
2.385861e+002	-8.650451e+001	2.394483e-001	0.000000e+000
2.391783e+002	-8.650342e+001	2.390457e-001	0.000000e+000
2.397714e+002	-8.650358e+001	2.386411e-001	0.000000e+000
2.403653e+002	-8.650310e+001	2.382407e-001	0.000000e+000
2.409600e+002	-8.650144e+001	2.378426e-001	0.000000e+000
2.415553e+002	-8.649785e+001	2.374462e-001	0.000000e+000
2.421512e+002	-8.649835e+001	2.370519e-001	0.000000e+000
2.427475e+002	-8.649174e+001	2.366619e-001	0.000000e+000
2.433420e+002	-8.649024e+001	2.362775e-001	0.000000e+000
2.439371e+002	-8.648905e+001	2.358972e-001	0.000000e+000
2.445313e+002	-8.648574e+001	2.355101e-001	0.000000e+000
2.451234e+002	-8.648324e+001	2.351289e-001	0.000000e+000
2.457165e+002	-8.648214e+001	2.347558e-001	0.000000e+000
2.463086e+002	-8.647653e+001	2.343899e-001	0.000000e+000
2.468982e+002	-8.647066e+001	2.340233e-001	0.000000e+000
2.474847e+002	-8.647127e+001	2.336598e-001	0.000000e+000
2.480730e+002	-8.646816e+001	2.333012e-001	0.000000e+000
2.486629e+002	-8.646658e+001	2.329441e-001	0.000000e+000
2.492540e+002	-8.646081e+001	2.325835e-001	0.000000e+000
2.498461e+002	-8.646088e+001	2.322278e-001	0.000000e+000
2.504392e+002	-8.645860e+001	2.318766e-001	0.000000e+000
2.510330e+002	-8.645575e+001	2.315302e-001	0.000000e+000
2.516270e+002	-8.645264e+001	2.311806e-001	0.000000e+000
2.522207e+002	-8.645124e+001	2.308384e-001	0.000000e+000
2.528153e+002	-8.644846e+001	2.305041e-001	0.000000e+000
2.534105e+002	-8.644320e+001	2.301615e-001	0.000000e+000
2.540062e+002	-8.644033e+001	2.298262e-001	0.000000e+000
2.546024e+002	-8.643867e+001	2.294927e-001	0.000000e+000
2.551980e+002	-8.643362e+001	2.291602e-001	0.000000e+000
2.557916e+002	-8.643164e+001	2.288267e-001	0.000000e+000
2.563859e+002	-8.643135e+001	2.285002e-001	0.000000e+000
2.569808e+002	-8.643195e+001	2.281826e-001	0.000000e+000
2.575765e+002	-8.642344e+001	2.278610e-001	0.000000e+000
2.581424e+002	-8.642620e+001	2.275568e-001	0.000000e+000
2.587131e+002	-8.642478e+001	2.272505e-001	0.000000e+000
2.592879e+002	-8.642407e+001	2.269471e-001	0.000000e+000
2.598662e+002	-8.642251e+001	2.266449e-001	0.000000e+000
2.604475e+002	-8.641989e+001	2.263462e-001	0.000000e+000
2.610314e+002	-8.641955e+001	2.260391e-001	0.000000e+000
2.616175e+002	-8.641716e+001	2.257426e-001	0.000000e+000
2.622053e+002	-8.641445e+001	2.254421e-001	0.000000e+000
2.627944e+002	-8.641567e+001	2.251500e-001	0.000000e+000
2.633851e+002	-8.641532e+001	2.248528e-001	0.000000e+000
2.639770e+002	-8.641107e+001	2.245580e-001	0.000000e+000
2.645677e+002	-8.641155e+001	2.242695e-001	0.000000e+000
2.651595e+002	-8.640517e+001	2.239790e-001	0.000000e+000
2.657523e+002	-8.640468e+001	2.236910e-001	0.000000e+000
2.663460e+002	-8.639998e+001	2.234046e-001	0.000000e+000
2.669405e+002	-8.639582e+001	2.231219e-001	0.000000e+000
2.675346e+002	-8.639209e+001	2.228351e-001	0.000000e+000
2.681250e+002	-8.638826e+001	2.225571e-001	0.000000e+000
2.687096e+002	-8.638549e+001	2.222871e-001	0.000000e+000
2.692961e+002	-8.638566e+001	2.220200e-001	0.000000e+000
2.698840e+002	-8.637766e+001	2.217498e-001	0.000000e+000
2.704654e+002	-8.637742e+001	2.214849e-001	0.000000e+000
2.710494e+002	-8.637537e+001	2.212204e-001	0.000000e+000
2.716355e+002	-8.637417e+001	2.209570e-001	0.000000e+000
2.722234e+002	-8.637203e+001	2.206942e-001	0.000000e+000
2.728129e+002	-8.637132e+001	2.204313e-001	0.000000e+000
2.734037e+002	-8.636828e+001	2.201737e-001	0.000000e+000
2.739957e+002	-8.636544e+001	2.199192e-001	0.000000e+000
2.745887e+002	-8.635521e+001	2.196605e-001	0.000000e+000
2.751262e+002	-8.635894e+001	2.194312e-001	-7.112069e-003
2.756431e+002	-8.636650e+001	2.192094e-001	0.000000e+000
2.762161e+002	-8.638730e+001	2.189678e-001	0.000000e+000
2.767264e+002	-8.642380e+001	2.187548e-001	0.000000e+000
2.772429e+002	-8.645234e+001	2.185446e-001	0.000000e+000
2.777847e+002	-8.648088e+001	2.183230e-001	0.000000e+000
2.782894e+002	-8.650142e+001	2.181224e-001	0.000000e+000
2.788255e+002	-8.651982e+001	2.179106e-001	0.000000e+000
2.793664e+002	-8.653602e+001	2.176917e-001	0.000000e+000
2.799870e+002	-8.655252e+001	2.174472e-001	0.000000e+000
2.805308e+002	-8.656561e+001	2.172335e-001	0.000000e+000
2.811154e+002	-8.657492e+001	2.170054e-001	0.000000e+000
2.817377e+002	-8.658315e+001	2.167630e-001	0.000000e+000
2.823922e+002	-8.658816e+001	2.165089e-001	0.000000e+000
2.829008e+002	-8.659439e+001	2.163126e-001	0.000000e+000
2.834222e+002	-8.659668e+001	2.161133e-001	0.000000e+000
2.839548e+002	-8.659677e+001	2.159132e-001	0.000000e+000
2.844969e+002	-8.659707e+001	2.157138e-001	0.000000e+000
2.850472e+002	-8.659309e+001	2.155082e-001	0.000000e+000
2.856038e+002	-8.658812e+001	2.153003e-001	0.000000e+000
2.861654e+002	-8.658518e+001	2.150972e-001	0.000000e+000
2.867322e+002	-8.658018e+001	2.148935e-001	0.000000e+000
2.873036e+002	-8.657586e+001	2.146894e-001	0.000000e+000
2.878787e+002	-8.656621e+001	2.144873e-001	-7.121551e-003
2.884562e+002	-8.655715e+001	2.142884e-001	0.000000e+000
2.890361e+002	-8.655185e+001	2.140877e-001	0.000000e+000
2.896185e+002	-8.654490e+001	2.138882e-001	0.000000e+000
2.902031e+002	-8.653652e+001	2.136915e-001	0.000000e+000
2.907840e+002	-8.653209e+001	2.134942e-001	0.000000e+000
2.913672e+002	-8.652436e+001	2.132982e-001	0.000000e+000
2.919488e+002	-8.651430e+001	2.131022e-001	0.000000e+000
2.925314e+002	-8.650871e+001	2.129073e-001	0.000000e+000
2.931162e+002	-8.649992e+001	2.127132e-001	-7.118635e-003
2.936848e+002	-8.649632e+001	2.125258e-001	0.000000e+000
2.942574e+002	-8.648887e+001	2.123434e-001	0.000000e+000
2.948335e+002	-8.648726e+001	2.121594e-001	0.000000e+000
2.954001e+002	-8.648039e+001	2.119784e-001	0.000000e+000
2.959648e+002	-8.647830e+001	2.118067e-001	0.000000e+000
2.965343e+002	-8.647498e+001	2.116327e-001	0.000000e+000
2.971080e+002	-8.646789e+001	2.114614e-001	0.000000e+000
2.976853e+002	-8.646641e+001	2.112826e-001	0.000000e+000
2.982635e+002	-8.646159e+001	2.111078e-001	0.000000e+000
2.988405e+002	-8.645396e+001	2.109399e-001	0.000000e+000
2.994202e+002	-8.644688e+001	2.107717e-001	0.000000e+000
3.000026e+002	-8.643939e+001	2.106006e-001	0.000000e+000
3.005870e+002	-8.643248e+001	2.104308e-001	0.000000e+000
3.011704e+002	-8.642403e+001	2.102611e-001	0.000000e+000
3.017547e+002	-8.642312e+001	2.100956e-001	0.000000e+000
3.023412e+002	-8.642038e+001	2.099299e-001	0.000000e+000
3.029295e+002	-8.641293e+001	2.097652e-001	0.000000e+000
3.035188e+002	-8.640312e+001	2.095999e-001	0.000000e+000
3.041086e+002	-8.639488e+001	2.094408e-001	0.000000e+000
3.046994e+002	-8.638588e+001	2.092801e-001	0.000000e+000
3.052831e+002	-8.637615e+001	2.091251e-001	0.000000e+000
3.058655e+002	-8.636744e+001	2.089697e-001	0.000000e+000
3.064494e+002	-8.635973e+001	2.088162e-001	-7.112155e-003
3.070331e+002	-8.635129e+001	2.086636e-001	0.000000e+000
3.076152e+002	-8.634328e+001	2.085092e-001	0.000000e+000
3.081842e+002	-8.633698e+001	2.083627e-001	0.000000e+000
3.087503e+002	-8.633561e+001	2.082247e-001	0.000000e+000
3.093213e+002	-8.633012e+001	2.080807e-001	0.000000e+000
3.098961e+002	-8.632809e+001	2.079332e-001	0.000000e+000
3.104744e+002	-8.632558e+001	2.077930e-001	0.000000e+000
3.110557e+002	-8.632467e+001	2.076542e-001	-7.110544e-003
3.116397e+002	-8.632316e+001	2.075111e-001	0.000000e+000
3.122258e+002	-8.631941e+001	2.073733e-001	0.000000e+000
3.128082e+002	-8.631196e+001	2.072372e-001	0.000000e+000
3.133905e+002	-8.630606e+001	2.071001e-001	0.000000e+000
3.139750e+002	-8.630010e+001	2.069673e-001	0.000000e+000
3.145613e+002	-8.629470e+001	2.068316e-001	0.000000e+000
3.151494e+002	-8.628678e+001	2.067038e-001	0.000000e+000
3.157311e+002	-8.627748e+001	2.065700e-001	0.000000e+000
3.163115e+002	-8.627241e+001	2.064414e-001	0.000000e+000
3.168946e+002	-8.626571e+001	2.063098e-001	0.000000e+000
3.174787e+002	-8.625765e+001	2.061784e-001	0.000000e+000
3.180648e+002	-8.625384e+001	2.060532e-001	0.000000e+000
3.186528e+002	-8.624827e+001	2.059281e-001	0.000000e+000
3.192323e+002	-8.624229e+001	2.058088e-001	-7.106820e-003
3.197953e+002	-8.623717e+001	2.056863e-001	0.000000e+000
3.203632e+002	-8.624084e+001	2.055690e-001	0.000000e+000
3.209357e+002	-8.623985e+001	2.054483e-001	0.000000e+000
3.215120e+002	-8.623981e+001	2.053340e-001	0.000000e+000
3.220917e+002	-8.623789e+001	2.052175e-001	0.000000e+000
3.226744e+002	-8.623541e+001	2.051036e-001	0.000000e+000
3.232594e+002	-8.623399e+001	2.049911e-001	0.000000e+000
3.238465e+002	-8.622952e+001	2.048737e-001	0.000000e+000
3.244268e+002	-8.622423e+001	2.047632e-001	0.000000e+000
3.250059e+002	-8.622055e+001	2.046534e-001	0.000000e+000
3.255879e+002	-8.621797e+001	2.045426e-001	0.000000e+000
3.261723e+002	-8.621245e+001	2.044291e-001	0.000000e+000
3.267586e+002	-8.620786e+001	2.043203e-001	0.000000e+000
3.273467e+002	-8.620335e+001	2.042121e-001	0.000000e+000
3.279360e+002	-8.619027e+001	2.041051e-001	0.000000e+000
3.284594e+002	-8.619847e+001	2.040123e-001	0.000000e+000
3.289794e+002	-8.621316e+001	2.039219e-001	0.000000e+000
3.295747e+002	-8.624087e+001	2.038166e-001	0.000000e+000
3.300785e+002	-8.629429e+001	2.037271e-001	0.000000e+000
3.305863e+002	-8.634674e+001	2.036375e-001	-7.111431e-003
3.311026e+002	-8.639014e+001	2.035481e-001	0.000000e+000
3.316223e+002	-8.642438e+001	2.034589e-001	0.000000e+000
3.321649e+002	-8.645760e+001	2.033647e-001	0.000000e+000
3.326692e+002	-8.648338e+001	2.032807e-001	-7.117425e-003
3.332425e+002	-8.650961e+001	2.031863e-001	0.000000e+000
3.337667e+002	-8.652772e+001	2.031037e-001	0.000000e+000
3.343085e+002	-8.654150e+001	2.030162e-001	0.000000e+000
3.349405e+002	-8.655596e+001	2.029185e-001	0.000000e+000
3.354995e+002	-8.656772e+001	2.028326e-001	0.000000e+000
3.360984e+002	-8.657255e+001	2.027444e-001	0.000000e+000
3.367341e+002	-8.657757e+001	2.026487e-001	0.000000e+000
3.373998e+002	-8.658114e+001	2.025527e-001	0.000000e+000
3.379155e+002	-8.658166e+001	2.024755e-001	0.000000e+000
3.384432e+002	-8.658121e+001	2.023999e-001	0.000000e+000
3.389810e+002	-8.657399e+001	2.023253e-001	0.000000e+000
3.395268e+002	-8.656721e+001	2.022481e-001	0.000000e+000
3.400794e+002	-8.655954e+001	2.021699e-001	0.000000e+000
3.406373e+002	-8.655132e+001	2.020929e-001	0.000000e+000
3.411960e+002	-8.654145e+001	2.020119e-001	0.000000e+000
3.417520e+002	-8.653312e+001	2.019360e-001	0.000000e+000
3.423132e+002	-8.652985e+001	2.018629e-001	0.000000e+000
3.428592e+002	-8.652072e+001	2.017960e-001	0.000000e+000
3.433744e+002	-8.651860e+001	2.017318e-001	0.000000e+000
3.439015e+002	-8.651934e+001	2.016640e-001	0.000000e+000
3.444389e+002	-8.652012e+001	2.015971e-001	0.000000e+000
3.449852e+002	-8.651847e+001	2.015309e-001	0.000000e+000
3.455390e+002	-8.651385e+001	2.014600e-001	0.000000e+000
3.460992e+002	-8.650829e+001	2.013880e-001	0.000000e+000
3.466647e+002	-8.650278e+001	2.013255e-001	0.000000e+000
3.472347e+002	-8.649310e+001	2.012548e-001	0.000000e+000
3.478080e+002	-8.648238e+001	2.011891e-001	0.000000e+000
3.483653e+002	-8.647452e+001	2.011239e-001	0.000000e+000
3.489281e+002	-8.647134e+001	2.010554e-001	0.000000e+000
3.494834e+002	-8.646444e+001	2.009895e-001	0.000000e+000
3.500213e+002	-8.645826e+001	2.009301e-001	0.000000e+000
3.505673e+002	-8.645478e+001	2.008733e-001	0.000000e+000
3.511209e+002	-8.644800e+001	2.008147e-001	-7.116095e-003
3.516805e+002	-8.644662e+001	2.007503e-001	0.000000e+000
3.522457e+002	-8.644201e+001	2.006899e-001	0.000000e+000
3.528157e+002	-8.643556e+001	2.006308e-001	0.000000e+000
3.533888e+002	-8.642834e+001	2.005725e-001	0.000000e+000
3.539648e+002	-8.641964e+001	2.005127e-001	0.000000e+000
3.544986e+002	-8.641153e+001	2.004604e-001	0.000000e+000
3.551396e+002	-8.641740e+001	2.003968e-001	0.000000e+000
3.558057e+002	-8.643422e+001	2.003316e-001	0.000000e+000
3.563164e+002	-8.644483e+001	2.002788e-001	0.000000e+000
3.568367e+002	-8.645533e+001	2.002287e-001	0.000000e+000
3.573652e+002	-8.646472e+001	2.001811e-001	0.000000e+000
3.579025e+002	-8.647374e+001	2.001307e-001	0.000000e+000
3.584478e+002	-8.647919e+001	2.000813e-001	0.000000e+000
3.590005e+002	-8.648118e+001	2.000275e-001	0.000000e+000
3.595597e+002	-8.647667e+001	1.999769e-001	0.000000e+000
3.601246e+002	-8.647141e+001	1.999233e-001	0.000000e+000
3.606943e+002	-8.646608e+001	1.998707e-001	0.000000e+000
3.612679e+002	-8.645840e+001	1.998239e-001	0.000000e+000
3.618441e+002	-8.645055e+001	1.997739e-001	0.000000e+000
3.623940e+002	-8.644261e+001	1.997269e-001	0.000000e+000
3.629377e+002	-8.644238e+001	1.996825e-001	0.000000e+000
3.634891e+002	-8.643685e+001	1.996350e-001	0.000000e+000
3.640468e+002	-8.643513e+001	1.995908e-001	0.000000e+000
3.646095e+002	-8.642906e+001	1.995512e-001	0.000000e+000
3.651766e+002	-8.642318e+001	1.995080e-001	0.000000e+000
3.657388e+002	-8.641662e+001	1.994628e-001	0.000000e+000
3.663016e+002	-8.641211e+001	1.994221e-001	0.000000e+000
3.668693e+002	-8.640652e+001	1.993793e-001	0.000000e+000
3.674410e+002	-8.640084e+001	1.993369e-001	0.000000e+000
3.680109e+002	-8.638959e+001	1.992957e-001	0.000000e+000
3.685812e+002	-8.638358e+001	1.992551e-001	0.000000e+000
3.691542e+002	-8.637352e+001	1.992121e-001	0.000000e+000
3.697250e+002	-8.636503e+001	1.991690e-001	0.000000e+000
3.702907e+002	-8.635533e+001	1.991299e-001	0.000000e+000
3.708555e+002	-8.634800e+001	1.990941e-001	0.000000e+000
3.714239e+002	-8.633956e+001	1.990524e-001	0.000000e+000
3.719963e+002	-8.633191e+001	1.990189e-001	0.000000e+000
3.725717e+002	-8.632369e+001	1.989845e-001	0.000000e+000
3.731500e+002	-8.631534e+001	1.989469e-001	0.000000e+000
3.737202e+002	-8.630706e+001	1.989156e-001	0.000000e+000
3.742748e+002	-8.630160e+001	1.988825e-001	0.000000e+000
3.748344e+002	-8.629917e+001	1.988529e-001	0.000000e+000
3.753976e+002	-8.629365e+001	1.988237e-001	0.000000e+000
3.759618e+002	-8.629473e+001	1.987880e-001	0.000000e+000
3.764744e+002	-8.629776e+001	1.987598e-001	0.000000e+000
3.769990e+002	-8.630786e+001	1.987303e-001	0.000000e+000
3.775304e+002	-8.631840e+001	1.987025e-001	0.000000e+000
3.780694e+002	-8.632950e+001	1.986745e-001	0.000000e+000
3.786146e+002	-8.633765e+001	1.986464e-001	0.000000e+000
3.791671e+002	-8.634429e+001	1.986193e-001	0.000000e+000
3.797262e+002	-8.634641e+001	1.985923e-001	0.000000e+000
3.802910e+002	-8.634941e+001	1.985647e-001	0.000000e+000
3.808609e+002	-8.634865e+001	1.985349e-001	0.000000e+000
3.814350e+002	-8.634458e+001	1.985090e-001	0.000000e+000
3.820127e+002	-8.633812e+001	1.984814e-001	0.000000e+000
3.825828e+002	-8.633141e+001	1.984580e-001	-7.110627e-003
3.831369e+002	-8.632465e+001	1.984362e-001	0.000000e+000
3.836962e+002	-8.632353e+001	1.984131e-001	0.000000e+000
3.842606e+002	-8.631919e+001	1.983921e-001	0.000000e+000
3.848295e+002	-8.631579e+001	1.983687e-001	0.000000e+000
3.854021e+002	-8.630855e+001	1.983446e-001	0.000000e+000
3.859647e+002	-8.630192e+001	1.983225e-001	0.000000e+000
3.865080e+002	-8.630113e+001	1.983017e-001	0.000000e+000
3.870593e+002	-8.630557e+001	1.982778e-001	0.000000e+000
3.876174e+002	-8.630453e+001	1.982563e-001	0.000000e+000
3.881815e+002	-8.630704e+001	1.982400e-001	0.000000e+000
3.887506e+002	-8.630316e+001	1.982199e-001	0.000000e+000
3.893240e+002	-8.629884e+001	1.982043e-001	0.000000e+000
3.898998e+002	-8.629293e+001	1.981864e-001	0.000000e+000
3.904766e+002	-8.628905e+001	1.981633e-001	0.000000e+000
3.910557e+002	-8.627725e+001	1.981459e-001	0.000000e+000
3.916360e+002	-8.626796e+001	1.981290e-001	0.000000e+000
3.922095e+002	-8.626048e+001	1.981109e-001	0.000000e+000
3.927824e+002	-8.625456e+001	1.980988e-001	0.000000e+000
3.933586e+002	-8.624394e+001	1.980811e-001	0.000000e+000
3.939368e+002	-8.623692e+001	1.980628e-001	0.000000e+000
3.944542e+002	-8.623136e+001	1.980503e-001	-7.106178e-003
3.951202e+002	-8.624760e+001	1.980316e-001	0.000000e+000
3.956635e+002	-8.627203e+001	1.980166e-001	0.000000e+000
3.961661e+002	-8.632070e+001	1.980039e-001	0.000000e+000
3.966908e+002	-8.635963e+001	1.979941e-001	0.000000e+000
3.972186e+002	-8.639608e+001	1.979827e-001	0.000000e+000
3.977347e+002	-8.642420e+001	1.979713e-001	0.000000e+000
3.982656e+002	-8.645081e+001	1.979605e-001	0.000000e+000
3.988283e+002	-8.647504e+001	1.979514e-001	0.000000e+000
3.994096e+002	-8.649611e+001	1.979413e-001	0.000000e+000
3.999725e+002	-8.651266e+001	1.979319e-001	0.000000e+000
4.004773e+002	-4.922166e+001	1.979291e-001	-3.412111e+000
4.009773e+002	-2.745066e+001	1.979432e-001	-1.240160e+002
4.014773e+002	4.062255e+001	1.980060e-001	-1.848806e+001
4.019785e+002	4.188486e+001	1.980825e-001	-1.933789e-001
4.024785e+002	4.003382e+001	1.981596e-001	-9.012553e-002
4.029785e+002	3.657810e+001	1.982379e-001	-9.806321e-002
4.034785e+002	3.188866e+001	1.983164e-001	-1.108445e-001
4.039785e+002	2.677213e+001	1.984046e-001	-1.248083e-001
4.044785e+002	2.181487e+001	1.984998e-001	-1.383472e-001
4.049785e+002	1.581417e+001	1.986453e-001	-1.521550e-001
4.054785e+002	1.020411e+001	1.996374e-001	-1.672551e-001
4.059785e+002	5.749213e+000	2.022353e-001	-1.792426e-001
4.064785e+002	2.079361e+000	2.067561e-001	-1.891166e-001
4.069785e+002	-8.313325e-001	2.134796e-001	-1.936670e-001
4.074785e+002	-3.148525e+000	2.226253e-001	-1.964132e-001
4.079785e+002	-4.962258e+000	2.342928e-001	-2.011337e-001
4.084785e+002	-6.313398e+000	2.484260e-001	-1.870101e-001
4.089785e+002	-7.317155e+000	2.647779e-001	-1.965442e-001
4.094785e+002	-8.069087e+000	2.829366e-001	-2.056155e-001
4.099787e+002	-8.550866e+000	3.023119e-001	-2.032218e-001
4.104806e+002	-8.830708e+000	3.222265e-001	-2.002858e-001
4.109813e+002	-8.921235e+000	3.417873e-001	-1.822842e-001
4.114830e+002	-8.839041e+000	3.604942e-001	-1.966721e-001
4.119837e+002	-8.656273e+000	3.779550e-001	-2.144015e-001
4.124862e+002	-8.414902e+000	3.941996e-001	-2.028964e-001
4.129878e+002	-8.149254e+000	4.091660e-001	-2.022315e-001
4.134886e+002	-7.830094e+000	4.229583e-001	-2.014332e-001
4.139892e+002	-7.489735e+000	4.357171e-001	-1.826722e-001
4.144898e+002	-7.140834e+000	4.475478e-001	-2.068375e-001
4.149904e+002	-6.807507e+000	4.585423e-001	-1.988708e-001
4.154909e+002	-6.454763e+000	4.687938e-001	-1.909155e-001
4.159913e+002	-6.072647e+000	4.783622e-001	-2.075852e-001
4.164917e+002	-5.685318e+000	4.873211e-001	-2.030612e-001
4.169919e+002	-5.267213e+000	4.957134e-001	-1.915301e-001
4.174922e+002	-4.858290e+000	5.036003e-001	-1.939883e-001
4.179924e+002	-4.420828e+000	5.110081e-001	-1.997811e-001
4.184926e+002	-3.978471e+000	5.179800e-001	-1.815078e-001
4.189929e+002	-3.549205e+000	5.245353e-001	-1.873012e-001
4.194930e+002	-3.094179e+000	5.307136e-001	-1.929522e-001
4.199933e+002	-2.662816e+000	5.365369e-001	-2.019491e-001
4.204934e+002	-2.206946e+000	5.420140e-001	-1.973799e-001
4.209936e+002	-1.753367e+000	5.471833e-001	-1.895331e-001
4.214938e+002	-1.291148e+000	5.520480e-001	-1.916579e-001
4.219940e+002	-8.276767e-001	5.566169e-001	-1.904552e-001
4.224941e+002	-3.697194e-001	5.609285e-001	-1.892663e-001
4.229943e+002	9.247658e-002	5.649806e-001	-1.880669e-001
4.234945e+002	5.616646e-001	5.687900e-001	-1.900713e-001
4.239946e+002	1.031933e+000	5.723647e-001	-1.856283e-001
4.244948e+002	1.482373e+000	5.757041e-001	-1.812781e-001
4.249950e+002	1.917229e+000	5.788268e-001	-1.801695e-001
4.254952e+002	2.356149e+000	5.817452e-001	-1.853323e-001
4.259955e+002	2.780057e+000	5.844665e-001	-1.810905e-001
4.264957e+002	3.210271e+000	5.870097e-001	-1.799731e-001
4.269960e+002	3.630608e+000	5.893706e-001	-1.757983e-001
4.274962e+002	4.047153e+000	5.915553e-001	-1.808666e-001
4.279965e+002	4.453894e+000	5.935689e-001	-1.797939e-001
4.284968e+002	4.850728e+000	5.954428e-001	-1.787456e-001
4.289971e+002	5.271912e+000	5.971405e-001	-1.776345e-001
4.294974e+002	5.660059e+000	5.987211e-001	-1.796011e-001
4.299979e+002	6.027104e+000	6.001422e-001	-1.696862e-001
4.304982e+002	6.404462e+000	6.014486e-001	-1.776025e-001
4.309987e+002	6.762787e+000	6.026176e-001	-1.736964e-001
4.314992e+002	7.128389e+000	6.036640e-001	-1.610210e-001
4.319996e+002	7.486641e+000	6.045901e-001	-1.688740e-001
4.325001e+002	7.840833e+000	6.054140e-001	-1.679554e-001
4.330007e+002	8.186156e+000	6.061332e-001	-1.670581e-001
4.335013e+002	8.526262e+000	6.067397e-001	-1.690410e-001
4.340021e+002	8.838860e+000	6.072515e-001	-1.625123e-001
4.345029e+002	9.150527e+000	6.076571e-001	-1.588805e-001
4.350038e+002	9.457451e+000	6.079879e-001	-1.609342e-001
4.355049e+002	9.751547e+000	6.082380e-001	-1.629951e-001
4.360062e+002	1.003209e+001	6.084047e-001	-1.622667e-001
4.365079e+002	1.029498e+001	6.084736e-001	-1.587981e-001
4.370104e+002	1.053563e+001	6.084835e-001	-1.526332e-001
4.375133e+002	1.076775e+001	6.084085e-001	-1.631215e-001
4.380163e+002	1.099496e+001	6.082625e-001	-1.542573e-001
4.385210e+002	1.120064e+001	6.080431e-001	-1.537415e-001
4.390215e+002	1.139522e+001	6.077824e-001	-1.587278e-001
4.395244e+002	1.157294e+001	6.074451e-001	-1.555379e-001
4.400284e+002	1.174379e+001	6.070562e-001	-1.551010e-001
4.405325e+002	1.189422e+001	6.065974e-001	-1.601466e-001
4.410357e+002	1.204711e+001	6.060814e-001	-1.597426e-001
4.415363e+002	1.217705e+001	6.055147e-001	-1.485940e-001
4.420395e+002	1.228635e+001	6.049139e-001	-1.564138e-001
4.425416e+002	1.239033e+001	6.042434e-001	-1.561446e-001
4.430438e+002	1.248163e+001	6.035325e-001	-1.532189e-001
4.435461e+002	1.257054e+001	6.027790e-001	-1.556780e-001
4.440499e+002	1.264284e+001	6.019984e-001	-1.474463e-001
4.445525e+002	1.270567e+001	6.011649e-001	-1.526483e-001
4.450597e+002	1.276811e+001	6.002717e-001	-1.524903e-001
4.455638e+002	1.281589e+001	5.993486e-001	-1.523694e-001
4.460771e+002	1.286559e+001	5.983800e-001	-1.495706e-001
4.466075e+002	1.290031e+001	5.973421e-001	-1.494870e-001
4.471621e+002	1.291503e+001	5.962160e-001	-1.547931e-001
4.477445e+002	1.293328e+001	5.949913e-001	-1.547412e-001
4.483219e+002	1.294362e+001	5.937454e-001	-1.547145e-001
4.488413e+002	1.294356e+001	5.925874e-001	-1.493694e-001
4.494057e+002	1.294149e+001	5.912873e-001	-1.547158e-001
4.500065e+002	1.294173e+001	5.898743e-001	-1.547182e-001
4.506372e+002	1.293460e+001	5.883468e-001	-1.440518e-001
4.512919e+002	1.292586e+001	5.867333e-001	-1.467299e-001
4.518354e+002	1.291605e+001	5.853473e-001	-1.494432e-001
4.524216e+002	1.289999e+001	5.838298e-001	-1.468091e-001
4.529244e+002	1.288142e+001	5.825186e-001	-1.521975e-001
4.534434e+002	1.285053e+001	5.811336e-001	-1.469288e-001
4.539493e+002	1.280310e+001	5.797632e-001	-1.497254e-001
4.544503e+002	1.274338e+001	5.784044e-001	-1.498756e-001
4.549562e+002	1.269707e+001	5.770130e-001	-1.526715e-001
4.554668e+002	1.264464e+001	5.755868e-001	-1.528051e-001
4.559781e+002	1.257711e+001	5.741531e-001	-1.529743e-001
4.564786e+002	1.252085e+001	5.727264e-001	-1.504320e-001
4.569871e+002	1.246039e+001	5.712669e-001	-1.532744e-001
4.574918e+002	1.238665e+001	5.698145e-001	-1.480790e-001
4.579919e+002	1.232117e+001	5.683559e-001	-1.509362e-001
4.584975e+002	1.224484e+001	5.668650e-001	-1.538261e-001
4.590019e+002	1.216186e+001	5.653738e-001	-1.540377e-001
4.595060e+002	1.207904e+001	5.638606e-001	-1.434254e-001
4.600070e+002	1.198676e+001	5.623449e-001	-1.463549e-001
4.605114e+002	1.188941e+001	5.608188e-001	-1.520188e-001
4.610150e+002	1.179761e+001	5.592815e-001	-1.495304e-001
4.615199e+002	1.169759e+001	5.577449e-001	-1.552235e-001
4.620221e+002	1.159996e+001	5.562049e-001	-1.527449e-001
4.625250e+002	1.149649e+001	5.546545e-001	-1.502721e-001
4.630288e+002	1.137803e+001	5.531072e-001	-1.505637e-001
4.635337e+002	1.126685e+001	5.515528e-001	-1.508381e-001
4.640349e+002	1.115271e+001	5.500029e-001	-1.511190e-001
4.645361e+002	1.102267e+001	5.484388e-001	-1.541927e-001
4.650411e+002	1.090542e+001	5.468603e-001	-1.517272e-001
4.655433e+002	1.077822e+001	5.452834e-001	-1.492774e-001
4.660436e+002	1.064834e+001	5.437154e-001	-1.551320e-001
4.665437e+002	1.052585e+001	5.421469e-001	-1.526623e-001
4.670441e+002	1.040288e+001	5.405703e-001	-1.529659e-001
4.675442e+002	1.027271e+001	5.389850e-001	-1.532876e-001
4.680482e+002	1.014614e+001	5.374000e-001	-1.508048e-001
4.685525e+002	1.001138e+001	5.358145e-001	-1.511312e-001
4.690527e+002	9.880197e+000	5.342425e-001	-1.514489e-001
4.695545e+002	9.741001e+000	5.326577e-001	-1.545954e-001
4.700566e+002	9.600532e+000	5.310658e-001	-1.521243e-001
4.705571e+002	9.470141e+000	5.294880e-001	-1.496181e-001
4.710602e+002	9.331424e+000	5.279077e-001	-1.527754e-001
4.715639e+002	9.179674e+000	5.263121e-001	-1.531425e-001
4.720643e+002	9.033961e+000	5.247356e-001	-1.506523e-001
4.725675e+002	8.881103e+000	5.231470e-001	-1.510149e-001
4.730715e+002	8.729116e+000	5.215569e-001	-1.513758e-001
4.735738e+002	8.571768e+000	5.199745e-001	-1.546121e-001
4.740744e+002	8.409190e+000	5.184022e-001	-1.550053e-001
4.745776e+002	8.256552e+000	5.168159e-001	-1.553746e-001
4.750824e+002	8.108781e+000	5.152298e-001	-1.441962e-001
4.755853e+002	7.954552e+000	5.136469e-001	-1.503222e-001
4.760869e+002	7.797025e+000	5.120690e-001	-1.535875e-001
4.765891e+002	7.639559e+000	5.104992e-001	-1.510572e-001
4.770898e+002	7.477968e+000	5.089391e-001	-1.543448e-001
4.775922e+002	7.321936e+000	5.073634e-001	-1.576343e-001
4.780942e+002	7.164397e+000	5.058064e-001	-1.550890e-001
4.785963e+002	7.008581e+000	5.042398e-001	-1.554593e-001
4.791012e+002	6.841065e+000	5.026845e-001	-1.587977e-001
4.796033e+002	6.684427e+000	5.011268e-001	-1.532806e-001
4.801034e+002	6.520102e+000	4.995832e-001	-1.566181e-001
4.806077e+002	6.350775e+000	4.980350e-001	-1.540579e-001
4.811128e+002	6.182776e+000	4.964918e-001	-1.544484e-001
4.816166e+002	6.009796e+000	4.949483e-001	-1.518731e-001
4.821197e+002	5.833648e+000	4.934147e-001	-1.582474e-001
4.826228e+002	5.656531e+000	4.918841e-001	-1.496864e-001
4.831271e+002	5.487867e+000	4.903563e-001	-1.560675e-001
4.836279e+002	5.325784e+000	4.888368e-001	-1.594521e-001
4.841315e+002	5.152682e+000	4.873265e-001	-1.538310e-001
4.846345e+002	4.975408e+000	4.858203e-001	-1.542358e-001
4.851389e+002	4.805264e+000	4.842983e-001	-1.485605e-001
4.856437e+002	4.636615e+000	4.827927e-001	-1.550092e-001
4.861468e+002	4.460703e+000	4.813049e-001	-1.462691e-001
4.866498e+002	4.283535e+000	4.798077e-001	-1.497055e-001
4.871521e+002	4.102258e+000	4.783233e-001	-1.531659e-001
4.876543e+002	3.919601e+000	4.768340e-001	-1.535749e-001
4.881572e+002	3.741812e+000	4.753500e-001	-1.601317e-001
4.886612e+002	3.570225e+000	4.738692e-001	-1.512700e-001
4.891637e+002	3.388996e+000	4.724093e-001	-1.578575e-001
4.896656e+002	3.205316e+000	4.709592e-001	-1.489676e-001
4.901681e+002	3.025793e+000	4.694980e-001	-1.524639e-001
4.906718e+002	2.851508e+000	4.680394e-001	-1.590856e-001
4.911747e+002	2.674987e+000	4.665991e-001	-1.626159e-001
4.916770e+002	2.493963e+000	4.651666e-001	-1.599021e-001
4.921803e+002	2.318602e+000	4.637305e-001	-1.603033e-001
4.926823e+002	2.134523e+000	4.623056e-001	-1.607228e-001
4.931848e+002	1.953654e+000	4.608800e-001	-1.611360e-001
4.936873e+002	1.774312e+000	4.594541e-001	-1.615459e-001
4.941905e+002	1.597011e+000	4.580424e-001	-1.587740e-001
4.946913e+002	1.405254e+000	4.566373e-001	-1.623879e-001
4.951918e+002	1.211208e+000	4.552416e-001	-1.596385e-001
4.956939e+002	1.027395e+000	4.538527e-001	-1.600508e-001
4.961949e+002	8.360499e-001	4.524748e-001	-1.604774e-001
4.966956e+002	6.432223e-001	4.510885e-001	-1.641274e-001
4.971963e+002	4.502142e-001	4.497219e-001	-1.645685e-001
4.976987e+002	2.695620e-001	4.483546e-001	-1.552767e-001
4.982017e+002	9.289815e-002	4.469897e-001	-1.653851e-001
4.987055e+002	-7.938962e-002	4.456280e-001	-1.657783e-001
4.992082e+002	-2.583516e-001	4.442851e-001	-1.629286e-001
4.997108e+002	-4.382260e-001	4.429328e-001	-1.567977e-001
5.002138e+002	-6.150406e-001	4.415939e-001	-1.702757e-001
5.007154e+002	-8.003373e-001	4.402666e-001	-1.542930e-001
5.012174e+002	-9.829234e-001	4.389346e-001	-1.612597e-001
5.017210e+002	-1.156451e+000	4.376031e-001	-1.616398e-001
5.022244e+002	-1.332092e+000	4.362866e-001	-1.587191e-001
5.027279e+002	-1.506619e+000	4.349629e-001	-1.557802e-001
5.032286e+002	-1.700370e+000	4.336603e-001	-1.728023e-001
5.037293e+002	-1.892660e+000	4.323624e-001	-1.665876e-001
5.042306e+002	-2.081174e+000	4.310750e-001	-1.636690e-001
5.047321e+002	-2.269554e+000	4.297870e-001	-1.674303e-001
5.052327e+002	-2.462254e+000	4.285157e-001	-1.645052e-001
5.057331e+002	-2.658734e+000	4.272395e-001	-1.683013e-001
5.062344e+002	-2.846664e+000	4.259705e-001	-1.585992e-001
5.067363e+002	-3.031414e+000	4.247136e-001	-1.657531e-001
5.072378e+002	-3.219646e+000	4.234551e-001	-1.729475e-001
5.077384e+002	-3.412747e+000	4.222056e-001	-1.631903e-001
5.082399e+002	-3.599692e+000	4.209643e-001	-1.635918e-001
5.087406e+002	-3.791742e+000	4.197263e-001	-1.674218e-001
5.092417e+002	-3.981152e+000	4.185005e-001	-1.678379e-001
5.097442e+002	-4.161496e+000	4.172736e-001	-1.785334e-001
5.102464e+002	-4.343249e+000	4.160526e-001	-1.686312e-001
5.107477e+002	-4.530855e+000	4.148383e-001	-1.690426e-001
5.112495e+002	-4.715385e+000	4.136294e-001	-1.625316e-001
5.117514e+002	-4.900163e+000	4.124245e-001	-1.698531e-001
5.122531e+002	-5.084657e+000	4.112279e-001	-1.702576e-001
5.127547e+002	-5.269896e+000	4.100353e-001	-1.497672e-001
5.132559e+002	-5.458937e+000	4.088455e-001	-1.675877e-001
5.137577e+002	-5.643839e+000	4.076586e-001	-1.679851e-001
5.142594e+002	-5.828847e+000	4.064874e-001	-1.718906e-001
5.147609e+002	-6.014955e+000	4.053163e-001	-1.652662e-001
5.152611e+002	-6.212633e+000	4.041602e-001	-1.797820e-001
5.157621e+002	-6.404272e+000	4.030011e-001	-1.660847e-001
5.162666e+002	-6.610516e+000	4.018433e-001	-1.488048e-001
5.167674e+002	-6.802120e+000	4.007023e-001	-1.740257e-001
5.172685e+002	-6.991891e+000	3.995630e-001	-1.708824e-001
5.177699e+002	-7.178788e+000	3.984334e-001	-1.677152e-001
5.182706e+002	-7.373514e+000	3.973060e-001	-1.681249e-001
5.187718e+002	-7.562760e+000	3.961912e-001	-1.721087e-001
5.192728e+002	-7.753466e+000	3.950845e-001	-1.653301e-001
5.197774e+002	-7.960232e+000	3.939668e-001	-1.693591e-001
5.202776e+002	-8.157151e+000	3.928642e-001	-1.806104e-001
5.207821e+002	-8.364534e+000	3.917591e-001	-1.629673e-001
5.212864e+002	-8.573653e+000	3.906573e-001	-1.633885e-001
5.217871e+002	-8.766467e+000	3.895746e-001	-1.637768e-001
5.222882e+002	-8.957705e+000	3.884939e-001	-1.568666e-001
5.227882e+002	-9.156703e+000	3.874233e-001	-1.572496e-001
5.232883e+002	-9.355502e+000	3.863526e-001	-1.576319e-001
5.237885e+002	-9.553741e+000	3.852852e-001	-1.580129e-001
5.242889e+002	-9.748638e+000	3.842337e-001	-1.657566e-001
5.247898e+002	-9.939840e+000	3.831817e-001	-1.661410e-001
5.252944e+002	-1.014633e+001	3.821213e-001	-1.591544e-001
5.257948e+002	-1.034174e+001	3.810783e-001	-1.780809e-001
5.262996e+002	-1.054613e+001	3.800367e-001	-1.673619e-001
5.268045e+002	-1.074927e+001	3.789975e-001	-1.603157e-001
5.273084e+002	-1.096364e+001	3.779640e-001	-1.569900e-001
5.278127e+002	-1.117444e+001	3.769301e-001	-1.461439e-001
5.283175e+002	-1.137722e+001	3.759035e-001	-1.727938e-001
5.288223e+002	-1.158271e+001	3.748851e-001	-1.619191e-001
5.293269e+002	-1.178805e+001	3.738744e-001	-1.623153e-001
5.298319e+002	-1.199148e+001	3.728663e-001	-1.589224e-001
5.303360e+002	-1.220447e+001	3.718664e-001	-1.517352e-001
5.308401e+002	-1.241464e+001	3.708679e-001	-1.635208e-001
5.313445e+002	-1.262286e+001	3.698664e-001	-1.791707e-001
5.318457e+002	-1.281222e+001	3.688821e-001	-1.795692e-001
5.323464e+002	-1.300540e+001	3.679076e-001	-1.570004e-001
5.328469e+002	-1.320084e+001	3.669359e-001	-1.611968e-001
5.333479e+002	-1.339138e+001	3.659737e-001	-1.577081e-001
5.338483e+002	-1.358840e+001	3.650097e-001	-1.465036e-001
5.343496e+002	-1.377658e+001	3.640519e-001	-1.545511e-001
5.348498e+002	-1.397292e+001	3.630980e-001	-1.781393e-001
5.353500e+002	-1.417154e+001	3.621522e-001	-1.630210e-001
5.358502e+002	-1.436856e+001	3.612134e-001	-1.633922e-001
5.363549e+002	-1.457469e+001	3.602559e-001	-1.559809e-001
5.368561e+002	-1.476435e+001	3.593185e-001	-1.758605e-001
5.373575e+002	-1.495137e+001	3.583890e-001	-1.566554e-001
5.378587e+002	-1.514130e+001	3.574624e-001	-1.805443e-001
5.383594e+002	-1.533355e+001	3.565458e-001	-1.573392e-001
5.388598e+002	-1.552895e+001	3.556339e-001	-1.695160e-001
5.393608e+002	-1.571849e+001	3.547227e-001	-1.461771e-001
5.398620e+002	-1.590748e+001	3.538155e-001	-1.821220e-001
5.403629e+002	-1.609880e+001	3.529118e-001	-1.587104e-001
5.408676e+002	-1.630516e+001	3.520058e-001	-1.630559e-001
5.413726e+002	-1.650716e+001	3.511095e-001	-1.594411e-001
5.418730e+002	-1.670239e+001	3.502257e-001	-1.757697e-001
5.423748e+002	-1.688712e+001	3.493408e-001	-1.601211e-001
5.428758e+002	-1.707753e+001	3.484656e-001	-1.644739e-001
5.433765e+002	-1.727084e+001	3.475950e-001	-1.487484e-001
5.438773e+002	-1.746190e+001	3.467183e-001	-1.530938e-001
5.443793e+002	-1.764588e+001	3.458425e-001	-1.614802e-001
5.448810e+002	-1.783101e+001	3.449740e-001	-1.577667e-001
5.453822e+002	-1.802141e+001	3.441042e-001	-1.702613e-001
5.458845e+002	-1.820299e+001	3.432474e-001	-1.624787e-001
5.463857e+002	-1.839159e+001	3.423979e-001	-1.709574e-001
5.468873e+002	-1.857876e+001	3.415478e-001	-1.427569e-001
5.473873e+002	-1.877861e+001	3.407149e-001	-1.471578e-001
5.478878e+002	-1.897349e+001	3.398806e-001	-1.433757e-001
5.483890e+002	-1.916169e+001	3.390492e-001	-1.724054e-001
5.488897e+002	-1.935555e+001	3.382269e-001	-1.357469e-001
5.493918e+002	-1.953898e+001	3.373970e-001	-1.689924e-001
5.498932e+002	-1.972649e+001	3.365747e-001	-1.610768e-001
5.503950e+002	-1.991147e+001	3.357592e-001	-1.655383e-001
5.508976e+002	-2.009128e+001	3.349485e-001	-1.741524e-001
5.513989e+002	-2.027952e+001	3.341447e-001	-1.661970e-001
5.519013e+002	-2.046086e+001	3.333469e-001	-1.665215e-001
5.524021e+002	-2.065464e+001	3.325492e-001	-1.418371e-001
5.529026e+002	-2.084891e+001	3.317591e-001	-1.421337e-001
5.534032e+002	-2.104258e+001	3.309753e-001	-1.508064e-001
5.539037e+002	-2.123773e+001	3.301966e-001	-1.511210e-001
5.544084e+002	-2.144170e+001	3.294111e-001	-1.472432e-001
5.549089e+002	-2.163611e+001	3.286413e-001	-1.433318e-001
5.554139e+002	-2.183865e+001	3.278673e-001	-1.689879e-001
5.559189e+002	-2.204101e+001	3.270962e-001	-1.651168e-001
5.564193e+002	-2.223593e+001	3.263366e-001	-1.527296e-001
5.569242e+002	-2.243917e+001	3.255720e-001	-1.488059e-001
5.574277e+002	-2.265961e+001	3.248057e-001	-1.576742e-001
5.579317e+002	-2.287421e+001	3.240533e-001	-1.494869e-001
5.584353e+002	-2.309343e+001	3.233041e-001	-1.327073e-001
5.589387e+002	-2.331554e+001	3.225616e-001	-1.287245e-001
5.594428e+002	-2.352762e+001	3.218191e-001	-1.376097e-001
5.599467e+002	-2.374201e+001	3.210729e-001	-1.379173e-001
5.604501e+002	-2.396421e+001	3.203316e-001	-1.468754e-001
5.609538e+002	-2.418300e+001	3.196021e-001	-1.472079e-001
5.614563e+002	-2.442289e+001	3.188767e-001	-1.302111e-001
5.619589e+002	-2.465823e+001	3.181486e-001	-1.348782e-001
5.624615e+002	-2.489609e+001	3.174269e-001	-1.264853e-001
5.629641e+002	-2.513411e+001	3.167121e-001	-1.486555e-001
5.634678e+002	-2.535238e+001	3.159914e-001	-1.402236e-001
5.639705e+002	-2.558769e+001	3.152825e-001	-1.142053e-001
5.644729e+002	-2.583231e+001	3.145731e-001	-1.144903e-001
5.649755e+002	-2.606861e+001	3.138715e-001	-1.191796e-001
5.654777e+002	-2.631719e+001	3.131754e-001	-1.416051e-001
5.659798e+002	-2.656714e+001	3.124845e-001	-1.286541e-001
5.664817e+002	-2.682385e+001	3.117982e-001	-1.289870e-001
5.669836e+002	-2.707864e+001	3.111104e-001	-1.114811e-001
5.674856e+002	-2.733206e+001	3.104246e-001	-1.207060e-001
5.679872e+002	-2.759900e+001	3.097456e-001	-1.165463e-001
5.684886e+002	-2.787185e+001	3.090665e-001	-9.438934e-002
5.689901e+002	-2.814525e+001	3.083900e-001	-1.171815e-001
5.694911e+002	-2.844699e+001	3.077235e-001	-9.945061e-002
5.699920e+002	-2.874926e+001	3.070554e-001	-1.042824e-001
5.704930e+002	-2.905366e+001	3.063945e-001	-9.550048e-002
5.709941e+002	-2.934248e+001	3.057324e-001	-1.185743e-001
5.714950e+002	-2.965357e+001	3.050769e-001	-1.235111e-001
5.719957e+002	-2.997937e+001	3.044265e-001	-1.101377e-001
5.724963e+002	-3.031634e+001	3.037766e-001	-8.747866e-002
5.729970e+002	-3.064595e+001	3.031267e-001	-9.237782e-002
5.734976e+002	-3.098507e+001	3.024842e-001	-1.297544e-001
5.739982e+002	-3.132815e+001	3.018423e-001	-9.298804e-002
5.744987e+002	-3.167641e+001	3.012121e-001	-8.863490e-002
5.749992e+002	-3.203020e+001	3.005773e-001	-6.553176e-002
5.754997e+002	-3.238564e+001	2.999446e-001	-7.984442e-002
5.760001e+002	-3.276923e+001	2.993164e-001	-7.070845e-002
5.765004e+002	-3.317177e+001	2.986956e-001	-5.205107e-002
5.770007e+002	-3.356019e+001	2.980665e-001	-9.498589e-002
5.775010e+002	-3.395812e+001	2.974488e-001	-9.057534e-002
5.780013e+002	-3.436161e+001	2.968308e-001	-6.699215e-002
5.785016e+002	-3.476966e+001	2.962111e-001	-6.724816e-002
5.790019e+002	-3.518845e+001	2.956040e-001	-8.197694e-002
5.795021e+002	-3.560718e+001	2.949988e-001	-8.713636e-002
5.800024e+002	-3.604979e+001	2.943953e-001	-6.318917e-002
5.805026e+002	-3.648583e+001	2.937923e-001	-4.880222e-002
5.810027e+002	-3.694323e+001	2.931923e-001	-7.841129e-002
5.815029e+002	-3.741882e+001	2.925891e-001	-5.414163e-002
5.820030e+002	-3.790930e+001	2.919928e-001	-5.438312e-002
5.825032e+002	-3.841314e+001	2.913998e-001	-4.469812e-002
5.830033e+002	-3.892710e+001	2.908134e-001	-1.496834e-002
5.835034e+002	-3.945393e+001	2.902275e-001	-4.010417e-002
5.840035e+002	-3.999342e+001	2.896487e-001	-5.037165e-002
5.845036e+002	-4.052458e+001	2.890627e-001	-4.554836e-002
5.850036e+002	-4.108955e+001	2.884813e-001	-5.594831e-002
5.855037e+002	-4.166627e+001	2.879038e-001	-3.067209e-002
5.860038e+002	-4.224297e+001	2.873264e-001	-3.082691e-002
5.865038e+002	-4.284793e+001	2.867542e-001	-3.615426e-002
5.870039e+002	-4.346845e+001	2.861874e-001	-3.115588e-002
5.875039e+002	-4.407974e+001	2.856155e-001	-1.566008e-002
5.880040e+002	-4.470966e+001	2.850557e-001	0.000000e+000
5.885040e+002	-4.535489e+001	2.844939e-001	-2.110831e-002
5.890041e+002	-4.601499e+001	2.839376e-001	-2.653306e-002
5.895041e+002	-4.669425e+001	2.833868e-001	-1.601098e-002
5.900042e+002	-4.737093e+001	2.828222e-001	-1.073457e-002
5.905042e+002	-4.807732e+001	2.822664e-001	-1.079774e-002
5.910042e+002	-4.879045e+001	2.817187e-001	0.000000e+000
5.915042e+002	-4.952705e+001	2.811696e-001	-5.463746e-003
5.920043e+002	-5.028880e+001	2.806236e-001	0.000000e+000
5.925043e+002	-5.107431e+001	2.800797e-001	0.000000e+000
5.930043e+002	-5.187600e+001	2.795394e-001	0.000000e+000
5.935043e+002	-5.268730e+001	2.789988e-001	0.000000e+000
5.940043e+002	-5.352260e+001	2.784651e-001	0.000000e+000
5.945043e+002	-5.438388e+001	2.779286e-001	0.000000e+000
5.950044e+002	-5.527566e+001	2.773914e-001	0.000000e+000
5.955044e+002	-5.618364e+001	2.768553e-001	0.000000e+000
5.960044e+002	-5.710332e+001	2.763311e-001	0.000000e+000
5.965044e+002	-5.805687e+001	2.758033e-001	0.000000e+000
5.970044e+002	-5.905145e+001	2.752747e-001	0.000000e+000
5.975044e+002	-6.007577e+001	2.747431e-001	0.000000e+000
5.980044e+002	-6.111917e+001	2.742238e-001	-5.982415e-003
5.985044e+002	-6.219075e+001	2.736986e-001	0.000000e+000
5.990044e+002	-6.328908e+001	2.731803e-001	0.000000e+000
5.995044e+002	-6.440919e+001	2.726657e-001	0.000000e+000
6.000044e+002	-6.553003e+001	2.721523e-001	0.000000e+000
6.005044e+002	-6.665851e+001	2.716382e-001	0.000000e+000
6.010044e+002	-6.780694e+001	2.711288e-001	0.000000e+000
6.015044e+002	-6.897156e+001	2.706214e-001	0.000000e+000
6.020044e+002	-7.014551e+001	2.701173e-001	0.000000e+000
6.025045e+002	-7.130794e+001	2.696114e-001	0.000000e+000
6.030045e+002	-7.244698e+001	2.691050e-001	0.000000e+000
6.035045e+002	-7.356944e+001	2.685998e-001	0.000000e+000
6.040045e+002	-7.467977e+001	2.680978e-001	0.000000e+000
6.045045e+002	-7.573962e+001	2.675975e-001	0.000000e+000
6.050045e+002	-7.676121e+001	2.671006e-001	0.000000e+000
6.055045e+002	-7.772431e+001	2.665989e-001	0.000000e+000
6.060045e+002	-7.863857e+001	2.660986e-001	0.000000e+000
6.065045e+002	-7.949012e+001	2.656052e-001	0.000000e+000
6.070045e+002	-8.027364e+001	2.651177e-001	0.000000e+000
6.075046e+002	-8.098598e+001	2.646272e-001	0.000000e+000
6.080046e+002	-8.163924e+001	2.641432e-001	0.000000e+000
6.085047e+002	-8.223092e+001	2.636614e-001	0.000000e+000
6.090048e+002	-8.276269e+001	2.631792e-001	0.000000e+000
6.095049e+002	-8.323401e+001	2.627039e-001	0.000000e+000
6.100052e+002	-8.365308e+001	2.622287e-001	0.000000e+000
6.105056e+002	-8.402501e+001	2.617561e-001	0.000000e+000
6.110063e+002	-8.435343e+001	2.612796e-001	0.000000e+000
6.115074e+002	-8.464015e+001	2.608105e-001	0.000000e+000
6.120094e+002	-8.489162e+001	2.603443e-001	0.000000e+000
6.125129e+002	-8.511159e+001	2.598815e-001	0.000000e+000
6.130137e+002	-8.530310e+001	2.594239e-001	0.000000e+000
6.135140e+002	-8.546732e+001	2.589672e-001	0.000000e+000
6.140142e+002	-8.561425e+001	2.585075e-001	0.000000e+000
6.145176e+002	-8.574244e+001	2.580488e-001	0.000000e+000
6.150223e+002	-8.585111e+001	2.575962e-001	0.000000e+000
6.155269e+002	-8.594316e+001	2.571454e-001	0.000000e+000
6.160300e+002	-8.602354e+001	2.566947e-001	-7.097310e-003
6.165367e+002	-8.609118e+001	2.562396e-001	0.000000e+000
6.170399e+002	-8.614920e+001	2.557944e-001	0.000000e+000
6.175516e+002	-8.620042e+001	2.553437e-001	0.000000e+000
6.180613e+002	-8.624353e+001	2.548924e-001	0.000000e+000
6.185806e+002	-8.628500e+001	2.544383e-001	0.000000e+000
6.190872e+002	-8.631822e+001	2.539974e-001	0.000000e+000
6.196012e+002	-8.634353e+001	2.535569e-001	-7.111524e-003
6.201371e+002	-8.636457e+001	2.530994e-001	0.000000e+000
6.207222e+002	-8.638718e+001	2.526022e-001	0.000000e+000
6.212764e+002	-8.640454e+001	2.521402e-001	0.000000e+000
6.219063e+002	-8.642345e+001	2.516061e-001	0.000000e+000
6.224573e+002	-8.643431e+001	2.511447e-001	0.000000e+000
6.230451e+002	-8.644797e+001	2.506598e-001	0.000000e+000
6.236636e+002	-8.646088e+001	2.501533e-001	0.000000e+000
6.243118e+002	-8.647175e+001	2.496259e-001	0.000000e+000
6.248153e+002	-8.647884e+001	2.492187e-001	0.000000e+000
6.253317e+002	-8.648534e+001	2.488048e-001	0.000000e+000
6.258598e+002	-8.648960e+001	2.483873e-001	0.000000e+000
6.263978e+002	-8.649262e+001	2.479617e-001	0.000000e+000
6.269446e+002	-8.649749e+001	2.475302e-001	0.000000e+000
6.274982e+002	-8.649992e+001	2.470952e-001	0.000000e+000
6.280584e+002	-8.650075e+001	2.466616e-001	0.000000e+000
6.286240e+002	-8.650302e+001	2.462263e-001	0.000000e+000
6.291943e+002	-8.650263e+001	2.457846e-001	0.000000e+000
6.297687e+002	-8.650627e+001	2.453407e-001	0.000000e+000
6.303463e+002	-8.650393e+001	2.449025e-001	0.000000e+000
6.309269e+002	-8.650142e+001	2.444685e-001	0.000000e+000
6.315100e+002	-8.650399e+001	2.440340e-001	0.000000e+000
6.320953e+002	-8.650569e+001	2.436027e-001	0.000000e+000
6.326825e+002	-8.650374e+001	2.431712e-001	0.000000e+000
6.332714e+002	-8.650386e+001	2.427418e-001	0.000000e+000
6.338616e+002	-8.650205e+001	2.423204e-001	0.000000e+000
6.344531e+002	-8.650026e+001	2.418994e-001	0.000000e+000
6.350455e+002	-8.650282e+001	2.414780e-001	0.000000e+000
6.356388e+002	-8.650364e+001	2.410593e-001	0.000000e+000
6.362329e+002	-8.650403e+001	2.406411e-001	0.000000e+000
6.368277e+002	-8.650736e+001	2.402228e-001	0.000000e+000
6.374231e+002	-8.650414e+001	2.398111e-001	0.000000e+000
6.380190e+002	-8.650598e+001	2.394019e-001	0.000000e+000
6.386153e+002	-8.650804e+001	2.389979e-001	0.000000e+000
6.392120e+002	-8.650924e+001	2.385996e-001	0.000000e+000
6.398090e+002	-8.651159e+001	2.381994e-001	0.000000e+000
6.404063e+002	-8.650963e+001	2.377991e-001	0.000000e+000
6.410038e+002	-8.650716e+001	2.374042e-001	0.000000e+000
6.416017e+002	-8.650766e+001	2.370108e-001	0.000000e+000
6.421997e+002	-8.650917e+001	2.366179e-001	0.000000e+000
6.427980e+002	-8.650930e+001	2.362300e-001	0.000000e+000
6.433956e+002	-8.650612e+001	2.358484e-001	0.000000e+000
6.439916e+002	-8.650669e+001	2.354712e-001	0.000000e+000
6.445881e+002	-8.651059e+001	2.350939e-001	0.000000e+000
6.451840e+002	-8.650364e+001	2.347162e-001	0.000000e+000
6.457796e+002	-8.650076e+001	2.343446e-001	0.000000e+000
6.463683e+002	-8.650034e+001	2.339822e-001	0.000000e+000
6.469585e+002	-8.649829e+001	2.336175e-001	0.000000e+000
6.475500e+002	-8.649786e+001	2.332547e-001	0.000000e+000
6.481425e+002	-8.649310e+001	2.328991e-001	0.000000e+000
6.487347e+002	-8.649386e+001	2.325434e-001	0.000000e+000
6.493255e+002	-8.648833e+001	2.321928e-001	0.000000e+000
6.499161e+002	-8.648437e+001	2.318473e-001	0.000000e+000
6.505078e+002	-8.648174e+001	2.314996e-001	0.000000e+000
6.511006e+002	-8.648062e+001	2.311544e-001	0.000000e+000
6.516892e+002	-8.647804e+001	2.308099e-001	0.000000e+000
6.522768e+002	-8.647225e+001	2.304711e-001	0.000000e+000
6.528585e+002	-8.646788e+001	2.301360e-001	0.000000e+000
6.534391e+002	-8.646750e+001	2.298041e-001	0.000000e+000
6.540224e+002	-8.646664e+001	2.294806e-001	0.000000e+000
6.546079e+002	-8.646730e+001	2.291560e-001	0.000000e+000
6.551955e+002	-8.646264e+001	2.288326e-001	0.000000e+000
6.557847e+002	-8.646065e+001	2.285114e-001	0.000000e+000
6.563752e+002	-8.645704e+001	2.281871e-001	0.000000e+000
6.569670e+002	-8.645350e+001	2.278650e-001	0.000000e+000
6.575558e+002	-8.644597e+001	2.275439e-001	0.000000e+000
6.581434e+002	-8.644258e+001	2.272328e-001	0.000000e+000
6.587314e+002	-8.644020e+001	2.269232e-001	0.000000e+000
6.593207e+002	-8.643748e+001	2.266132e-001	0.000000e+000
6.599114e+002	-8.643536e+001	2.263023e-001	0.000000e+000
6.605034e+002	-8.643329e+001	2.259942e-001	0.000000e+000
6.610965e+002	-8.642785e+001	2.256863e-001	-7.115431e-003
6.616902e+002	-8.642500e+001	2.253841e-001	0.000000e+000
6.622848e+002	-8.642142e+001	2.250812e-001	-7.115095e-003
6.628801e+002	-8.641710e+001	2.247790e-001	0.000000e+000
6.634759e+002	-8.641331e+001	2.244810e-001	0.000000e+000
6.640708e+002	-8.640849e+001	2.241889e-001	0.000000e+000
6.646656e+002	-8.640208e+001	2.238994e-001	0.000000e+000
6.652594e+002	-8.639266e+001	2.236095e-001	0.000000e+000
6.658530e+002	-8.638556e+001	2.233204e-001	-7.113622e-003
6.664193e+002	-8.639138e+001	2.230503e-001	0.000000e+000
6.669895e+002	-8.639246e+001	2.227745e-001	0.000000e+000
6.675636e+002	-8.638880e+001	2.225067e-001	0.000000e+000
6.681405e+002	-8.638810e+001	2.222373e-001	0.000000e+000
6.687206e+002	-8.638727e+001	2.219700e-001	0.000000e+000
6.693036e+002	-8.638493e+001	2.217003e-001	0.000000e+000
6.698889e+002	-8.638574e+001	2.214338e-001	0.000000e+000
6.704761e+002	-8.638369e+001	2.211709e-001	-7.113381e-003
6.710651e+002	-8.638348e+001	2.209099e-001	0.000000e+000
6.716555e+002	-8.637819e+001	2.206474e-001	0.000000e+000
6.722470e+002	-8.637184e+001	2.203856e-001	0.000000e+000
6.728395e+002	-8.636715e+001	2.201256e-001	0.000000e+000
6.734330e+002	-8.636446e+001	2.198697e-001	0.000000e+000
6.740273e+002	-8.635989e+001	2.196184e-001	0.000000e+000
6.746118e+002	-8.635119e+001	2.193694e-001	0.000000e+000
6.751932e+002	-8.635091e+001	2.191241e-001	0.000000e+000
6.757769e+002	-8.634643e+001	2.188769e-001	0.000000e+000
6.763629e+002	-8.634507e+001	2.186287e-001	0.000000e+000
6.769508e+002	-8.634177e+001	2.183881e-001	0.000000e+000
6.775400e+002	-8.634171e+001	2.181530e-001	0.000000e+000
6.781307e+002	-8.634051e+001	2.179116e-001	0.000000e+000
6.787224e+002	-8.633780e+001	2.176730e-001	0.000000e+000
6.793151e+002	-8.633139e+001	2.174350e-001	0.000000e+000
6.799084e+002	-8.632363e+001	2.172015e-001	0.000000e+000
6.805025e+002	-8.631786e+001	2.169718e-001	0.000000e+000
6.810971e+002	-8.631557e+001	2.167441e-001	0.000000e+000
6.816909e+002	-8.630934e+001	2.165161e-001	0.000000e+000
6.822810e+002	-8.630375e+001	2.162947e-001	0.000000e+000
6.828694e+002	-8.630123e+001	2.160715e-001	0.000000e+000
6.834594e+002	-8.629737e+001	2.158500e-001	0.000000e+000
6.840508e+002	-8.629051e+001	2.156274e-001	0.000000e+000
6.846429e+002	-8.628249e+001	2.154093e-001	0.000000e+000
6.852356e+002	-8.627805e+001	2.151960e-001	0.000000e+000
6.858291e+002	-8.627038e+001	2.149808e-001	0.000000e+000
6.864233e+002	-8.626666e+001	2.147745e-001	0.000000e+000
6.870179e+002	-8.625963e+001	2.145600e-001	0.000000e+000
6.876047e+002	-8.625390e+001	2.143479e-001	0.000000e+000
6.881919e+002	-8.624663e+001	2.141444e-001	0.000000e+000
6.887784e+002	-8.624542e+001	2.139479e-001	0.000000e+000
6.893667e+002	-8.623711e+001	2.137474e-001	0.000000e+000
6.899474e+002	-8.623983e+001	2.135503e-001	0.000000e+000
6.905308e+002	-8.623706e+001	2.133558e-001	0.000000e+000
6.911165e+002	-8.623361e+001	2.131593e-001	0.000000e+000
6.917038e+002	-8.622786e+001	2.129639e-001	0.000000e+000
6.922924e+002	-8.622278e+001	2.127716e-001	0.000000e+000
6.928575e+002	-8.621769e+001	2.125883e-001	0.000000e+000
6.934157e+002	-8.622369e+001	2.124084e-001	0.000000e+000
6.939796e+002	-8.622810e+001	2.122263e-001	0.000000e+000
6.945483e+002	-8.623398e+001	2.120428e-001	0.000000e+000
6.951212e+002	-8.623756e+001	2.118651e-001	0.000000e+000
6.956977e+002	-8.624483e+001	2.116905e-001	0.000000e+000
6.962772e+002	-8.624700e+001	2.115126e-001	0.000000e+000
6.968596e+002	-8.624794e+001	2.113333e-001	0.000000e+000
6.974444e+002	-8.625088e+001	2.111596e-001	0.000000e+000
6.980307e+002	-8.624769e+001	2.109855e-001	0.000000e+000
6.986188e+002	-8.624810e+001	2.108137e-001	0.000000e+000
6.992086e+002	-8.624883e+001	2.106414e-001	0.000000e+000
6.997995e+002	-8.624113e+001	2.104698e-001	0.000000e+000
7.003914e+002	-8.623714e+001	2.103008e-001	-7.106735e-003
7.009844e+002	-8.623466e+001	2.101316e-001	0.000000e+000
7.015767e+002	-8.622495e+001	2.099641e-001	0.000000e+000
7.021666e+002	-8.621773e+001	2.098008e-001	0.000000e+000
7.027576e+002	-8.621144e+001	2.096333e-001	-7.105628e-003
7.033170e+002	-8.620730e+001	2.094784e-001	0.000000e+000
7.038664e+002	-8.621205e+001	2.093273e-001	0.000000e+000
7.043957e+002	-8.622321e+001	2.091889e-001	0.000000e+000
7.049109e+002	-8.624088e+001	2.090519e-001	0.000000e+000
7.054149e+002	-8.627820e+001	2.089192e-001	0.000000e+000
7.059263e+002	-8.633118e+001	2.087852e-001	0.000000e+000
7.064337e+002	-8.637836e+001	2.086537e-001	0.000000e+000
7.069587e+002	-8.641683e+001	2.085192e-001	0.000000e+000
7.074735e+002	-8.644940e+001	2.083926e-001	0.000000e+000
7.079746e+002	-8.648068e+001	2.082671e-001	0.000000e+000
7.085119e+002	-8.650577e+001	2.081350e-001	0.000000e+000
7.090229e+002	-8.652417e+001	2.080100e-001	0.000000e+000
7.095354e+002	-8.654177e+001	2.078824e-001	0.000000e+000
7.101257e+002	-8.655827e+001	2.077341e-001	0.000000e+000
7.106532e+002	-8.656982e+001	2.076088e-001	0.000000e+000
7.112279e+002	-8.658015e+001	2.074761e-001	0.000000e+000
7.118393e+002	-8.658438e+001	2.073302e-001	0.000000e+000
7.124850e+002	-8.659050e+001	2.071831e-001	0.000000e+000
7.129882e+002	-8.659323e+001	2.070667e-001	0.000000e+000
7.135049e+002	-8.659421e+001	2.069480e-001	0.000000e+000
7.140335e+002	-8.659539e+001	2.068311e-001	0.000000e+000
7.145722e+002	-8.658821e+001	2.067115e-001	0.000000e+000
7.151192e+002	-8.658256e+001	2.065898e-001	0.000000e+000
7.156735e+002	-8.657876e+001	2.064703e-001	0.000000e+000
7.162342e+002	-8.657139e+001	2.063484e-001	0.000000e+000
7.168001e+002	-8.656519e+001	2.062277e-001	0.000000e+000
7.173704e+002	-8.655892e+001	2.061071e-001	0.000000e+000
7.179439e+002	-8.654814e+001	2.059843e-001	-7.120682e-003
7.185200e+002	-8.654246e+001	2.058629e-001	0.000000e+000
7.190991e+002	-8.653411e+001	2.057450e-001	0.000000e+000
7.196804e+002	-8.652520e+001	2.056255e-001	0.000000e+000
7.202483e+002	-8.651437e+001	2.055078e-001	0.000000e+000
7.208168e+002	-8.650430e+001	2.053966e-001	-7.118819e-003
7.213561e+002	-8.650101e+001	2.052878e-001	0.000000e+000
7.219039e+002	-8.649619e+001	2.051789e-001	0.000000e+000
7.224590e+002	-8.649153e+001	2.050710e-001	0.000000e+000
7.230203e+002	-8.648370e+001	2.049660e-001	0.000000e+000
7.235867e+002	-8.647818e+001	2.048602e-001	0.000000e+000
7.241571e+002	-8.647090e+001	2.047521e-001	0.000000e+000
7.247312e+002	-8.646336e+001	2.046407e-001	0.000000e+000
7.253082e+002	-8.645761e+001	2.045342e-001	0.000000e+000
7.258864e+002	-8.644807e+001	2.044303e-001	0.000000e+000
7.264438e+002	-8.644127e+001	2.043296e-001	0.000000e+000
7.269651e+002	-8.643869e+001	2.042334e-001	0.000000e+000
7.274975e+002	-8.644248e+001	2.041409e-001	0.000000e+000
7.280394e+002	-8.644585e+001	2.040453e-001	0.000000e+000
7.285894e+002	-8.645010e+001	2.039500e-001	0.000000e+000
7.291465e+002	-8.645131e+001	2.038569e-001	0.000000e+000
7.297097e+002	-8.644868e+001	2.037655e-001	0.000000e+000
7.302782e+002	-8.644769e+001	2.036697e-001	0.000000e+000
7.308508e+002	-8.643893e+001	2.035729e-001	-7.115759e-003
7.314263e+002	-8.643394e+001	2.034783e-001	0.000000e+000
7.320049e+002	-8.642780e+001	2.033874e-001	0.000000e+000
7.325858e+002	-8.642084e+001	2.032924e-001	0.000000e+000
7.331689e+002	-8.641184e+001	2.032031e-001	0.000000e+000
7.337438e+002	-8.640252e+001	2.031119e-001	0.000000e+000
7.343175e+002	-8.639443e+001	2.030257e-001	0.000000e+000
7.348940e+002	-8.639032e+001	2.029377e-001	0.000000e+000
7.354736e+002	-8.638169e+001	2.028584e-001	-7.113277e-003
7.360264e+002	-8.637543e+001	2.027723e-001	0.000000e+000
7.365783e+002	-8.637186e+001	2.026939e-001	0.000000e+000
7.371366e+002	-8.636915e+001	2.026098e-001	0.000000e+000
7.377008e+002	-8.636468e+001	2.025309e-001	0.000000e+000
7.382695e+002	-8.636021e+001	2.024479e-001	0.000000e+000
7.388423e+002	-8.635515e+001	2.023649e-001	0.000000e+000
7.394177e+002	-8.635001e+001	2.022873e-001	0.000000e+000
7.399963e+002	-8.634285e+001	2.022101e-001	0.000000e+000
7.405592e+002	-8.633896e+001	2.021349e-001	0.000000e+000
7.410929e+002	-8.634112e+001	2.020619e-001	0.000000e+000
7.416360e+002	-8.634577e+001	2.019872e-001	0.000000e+000
7.421869e+002	-8.635171e+001	2.019124e-001	0.000000e+000
7.427448e+002	-8.635209e+001	2.018410e-001	0.000000e+000
7.433086e+002	-8.635384e+001	2.017709e-001	-7.111786e-003
7.438776e+002	-8.635272e+001	2.016969e-001	0.000000e+000
7.444510e+002	-8.634932e+001	2.016257e-001	0.000000e+000
7.450280e+002	-8.634676e+001	2.015537e-001	0.000000e+000
7.456084e+002	-8.634415e+001	2.014873e-001	0.000000e+000
7.461914e+002	-8.633643e+001	2.014200e-001	0.000000e+000
7.467716e+002	-8.632868e+001	2.013508e-001	0.000000e+000
7.473520e+002	-8.631773e+001	2.012898e-001	-1.422069e-002
7.479294e+002	-8.630854e+001	2.012235e-001	0.000000e+000
7.485032e+002	-8.630194e+001	2.011590e-001	0.000000e+000
7.490787e+002	-8.629266e+001	2.010970e-001	0.000000e+000
7.496541e+002	-8.628601e+001	2.010351e-001	0.000000e+000
7.502285e+002	-8.627785e+001	2.009769e-001	0.000000e+000
7.508058e+002	-8.627161e+001	2.009156e-001	0.000000e+000
7.513821e+002	-8.626310e+001	2.008561e-001	0.000000e+000
7.519595e+002	-8.625634e+001	2.007979e-001	0.000000e+000
7.525392e+002	-8.624956e+001	2.007401e-001	0.000000e+000
7.531183e+002	-8.624172e+001	2.006813e-001	0.000000e+000
7.536935e+002	-8.623352e+001	2.006257e-001	0.000000e+000
7.542603e+002	-8.623176e+001	2.005756e-001	0.000000e+000
7.548096e+002	-8.622759e+001	2.005238e-001	0.000000e+000
7.553655e+002	-8.622840e+001	2.004737e-001	0.000000e+000
7.559276e+002	-8.622937e+001	2.004230e-001	0.000000e+000
7.564950e+002	-8.623257e+001	2.003748e-001	0.000000e+000
7.570670e+002	-8.622913e+001	2.003224e-001	0.000000e+000
7.576429e+002	-8.622903e+001	2.002664e-001	0.000000e+000
7.582222e+002	-8.622624e+001	2.002158e-001	0.000000e+000
7.588042e+002	-8.622290e+001	2.001683e-001	0.000000e+000
7.593883e+002	-8.621692e+001	2.001161e-001	0.000000e+000
7.599745e+002	-8.621044e+001	2.000678e-001	0.000000e+000
7.605612e+002	-8.620095e+001	2.000165e-001	0.000000e+000
7.611403e+002	-8.618934e+001	1.999668e-001	0.000000e+000
7.617180e+002	-8.617945e+001	1.999198e-001	0.000000e+000
7.622875e+002	-8.617075e+001	1.998752e-001	0.000000e+000
7.628601e+002	-8.616515e+001	1.998299e-001	0.000000e+000
7.634363e+002	-8.616004e+001	1.997823e-001	0.000000e+000
7.640156e+002	-8.615438e+001	1.997385e-001	0.000000e+000
7.645973e+002	-8.614891e+001	1.996958e-001	0.000000e+000
7.651797e+002	-8.614086e+001	1.996543e-001	0.000000e+000
7.657611e+002	-8.613296e+001	1.996120e-001	0.000000e+000
7.663443e+002	-8.612437e+001	1.995670e-001	0.000000e+000
7.669287e+002	-8.611485e+001	1.995282e-001	0.000000e+000
7.674878e+002	-8.610633e+001	1.994873e-001	0.000000e+000
7.680395e+002	-8.611094e+001	1.994544e-001	0.000000e+000
7.685975e+002	-8.611779e+001	1.994143e-001	0.000000e+000
7.691612e+002	-8.611924e+001	1.993741e-001	0.000000e+000
7.697300e+002	-8.611826e+001	1.993375e-001	-7.101250e-003
7.703032e+002	-8.612379e+001	1.993002e-001	0.000000e+000
7.708800e+002	-8.612516e+001	1.992651e-001	0.000000e+000
7.714602e+002	-8.612451e+001	1.992301e-001	0.000000e+000
7.720431e+002	-8.612479e+001	1.991971e-001	0.000000e+000
7.726283e+002	-8.611681e+001	1.991675e-001	0.000000e+000
7.732114e+002	-8.611191e+001	1.991344e-001	0.000000e+000
7.737870e+002	-8.610724e+001	1.990987e-001	0.000000e+000
7.743610e+002	-8.610789e+001	1.990672e-001	0.000000e+000
7.749378e+002	-8.610145e+001	1.990368e-001	-7.100522e-003
7.755174e+002	-8.609752e+001	1.990074e-001	0.000000e+000
7.760997e+002	-8.609365e+001	1.989765e-001	0.000000e+000
7.766722e+002	-8.609026e+001	1.989454e-001	0.000000e+000
7.772253e+002	-8.609331e+001	1.989177e-001	0.000000e+000
7.777848e+002	-8.609679e+001	1.988882e-001	0.000000e+000
7.783501e+002	-8.609662e+001	1.988604e-001	0.000000e+000
7.789203e+002	-8.609725e+001	1.988306e-001	0.000000e+000
7.794948e+002	-8.609849e+001	1.988073e-001	0.000000e+000
7.800729e+002	-8.609568e+001	1.987835e-001	-1.420053e-002
7.806538e+002	-8.609548e+001	1.987624e-001	0.000000e+000
7.812221e+002	-8.609226e+001	1.987399e-001	0.000000e+000
7.817876e+002	-8.609272e+001	1.987134e-001	0.000000e+000
7.823574e+002	-8.609313e+001	1.986881e-001	0.000000e+000
7.829314e+002	-8.609490e+001	1.986641e-001	0.000000e+000
7.835091e+002	-8.609516e+001	1.986434e-001	0.000000e+000
7.840897e+002	-8.609271e+001	1.986216e-001	0.000000e+000
7.846729e+002	-8.608635e+001	1.985954e-001	0.000000e+000
7.852442e+002	-8.607722e+001	1.985721e-001	-7.099534e-003
7.857835e+002	-8.608427e+001	1.985516e-001	0.000000e+000
7.863236e+002	-8.609267e+001	1.985325e-001	0.000000e+000
7.868611e+002	-8.610533e+001	1.985141e-001	0.000000e+000
7.873665e+002	-8.614203e+001	1.984971e-001	0.000000e+000
7.878680e+002	-8.621108e+001	1.984815e-001	0.000000e+000
7.883787e+002	-8.626932e+001	1.984692e-001	-7.107820e-003
7.888843e+002	-8.631598e+001	1.984497e-001	0.000000e+000
7.893906e+002	-8.635820e+001	1.984369e-001	0.000000e+000
7.899017e+002	-8.639547e+001	1.984223e-001	0.000000e+000
7.904019e+002	-8.642629e+001	1.984094e-001	0.000000e+000
7.909302e+002	-8.645456e+001	1.983969e-001	0.000000e+000
7.915090e+002	-8.647748e+001	1.983791e-001	0.000000e+000
7.920753e+002	-8.649725e+001	1.983686e-001	0.000000e+000
7.926424e+002	-8.651568e+001	1.983498e-001	0.000000e+000
7.931439e+002	-8.652556e+001	1.983316e-001	0.000000e+000
7.936969e+002	-8.653428e+001	1.983156e-001	0.000000e+000
7.942936e+002	-8.654425e+001	1.982999e-001	0.000000e+000
7.949264e+002	-8.654842e+001	1.982802e-001	0.000000e+000
7.955900e+002	-8.655183e+001	1.982636e-001	0.000000e+000
7.961045e+002	-8.655043e+001	1.982495e-001	0.000000e+000
7.966309e+002	-8.654809e+001	1.982372e-001	0.000000e+000
7.971675e+002	-8.654037e+001	1.982286e-001	0.000000e+000
7.977126e+002	-8.653321e+001	1.982156e-001	0.000000e+000
7.982619e+002	-8.651735e+001	1.982098e-001	0.000000e+000
7.987700e+002	-8.651198e+001	1.982010e-001	0.000000e+000
7.992910e+002	-8.650998e+001	1.981912e-001	0.000000e+000
7.998224e+002	-8.650250e+001	1.981857e-001	0.000000e+000
8.003258e+002	-6.121799e+001	1.981792e-001	-1.741219e-001
8.008258e+002	-3.969584e+001	1.981919e-001	-5.175341e+001
8.013258e+002	3.447693e+001	1.982360e-001	-7.793428e+001
8.018316e+002	4.225073e+001	1.983119e-001	-6.885715e-001
8.023320e+002	4.095731e+001	1.983922e-001	-7.486286e-002
8.028320e+002	3.779900e+001	1.984747e-001	-7.454828e-002
8.033320e+002	3.337307e+001	1.985621e-001	-8.403768e-002
8.038320e+002	2.840503e+001	1.986510e-001	-9.470432e-002
8.043320e+002	2.351506e+001	1.987430e-001	-1.052163e-001
8.048320e+002	1.822511e+001	1.988499e-001	-1.141155e-001
8.053320e+002	1.229883e+001	1.994327e-001	-1.266024e-001
8.058320e+002	7.417708e+000	2.014917e-001	-1.427152e-001
8.063320e+002	3.508556e+000	2.053799e-001	-1.482180e-001
8.068320e+002	2.767285e-001	2.113920e-001	-1.487083e-001
8.073320e+002	-2.317336e+000	2.197664e-001	-1.574114e-001
8.078320e+002	-4.349164e+000	2.306710e-001	-1.479329e-001
8.083320e+002	-5.968923e+000	2.440897e-001	-1.686222e-001
8.088320e+002	-7.198238e+000	2.598459e-001	-1.677043e-001
8.093320e+002	-8.079956e+000	2.775718e-001	-1.623484e-001
8.098320e+002	-8.717663e+000	2.967305e-001	-1.600025e-001
8.103330e+002	-9.049206e+000	3.166256e-001	-1.570084e-001
8.108370e+002	-9.154924e+000	3.365509e-001	-1.608719e-001
8.113401e+002	-9.093424e+000	3.556683e-001	-1.571005e-001
8.118422e+002	-8.904036e+000	3.735836e-001	-1.567367e-001
8.123445e+002	-8.656621e+000	3.902085e-001	-1.598954e-001
8.128457e+002	-8.367897e+000	4.055292e-001	-1.520860e-001
8.133467e+002	-8.071675e+000	4.196623e-001	-1.623527e-001
8.138474e+002	-7.740847e+000	4.327162e-001	-1.616877e-001
8.143479e+002	-7.390655e+000	4.448034e-001	-1.574046e-001
8.148483e+002	-7.022585e+000	4.560172e-001	-1.638016e-001
8.153487e+002	-6.647744e+000	4.664562e-001	-1.630308e-001
8.158491e+002	-6.266300e+000	4.762153e-001	-1.551912e-001
8.163494e+002	-5.872680e+000	4.853513e-001	-1.544168e-001
8.168497e+002	-5.449493e+000	4.938939e-001	-1.605649e-001
8.173499e+002	-5.023238e+000	5.019114e-001	-1.562159e-001
8.178502e+002	-4.610863e+000	5.094454e-001	-1.519319e-001
8.183505e+002	-4.202368e+000	5.165342e-001	-1.476928e-001
8.188508e+002	-3.791584e+000	5.231876e-001	-1.571518e-001
8.193511e+002	-3.400265e+000	5.294553e-001	-1.631443e-001
8.198514e+002	-2.985633e+000	5.353710e-001	-1.588734e-001
8.203516e+002	-2.539890e+000	5.409318e-001	-1.444947e-001
8.208518e+002	-2.104606e+000	5.461679e-001	-1.503386e-001
8.213520e+002	-1.662310e+000	5.511002e-001	-1.560914e-001
8.218522e+002	-1.207878e+000	5.557542e-001	-1.518341e-001
8.223524e+002	-7.609757e-001	5.601334e-001	-1.541948e-001
8.228526e+002	-3.348631e-001	5.642470e-001	-1.402516e-001
8.233528e+002	8.876230e-002	5.680980e-001	-1.491643e-001
8.238531e+002	5.214526e-001	5.717154e-001	-1.418270e-001
8.243533e+002	9.404921e-001	5.751158e-001	-1.506160e-001
8.248536e+002	1.364493e+000	5.782956e-001	-1.433526e-001
8.253538e+002	1.794633e+000	5.812638e-001	-1.519864e-001
8.258540e+002	2.224895e+000	5.840303e-001	-1.479152e-001
8.263543e+002	2.638832e+000	5.866124e-001	-1.439150e-001
8.268546e+002	3.042553e+000	5.890101e-001	-1.493059e-001
8.273549e+002	3.444800e+000	5.912343e-001	-1.453488e-001
8.278552e+002	3.841891e+000	5.932988e-001	-1.322143e-001
8.283555e+002	4.225559e+000	5.952037e-001	-1.437062e-001
8.288559e+002	4.621198e+000	5.969463e-001	-1.459136e-001
8.293562e+002	5.003846e+000	5.985541e-001	-1.420695e-001
8.298567e+002	5.371165e+000	6.000119e-001	-1.412970e-001
8.303571e+002	5.746732e+000	6.013413e-001	-1.375174e-001
8.308576e+002	6.090686e+000	6.025503e-001	-1.338347e-001
8.313582e+002	6.427498e+000	6.036210e-001	-1.420337e-001
8.318590e+002	6.749630e+000	6.045807e-001	-1.383978e-001
8.323597e+002	7.072123e+000	6.054294e-001	-1.406491e-001
8.328605e+002	7.386853e+000	6.061851e-001	-1.370573e-001
8.333615e+002	7.683670e+000	6.068216e-001	-1.335290e-001
8.338629e+002	7.962307e+000	6.073502e-001	-1.329562e-001
8.343641e+002	8.244191e+000	6.077910e-001	-1.381310e-001
8.348656e+002	8.518534e+000	6.081381e-001	-1.289455e-001
8.353673e+002	8.782427e+000	6.083889e-001	-1.369746e-001
8.358694e+002	9.030698e+000	6.085634e-001	-1.364418e-001
8.363714e+002	9.284354e+000	6.086672e-001	-1.358967e-001
8.368735e+002	9.532622e+000	6.086846e-001	-1.297231e-001
8.373758e+002	9.779091e+000	6.086356e-001	-1.320245e-001
8.378792e+002	1.000181e+001	6.085034e-001	-1.287583e-001
8.383831e+002	1.021587e+001	6.083041e-001	-1.338955e-001
8.388874e+002	1.042612e+001	6.080564e-001	-1.306638e-001
8.393887e+002	1.061391e+001	6.077273e-001	-1.302683e-001
8.398915e+002	1.079226e+001	6.073359e-001	-1.298940e-001
8.403947e+002	1.094428e+001	6.068886e-001	-1.323299e-001
8.409000e+002	1.107758e+001	6.063644e-001	-1.292937e-001
8.414046e+002	1.120152e+001	6.058162e-001	-1.290322e-001
8.419051e+002	1.132060e+001	6.051949e-001	-1.260417e-001
8.424102e+002	1.143033e+001	6.045415e-001	-1.258160e-001
8.429116e+002	1.153042e+001	6.038518e-001	-1.283399e-001
8.434156e+002	1.162318e+001	6.031031e-001	-1.281464e-001
8.439169e+002	1.170230e+001	6.023219e-001	-1.279791e-001
8.444240e+002	1.175978e+001	6.014808e-001	-1.224181e-001
8.449373e+002	1.181763e+001	6.005984e-001	-1.223031e-001
8.454403e+002	1.187332e+001	5.996839e-001	-1.249063e-001
8.459467e+002	1.191259e+001	5.987104e-001	-1.221119e-001
8.464643e+002	1.194878e+001	5.977055e-001	-1.220390e-001
8.469960e+002	1.197645e+001	5.966368e-001	-1.219811e-001
8.475268e+002	1.199891e+001	5.955238e-001	-1.219397e-001
8.480330e+002	1.200868e+001	5.944365e-001	-1.219256e-001
8.485650e+002	1.200791e+001	5.932638e-001	-1.219112e-001
8.491898e+002	1.200230e+001	5.918311e-001	-1.219255e-001
8.497380e+002	1.197620e+001	5.905477e-001	-1.219755e-001
8.502986e+002	1.195510e+001	5.892024e-001	-1.193091e-001
8.508353e+002	1.191937e+001	5.878832e-001	-1.193771e-001
8.513366e+002	1.189288e+001	5.866372e-001	-1.194348e-001
8.518485e+002	1.185976e+001	5.853297e-001	-1.167826e-001
8.523536e+002	1.181589e+001	5.840202e-001	-1.195862e-001
8.528639e+002	1.176764e+001	5.826708e-001	-1.169617e-001
8.533743e+002	1.172356e+001	5.813038e-001	-1.197644e-001
8.538778e+002	1.166897e+001	5.799339e-001	-1.198766e-001
8.543820e+002	1.161036e+001	5.785496e-001	-1.172642e-001
8.548878e+002	1.154292e+001	5.771460e-001	-1.201253e-001
8.553918e+002	1.146049e+001	5.757327e-001	-1.230209e-001
8.558952e+002	1.137775e+001	5.742995e-001	-1.231884e-001
8.564005e+002	1.129163e+001	5.728527e-001	-1.206206e-001
8.569059e+002	1.120608e+001	5.713909e-001	-1.235339e-001
8.574103e+002	1.111773e+001	5.699218e-001	-1.209629e-001
8.579104e+002	1.101674e+001	5.684574e-001	-1.239151e-001
8.584136e+002	1.091287e+001	5.669638e-001	-1.213661e-001
8.589169e+002	1.081440e+001	5.654648e-001	-1.215606e-001
8.594171e+002	1.071119e+001	5.639631e-001	-1.217640e-001
8.599213e+002	1.059341e+001	5.624463e-001	-1.164503e-001
8.604216e+002	1.047879e+001	5.609233e-001	-1.222225e-001
8.609247e+002	1.036726e+001	5.593737e-001	-1.252255e-001
8.614296e+002	1.024948e+001	5.578251e-001	-1.226740e-001
8.619308e+002	1.013526e+001	5.562852e-001	-1.256924e-001
8.624315e+002	1.001359e+001	5.547284e-001	-1.231382e-001
8.629346e+002	9.875721e+000	5.531642e-001	-1.262147e-001
8.634392e+002	9.743235e+000	5.515885e-001	-1.208607e-001
8.639413e+002	9.612690e+000	5.500121e-001	-1.098456e-001
8.644462e+002	9.477897e+000	5.484223e-001	-1.241946e-001
8.649471e+002	9.334862e+000	5.468526e-001	-1.273055e-001
8.654498e+002	9.208844e+000	5.452524e-001	-1.247252e-001
8.659520e+002	9.078557e+000	5.436569e-001	-1.249808e-001
8.664523e+002	8.945680e+000	5.420717e-001	-1.280900e-001
8.669566e+002	8.810829e+000	5.404698e-001	-1.226559e-001
8.674582e+002	8.670812e+000	5.388880e-001	-1.229260e-001
8.679600e+002	8.527460e+000	5.372917e-001	-1.260660e-001
8.684608e+002	8.385864e+000	5.356982e-001	-1.263460e-001
8.689631e+002	8.245006e+000	5.340969e-001	-1.266225e-001
8.694680e+002	8.096744e+000	5.324919e-001	-1.269152e-001
8.699718e+002	7.944793e+000	5.308797e-001	-1.185411e-001
8.704759e+002	7.795247e+000	5.292730e-001	-1.275102e-001
8.709809e+002	7.648445e+000	5.276591e-001	-1.307035e-001
8.714861e+002	7.501559e+000	5.260499e-001	-1.309989e-001
8.719889e+002	7.347015e+000	5.244445e-001	-1.283923e-001
8.724924e+002	7.196494e+000	5.228481e-001	-1.316153e-001
8.729968e+002	7.048267e+000	5.212407e-001	-1.289816e-001
8.734976e+002	6.903870e+000	5.196480e-001	-1.292656e-001
8.739984e+002	6.761586e+000	5.180514e-001	-1.266020e-001
8.744997e+002	6.602578e+000	5.164643e-001	-1.328106e-001
8.750018e+002	6.445078e+000	5.148662e-001	-1.272115e-001
8.755053e+002	6.293172e+000	5.132781e-001	-1.304693e-001
8.760071e+002	6.135612e+000	5.117007e-001	-1.278070e-001
8.765075e+002	5.973234e+000	5.101228e-001	-1.310996e-001
8.770088e+002	5.812550e+000	5.085365e-001	-1.314159e-001
8.775102e+002	5.653815e+000	5.069637e-001	-1.317286e-001
8.780124e+002	5.497034e+000	5.053929e-001	-1.350390e-001
8.785160e+002	5.344990e+000	5.038270e-001	-1.323371e-001
8.790195e+002	5.193304e+000	5.022558e-001	-1.326358e-001
8.795197e+002	5.029476e+000	5.007018e-001	-1.299369e-001
8.800202e+002	4.867719e+000	4.991527e-001	-1.272194e-001
8.805218e+002	4.708923e+000	4.975918e-001	-1.366259e-001
8.810239e+002	4.553458e+000	4.960430e-001	-1.278111e-001
8.815248e+002	4.391221e+000	4.945038e-001	-1.342171e-001
8.820298e+002	4.223399e+000	4.929500e-001	-1.314888e-001
8.825335e+002	4.049396e+000	4.913993e-001	-1.379551e-001
8.830366e+002	3.872621e+000	4.898663e-001	-1.321635e-001
8.835369e+002	3.709123e+000	4.883419e-001	-1.355600e-001
8.840402e+002	3.534304e+000	4.868169e-001	-1.297278e-001
8.845407e+002	3.371903e+000	4.853104e-001	-1.331287e-001
8.850446e+002	3.198080e+000	4.837872e-001	-1.241511e-001
8.855494e+002	3.028262e+000	4.822561e-001	-1.337901e-001
8.860537e+002	2.859273e+000	4.807559e-001	-1.341159e-001
8.865585e+002	2.690960e+000	4.792497e-001	-1.344397e-001
8.870633e+002	2.523285e+000	4.777460e-001	-1.284942e-001
8.875673e+002	2.351031e+000	4.762444e-001	-1.319526e-001
8.880700e+002	2.170325e+000	4.747605e-001	-1.354421e-001
8.885737e+002	1.997442e+000	4.732783e-001	-1.326171e-001
8.890762e+002	1.816185e+000	4.718081e-001	-1.361236e-001
8.895811e+002	1.649484e+000	4.703319e-001	-1.364453e-001
8.900832e+002	1.466023e+000	4.688791e-001	-1.304352e-001
8.905853e+002	1.284529e+000	4.674323e-001	-1.403374e-001
8.910867e+002	1.096580e+000	4.659809e-001	-1.407068e-001
8.915881e+002	9.092666e-001	4.645510e-001	-1.346636e-001
8.920894e+002	7.217453e-001	4.631069e-001	-1.318015e-001
8.925917e+002	5.405134e-001	4.616708e-001	-1.385795e-001
8.930954e+002	3.681174e-001	4.602355e-001	-1.324508e-001
8.935986e+002	1.916456e-001	4.588081e-001	-1.295362e-001
8.941003e+002	7.022586e-003	4.573907e-001	-1.266209e-001
8.946030e+002	-1.724191e-001	4.559838e-001	-1.432064e-001
8.951051e+002	-3.547733e-001	4.545781e-001	-1.403034e-001
8.956063e+002	-5.431923e-001	4.531668e-001	-1.439378e-001
8.961086e+002	-7.238783e-001	4.517707e-001	-1.344553e-001
8.966099e+002	-9.114800e-001	4.503917e-001	-1.446627e-001
8.971109e+002	-1.101672e+000	4.490245e-001	-1.417415e-001
8.976122e+002	-1.289398e+000	4.476613e-001	-1.421034e-001
8.981143e+002	-1.472016e+000	4.462905e-001	-1.457678e-001
8.986180e+002	-1.645952e+000	4.449235e-001	-1.361480e-001
8.991195e+002	-1.832476e+000	4.435600e-001	-1.398198e-001
8.996211e+002	-2.018988e+000	4.422094e-001	-1.368326e-001
9.001225e+002	-2.205933e+000	4.408608e-001	-1.371765e-001
9.006234e+002	-2.398174e+000	4.395209e-001	-1.375278e-001
9.011247e+002	-2.585258e+000	4.381964e-001	-1.345097e-001
9.016256e+002	-2.776292e+000	4.368716e-001	-1.382226e-001
9.021274e+002	-2.961048e+000	4.355535e-001	-1.419414e-001
9.026292e+002	-3.145462e+000	4.342484e-001	-1.422891e-001
9.031310e+002	-3.330395e+000	4.329437e-001	-1.392400e-001
9.036326e+002	-3.516512e+000	4.316527e-001	-1.429857e-001
9.041344e+002	-3.701460e+000	4.303505e-001	-1.399208e-001
9.046349e+002	-3.896111e+000	4.290671e-001	-1.334360e-001
9.051354e+002	-4.091700e+000	4.277811e-001	-1.303462e-001
9.056360e+002	-4.284810e+000	4.265186e-001	-1.341143e-001
9.061375e+002	-4.471589e+000	4.252440e-001	-1.344402e-001
9.066382e+002	-4.663811e+000	4.239881e-001	-1.416880e-001
9.071397e+002	-4.850446e+000	4.227264e-001	-1.385670e-001
9.076421e+002	-5.032251e+000	4.214724e-001	-1.458358e-001
9.081430e+002	-5.222744e+000	4.202247e-001	-1.392332e-001
9.086430e+002	-5.422186e+000	4.189948e-001	-1.430798e-001
9.091438e+002	-5.615891e+000	4.177583e-001	-1.329398e-001
9.096439e+002	-5.813910e+000	4.165430e-001	-1.367839e-001
9.101484e+002	-6.020194e+000	4.153069e-001	-1.512111e-001
9.106489e+002	-6.214116e+000	4.140927e-001	-1.445337e-001
9.111490e+002	-6.412975e+000	4.128853e-001	-1.378304e-001
9.116501e+002	-6.602964e+000	4.116842e-001	-1.452474e-001
9.121512e+002	-6.792421e+000	4.104845e-001	-1.349415e-001
9.126521e+002	-6.982938e+000	4.092905e-001	-1.459451e-001
9.131536e+002	-7.169898e+000	4.081076e-001	-1.355837e-001
9.136586e+002	-7.372666e+000	4.069199e-001	-1.323517e-001
9.141588e+002	-7.569688e+000	4.057533e-001	-1.434361e-001
9.146633e+002	-7.776328e+000	4.045831e-001	-1.438063e-001
9.151639e+002	-7.969604e+000	4.034211e-001	-1.333408e-001
9.156684e+002	-8.177891e+000	4.022625e-001	-1.336851e-001
9.161734e+002	-8.379258e+000	4.011018e-001	-1.448858e-001
9.166780e+002	-8.586460e+000	3.999509e-001	-1.452556e-001
9.171828e+002	-8.791177e+000	3.988028e-001	-1.310613e-001
9.176833e+002	-8.986077e+000	3.976733e-001	-1.313753e-001
9.181842e+002	-9.177535e+000	3.965481e-001	-1.389996e-001
9.186854e+002	-9.366555e+000	3.954271e-001	-1.466539e-001
9.191857e+002	-9.563597e+000	3.943114e-001	-1.359808e-001
9.196905e+002	-9.767168e+000	3.931930e-001	-1.400029e-001
9.201954e+002	-9.970533e+000	3.920729e-001	-1.403485e-001
9.206956e+002	-1.016869e+001	3.909734e-001	-1.443877e-001
9.211956e+002	-1.036736e+001	3.898783e-001	-1.410238e-001
9.216963e+002	-1.056056e+001	3.887906e-001	-1.487914e-001
9.222010e+002	-1.076445e+001	3.876972e-001	-1.491574e-001
9.227020e+002	-1.095477e+001	3.866171e-001	-1.382856e-001
9.232067e+002	-1.116039e+001	3.855386e-001	-1.348790e-001
9.237115e+002	-1.136419e+001	3.844631e-001	-1.502303e-001
9.242116e+002	-1.156266e+001	3.834031e-001	-1.430570e-001
9.247160e+002	-1.176978e+001	3.823357e-001	-1.358616e-001
9.252203e+002	-1.197961e+001	3.812770e-001	-1.361994e-001
9.257244e+002	-1.219105e+001	3.802288e-001	-1.403327e-001
9.262281e+002	-1.240880e+001	3.791800e-001	-1.368905e-001
9.267319e+002	-1.262441e+001	3.781462e-001	-1.296138e-001
9.272354e+002	-1.284470e+001	3.771095e-001	-1.490597e-001
9.277394e+002	-1.305780e+001	3.760787e-001	-1.456000e-001
9.282442e+002	-1.326119e+001	3.750508e-001	-1.459468e-001
9.287489e+002	-1.346605e+001	3.740222e-001	-1.501449e-001
9.292491e+002	-1.366286e+001	3.730137e-001	-1.350539e-001
9.297495e+002	-1.385863e+001	3.720090e-001	-1.546979e-001
9.302543e+002	-1.406257e+001	3.709940e-001	-1.240503e-001
9.307588e+002	-1.426949e+001	3.699926e-001	-1.398904e-001
9.312592e+002	-1.446522e+001	3.690074e-001	-1.479953e-001
9.317602e+002	-1.465597e+001	3.680214e-001	-1.327068e-001
9.322651e+002	-1.485860e+001	3.670439e-001	-1.369280e-001
9.327696e+002	-1.506523e+001	3.660655e-001	-1.411729e-001
9.332698e+002	-1.526242e+001	3.650986e-001	-1.414904e-001
9.337742e+002	-1.547091e+001	3.641238e-001	-1.339478e-001
9.342790e+002	-1.567544e+001	3.631560e-001	-1.461045e-001
9.347835e+002	-1.588293e+001	3.621910e-001	-1.227002e-001
9.352836e+002	-1.608105e+001	3.612438e-001	-1.388425e-001
9.357841e+002	-1.627486e+001	3.603029e-001	-1.272198e-001
9.362848e+002	-1.646857e+001	3.593627e-001	-1.474191e-001
9.367848e+002	-1.666625e+001	3.584271e-001	-1.357674e-001
9.372854e+002	-1.686005e+001	3.574962e-001	-1.480677e-001
9.377855e+002	-1.706031e+001	3.565730e-001	-1.243342e-001
9.382899e+002	-1.726803e+001	3.556408e-001	-1.286428e-001
9.387942e+002	-1.747755e+001	3.547186e-001	-1.531195e-001
9.392986e+002	-1.768650e+001	3.538013e-001	-1.373192e-001
9.398034e+002	-1.788971e+001	3.528909e-001	-1.295334e-001
9.403038e+002	-1.808549e+001	3.519911e-001	-1.338701e-001
9.408084e+002	-1.829169e+001	3.510884e-001	-1.341745e-001
9.413129e+002	-1.849840e+001	3.501866e-001	-1.385552e-001
9.418134e+002	-1.869320e+001	3.492959e-001	-1.266005e-001
9.423184e+002	-1.889540e+001	3.484039e-001	-1.023230e-001
9.428226e+002	-1.910594e+001	3.475233e-001	-1.435819e-001
9.433263e+002	-1.932338e+001	3.466537e-001	-1.233617e-001
9.438312e+002	-1.952746e+001	3.457735e-001	-1.524859e-001
9.443314e+002	-1.972696e+001	3.449089e-001	-1.362952e-001
9.448317e+002	-1.992364e+001	3.440516e-001	-1.158903e-001
9.453317e+002	-2.012275e+001	3.431905e-001	-1.078446e-001
9.458368e+002	-2.032405e+001	3.423364e-001	-1.413341e-001
9.463370e+002	-2.052053e+001	3.414868e-001	-1.166392e-001
9.468373e+002	-2.071819e+001	3.406428e-001	-1.210609e-001
9.473376e+002	-2.091405e+001	3.398001e-001	-1.338661e-001
9.478385e+002	-2.110561e+001	3.389618e-001	-1.131807e-001
9.483395e+002	-2.129652e+001	3.381376e-001	-1.134118e-001
9.488401e+002	-2.149186e+001	3.373198e-001	-1.220659e-001
9.493444e+002	-2.170092e+001	3.364824e-001	-1.434294e-001
9.498485e+002	-2.191333e+001	3.356627e-001	-9.724465e-002
9.503525e+002	-2.212745e+001	3.348351e-001	-1.228910e-001
9.508569e+002	-2.233490e+001	3.340254e-001	-1.061729e-001
9.513609e+002	-2.254867e+001	3.332189e-001	-1.149249e-001
9.518652e+002	-2.275804e+001	3.324125e-001	-1.365074e-001
9.523701e+002	-2.296234e+001	3.316133e-001	-1.282496e-001
9.528739e+002	-2.317829e+001	3.308183e-001	-1.371090e-001
9.533773e+002	-2.340171e+001	3.300330e-001	-1.159550e-001
9.538810e+002	-2.361888e+001	3.292423e-001	-1.033049e-001
9.543843e+002	-2.384303e+001	3.284585e-001	-1.121745e-001
9.548874e+002	-2.406975e+001	3.276768e-001	-1.254125e-001
9.553903e+002	-2.430267e+001	3.269000e-001	-1.083741e-001
9.558938e+002	-2.452571e+001	3.261323e-001	-1.260040e-001
9.563967e+002	-2.475609e+001	3.253691e-001	-1.045267e-001
9.568997e+002	-2.498502e+001	3.246061e-001	-1.004071e-001
9.574018e+002	-2.523714e+001	3.238489e-001	-1.050436e-001
9.579041e+002	-2.547957e+001	3.231001e-001	-1.053040e-001
9.584065e+002	-2.572186e+001	3.223449e-001	-1.011657e-001
9.589087e+002	-2.596975e+001	3.215960e-001	-1.190589e-001
9.594110e+002	-2.621359e+001	3.208540e-001	-1.060925e-001
9.599133e+002	-2.645961e+001	3.201132e-001	-1.196509e-001
9.604155e+002	-2.670604e+001	3.193828e-001	-1.155068e-001
9.609173e+002	-2.696440e+001	3.186501e-001	-9.799043e-002
9.614190e+002	-2.722800e+001	3.179250e-001	-1.161140e-001
9.619207e+002	-2.749233e+001	3.171977e-001	-8.507716e-002
9.624221e+002	-2.776969e+001	3.164786e-001	-7.184250e-002
9.629236e+002	-2.804093e+001	3.157631e-001	-1.080553e-001
9.634248e+002	-2.832347e+001	3.150497e-001	-9.481348e-002
9.639261e+002	-2.860351e+001	3.143404e-001	-9.054953e-002
9.644272e+002	-2.889806e+001	3.136333e-001	-5.448774e-002
9.649281e+002	-2.920580e+001	3.129306e-001	-1.001979e-001
9.654292e+002	-2.950039e+001	3.122345e-001	-9.591960e-002
9.659300e+002	-2.981484e+001	3.115339e-001	-8.705205e-002
9.664308e+002	-3.013306e+001	3.108412e-001	-9.191827e-002
9.669314e+002	-3.047327e+001	3.101529e-001	-7.838946e-002
9.674320e+002	-3.080706e+001	3.094707e-001	-6.476498e-002
9.679327e+002	-3.114157e+001	3.087910e-001	-6.497468e-002
9.684333e+002	-3.148093e+001	3.081182e-001	-6.518730e-002
9.689339e+002	-3.182035e+001	3.074417e-001	-7.941428e-002
9.694343e+002	-3.218606e+001	3.067759e-001	-7.500458e-002
9.699348e+002	-3.254866e+001	3.061143e-001	-6.585624e-002
9.704352e+002	-3.292601e+001	3.054510e-001	-6.137184e-002
9.709356e+002	-3.330511e+001	3.047862e-001	-8.054375e-002
9.714359e+002	-3.369334e+001	3.041274e-001	-7.132863e-002
9.719363e+002	-3.407840e+001	3.034669e-001	-7.635971e-002
9.724365e+002	-3.448932e+001	3.028155e-001	-6.228130e-002
9.729368e+002	-3.490419e+001	3.021644e-001	-8.176036e-002
9.734370e+002	-3.533252e+001	3.015211e-001	-8.208640e-002
9.739373e+002	-3.575327e+001	3.008773e-001	-3.393195e-002
9.744375e+002	-3.620338e+001	3.002383e-001	-4.380807e-002
9.749377e+002	-3.666450e+001	2.996042e-001	-5.865813e-002
9.754378e+002	-3.714700e+001	2.989659e-001	-4.418800e-002
9.759380e+002	-3.762484e+001	2.983329e-001	-2.958701e-002
9.764381e+002	-3.811038e+001	2.977034e-001	-4.952897e-002
9.769382e+002	-3.862162e+001	2.970774e-001	-3.980623e-002
9.774383e+002	-3.912148e+001	2.964530e-001	-3.498701e-002
9.779385e+002	-3.963365e+001	2.958287e-001	-4.016842e-002
9.784386e+002	-4.015436e+001	2.952095e-001	-4.035480e-002
9.789387e+002	-4.069345e+001	2.945961e-001	-5.068488e-003
9.794387e+002	-4.123758e+001	2.939875e-001	-2.546421e-002
9.799388e+002	-4.179284e+001	2.933748e-001	-4.605909e-002
9.804389e+002	-4.236556e+001	2.927641e-001	-3.085972e-002
9.809390e+002	-4.295038e+001	2.921572e-001	-2.067792e-002
9.814390e+002	-4.355092e+001	2.915513e-001	-1.558901e-002
9.819391e+002	-4.415231e+001	2.909534e-001	-1.044649e-002
9.824391e+002	-4.477638e+001	2.903551e-001	-5.251172e-003
9.829392e+002	-4.539477e+001	2.897598e-001	-2.639427e-002
9.834392e+002	-4.603739e+001	2.891708e-001	-1.592278e-002
9.839393e+002	-4.672425e+001	2.885851e-001	-1.067662e-002
9.844393e+002	-4.740654e+001	2.879986e-001	-1.610653e-002
9.849393e+002	-4.811157e+001	2.874152e-001	-1.620122e-002
9.854394e+002	-4.882845e+001	2.868324e-001	-1.629749e-002
9.859394e+002	-4.957171e+001	2.862538e-001	-5.465749e-003
9.864394e+002	-5.031534e+001	2.856753e-001	0.000000e+000
9.869394e+002	-5.107332e+001	2.851036e-001	-1.659874e-002
9.874395e+002	-5.186281e+001	2.845278e-001	0.000000e+000
9.879395e+002	-5.267153e+001	2.839595e-001	0.000000e+000
9.884395e+002	-5.351318e+001	2.833958e-001	-5.642094e-003
9.889395e+002	-5.437451e+001	2.828312e-001	0.000000e+000
9.894395e+002	-5.524590e+001	2.822700e-001	0.000000e+000
9.899395e+002	-5.614427e+001	2.817081e-001	0.000000e+000
9.904395e+002	-5.705542e+001	2.811483e-001	0.000000e+000
9.909395e+002	-5.801999e+001	2.805942e-001	0.000000e+000
9.914396e+002	-5.899962e+001	2.800366e-001	0.000000e+000
9.919396e+002	-6.001943e+001	2.794874e-001	0.000000e+000
9.924396e+002	-6.104131e+001	2.789349e-001	0.000000e+000
9.929396e+002	-6.208264e+001	2.783824e-001	0.000000e+000
9.934396e+002	-6.316130e+001	2.778353e-001	0.000000e+000
9.939396e+002	-6.425641e+001	2.772921e-001	0.000000e+000
9.944396e+002	-6.537739e+001	2.767478e-001	0.000000e+000
9.949396e+002	-6.649819e+001	2.762037e-001	0.000000e+000
9.954396e+002	-6.764550e+001	2.756669e-001	-6.274402e-003
9.959396e+002	-6.879518e+001	2.751333e-001	0.000000e+000
9.964396e+002	-6.995994e+001	2.745954e-001	-6.377978e-003
9.969396e+002	-7.112932e+001	2.740627e-001	0.000000e+000
9.974396e+002	-7.227559e+001	2.735301e-001	0.000000e+000
9.979396e+002	-7.338768e+001	2.730018e-001	0.000000e+000
9.984396e+002	-7.449751e+001	2.724720e-001	0.000000e+000
9.989396e+002	-7.556669e+001	2.719494e-001	0.000000e+000
9.994396e+002	-7.658994e+001	2.714248e-001	-6.674750e-003
9.999396e+002	-7.755636e+001	2.708956e-001	0.000000e+000
1.000440e+003	-7.847048e+001	2.703778e-001	0.000000e+000
1.000940e+003	-7.932560e+001	2.698561e-001	0.000000e+000
1.001440e+003	-8.011819e+001	2.693401e-001	0.000000e+000
1.001940e+003	-8.084727e+001	2.688229e-001	0.000000e+000
1.002440e+003	-8.150999e+001	2.683081e-001	0.000000e+000
1.002940e+003	-8.210679e+001	2.678011e-001	0.000000e+000
1.003440e+003	-8.264989e+001	2.672894e-001	0.000000e+000
1.003940e+003	-8.313239e+001	2.667864e-001	0.000000e+000
1.004440e+003	-8.356513e+001	2.662833e-001	0.000000e+000
1.004941e+003	-8.394983e+001	2.657866e-001	0.000000e+000
1.005441e+003	-8.428439e+001	2.652864e-001	0.000000e+000
1.005942e+003	-8.458032e+001	2.647912e-001	0.000000e+000
1.006444e+003	-8.483667e+001	2.642987e-001	0.000000e+000
1.006947e+003	-8.506329e+001	2.638091e-001	0.000000e+000
1.007447e+003	-8.526024e+001	2.633207e-001	0.000000e+000
1.007952e+003	-8.543005e+001	2.628297e-001	0.000000e+000
1.008456e+003	-8.557945e+001	2.623406e-001	0.000000e+000
1.008961e+003	-8.570551e+001	2.618558e-001	0.000000e+000
1.009463e+003	-8.581439e+001	2.613780e-001	0.000000e+000
1.009965e+003	-8.590924e+001	2.609052e-001	0.000000e+000
1.010468e+003	-8.599076e+001	2.604295e-001	-7.095830e-003
1.010973e+003	-8.606164e+001	2.599532e-001	0.000000e+000
1.011481e+003	-8.612508e+001	2.594761e-001	0.000000e+000
1.011986e+003	-8.617472e+001	2.590080e-001	0.000000e+000
1.012504e+003	-8.622111e+001	2.585220e-001	0.000000e+000
1.013011e+003	-8.626232e+001	2.580555e-001	0.000000e+000
1.013547e+003	-8.629893e+001	2.575675e-001	0.000000e+000
1.014082e+003	-8.632893e+001	2.570845e-001	-7.110902e-003
1.014657e+003	-8.635459e+001	2.565617e-001	0.000000e+000
1.015161e+003	-8.637638e+001	2.561091e-001	0.000000e+000
1.015760e+003	-8.639692e+001	2.555783e-001	0.000000e+000
1.016345e+003	-8.641196e+001	2.550614e-001	0.000000e+000
1.016869e+003	-8.642710e+001	2.546061e-001	0.000000e+000
1.017433e+003	-8.644005e+001	2.541127e-001	0.000000e+000
1.018031e+003	-8.645352e+001	2.535974e-001	0.000000e+000
1.018660e+003	-8.646514e+001	2.530576e-001	0.000000e+000
1.019318e+003	-8.647312e+001	2.524955e-001	0.000000e+000
1.019829e+003	-8.647695e+001	2.520632e-001	0.000000e+000
1.020351e+003	-8.648286e+001	2.516252e-001	0.000000e+000
1.020884e+003	-8.648680e+001	2.511794e-001	0.000000e+000
1.021425e+003	-8.649415e+001	2.507312e-001	0.000000e+000
1.021974e+003	-8.649545e+001	2.502766e-001	0.000000e+000
1.022529e+003	-8.649657e+001	2.498209e-001	0.000000e+000
1.023091e+003	-8.649731e+001	2.493636e-001	0.000000e+000
1.023658e+003	-8.649809e+001	2.489035e-001	0.000000e+000
1.024229e+003	-8.649788e+001	2.484430e-001	0.000000e+000
1.024804e+003	-8.649597e+001	2.479826e-001	0.000000e+000
1.025383e+003	-8.649547e+001	2.475245e-001	0.000000e+000
1.025964e+003	-8.649774e+001	2.470667e-001	0.000000e+000
1.026548e+003	-8.649601e+001	2.466094e-001	-7.118510e-003
1.027134e+003	-8.649530e+001	2.461552e-001	0.000000e+000
1.027722e+003	-8.649310e+001	2.457026e-001	0.000000e+000
1.028311e+003	-8.649546e+001	2.452520e-001	0.000000e+000
1.028901e+003	-8.649453e+001	2.447985e-001	0.000000e+000
1.029493e+003	-8.649731e+001	2.443512e-001	0.000000e+000
1.030086e+003	-8.650109e+001	2.439082e-001	0.000000e+000
1.030679e+003	-8.649849e+001	2.434684e-001	0.000000e+000
1.031274e+003	-8.650076e+001	2.430327e-001	0.000000e+000
1.031868e+003	-8.650110e+001	2.425960e-001	0.000000e+000
1.032464e+003	-8.649852e+001	2.421604e-001	0.000000e+000
1.033060e+003	-8.650240e+001	2.417284e-001	0.000000e+000
1.033656e+003	-8.650199e+001	2.413041e-001	0.000000e+000
1.034253e+003	-8.650248e+001	2.408776e-001	0.000000e+000
1.034848e+003	-8.650505e+001	2.404591e-001	0.000000e+000
1.035439e+003	-8.650600e+001	2.400441e-001	0.000000e+000
1.036031e+003	-8.650940e+001	2.396315e-001	0.000000e+000
1.036624e+003	-8.651076e+001	2.392202e-001	0.000000e+000
1.037218e+003	-8.651173e+001	2.388055e-001	0.000000e+000
1.037813e+003	-8.651441e+001	2.384011e-001	0.000000e+000
1.038407e+003	-8.651602e+001	2.379992e-001	0.000000e+000
1.039001e+003	-8.651780e+001	2.376032e-001	0.000000e+000
1.039596e+003	-8.651669e+001	2.372030e-001	0.000000e+000
1.040192e+003	-8.651786e+001	2.368149e-001	0.000000e+000
1.040788e+003	-8.652294e+001	2.364258e-001	0.000000e+000
1.041384e+003	-8.652904e+001	2.360381e-001	0.000000e+000
1.041976e+003	-8.652892e+001	2.356523e-001	0.000000e+000
1.042568e+003	-8.652997e+001	2.352755e-001	0.000000e+000
1.043162e+003	-8.652899e+001	2.348914e-001	0.000000e+000
1.043756e+003	-8.652916e+001	2.345167e-001	0.000000e+000
1.044351e+003	-8.652448e+001	2.341387e-001	0.000000e+000
1.044944e+003	-8.652215e+001	2.337674e-001	0.000000e+000
1.045533e+003	-8.651925e+001	2.334058e-001	0.000000e+000
1.046123e+003	-8.651825e+001	2.330432e-001	0.000000e+000
1.046714e+003	-8.651645e+001	2.326831e-001	0.000000e+000
1.047307e+003	-8.651601e+001	2.323280e-001	0.000000e+000
1.047890e+003	-8.651163e+001	2.319764e-001	0.000000e+000
1.048470e+003	-8.650934e+001	2.316362e-001	0.000000e+000
1.049053e+003	-8.650644e+001	2.312950e-001	0.000000e+000
1.049638e+003	-8.650128e+001	2.309531e-001	0.000000e+000
1.050225e+003	-8.649901e+001	2.306135e-001	0.000000e+000
1.050813e+003	-8.649736e+001	2.302784e-001	0.000000e+000
1.051403e+003	-8.649240e+001	2.299434e-001	0.000000e+000
1.051995e+003	-8.649226e+001	2.296097e-001	0.000000e+000
1.052587e+003	-8.649127e+001	2.292809e-001	0.000000e+000
1.053181e+003	-8.648894e+001	2.289495e-001	0.000000e+000
1.053775e+003	-8.648224e+001	2.286196e-001	0.000000e+000
[truncated: 54,335 more rows]
