# Supplementary material for: Determinants of Beat-to-Beat Variability of Repolarization Duration in the Canine Ventricular Myocyte: A Computational Analysis
Source: PLoS Comput Biol. 2013 Aug 22;9(8):e1003202. doi: 10.1371/journal.pcbi.1003202 (PMC3749940; doi:10.1371/journal.pcbi.1003202)
Supplement: Software S1 — Implementation of stochastic model in C. (ZIP) [file pcbi.1003202.s003.zip › Source PLOS Comput Biol/Example/Cell_0000_Stoch_400_ms_APD.txt]

1	0.000000e+000	-2.000000e+003	0.000000e+000	0.000000e+000
2	2.029322e+002	4.298968e-001	2.327987e+002	1.947120e-001
3	2.046313e+002	4.318806e-001	2.396138e+002	1.951509e-001
4	2.038112e+002	4.314738e-001	2.407308e+002	1.955452e-001
5	2.021957e+002	4.298490e-001	2.386358e+002	1.958252e-001
6	2.049600e+002	4.298102e-001	2.395801e+002	1.960940e-001
7	2.069914e+002	4.287618e-001	2.375622e+002	1.963304e-001
8	2.059939e+002	4.282705e-001	2.392665e+002	1.965074e-001
9	2.078301e+002	4.277775e-001	2.391983e+002	1.966589e-001
10	2.050276e+002	4.276817e-001	2.409485e+002	1.966898e-001
11	2.085878e+002	4.270132e-001	2.385250e+002	1.967364e-001
12	2.068602e+002	4.268987e-001	2.397277e+002	1.967675e-001
13	2.005358e+002	4.273473e-001	2.384966e+002	1.966735e-001
14	2.063550e+002	4.252658e-001	2.387482e+002	1.965815e-001
15	2.075283e+002	4.256650e-001	2.394188e+002	1.965488e-001
16	2.093273e+002	4.254008e-001	2.399942e+002	1.965184e-001
17	2.069216e+002	4.257928e-001	2.388057e+002	1.964982e-001
18	2.050387e+002	4.261164e-001	2.395392e+002	1.964002e-001
19	2.054708e+002	4.252431e-001	2.387146e+002	1.962734e-001
20	2.035836e+002	4.258624e-001	2.398648e+002	1.961512e-001
21	2.081985e+002	4.249387e-001	2.384167e+002	1.960322e-001
22	2.061425e+002	4.247192e-001	2.392311e+002	1.959538e-001
23	2.052807e+002	4.243897e-001	2.383579e+002	1.958741e-001
24	2.076089e+002	4.242942e-001	2.398422e+002	1.958047e-001
25	2.059191e+002	4.246875e-001	2.385323e+002	1.956963e-001
26	2.045967e+002	4.248531e-001	2.390632e+002	1.955905e-001
27	2.067982e+002	4.243649e-001	2.388564e+002	1.954877e-001
28	2.061661e+002	4.240890e-001	2.396901e+002	1.953990e-001
29	2.047050e+002	4.229591e-001	2.390768e+002	1.952977e-001
30	2.041365e+002	4.234815e-001	2.399022e+002	1.951956e-001
31	2.045055e+002	4.233330e-001	2.390629e+002	1.950505e-001
32	2.073911e+002	4.229929e-001	2.385577e+002	1.949711e-001
33	2.087749e+002	4.245109e-001	2.388606e+002	1.949220e-001
34	2.039277e+002	4.242388e-001	2.392198e+002	1.948304e-001
35	2.037866e+002	4.233158e-001	2.401350e+002	1.947159e-001
36	2.074621e+002	4.233532e-001	2.393430e+002	1.946373e-001
37	2.078447e+002	4.226255e-001	2.385380e+002	1.945868e-001
38	2.079620e+002	4.234208e-001	2.405821e+002	1.945170e-001
39	2.036101e+002	4.243659e-001	2.385152e+002	1.944217e-001
40	2.089279e+002	4.220026e-001	2.386487e+002	1.943470e-001
41	2.056691e+002	4.227753e-001	2.397066e+002	1.942484e-001
42	2.041310e+002	4.226183e-001	2.382468e+002	1.941070e-001
43	2.020111e+002	4.227413e-001	2.398156e+002	1.939268e-001
44	2.049715e+002	4.214247e-001	2.394167e+002	1.937848e-001
45	2.014279e+002	4.220104e-001	2.381729e+002	1.935775e-001
46	2.030573e+002	4.209064e-001	2.408150e+002	1.933709e-001
47	2.007779e+002	4.215887e-001	2.387375e+002	1.931305e-001
48	1.990626e+002	4.209308e-001	2.401277e+002	1.928786e-001
49	2.050889e+002	4.201457e-001	2.382987e+002	1.926925e-001
50	2.056501e+002	4.201373e-001	2.372410e+002	1.925383e-001
51	2.036723e+002	4.204051e-001	2.387639e+002	1.924115e-001
52	2.021596e+002	4.202615e-001	2.387260e+002	1.922181e-001
53	2.057295e+002	4.196627e-001	2.396271e+002	1.920856e-001
54	2.057364e+002	4.197099e-001	2.382839e+002	1.919656e-001
55	2.028762e+002	4.197125e-001	2.407964e+002	1.918236e-001
56	2.085636e+002	4.202780e-001	2.392014e+002	1.917549e-001
57	2.059454e+002	4.195988e-001	2.393344e+002	1.916848e-001
58	2.060094e+002	4.201721e-001	2.394787e+002	1.915864e-001
59	2.079718e+002	4.198430e-001	2.398716e+002	1.915651e-001
60	2.073143e+002	4.194867e-001	2.385259e+002	1.915579e-001
61	2.030638e+002	4.205380e-001	2.394684e+002	1.914605e-001
62	1.991354e+002	4.200079e-001	2.394621e+002	1.913072e-001
63	2.043243e+002	4.191134e-001	2.392302e+002	1.911606e-001
64	2.048154e+002	4.199196e-001	2.391107e+002	1.910903e-001
65	2.060167e+002	4.196174e-001	2.392587e+002	1.910483e-001
66	2.071052e+002	4.192296e-001	2.386645e+002	1.909811e-001
67	2.069296e+002	4.195633e-001	2.404670e+002	1.909650e-001
68	2.028659e+002	4.197073e-001	2.385197e+002	1.908734e-001
69	2.025810e+002	4.191027e-001	2.401967e+002	1.908161e-001
70	2.023463e+002	4.184698e-001	2.397249e+002	1.906986e-001
71	2.020379e+002	4.185788e-001	2.397477e+002	1.905542e-001
72	2.041056e+002	4.177761e-001	2.383082e+002	1.904570e-001
73	2.024042e+002	4.184450e-001	2.388523e+002	1.903121e-001
74	2.053434e+002	4.179214e-001	2.395469e+002	1.901920e-001
75	2.050422e+002	4.181034e-001	2.392960e+002	1.900930e-001
76	2.059052e+002	4.185284e-001	2.391045e+002	1.900243e-001
77	2.079678e+002	4.179706e-001	2.395768e+002	1.899546e-001
78	2.074767e+002	4.179208e-001	2.400518e+002	1.899123e-001
79	2.098242e+002	4.185774e-001	2.385610e+002	1.899240e-001
80	2.060751e+002	4.187890e-001	2.398380e+002	1.899928e-001
81	2.084864e+002	4.183447e-001	2.392184e+002	1.900430e-001
82	2.055061e+002	4.195336e-001	2.394184e+002	1.900628e-001
83	2.082830e+002	4.190805e-001	2.392910e+002	1.901085e-001
84	2.056312e+002	4.203004e-001	2.390008e+002	1.901567e-001
85	2.023949e+002	4.194425e-001	2.376721e+002	1.901470e-001
86	2.051739e+002	4.199589e-001	2.406577e+002	1.901412e-001
87	2.026363e+002	4.189870e-001	2.385493e+002	1.900930e-001
88	2.024795e+002	4.182451e-001	2.381377e+002	1.900348e-001
89	2.062292e+002	4.182480e-001	2.400988e+002	1.900556e-001
90	2.005747e+002	4.185916e-001	2.398811e+002	1.899585e-001
91	2.016196e+002	4.177714e-001	2.400098e+002	1.898734e-001
92	2.026820e+002	4.173971e-001	2.378883e+002	1.897837e-001
93	1.981195e+002	4.181259e-001	2.394306e+002	1.895835e-001
94	1.977316e+002	4.172325e-001	2.399048e+002	1.893975e-001
95	2.035131e+002	4.169365e-001	2.388277e+002	1.892822e-001
96	2.024540e+002	4.170865e-001	2.387837e+002	1.891392e-001
97	2.029354e+002	4.172464e-001	2.383131e+002	1.890002e-001
98	1.988962e+002	4.174507e-001	2.395718e+002	1.888212e-001
99	2.002716e+002	4.156767e-001	2.393928e+002	1.886566e-001
100	2.037478e+002	4.163153e-001	2.405727e+002	1.884815e-001
101	2.048411e+002	4.161949e-001	2.391634e+002	1.883754e-001
102	2.091327e+002	4.154606e-001	2.406090e+002	1.883834e-001
103	2.062529e+002	4.167841e-001	2.391479e+002	1.883554e-001
104	1.999591e+002	4.170297e-001	2.389074e+002	1.882234e-001
105	2.024861e+002	4.158451e-001	2.388356e+002	1.880907e-001
106	2.051938e+002	4.157131e-001	2.392890e+002	1.880649e-001
107	2.043357e+002	4.155468e-001	2.388841e+002	1.879829e-001
108	2.016550e+002	4.161599e-001	2.384143e+002	1.879034e-001
109	2.040582e+002	4.162351e-001	2.403377e+002	1.878503e-001
110	2.044636e+002	4.156354e-001	2.402398e+002	1.878512e-001
111	2.093138e+002	4.168635e-001	2.375335e+002	1.878869e-001
112	2.070810e+002	4.169210e-001	2.400744e+002	1.879417e-001
113	2.091164e+002	4.177926e-001	2.386018e+002	1.880506e-001
114	2.096108e+002	4.166143e-001	2.384506e+002	1.881660e-001
115	2.041428e+002	4.176716e-001	2.391454e+002	1.882503e-001
116	2.060577e+002	4.174181e-001	2.403353e+002	1.883321e-001
117	2.102838e+002	4.180598e-001	2.403208e+002	1.884729e-001
118	2.030198e+002	4.181641e-001	2.401192e+002	1.886037e-001
119	2.002017e+002	4.187998e-001	2.398695e+002	1.885901e-001
120	2.031421e+002	4.169501e-001	2.388092e+002	1.885505e-001
121	2.037746e+002	4.177362e-001	2.386832e+002	1.885324e-001
122	2.023397e+002	4.176319e-001	2.400708e+002	1.884503e-001
123	2.027340e+002	4.167921e-001	2.392816e+002	1.884352e-001
124	2.011630e+002	4.170773e-001	2.396490e+002	1.884046e-001
125	2.022274e+002	4.166571e-001	2.398053e+002	1.883189e-001
126	1.996919e+002	4.167469e-001	2.394091e+002	1.882071e-001
127	2.010148e+002	4.162851e-001	2.398571e+002	1.880988e-001
128	2.014682e+002	4.159450e-001	2.387619e+002	1.879749e-001
129	2.049901e+002	4.163308e-001	2.397413e+002	1.878964e-001
130	2.032132e+002	4.156860e-001	2.387377e+002	1.878247e-001
131	2.035917e+002	4.165137e-001	2.399035e+002	1.877696e-001
132	2.006937e+002	4.159692e-001	2.403746e+002	1.876676e-001
133	2.022335e+002	4.156779e-001	2.409860e+002	1.875486e-001
134	2.005301e+002	4.147427e-001	2.391081e+002	1.874342e-001
135	2.006782e+002	4.148448e-001	2.391760e+002	1.873183e-001
136	2.015024e+002	4.141595e-001	2.394927e+002	1.872257e-001
137	2.048930e+002	4.143402e-001	2.396709e+002	1.871734e-001
138	2.024489e+002	4.142641e-001	2.399994e+002	1.870883e-001
139	2.050428e+002	4.142986e-001	2.376140e+002	1.870237e-001
140	2.038882e+002	4.140752e-001	2.395148e+002	1.869674e-001
141	2.080762e+002	4.147201e-001	2.391541e+002	1.869464e-001
142	2.129141e+002	4.153047e-001	2.382207e+002	1.870740e-001
143	2.039793e+002	4.161712e-001	2.403410e+002	1.871088e-001
144	2.022467e+002	4.159501e-001	2.387486e+002	1.871339e-001
145	2.047208e+002	4.154910e-001	2.392808e+002	1.871651e-001
146	2.049181e+002	4.162834e-001	2.400452e+002	1.872174e-001
147	1.977878e+002	4.171065e-001	2.400690e+002	1.871360e-001
148	2.046473e+002	4.152645e-001	2.393988e+002	1.871035e-001
149	2.009002e+002	4.157552e-001	2.394156e+002	1.870392e-001
150	2.018624e+002	4.153053e-001	2.392742e+002	1.869476e-001
151	2.095371e+002	4.145396e-001	2.398754e+002	1.869877e-001
152	2.029696e+002	4.154758e-001	2.389857e+002	1.869909e-001
153	2.028818e+002	4.152199e-001	2.392255e+002	1.869533e-001
154	2.016377e+002	4.143460e-001	2.393414e+002	1.869132e-001
155	2.040421e+002	4.148822e-001	2.401538e+002	1.868358e-001
156	2.019224e+002	4.154557e-001	2.385056e+002	1.867710e-001
157	2.043030e+002	4.154152e-001	2.388302e+002	1.867140e-001
158	2.047456e+002	4.153871e-001	2.387398e+002	1.866613e-001
159	2.015398e+002	4.156184e-001	2.396103e+002	1.865630e-001
160	2.081720e+002	4.146313e-001	2.381313e+002	1.865610e-001
161	2.131494e+002	4.150483e-001	2.398029e+002	1.866579e-001
162	2.089377e+002	4.150736e-001	2.405455e+002	1.867881e-001
163	2.127813e+002	4.153979e-001	2.395560e+002	1.869874e-001
164	2.106816e+002	4.164328e-001	2.395424e+002	1.871815e-001
165	2.104481e+002	4.169353e-001	2.385641e+002	1.873696e-001
166	2.103893e+002	4.178191e-001	2.386304e+002	1.875615e-001
167	2.058030e+002	4.178293e-001	2.393561e+002	1.877177e-001
168	2.074737e+002	4.183778e-001	2.393463e+002	1.878556e-001
169	2.046251e+002	4.177654e-001	2.394613e+002	1.879744e-001
170	2.036037e+002	4.176627e-001	2.403208e+002	1.880568e-001
171	2.054670e+002	4.171423e-001	2.387669e+002	1.880968e-001
172	2.101300e+002	4.172175e-001	2.391905e+002	1.882228e-001
173	2.102020e+002	4.182800e-001	2.401780e+002	1.883352e-001
174	2.097239e+002	4.186291e-001	2.390173e+002	1.885128e-001
175	2.099307e+002	4.181726e-001	2.404190e+002	1.886905e-001
176	2.044618e+002	4.189130e-001	2.399590e+002	1.887483e-001
177	2.065341e+002	4.187170e-001	2.387921e+002	1.887967e-001
178	2.047192e+002	4.182552e-001	2.403629e+002	1.888383e-001
179	2.069716e+002	4.181399e-001	2.375557e+002	1.888951e-001
180	2.068330e+002	4.183628e-001	2.397865e+002	1.889607e-001
181	2.058239e+002	4.184735e-001	2.398381e+002	1.890417e-001
182	2.046040e+002	4.182352e-001	2.392577e+002	1.890776e-001
183	2.027588e+002	4.180367e-001	2.386218e+002	1.890642e-001
184	2.075542e+002	4.179931e-001	2.389653e+002	1.890771e-001
185	2.048012e+002	4.188550e-001	2.390596e+002	1.890742e-001
186	2.062790e+002	4.182900e-001	2.402646e+002	1.891116e-001
187	2.083042e+002	4.170297e-001	2.408344e+002	1.891526e-001
188	2.062178e+002	4.179912e-001	2.399441e+002	1.891671e-001
189	2.016826e+002	4.191347e-001	2.386412e+002	1.891867e-001
190	2.080335e+002	4.174323e-001	2.391627e+002	1.892121e-001
191	2.029592e+002	4.178013e-001	2.399709e+002	1.892058e-001
192	2.068474e+002	4.180954e-001	2.391138e+002	1.891369e-001
193	2.033159e+002	4.179378e-001	2.393585e+002	1.890892e-001
194	2.053869e+002	4.170930e-001	2.406196e+002	1.890529e-001
195	2.035686e+002	4.169451e-001	2.391238e+002	1.889981e-001
196	2.039234e+002	4.177526e-001	2.408385e+002	1.889025e-001
197	2.044468e+002	4.176431e-001	2.398799e+002	1.888512e-001
198	2.058710e+002	4.178117e-001	2.399173e+002	1.887713e-001
199	2.055494e+002	4.167833e-001	2.402162e+002	1.887506e-001
200	2.008983e+002	4.167425e-001	2.405557e+002	1.886651e-001
201	2.021455e+002	4.164353e-001	2.390369e+002	1.885752e-001
202	2.023349e+002	4.165698e-001	2.379800e+002	1.884788e-001
203	2.078004e+002	4.156650e-001	2.391303e+002	1.884527e-001
204	2.098020e+002	4.161552e-001	2.404955e+002	1.884768e-001
205	2.011410e+002	4.172825e-001	2.397567e+002	1.884515e-001
206	2.031177e+002	4.166938e-001	2.409350e+002	1.883721e-001
207	1.999400e+002	4.162106e-001	2.410360e+002	1.882420e-001
208	1.969671e+002	4.167472e-001	2.383807e+002	1.880520e-001
209	2.050851e+002	4.157517e-001	2.397012e+002	1.879589e-001
210	2.058204e+002	4.153058e-001	2.394446e+002	1.879142e-001
211	2.054846e+002	4.162823e-001	2.396557e+002	1.878592e-001
212	2.027758e+002	4.159303e-001	2.381117e+002	1.877924e-001
213	2.077892e+002	4.163521e-001	2.394369e+002	1.877952e-001
214	2.072046e+002	4.161898e-001	2.384344e+002	1.878387e-001
215	2.026446e+002	4.167840e-001	2.383803e+002	1.878576e-001
216	2.090658e+002	4.158852e-001	2.405229e+002	1.879269e-001
217	2.040074e+002	4.160885e-001	2.395617e+002	1.879623e-001
218	2.072340e+002	4.168573e-001	2.402966e+002	1.879739e-001
219	2.029841e+002	4.169495e-001	2.392663e+002	1.879566e-001
220	1.996421e+002	4.163816e-001	2.396302e+002	1.878552e-001
221	2.033675e+002	4.163498e-001	2.386139e+002	1.877719e-001
222	2.018685e+002	4.163927e-001	2.385843e+002	1.876877e-001
223	2.037705e+002	4.160201e-001	2.382023e+002	1.876149e-001
224	2.034367e+002	4.158371e-001	2.384177e+002	1.875559e-001
225	2.068022e+002	4.151450e-001	2.398575e+002	1.875684e-001
226	2.055052e+002	4.163975e-001	2.396231e+002	1.875803e-001
227	2.043614e+002	4.152172e-001	2.390422e+002	1.875465e-001
228	2.062257e+002	4.157710e-001	2.392742e+002	1.875316e-001
229	2.052334e+002	4.164697e-001	2.394222e+002	1.875473e-001
230	2.046956e+002	4.159532e-001	2.396195e+002	1.875343e-001
231	2.068803e+002	4.158410e-001	2.394705e+002	1.875463e-001
232	2.062639e+002	4.162278e-001	2.397689e+002	1.875284e-001
233	2.064481e+002	4.166827e-001	2.388447e+002	1.875825e-001
234	2.064575e+002	4.159354e-001	2.397777e+002	1.876652e-001
235	1.974435e+002	4.173282e-001	2.402819e+002	1.875509e-001
236	2.032321e+002	4.154527e-001	2.403154e+002	1.875291e-001
237	2.011855e+002	4.163556e-001	2.392992e+002	1.874444e-001
238	1.970473e+002	4.161824e-001	2.405480e+002	1.872502e-001
239	2.054033e+002	4.151983e-001	2.401950e+002	1.871562e-001
240	2.046706e+002	4.150945e-001	2.390309e+002	1.871123e-001
241	2.036881e+002	4.153696e-001	2.394196e+002	1.870401e-001
242	2.016186e+002	4.146883e-001	2.394685e+002	1.869691e-001
243	2.080104e+002	4.151352e-001	2.371512e+002	1.869895e-001
244	2.079826e+002	4.153869e-001	2.394111e+002	1.870321e-001
245	2.071667e+002	4.151912e-001	2.391663e+002	1.871396e-001
246	2.107652e+002	4.160034e-001	2.413865e+002	1.872509e-001
247	2.041634e+002	4.172774e-001	2.412070e+002	1.873400e-001
248	2.091003e+002	4.172533e-001	2.380498e+002	1.874266e-001
249	2.131476e+002	4.169630e-001	2.389672e+002	1.876432e-001
250	2.119488e+002	4.180459e-001	2.397452e+002	1.878300e-001
251	2.061789e+002	4.186622e-001	2.392069e+002	1.879926e-001
252	2.011143e+002	4.191441e-001	2.393894e+002	1.880658e-001
253	2.061330e+002	4.175958e-001	2.392908e+002	1.881448e-001
254	2.079903e+002	4.176527e-001	2.403464e+002	1.882486e-001
255	2.047228e+002	4.179252e-001	2.389040e+002	1.883003e-001
256	2.060883e+002	4.180135e-001	2.380534e+002	1.883443e-001
257	1.988735e+002	4.180255e-001	2.398413e+002	1.882797e-001
258	2.032867e+002	4.173019e-001	2.377071e+002	1.882860e-001
259	2.056169e+002	4.167745e-001	2.385022e+002	1.882832e-001
260	2.018043e+002	4.167944e-001	2.403370e+002	1.882053e-001
261	2.004828e+002	4.168595e-001	2.412588e+002	1.881034e-001
262	2.056309e+002	4.161565e-001	2.394392e+002	1.880662e-001
263	2.056954e+002	4.168519e-001	2.387091e+002	1.880471e-001
264	2.020426e+002	4.168298e-001	2.391241e+002	1.880050e-001
265	2.060210e+002	4.158818e-001	2.397230e+002	1.879876e-001
266	2.082252e+002	4.158389e-001	2.395082e+002	1.880103e-001
267	2.077799e+002	4.163133e-001	2.404239e+002	1.880112e-001
268	2.056041e+002	4.167348e-001	2.411778e+002	1.879877e-001
269	2.043762e+002	4.168128e-001	2.382056e+002	1.879819e-001
270	2.014522e+002	4.160962e-001	2.390903e+002	1.878430e-001
271	2.051678e+002	4.165739e-001	2.396939e+002	1.877783e-001
272	1.999290e+002	4.161237e-001	2.392928e+002	1.876671e-001
273	2.029273e+002	4.152189e-001	2.397780e+002	1.875607e-001
274	2.075251e+002	4.150480e-001	2.387389e+002	1.874983e-001
275	2.084436e+002	4.150856e-001	2.407807e+002	1.875888e-001
276	2.089255e+002	4.155980e-001	2.393601e+002	1.876269e-001
277	2.031747e+002	4.163750e-001	2.412742e+002	1.876310e-001
278	2.033874e+002	4.159826e-001	2.384116e+002	1.876158e-001
279	2.048786e+002	4.164185e-001	2.395278e+002	1.876018e-001
280	2.091971e+002	4.161440e-001	2.386205e+002	1.876453e-001
281	2.060867e+002	4.163111e-001	2.392249e+002	1.876932e-001
282	2.055588e+002	4.163130e-001	2.400621e+002	1.877067e-001
283	1.998374e+002	4.171459e-001	2.399246e+002	1.875991e-001
284	2.037313e+002	4.150139e-001	2.386307e+002	1.875230e-001
285	1.994568e+002	4.159288e-001	2.388451e+002	1.874186e-001
286	2.065340e+002	4.155017e-001	2.402803e+002	1.873626e-001
287	2.062369e+002	4.160539e-001	2.406771e+002	1.873310e-001
288	2.080436e+002	4.155353e-001	2.390551e+002	1.873687e-001
289	2.045499e+002	4.161102e-001	2.393693e+002	1.873414e-001
290	2.028966e+002	4.161066e-001	2.406328e+002	1.872943e-001
291	2.023445e+002	4.165713e-001	2.380961e+002	1.872426e-001
292	2.062481e+002	4.150951e-001	2.386462e+002	1.872380e-001
293	2.052668e+002	4.169476e-001	2.404755e+002	1.872318e-001
294	2.022408e+002	4.155555e-001	2.398195e+002	1.871984e-001
295	2.039405e+002	4.151185e-001	2.399005e+002	1.872164e-001
296	2.055172e+002	4.158112e-001	2.384219e+002	1.872370e-001
297	2.042260e+002	4.160479e-001	2.399815e+002	1.872648e-001
298	2.033722e+002	4.154938e-001	2.382761e+002	1.872663e-001
299	2.012131e+002	4.154023e-001	2.379487e+002	1.871809e-001
300	2.061709e+002	4.159171e-001	2.397048e+002	1.872117e-001
301	2.056088e+002	4.161990e-001	2.384903e+002	1.872484e-001
302	2.044853e+002	4.159698e-001	2.396602e+002	1.872751e-001
303	2.027680e+002	4.155659e-001	2.397592e+002	1.872552e-001
304	2.053483e+002	4.158825e-001	2.396904e+002	1.872293e-001
305	2.049486e+002	4.158414e-001	2.404293e+002	1.872092e-001
306	2.024271e+002	4.155783e-001	2.391118e+002	1.871537e-001
307	1.997648e+002	4.152768e-001	2.407721e+002	1.870470e-001
308	1.988909e+002	4.157668e-001	2.383794e+002	1.868889e-001
309	2.067476e+002	4.152074e-001	2.388685e+002	1.868416e-001
310	2.055892e+002	4.148048e-001	2.405805e+002	1.868241e-001
311	2.113800e+002	4.158140e-001	2.411863e+002	1.868888e-001
312	2.100547e+002	4.150499e-001	2.375862e+002	1.869815e-001
313	2.114890e+002	4.155354e-001	2.392454e+002	1.871282e-001
314	2.103217e+002	4.157587e-001	2.409256e+002	1.873328e-001
315	2.048976e+002	4.174971e-001	2.388781e+002	1.874000e-001
316	2.068420e+002	4.167522e-001	2.398764e+002	1.874511e-001
317	2.028143e+002	4.170951e-001	2.392360e+002	1.874600e-001
318	2.067895e+002	4.163865e-001	2.398348e+002	1.875017e-001
319	1.989757e+002	4.165207e-001	2.401213e+002	1.874477e-001
320	2.000696e+002	4.168362e-001	2.378567e+002	1.873685e-001
321	2.014046e+002	4.154442e-001	2.387461e+002	1.872924e-001
322	2.043465e+002	4.160392e-001	2.390627e+002	1.872680e-001
323	2.087762e+002	4.159232e-001	2.388619e+002	1.873024e-001
324	2.075830e+002	4.161851e-001	2.399185e+002	1.873762e-001
325	2.121979e+002	4.157401e-001	2.383111e+002	1.874724e-001
326	2.086649e+002	4.177197e-001	2.380984e+002	1.876090e-001
327	2.138432e+002	4.170583e-001	2.385345e+002	1.877880e-001
328	2.082588e+002	4.182119e-001	2.396455e+002	1.879609e-001
329	2.103469e+002	4.185239e-001	2.411387e+002	1.881489e-001
330	2.091474e+002	4.180469e-001	2.401832e+002	1.883348e-001
331	2.089443e+002	4.185099e-001	2.389806e+002	1.884776e-001
332	2.095706e+002	4.186776e-001	2.393728e+002	1.886138e-001
333	2.061211e+002	4.192156e-001	2.392652e+002	1.887185e-001
334	2.080723e+002	4.185334e-001	2.400776e+002	1.888085e-001
335	2.077601e+002	4.186310e-001	2.398033e+002	1.889084e-001
336	2.086334e+002	4.186435e-001	2.395751e+002	1.889927e-001
337	2.090486e+002	4.192861e-001	2.392269e+002	1.890814e-001
338	2.067927e+002	4.192054e-001	2.387427e+002	1.891818e-001
339	2.087342e+002	4.192215e-001	2.398977e+002	1.892341e-001
340	2.027235e+002	4.187809e-001	2.406020e+002	1.892516e-001
341	2.067158e+002	4.189763e-001	2.402367e+002	1.892684e-001
342	2.075158e+002	4.183086e-001	2.398884e+002	1.893259e-001
343	2.032943e+002	4.186403e-001	2.400158e+002	1.893024e-001
344	2.003043e+002	4.188051e-001	2.406860e+002	1.892740e-001
345	2.027067e+002	4.182679e-001	2.409674e+002	1.891665e-001
346	2.027802e+002	4.178294e-001	2.398285e+002	1.890572e-001
347	2.001475e+002	4.176564e-001	2.393229e+002	1.889740e-001
348	2.033536e+002	4.169820e-001	2.398524e+002	1.888460e-001
349	2.003734e+002	4.162863e-001	2.403066e+002	1.887504e-001
350	2.037076e+002	4.163544e-001	2.409440e+002	1.886016e-001
351	2.083969e+002	4.160195e-001	2.391120e+002	1.885475e-001
352	2.065520e+002	4.169298e-001	2.392101e+002	1.885163e-001
353	2.109466e+002	4.166103e-001	2.400760e+002	1.885825e-001
354	2.063246e+002	4.177443e-001	2.390267e+002	1.885667e-001
355	2.074342e+002	4.171771e-001	2.391995e+002	1.886129e-001
356	2.099053e+002	4.171270e-001	2.403518e+002	1.886214e-001
357	2.078765e+002	4.173580e-001	2.404628e+002	1.887036e-001
358	2.096238e+002	4.175498e-001	2.394778e+002	1.887522e-001
359	2.090926e+002	4.178127e-001	2.386210e+002	1.888175e-001
360	2.114665e+002	4.177580e-001	2.392062e+002	1.889136e-001
361	2.132081e+002	4.188793e-001	2.402167e+002	1.890759e-001
362	2.051333e+002	4.194864e-001	2.408590e+002	1.891011e-001
363	2.037486e+002	4.188216e-001	2.404069e+002	1.890477e-001
364	2.069711e+002	4.178069e-001	2.386237e+002	1.890983e-001
365	2.025155e+002	4.190304e-001	2.396648e+002	1.890341e-001
366	2.050412e+002	4.176856e-001	2.389934e+002	1.890006e-001
367	2.031218e+002	4.169289e-001	2.393951e+002	1.889652e-001
368	2.043682e+002	4.178268e-001	2.398889e+002	1.889005e-001
369	2.042523e+002	4.175955e-001	2.394767e+002	1.888819e-001
370	2.030491e+002	4.178259e-001	2.395338e+002	1.887693e-001
371	2.037687e+002	4.167648e-001	2.411749e+002	1.887261e-001
372	2.035707e+002	4.176733e-001	2.393094e+002	1.886300e-001
373	2.042438e+002	4.165693e-001	2.395626e+002	1.885595e-001
374	2.040149e+002	4.171124e-001	2.390144e+002	1.884803e-001
375	2.047322e+002	4.162893e-001	2.396197e+002	1.884523e-001
376	2.004736e+002	4.175112e-001	2.405249e+002	1.883505e-001
377	2.035602e+002	4.168383e-001	2.401725e+002	1.882423e-001
378	2.014833e+002	4.159484e-001	2.400994e+002	1.880895e-001
379	2.030621e+002	4.161130e-001	2.409544e+002	1.879408e-001
380	2.032107e+002	4.150605e-001	2.411652e+002	1.878454e-001
381	2.016923e+002	4.154441e-001	2.406635e+002	1.877201e-001
382	2.068843e+002	4.146932e-001	2.388096e+002	1.876141e-001
383	2.030754e+002	4.146058e-001	2.406562e+002	1.875274e-001
384	2.041994e+002	4.148765e-001	2.400696e+002	1.874186e-001
385	2.054668e+002	4.150468e-001	2.398265e+002	1.873440e-001
386	2.025198e+002	4.148724e-001	2.401304e+002	1.872482e-001
387	2.066460e+002	4.149398e-001	2.403904e+002	1.872210e-001
388	2.032931e+002	4.150491e-001	2.406972e+002	1.871973e-001
389	2.065269e+002	4.146662e-001	2.387849e+002	1.871453e-001
390	2.066792e+002	4.149972e-001	2.394195e+002	1.871377e-001
391	2.090195e+002	4.152856e-001	2.394613e+002	1.871617e-001
392	2.042303e+002	4.162686e-001	2.385289e+002	1.871520e-001
393	2.020702e+002	4.156714e-001	2.394234e+002	1.870775e-001
394	2.046655e+002	4.153510e-001	2.400669e+002	1.870461e-001
395	2.031881e+002	4.152874e-001	2.417254e+002	1.869834e-001
396	2.075594e+002	4.149795e-001	2.397165e+002	1.869799e-001
397	2.034115e+002	4.152750e-001	2.396590e+002	1.869433e-001
398	2.079428e+002	4.151079e-001	2.398587e+002	1.869737e-001
399	2.032549e+002	4.153863e-001	2.394819e+002	1.869450e-001
400	2.013088e+002	4.154112e-001	2.396634e+002	1.868946e-001
401	2.037819e+002	4.156386e-001	2.395744e+002	1.868264e-001
402	2.061709e+002	4.146378e-001	2.393556e+002	1.868320e-001
403	2.073403e+002	4.155597e-001	2.402076e+002	1.868364e-001
404	2.067570e+002	4.149042e-001	2.378217e+002	1.868644e-001
405	2.025666e+002	4.157653e-001	2.373626e+002	1.868276e-001
406	2.033917e+002	4.150744e-001	2.390178e+002	1.867613e-001
407	1.995275e+002	4.149853e-001	2.408329e+002	1.866629e-001
408	2.016178e+002	4.149459e-001	2.393783e+002	1.865630e-001
409	2.005287e+002	4.146243e-001	2.401317e+002	1.864590e-001
410	1.966158e+002	4.137294e-001	2.396719e+002	1.862990e-001
411	2.002211e+002	4.128678e-001	2.394687e+002	1.862025e-001
412	1.994671e+002	4.134787e-001	2.402103e+002	1.860143e-001
413	2.020325e+002	4.131960e-001	2.397900e+002	1.858613e-001
414	2.053532e+002	4.129087e-001	2.389659e+002	1.857723e-001
415	2.002707e+002	4.130550e-001	2.406005e+002	1.856336e-001
416	2.059429e+002	4.126932e-001	2.395217e+002	1.855681e-001
417	2.026568e+002	4.128091e-001	2.391329e+002	1.855064e-001
418	2.050915e+002	4.133330e-001	2.387921e+002	1.854594e-001
419	2.022872e+002	4.135368e-001	2.396426e+002	1.853652e-001
420	2.070670e+002	4.136964e-001	2.390238e+002	1.853574e-001
421	2.069669e+002	4.125056e-001	2.383467e+002	1.853323e-001
422	2.034124e+002	4.131654e-001	2.378851e+002	1.853442e-001
423	2.015726e+002	4.136055e-001	2.378807e+002	1.852818e-001
424	2.002674e+002	4.134437e-001	2.383555e+002	1.852109e-001
425	2.037778e+002	4.133707e-001	2.408320e+002	1.851518e-001
426	2.016553e+002	4.127761e-001	2.400890e+002	1.851056e-001
427	2.078294e+002	4.125225e-001	2.385915e+002	1.851324e-001
428	2.086316e+002	4.129859e-001	2.394567e+002	1.851896e-001
429	2.031946e+002	4.131720e-001	2.400421e+002	1.851828e-001
430	2.008909e+002	4.138556e-001	2.404942e+002	1.851293e-001
431	1.970057e+002	4.141630e-001	2.402049e+002	1.850334e-001
432	2.034081e+002	4.120073e-001	2.386847e+002	1.849603e-001
433	2.021017e+002	4.126522e-001	2.400842e+002	1.848937e-001
434	1.998406e+002	4.131695e-001	2.391679e+002	1.847930e-001
435	2.082974e+002	4.118947e-001	2.390026e+002	1.848238e-001
436	2.047268e+002	4.132860e-001	2.381690e+002	1.848181e-001
437	2.070900e+002	4.128675e-001	2.397671e+002	1.848772e-001
438	2.050469e+002	4.139500e-001	2.413302e+002	1.849305e-001
439	2.033867e+002	4.137271e-001	2.408199e+002	1.849728e-001
440	2.078782e+002	4.135947e-001	2.408081e+002	1.849923e-001
441	2.011989e+002	4.139793e-001	2.383332e+002	1.849621e-001
442	2.095599e+002	4.136614e-001	2.388898e+002	1.850198e-001
443	2.035772e+002	4.135258e-001	2.391674e+002	1.850474e-001
444	2.057634e+002	4.130970e-001	2.396240e+002	1.851043e-001
445	2.076291e+002	4.139652e-001	2.389747e+002	1.851641e-001
446	2.087415e+002	4.139586e-001	2.398376e+002	1.852710e-001
447	2.038468e+002	4.145133e-001	2.401955e+002	1.853585e-001
448	1.991431e+002	4.147047e-001	2.400317e+002	1.852916e-001
449	2.070215e+002	4.139994e-001	2.396839e+002	1.853176e-001
450	2.046736e+002	4.138003e-001	2.381416e+002	1.853369e-001
451	2.026426e+002	4.138960e-001	2.399063e+002	1.853345e-001
452	1.985497e+002	4.135633e-001	2.399974e+002	1.852761e-001
453	1.955826e+002	4.136355e-001	2.387448e+002	1.851283e-001
454	2.093249e+002	4.122749e-001	2.390929e+002	1.851549e-001
455	1.999237e+002	4.136927e-001	2.389790e+002	1.850969e-001
456	2.073549e+002	4.122762e-001	2.399500e+002	1.851290e-001
457	1.991440e+002	4.123104e-001	2.387398e+002	1.850576e-001
458	2.063451e+002	4.129855e-001	2.390860e+002	1.850452e-001
459	2.026020e+002	4.128978e-001	2.396075e+002	1.849797e-001
460	1.999263e+002	4.121960e-001	2.401948e+002	1.848823e-001
461	1.981909e+002	4.118907e-001	2.393857e+002	1.847736e-001
462	1.947561e+002	4.118722e-001	2.404421e+002	1.845694e-001
463	2.015570e+002	4.106410e-001	2.402922e+002	1.843988e-001
464	2.048241e+002	4.112185e-001	2.406124e+002	1.843146e-001
465	2.040873e+002	4.116118e-001	2.388381e+002	1.842511e-001
466	2.072591e+002	4.118387e-001	2.398901e+002	1.842502e-001
467	2.061691e+002	4.117451e-001	2.404185e+002	1.842649e-001
468	2.044784e+002	4.114194e-001	2.396188e+002	1.842385e-001
469	2.028954e+002	4.116197e-001	2.397973e+002	1.842133e-001
470	2.024735e+002	4.124343e-001	2.392529e+002	1.841589e-001
471	2.031454e+002	4.118184e-001	2.408012e+002	1.841264e-001
472	2.043489e+002	4.119497e-001	2.402462e+002	1.841292e-001
473	2.051546e+002	4.122725e-001	2.409256e+002	1.841416e-001
474	2.020730e+002	4.122351e-001	2.391301e+002	1.841382e-001
475	2.025774e+002	4.125762e-001	2.380321e+002	1.840948e-001
476	2.063200e+002	4.123950e-001	2.384384e+002	1.841000e-001
477	2.012444e+002	4.124255e-001	2.388909e+002	1.840724e-001
478	1.994025e+002	4.110222e-001	2.403864e+002	1.840498e-001
479	1.981050e+002	4.114463e-001	2.381529e+002	1.839404e-001
480	2.046963e+002	4.119664e-001	2.392598e+002	1.838941e-001
481	2.029467e+002	4.115101e-001	2.376793e+002	1.838726e-001
482	2.043333e+002	4.120184e-001	2.394326e+002	1.838605e-001
483	2.082260e+002	4.125311e-001	2.398577e+002	1.838867e-001
484	2.097596e+002	4.128797e-001	2.396780e+002	1.839712e-001
485	2.053743e+002	4.121634e-001	2.387234e+002	1.840677e-001
486	2.115444e+002	4.125015e-001	2.413181e+002	1.842074e-001
487	2.092538e+002	4.133935e-001	2.385614e+002	1.843659e-001
488	2.022817e+002	4.132470e-001	2.385263e+002	1.843981e-001
489	2.050260e+002	4.132477e-001	2.403499e+002	1.845033e-001
490	1.988724e+002	4.138368e-001	2.404580e+002	1.844732e-001
491	2.015319e+002	4.136209e-001	2.404380e+002	1.844327e-001
492	2.047002e+002	4.131456e-001	2.371849e+002	1.844676e-001
493	2.010843e+002	4.133135e-001	2.400025e+002	1.844088e-001
494	2.029523e+002	4.123511e-001	2.388308e+002	1.844027e-001
495	2.048215e+002	4.130232e-001	2.411707e+002	1.844275e-001
496	2.027106e+002	4.123770e-001	2.399527e+002	1.844564e-001
497	2.014738e+002	4.130909e-001	2.377636e+002	1.844157e-001
498	2.025235e+002	4.125925e-001	2.402692e+002	1.843724e-001
499	2.045764e+002	4.120542e-001	2.398292e+002	1.843658e-001
500	1.993522e+002	4.121720e-001	2.398656e+002	1.842817e-001
501	2.067457e+002	4.117163e-001	2.392906e+002	1.842732e-001
502	2.039630e+002	4.122109e-001	2.402449e+002	1.842344e-001
503	2.053555e+002	4.118950e-001	2.381584e+002	1.842537e-001
504	2.074867e+002	4.125300e-001	2.392160e+002	1.842735e-001
505	2.003588e+002	4.124018e-001	2.404421e+002	1.841979e-001
506	2.019106e+002	4.123724e-001	2.408005e+002	1.841244e-001
507	2.009711e+002	4.116964e-001	2.384195e+002	1.840732e-001
508	1.989926e+002	4.111514e-001	2.402605e+002	1.839587e-001
509	2.005690e+002	4.116249e-001	2.395779e+002	1.838601e-001
510	2.030568e+002	4.112885e-001	2.390471e+002	1.837946e-001
511	1.989199e+002	4.125729e-001	2.389505e+002	1.836946e-001
512	1.999286e+002	4.118104e-001	2.394264e+002	1.835873e-001
513	2.039555e+002	4.104080e-001	2.401272e+002	1.835224e-001
514	2.064959e+002	4.112922e-001	2.401251e+002	1.835160e-001
515	2.045620e+002	4.108306e-001	2.402189e+002	1.835164e-001
516	2.022375e+002	4.119765e-001	2.376355e+002	1.834530e-001
517	2.064075e+002	4.113487e-001	2.404533e+002	1.834435e-001
518	2.029016e+002	4.119217e-001	2.405126e+002	1.834010e-001
519	2.051753e+002	4.108091e-001	2.400397e+002	1.833370e-001
520	2.074043e+002	4.106855e-001	2.380964e+002	1.833984e-001
521	2.037726e+002	4.116704e-001	2.395084e+002	1.834021e-001
522	2.005448e+002	4.117442e-001	2.393738e+002	1.833594e-001
523	2.008794e+002	4.116632e-001	2.394929e+002	1.833212e-001
524	2.043273e+002	4.103935e-001	2.389005e+002	1.833171e-001
525	2.038870e+002	4.109075e-001	2.398445e+002	1.833507e-001
526	1.996798e+002	4.116844e-001	2.392386e+002	1.832994e-001
527	2.034258e+002	4.111448e-001	2.389473e+002	1.832211e-001
528	1.973213e+002	4.113371e-001	2.386467e+002	1.830876e-001
529	1.974146e+002	4.105322e-001	2.402075e+002	1.829547e-001
530	2.039232e+002	4.096565e-001	2.404042e+002	1.828746e-001
531	1.985993e+002	4.092760e-001	2.389939e+002	1.827926e-001
532	2.029182e+002	4.095205e-001	2.385631e+002	1.827205e-001
533	2.058188e+002	4.095637e-001	2.403049e+002	1.827043e-001
534	2.076726e+002	4.098886e-001	2.404224e+002	1.827161e-001
535	2.044398e+002	4.102643e-001	2.407379e+002	1.826999e-001
536	1.981324e+002	4.098776e-001	2.407745e+002	1.826389e-001
537	2.014703e+002	4.098872e-001	2.412300e+002	1.825702e-001
538	1.999393e+002	4.102886e-001	2.384743e+002	1.824455e-001
539	2.016331e+002	4.090620e-001	2.387564e+002	1.823814e-001
540	2.002899e+002	4.098134e-001	2.390478e+002	1.823190e-001
541	2.032884e+002	4.094446e-001	2.376768e+002	1.822850e-001
542	1.979186e+002	4.104921e-001	2.409178e+002	1.821836e-001
543	2.027576e+002	4.092842e-001	2.395316e+002	1.821379e-001
544	2.055399e+002	4.094358e-001	2.409707e+002	1.821278e-001
545	2.035487e+002	4.093715e-001	2.380645e+002	1.821385e-001
546	2.069330e+002	4.096404e-001	2.389439e+002	1.821983e-001
547	2.075038e+002	4.103333e-001	2.383578e+002	1.822946e-001
548	2.100412e+002	4.114330e-001	2.391805e+002	1.824340e-001
549	2.045141e+002	4.117150e-001	2.405790e+002	1.825643e-001
550	2.063342e+002	4.115183e-001	2.403506e+002	1.827977e-001
551	2.031722e+002	4.121207e-001	2.389699e+002	1.828977e-001
552	2.037973e+002	4.124061e-001	2.375443e+002	1.829394e-001
553	2.039382e+002	4.115972e-001	2.397757e+002	1.830281e-001
554	2.063525e+002	4.124423e-001	2.406373e+002	1.831593e-001
555	2.061641e+002	4.117744e-001	2.401045e+002	1.832556e-001
556	2.037694e+002	4.123535e-001	2.398799e+002	1.833160e-001
557	2.021715e+002	4.124277e-001	2.401374e+002	1.833494e-001
558	2.086443e+002	4.120966e-001	2.394209e+002	1.834580e-001
559	2.090934e+002	4.119539e-001	2.394101e+002	1.835753e-001
560	2.049377e+002	4.122743e-001	2.392239e+002	1.836659e-001
561	2.099098e+002	4.130231e-001	2.408697e+002	1.838052e-001
562	2.060172e+002	4.128989e-001	2.397140e+002	1.839147e-001
563	2.061812e+002	4.124646e-001	2.401398e+002	1.839922e-001
564	2.049317e+002	4.132130e-001	2.396661e+002	1.840962e-001
565	2.034943e+002	4.134886e-001	2.390405e+002	1.841076e-001
566	2.032961e+002	4.125649e-001	2.395733e+002	1.841478e-001
567	2.048285e+002	4.126396e-001	2.404431e+002	1.841926e-001
568	2.036956e+002	4.131080e-001	2.398087e+002	1.842868e-001
569	2.041119e+002	4.129727e-001	2.382666e+002	1.843246e-001
570	2.022312e+002	4.126993e-001	2.403644e+002	1.843312e-001
571	1.999420e+002	4.130051e-001	2.388044e+002	1.842825e-001
572	2.049004e+002	4.122793e-001	2.387283e+002	1.843568e-001
573	2.051346e+002	4.126245e-001	2.384675e+002	1.843768e-001
574	2.076242e+002	4.126472e-001	2.396910e+002	1.844103e-001
575	2.059322e+002	4.121769e-001	2.394703e+002	1.844572e-001
576	2.044950e+002	4.139547e-001	2.387381e+002	1.845188e-001
577	2.022281e+002	4.128773e-001	2.399742e+002	1.845210e-001
578	2.021757e+002	4.133671e-001	2.403254e+002	1.844885e-001
579	2.031062e+002	4.129499e-001	2.396224e+002	1.844360e-001
580	2.007156e+002	4.125524e-001	2.400213e+002	1.843958e-001
581	1.983467e+002	4.124776e-001	2.388879e+002	1.842806e-001
582	1.992101e+002	4.114443e-001	2.396722e+002	1.841397e-001
583	2.023807e+002	4.113827e-001	2.405122e+002	1.840544e-001
584	2.046859e+002	4.125143e-001	2.397186e+002	1.840448e-001
585	2.024720e+002	4.118625e-001	2.404101e+002	1.839520e-001
586	2.011091e+002	4.114062e-001	2.393800e+002	1.838526e-001
587	1.991652e+002	4.104075e-001	2.399043e+002	1.836952e-001
588	2.006435e+002	4.103085e-001	2.395960e+002	1.835898e-001
589	2.026807e+002	4.104037e-001	2.378506e+002	1.834937e-001
590	2.022375e+002	4.102118e-001	2.389021e+002	1.833921e-001
591	2.017314e+002	4.099544e-001	2.410357e+002	1.833170e-001
592	2.014323e+002	4.100161e-001	2.392296e+002	1.832099e-001
593	2.048816e+002	4.103007e-001	2.396469e+002	1.831668e-001
594	2.033365e+002	4.093962e-001	2.402665e+002	1.830947e-001
595	2.015087e+002	4.104548e-001	2.391201e+002	1.830228e-001
596	2.024293e+002	4.088308e-001	2.399721e+002	1.829801e-001
597	1.977937e+002	4.104472e-001	2.401862e+002	1.828145e-001
598	2.034225e+002	4.091946e-001	2.401404e+002	1.827401e-001
599	2.068052e+002	4.095008e-001	2.397217e+002	1.827049e-001
600	2.048170e+002	4.094504e-001	2.394995e+002	1.827068e-001
601	2.022272e+002	4.102405e-001	2.401448e+002	1.826338e-001
602	2.049786e+002	4.088106e-001	2.404881e+002	1.826320e-001
603	2.033242e+002	4.096960e-001	2.417059e+002	1.825795e-001
604	2.041209e+002	4.089849e-001	2.390973e+002	1.825985e-001
605	2.051943e+002	4.095514e-001	2.413154e+002	1.826020e-001
606	2.044415e+002	4.096116e-001	2.379131e+002	1.826031e-001
607	2.007269e+002	4.101769e-001	2.393760e+002	1.825072e-001
608	1.976785e+002	4.093919e-001	2.393868e+002	1.823785e-001
609	2.007760e+002	4.099436e-001	2.404461e+002	1.822891e-001
610	1.969930e+002	4.099424e-001	2.402759e+002	1.821584e-001
611	2.019691e+002	4.083496e-001	2.406555e+002	1.820279e-001
612	2.011031e+002	4.088122e-001	2.387545e+002	1.819374e-001
613	2.001733e+002	4.088016e-001	2.402773e+002	1.818220e-001
614	1.999501e+002	4.086346e-001	2.394457e+002	1.817266e-001
615	2.027842e+002	4.086092e-001	2.384925e+002	1.817041e-001
616	2.023605e+002	4.082541e-001	2.389982e+002	1.816633e-001
617	2.089230e+002	4.087583e-001	2.389357e+002	1.816928e-001
618	2.107633e+002	4.085768e-001	2.412362e+002	1.818184e-001
619	2.112087e+002	4.095732e-001	2.399672e+002	1.819831e-001
620	2.086687e+002	4.101465e-001	2.393009e+002	1.821423e-001
621	2.118014e+002	4.099948e-001	2.398262e+002	1.823003e-001
622	2.049067e+002	4.115701e-001	2.402404e+002	1.824420e-001
623	2.002978e+002	4.115591e-001	2.379400e+002	1.825035e-001
624	2.030050e+002	4.112885e-001	2.409792e+002	1.825439e-001
625	2.043252e+002	4.111067e-001	2.402223e+002	1.826464e-001
626	2.040115e+002	4.115483e-001	2.401649e+002	1.827169e-001
627	2.062459e+002	4.115538e-001	2.396374e+002	1.828139e-001
628	2.092870e+002	4.108623e-001	2.405476e+002	1.829602e-001
629	2.057890e+002	4.111885e-001	2.389077e+002	1.830860e-001
630	2.025931e+002	4.114424e-001	2.396171e+002	1.831824e-001
631	2.046751e+002	4.123099e-001	2.401405e+002	1.832462e-001
632	2.028634e+002	4.119980e-001	2.395430e+002	1.832713e-001
633	2.034869e+002	4.110638e-001	2.393973e+002	1.834023e-001
634	2.015967e+002	4.125572e-001	2.383802e+002	1.834793e-001
635	2.064201e+002	4.114890e-001	2.388569e+002	1.835666e-001
636	2.059147e+002	4.120428e-001	2.391593e+002	1.836505e-001
637	2.102999e+002	4.125463e-001	2.397796e+002	1.837668e-001
638	2.059016e+002	4.123989e-001	2.394894e+002	1.838934e-001
639	2.015787e+002	4.131320e-001	2.400441e+002	1.839111e-001
640	1.963640e+002	4.126427e-001	2.400406e+002	1.838821e-001
641	1.999578e+002	4.117862e-001	2.391565e+002	1.838505e-001
642	2.005157e+002	4.116866e-001	2.401405e+002	1.838183e-001
643	2.042781e+002	4.114893e-001	2.395570e+002	1.837978e-001
644	2.048440e+002	4.120676e-001	2.381512e+002	1.838078e-001
645	2.007799e+002	4.114131e-001	2.398337e+002	1.837848e-001
646	2.026467e+002	4.119585e-001	2.400910e+002	1.837788e-001
647	2.049086e+002	4.114993e-001	2.393987e+002	1.837803e-001
648	2.064607e+002	4.115465e-001	2.389388e+002	1.838263e-001
649	2.050182e+002	4.126848e-001	2.397568e+002	1.838927e-001
650	2.079195e+002	4.121083e-001	2.395472e+002	1.839768e-001
651	2.077125e+002	4.115458e-001	2.407904e+002	1.840525e-001
652	2.057691e+002	4.125142e-001	2.406027e+002	1.841595e-001
653	2.094323e+002	4.124284e-001	2.398010e+002	1.842628e-001
654	2.020313e+002	4.130235e-001	2.412597e+002	1.843026e-001
655	2.026305e+002	4.129646e-001	2.397008e+002	1.842748e-001
656	2.009349e+002	4.120196e-001	2.396430e+002	1.842423e-001
657	2.025187e+002	4.120132e-001	2.398343e+002	1.842167e-001
658	2.081582e+002	4.119374e-001	2.400324e+002	1.842649e-001
659	2.027518e+002	4.122478e-001	2.401963e+002	1.842698e-001
660	2.034737e+002	4.126581e-001	2.401460e+002	1.842879e-001
661	2.029576e+002	4.121664e-001	2.386782e+002	1.842902e-001
662	2.037145e+002	4.117479e-001	2.394745e+002	1.842959e-001
663	2.015098e+002	4.127464e-001	2.399735e+002	1.842406e-001
664	2.020085e+002	4.114671e-001	2.391126e+002	1.841691e-001
665	2.023985e+002	4.115315e-001	2.387708e+002	1.841047e-001
666	1.981132e+002	4.120137e-001	2.384689e+002	1.839798e-001
667	2.028287e+002	4.109849e-001	2.395016e+002	1.839333e-001
668	2.026211e+002	4.111160e-001	2.400689e+002	1.838571e-001
669	2.033012e+002	4.109352e-001	2.408383e+002	1.837855e-001
670	1.995990e+002	4.102615e-001	2.391264e+002	1.836689e-001
671	1.984993e+002	4.105555e-001	2.398170e+002	1.835169e-001
672	1.992152e+002	4.103612e-001	2.402556e+002	1.833446e-001
673	1.956833e+002	4.093203e-001	2.397921e+002	1.831638e-001
674	2.055875e+002	4.088304e-001	2.384852e+002	1.830240e-001
675	2.097475e+002	4.094116e-001	2.392946e+002	1.830483e-001
676	2.084530e+002	4.105815e-001	2.395359e+002	1.830985e-001
677	2.072236e+002	4.106259e-001	2.389039e+002	1.831522e-001
678	2.040894e+002	4.111572e-001	2.394260e+002	1.831560e-001
679	2.079046e+002	4.110433e-001	2.411170e+002	1.832124e-001
680	2.077769e+002	4.114093e-001	2.386889e+002	1.832639e-001
681	2.074733e+002	4.117235e-001	2.398380e+002	1.833134e-001
682	2.039957e+002	4.119172e-001	2.388917e+002	1.833464e-001
683	2.061866e+002	4.116240e-001	2.378210e+002	1.834117e-001
684	2.091174e+002	4.119981e-001	2.390392e+002	1.835476e-001
685	2.060855e+002	4.117232e-001	2.393813e+002	1.836307e-001
686	2.024020e+002	4.122458e-001	2.397192e+002	1.836281e-001
687	2.009187e+002	4.116076e-001	2.399255e+002	1.836427e-001
688	1.986599e+002	4.123427e-001	2.405365e+002	1.835985e-001
689	2.058614e+002	4.115230e-001	2.399429e+002	1.836032e-001
690	2.009951e+002	4.116045e-001	2.390402e+002	1.835834e-001
691	2.014293e+002	4.111115e-001	2.405943e+002	1.835398e-001
692	2.076496e+002	4.114992e-001	2.393924e+002	1.835472e-001
693	2.099524e+002	4.104339e-001	2.387751e+002	1.836361e-001
694	2.018608e+002	4.122375e-001	2.401362e+002	1.836318e-001
695	2.013015e+002	4.118619e-001	2.389554e+002	1.836273e-001
696	2.013404e+002	4.113683e-001	2.402298e+002	1.835882e-001
697	2.035261e+002	4.113971e-001	2.389244e+002	1.835913e-001
698	1.987118e+002	4.110371e-001	2.391779e+002	1.834981e-001
699	1.969475e+002	4.106918e-001	2.394869e+002	1.833159e-001
700	2.026107e+002	4.100491e-001	2.407597e+002	1.832607e-001
701	2.011971e+002	4.105446e-001	2.409600e+002	1.831767e-001
702	1.992624e+002	4.095179e-001	2.389653e+002	1.830616e-001
703	2.028055e+002	4.097462e-001	2.395479e+002	1.829993e-001
704	1.986269e+002	4.103674e-001	2.393408e+002	1.829336e-001
705	2.047671e+002	4.097104e-001	2.391025e+002	1.829086e-001
706	2.004124e+002	4.106510e-001	2.390163e+002	1.828268e-001
707	2.059563e+002	4.090200e-001	2.395177e+002	1.828350e-001
708	2.052817e+002	4.099600e-001	2.394747e+002	1.828882e-001
709	2.048213e+002	4.105882e-001	2.392891e+002	1.829222e-001
710	2.024156e+002	4.110128e-001	2.391656e+002	1.828976e-001
711	1.984522e+002	4.107339e-001	2.409686e+002	1.827968e-001
712	2.051793e+002	4.093835e-001	2.416211e+002	1.827982e-001
713	2.016880e+002	4.101225e-001	2.388666e+002	1.827395e-001
714	2.082286e+002	4.093182e-001	2.410772e+002	1.828046e-001
715	2.047026e+002	4.106878e-001	2.392351e+002	1.828323e-001
716	2.054287e+002	4.105744e-001	2.395673e+002	1.828614e-001
717	2.082315e+002	4.109894e-001	2.396181e+002	1.829802e-001
718	2.110498e+002	4.110770e-001	2.387756e+002	1.831424e-001
719	2.033712e+002	4.124837e-001	2.403908e+002	1.832700e-001
720	2.058556e+002	4.124267e-001	2.404016e+002	1.833382e-001
721	2.066443e+002	4.124122e-001	2.382359e+002	1.834201e-001
722	2.058085e+002	4.121675e-001	2.382474e+002	1.835188e-001
723	2.061297e+002	4.122707e-001	2.401077e+002	1.835916e-001
724	2.021797e+002	4.127234e-001	2.394194e+002	1.836382e-001
725	1.999504e+002	4.121914e-001	2.405666e+002	1.836086e-001
726	2.059089e+002	4.132393e-001	2.399999e+002	1.836577e-001
727	2.052732e+002	4.115784e-001	2.404360e+002	1.837222e-001
728	2.019898e+002	4.130192e-001	2.409178e+002	1.837550e-001
729	2.032137e+002	4.116734e-001	2.388384e+002	1.837734e-001
730	2.075755e+002	4.119400e-001	2.380193e+002	1.838362e-001
731	2.021838e+002	4.116099e-001	2.409253e+002	1.837817e-001
732	2.050813e+002	4.115163e-001	2.402940e+002	1.837738e-001
733	2.020121e+002	4.122541e-001	2.390599e+002	1.837429e-001
734	2.029581e+002	4.115251e-001	2.408640e+002	1.837186e-001
735	1.970784e+002	4.122870e-001	2.383927e+002	1.836022e-001
736	1.984071e+002	4.113866e-001	2.410080e+002	1.835377e-001
737	1.979917e+002	4.109545e-001	2.395494e+002	1.834053e-001
738	1.982428e+002	4.102215e-001	2.394416e+002	1.832429e-001
739	2.019503e+002	4.101282e-001	2.407109e+002	1.831030e-001
740	2.015117e+002	4.089441e-001	2.385138e+002	1.829884e-001
741	2.018986e+002	4.097087e-001	2.391875e+002	1.828750e-001
742	2.038428e+002	4.098071e-001	2.383813e+002	1.828151e-001
743	2.075053e+002	4.090218e-001	2.397299e+002	1.827692e-001
744	2.036735e+002	4.101490e-001	2.394903e+002	1.827117e-001
745	1.999533e+002	4.096614e-001	2.401601e+002	1.825786e-001
746	2.008974e+002	4.097066e-001	2.400573e+002	1.825274e-001
747	2.047419e+002	4.095686e-001	2.400663e+002	1.824652e-001
748	2.077287e+002	4.089531e-001	2.386435e+002	1.824877e-001
749	2.059214e+002	4.090638e-001	2.391544e+002	1.825413e-001
750	1.973744e+002	4.105197e-001	2.405566e+002	1.824569e-001
751	2.087473e+002	4.098277e-001	2.401548e+002	1.824621e-001
752	2.047058e+002	4.099051e-001	2.398918e+002	1.824805e-001
753	2.033773e+002	4.098990e-001	2.401619e+002	1.825535e-001
754	2.069652e+002	4.104364e-001	2.401989e+002	1.826207e-001
755	2.029513e+002	4.106813e-001	2.404370e+002	1.826459e-001
756	2.051844e+002	4.107899e-001	2.398872e+002	1.827309e-001
757	2.031517e+002	4.108821e-001	2.404031e+002	1.827569e-001
758	2.014967e+002	4.103836e-001	2.386681e+002	1.827630e-001
759	2.094488e+002	4.100956e-001	2.401060e+002	1.828847e-001
760	2.062908e+002	4.116157e-001	2.401299e+002	1.829613e-001
761	2.081632e+002	4.119131e-001	2.403623e+002	1.830730e-001
762	2.000095e+002	4.123745e-001	2.402916e+002	1.830805e-001
763	1.973921e+002	4.111493e-001	2.390989e+002	1.830591e-001
764	2.021894e+002	4.108625e-001	2.372566e+002	1.830104e-001
765	2.001635e+002	4.107330e-001	2.403133e+002	1.829470e-001
766	2.025720e+002	4.099420e-001	2.402642e+002	1.829238e-001
767	1.987149e+002	4.104960e-001	2.412129e+002	1.828679e-001
768	2.001933e+002	4.100497e-001	2.393740e+002	1.827646e-001
769	2.033700e+002	4.086647e-001	2.410312e+002	1.827367e-001
770	2.001347e+002	4.095855e-001	2.390885e+002	1.826179e-001
771	2.039541e+002	4.093584e-001	2.397543e+002	1.825696e-001
772	1.971861e+002	4.105186e-001	2.391200e+002	1.824196e-001
773	2.019330e+002	4.091574e-001	2.404648e+002	1.823062e-001
774	2.045871e+002	4.091327e-001	2.392912e+002	1.822796e-001
775	2.050391e+002	4.084497e-001	2.402993e+002	1.822730e-001
776	2.051772e+002	4.092194e-001	2.392645e+002	1.822939e-001
777	2.053342e+002	4.092055e-001	2.387964e+002	1.823337e-001
778	2.003907e+002	4.101135e-001	2.399860e+002	1.823028e-001
779	1.971682e+002	4.098501e-001	2.381333e+002	1.821706e-001
780	2.010422e+002	4.092215e-001	2.396145e+002	1.821017e-001
781	1.980915e+002	4.088706e-001	2.395130e+002	1.820173e-001
782	2.031251e+002	4.078772e-001	2.387245e+002	1.819404e-001
783	2.002173e+002	4.089738e-001	2.404540e+002	1.818320e-001
784	2.012208e+002	4.087941e-001	2.400390e+002	1.817713e-001
785	1.990016e+002	4.087517e-001	2.413057e+002	1.816554e-001
786	1.993130e+002	4.078374e-001	2.405889e+002	1.815826e-001
787	2.040174e+002	4.089107e-001	2.405911e+002	1.814956e-001
788	2.058787e+002	4.087019e-001	2.400316e+002	1.814935e-001
789	2.073974e+002	4.093617e-001	2.391591e+002	1.815646e-001
790	2.094909e+002	4.093055e-001	2.396319e+002	1.816468e-001
791	2.109436e+002	4.097424e-001	2.411108e+002	1.817940e-001
792	2.110626e+002	4.098391e-001	2.399148e+002	1.820340e-001
793	2.124565e+002	4.106443e-001	2.395581e+002	1.822389e-001
794	2.072945e+002	4.111685e-001	2.420131e+002	1.824332e-001
795	2.035287e+002	4.120565e-001	2.398548e+002	1.825727e-001
796	2.007010e+002	4.117569e-001	2.407623e+002	1.826298e-001
797	2.053102e+002	4.109308e-001	2.397310e+002	1.827298e-001
798	2.061328e+002	4.111994e-001	2.390899e+002	1.828404e-001
799	1.992229e+002	4.109318e-001	2.398184e+002	1.828124e-001
800	2.001580e+002	4.099573e-001	2.393371e+002	1.827744e-001
801	2.023879e+002	4.099411e-001	2.391505e+002	1.827762e-001
802	1.996675e+002	4.109760e-001	2.395329e+002	1.827115e-001
803	2.063075e+002	4.098426e-001	2.405358e+002	1.827177e-001
804	2.072309e+002	4.101976e-001	2.395478e+002	1.827666e-001
805	2.050666e+002	4.117017e-001	2.386782e+002	1.828628e-001
806	2.094274e+002	4.105844e-001	2.388487e+002	1.829804e-001
807	2.073888e+002	4.126874e-001	2.398217e+002	1.830684e-001
808	2.018165e+002	4.120303e-001	2.410188e+002	1.830908e-001
809	2.067055e+002	4.107098e-001	2.393256e+002	1.831499e-001
810	2.045104e+002	4.114949e-001	2.402660e+002	1.832607e-001
811	2.056467e+002	4.112128e-001	2.410715e+002	1.833250e-001
812	2.048657e+002	4.117460e-001	2.399244e+002	1.833311e-001
813	2.047505e+002	4.120577e-001	2.389103e+002	1.833523e-001
814	2.050207e+002	4.119663e-001	2.402887e+002	1.834147e-001
815	2.000423e+002	4.113449e-001	2.401255e+002	1.834742e-001
816	2.042426e+002	4.103371e-001	2.396651e+002	1.835126e-001
817	2.016800e+002	4.114987e-001	2.401903e+002	1.834912e-001
818	2.044395e+002	4.108184e-001	2.386581e+002	1.835144e-001
819	2.048948e+002	4.102227e-001	2.408600e+002	1.834920e-001
820	2.033107e+002	4.105315e-001	2.408992e+002	1.834752e-001
821	2.021333e+002	4.110443e-001	2.396305e+002	1.834255e-001
822	2.041055e+002	4.106370e-001	2.393799e+002	1.834052e-001
823	1.982324e+002	4.107934e-001	2.408942e+002	1.833052e-001
824	2.022408e+002	4.102811e-001	2.400180e+002	1.832431e-001
825	2.039526e+002	4.103666e-001	2.406601e+002	1.831983e-001
826	2.028110e+002	4.093301e-001	2.396440e+002	1.831418e-001
827	1.985846e+002	4.100428e-001	2.405095e+002	1.830311e-001
828	2.065947e+002	4.095340e-001	2.399534e+002	1.829937e-001
829	2.038259e+002	4.100972e-001	2.399090e+002	1.829621e-001
830	2.033588e+002	4.106255e-001	2.389577e+002	1.829132e-001
831	2.043095e+002	4.103978e-001	2.405649e+002	1.829007e-001
832	2.032469e+002	4.110725e-001	2.400490e+002	1.828983e-001
833	2.017365e+002	4.102845e-001	2.396336e+002	1.828692e-001
834	1.994017e+002	4.098256e-001	2.404124e+002	1.827909e-001
835	2.006687e+002	4.095098e-001	2.400981e+002	1.826829e-001
836	1.967245e+002	4.095868e-001	2.409089e+002	1.824809e-001
837	2.031669e+002	4.085640e-001	2.411173e+002	1.823999e-001
838	2.036682e+002	4.083627e-001	2.408304e+002	1.823941e-001
839	1.980962e+002	4.096699e-001	2.387192e+002	1.822491e-001
840	2.021448e+002	4.095889e-001	2.384036e+002	1.821445e-001
841	2.042236e+002	4.086971e-001	2.403102e+002	1.820528e-001
842	2.039448e+002	4.086143e-001	2.393362e+002	1.819858e-001
843	2.021631e+002	4.084533e-001	2.399542e+002	1.819349e-001
844	2.054457e+002	4.085591e-001	2.407962e+002	1.818983e-001
845	2.052116e+002	4.084749e-001	2.395764e+002	1.818831e-001
846	2.059119e+002	4.084918e-001	2.389132e+002	1.818663e-001
847	2.041586e+002	4.094591e-001	2.395203e+002	1.818486e-001
848	2.046352e+002	4.092963e-001	2.395985e+002	1.818676e-001
849	2.030501e+002	4.098510e-001	2.395663e+002	1.818943e-001
850	2.033581e+002	4.090934e-001	2.394562e+002	1.819243e-001
851	1.994650e+002	4.095214e-001	2.402389e+002	1.818421e-001
852	2.015256e+002	4.088277e-001	2.387463e+002	1.817979e-001
853	2.011107e+002	4.092231e-001	2.387978e+002	1.817587e-001
854	2.037114e+002	4.084010e-001	2.419249e+002	1.817469e-001
855	2.028936e+002	4.086182e-001	2.396613e+002	1.817024e-001
856	2.059313e+002	4.086758e-001	2.389804e+002	1.817595e-001
857	2.010839e+002	4.086871e-001	2.398828e+002	1.817204e-001
858	1.996148e+002	4.099453e-001	2.404963e+002	1.816456e-001
859	1.992290e+002	4.089150e-001	2.408759e+002	1.815882e-001
860	1.971566e+002	4.084194e-001	2.405659e+002	1.815216e-001
861	1.997091e+002	4.081785e-001	2.400389e+002	1.814224e-001
862	2.012201e+002	4.082642e-001	2.405904e+002	1.813610e-001
863	2.011395e+002	4.085936e-001	2.407863e+002	1.812742e-001
864	2.031138e+002	4.080992e-001	2.401917e+002	1.811923e-001
865	2.028002e+002	4.079406e-001	2.399149e+002	1.811498e-001
866	2.083345e+002	4.081906e-001	2.411253e+002	1.812116e-001
867	2.045070e+002	4.080142e-001	2.390023e+002	1.812453e-001
868	2.025783e+002	4.086268e-001	2.395842e+002	1.812744e-001
869	2.023595e+002	4.085700e-001	2.396504e+002	1.812562e-001
870	1.986446e+002	4.086636e-001	2.399978e+002	1.811759e-001
871	2.000309e+002	4.080441e-001	2.398687e+002	1.811070e-001
872	2.014971e+002	4.085121e-001	2.394404e+002	1.810059e-001
873	2.003827e+002	4.076243e-001	2.391503e+002	1.809280e-001
874	2.033354e+002	4.078680e-001	2.395494e+002	1.808519e-001
875	2.034627e+002	4.076262e-001	2.402012e+002	1.808514e-001
876	2.023374e+002	4.080909e-001	2.396979e+002	1.808550e-001
877	2.024025e+002	4.081498e-001	2.391266e+002	1.808180e-001
878	2.029783e+002	4.080604e-001	2.404105e+002	1.807818e-001
879	2.029631e+002	4.075230e-001	2.390242e+002	1.807671e-001
880	2.019203e+002	4.084364e-001	2.412278e+002	1.807491e-001
881	2.030102e+002	4.069921e-001	2.410313e+002	1.807788e-001
882	2.009720e+002	4.089703e-001	2.408335e+002	1.807137e-001
883	2.004830e+002	4.082383e-001	2.395893e+002	1.806667e-001
884	2.034050e+002	4.077163e-001	2.416181e+002	1.806490e-001
885	2.072379e+002	4.077535e-001	2.402292e+002	1.807470e-001
886	2.043592e+002	4.088554e-001	2.389691e+002	1.808625e-001
887	2.039800e+002	4.083131e-001	2.395192e+002	1.809709e-001
888	2.036927e+002	4.083730e-001	2.394035e+002	1.810294e-001
889	2.061408e+002	4.087269e-001	2.398385e+002	1.811001e-001
890	2.109049e+002	4.092277e-001	2.400411e+002	1.812750e-001
891	2.067168e+002	4.098805e-001	2.407006e+002	1.814256e-001
892	2.061980e+002	4.100602e-001	2.392053e+002	1.815014e-001
893	2.093339e+002	4.100336e-001	2.402552e+002	1.816623e-001
894	2.081766e+002	4.109697e-001	2.385649e+002	1.818084e-001
895	2.103487e+002	4.113723e-001	2.412700e+002	1.820039e-001
896	2.080851e+002	4.112452e-001	2.402052e+002	1.822397e-001
897	2.088989e+002	4.111620e-001	2.385940e+002	1.825012e-001
898	2.108710e+002	4.125416e-001	2.413347e+002	1.827398e-001
899	2.083250e+002	4.128477e-001	2.391741e+002	1.829564e-001
900	2.053082e+002	4.136523e-001	2.393396e+002	1.830974e-001
901	2.073644e+002	4.122224e-001	2.388854e+002	1.832484e-001
902	2.067316e+002	4.132932e-001	2.397245e+002	1.834755e-001
903	2.069003e+002	4.125940e-001	2.409100e+002	1.836634e-001
904	2.065678e+002	4.131981e-001	2.411027e+002	1.838220e-001
905	2.022596e+002	4.133206e-001	2.408237e+002	1.838999e-001
906	2.071511e+002	4.132395e-001	2.393509e+002	1.839767e-001
907	2.034953e+002	4.119978e-001	2.392172e+002	1.839874e-001
908	1.986908e+002	4.129359e-001	2.395341e+002	1.839458e-001
909	2.035370e+002	4.117190e-001	2.405885e+002	1.839135e-001
910	2.007051e+002	4.119468e-001	2.406987e+002	1.838589e-001
911	1.991350e+002	4.119997e-001	2.401383e+002	1.837458e-001
912	2.005289e+002	4.112747e-001	2.395445e+002	1.836120e-001
913	1.973329e+002	4.112996e-001	2.410289e+002	1.834487e-001
914	2.055842e+002	4.099961e-001	2.386766e+002	1.833802e-001
915	2.018871e+002	4.104511e-001	2.404329e+002	1.832858e-001
916	2.026409e+002	4.098289e-001	2.400187e+002	1.832091e-001
917	2.022060e+002	4.098410e-001	2.405433e+002	1.831225e-001
918	2.021486e+002	4.102697e-001	2.388390e+002	1.830201e-001
919	1.999323e+002	4.100617e-001	2.389961e+002	1.829642e-001
920	2.035519e+002	4.088098e-001	2.385706e+002	1.828834e-001
921	2.000413e+002	4.097919e-001	2.381126e+002	1.827802e-001
922	2.036342e+002	4.094214e-001	2.400258e+002	1.826871e-001
923	2.051144e+002	4.096476e-001	2.407872e+002	1.826435e-001
924	2.034737e+002	4.095991e-001	2.400292e+002	1.825855e-001
925	2.072040e+002	4.092125e-001	2.384513e+002	1.825788e-001
926	2.051975e+002	4.102362e-001	2.401732e+002	1.826363e-001
927	2.096652e+002	4.102748e-001	2.390804e+002	1.827181e-001
928	2.057523e+002	4.105653e-001	2.415826e+002	1.828143e-001
929	2.002739e+002	4.109090e-001	2.398611e+002	1.827848e-001
930	2.003169e+002	4.110372e-001	2.401370e+002	1.827004e-001
931	2.025469e+002	4.102880e-001	2.415772e+002	1.826197e-001
932	2.024804e+002	4.104435e-001	2.391692e+002	1.825420e-001
933	2.010141e+002	4.094761e-001	2.392950e+002	1.824479e-001
934	2.025940e+002	4.097568e-001	2.407060e+002	1.823973e-001
935	2.029103e+002	4.098116e-001	2.411419e+002	1.823538e-001
936	2.037684e+002	4.097738e-001	2.398454e+002	1.823031e-001
937	2.038853e+002	4.090939e-001	2.404828e+002	1.822426e-001
938	2.050886e+002	4.094502e-001	2.398857e+002	1.822512e-001
939	2.060102e+002	4.096387e-001	2.398606e+002	1.823259e-001
940	2.029734e+002	4.098031e-001	2.405460e+002	1.823421e-001
941	2.005691e+002	4.108664e-001	2.404963e+002	1.822999e-001
942	2.013823e+002	4.093984e-001	2.403163e+002	1.822198e-001
943	2.083859e+002	4.100188e-001	2.396895e+002	1.822500e-001
944	2.061458e+002	4.102750e-001	2.408509e+002	1.823430e-001
945	2.076117e+002	4.103329e-001	2.404175e+002	1.824349e-001
946	2.068799e+002	4.111292e-001	2.395682e+002	1.825581e-001
947	2.043430e+002	4.110272e-001	2.378695e+002	1.826539e-001
948	2.070538e+002	4.123157e-001	2.404467e+002	1.827487e-001
949	2.054254e+002	4.114807e-001	2.396953e+002	1.827977e-001
950	2.047673e+002	4.114520e-001	2.403580e+002	1.828420e-001
951	2.082877e+002	4.112296e-001	2.412326e+002	1.829610e-001
952	2.110346e+002	4.121612e-001	2.402505e+002	1.831396e-001
953	2.086011e+002	4.122208e-001	2.389379e+002	1.833099e-001
954	2.091684e+002	4.119615e-001	2.410310e+002	1.834350e-001
955	2.051457e+002	4.125526e-001	2.387783e+002	1.835058e-001
956	2.057446e+002	4.120758e-001	2.392047e+002	1.836012e-001
957	2.032156e+002	4.124455e-001	2.407713e+002	1.836734e-001
958	2.033039e+002	4.129245e-001	2.408961e+002	1.837291e-001
959	2.013866e+002	4.122238e-001	2.395164e+002	1.837048e-001
960	2.056580e+002	4.112269e-001	2.386933e+002	1.837682e-001
961	2.001119e+002	4.127352e-001	2.400517e+002	1.837269e-001
962	2.065120e+002	4.115254e-001	2.405326e+002	1.837297e-001
963	2.100940e+002	4.118841e-001	2.399501e+002	1.838334e-001
964	2.106014e+002	4.125950e-001	2.401183e+002	1.839790e-001
965	2.108037e+002	4.126826e-001	2.393021e+002	1.841426e-001
966	2.075974e+002	4.135348e-001	2.400386e+002	1.843132e-001
967	2.043506e+002	4.136357e-001	2.395869e+002	1.843684e-001
968	2.050753e+002	4.141494e-001	2.378601e+002	1.844922e-001
969	2.004633e+002	4.133010e-001	2.403795e+002	1.844990e-001
970	2.010547e+002	4.129134e-001	2.389178e+002	1.844681e-001
971	2.044712e+002	4.118200e-001	2.404860e+002	1.844653e-001
972	2.001227e+002	4.128735e-001	2.392096e+002	1.844171e-001
973	2.020117e+002	4.121000e-001	2.400637e+002	1.843654e-001
974	2.043210e+002	4.116791e-001	2.386776e+002	1.843300e-001
975	2.056544e+002	4.116777e-001	2.397378e+002	1.842989e-001
976	2.042966e+002	4.117353e-001	2.395310e+002	1.842628e-001
977	2.046652e+002	4.116854e-001	2.410465e+002	1.842652e-001
978	2.052499e+002	4.124520e-001	2.393652e+002	1.842792e-001
979	2.054451e+002	4.119515e-001	2.398382e+002	1.842828e-001
980	2.093904e+002	4.122364e-001	2.407112e+002	1.844404e-001
981	2.036133e+002	4.129655e-001	2.399267e+002	1.844330e-001
982	2.078918e+002	4.125093e-001	2.383830e+002	1.844307e-001
983	2.039168e+002	4.122322e-001	2.402002e+002	1.844009e-001
984	2.033913e+002	4.121883e-001	2.401625e+002	1.843899e-001
985	1.989308e+002	4.129985e-001	2.384485e+002	1.843149e-001
986	2.012521e+002	4.118600e-001	2.404436e+002	1.842076e-001
987	2.050357e+002	4.114427e-001	2.406435e+002	1.841903e-001
988	2.015507e+002	4.123477e-001	2.402344e+002	1.841069e-001
989	2.004859e+002	4.116738e-001	2.400413e+002	1.840423e-001
990	1.956690e+002	4.116882e-001	2.391545e+002	1.838741e-001
991	1.996443e+002	4.107151e-001	2.404372e+002	1.837436e-001
992	2.020497e+002	4.101707e-001	2.397321e+002	1.836218e-001
993	2.104810e+002	4.098895e-001	2.407015e+002	1.836588e-001
994	2.033632e+002	4.108411e-001	2.405832e+002	1.836306e-001
995	2.043494e+002	4.117931e-001	2.401439e+002	1.835351e-001
996	2.054012e+002	4.116153e-001	2.400012e+002	1.835279e-001
997	2.041663e+002	4.106140e-001	2.386589e+002	1.835253e-001
998	1.995478e+002	4.113683e-001	2.393413e+002	1.834517e-001
999	2.075366e+002	4.105173e-001	2.395760e+002	1.834237e-001
1000	2.047834e+002	4.108836e-001	2.399842e+002	1.834642e-001
1001	2.080369e+002	4.114437e-001	2.407528e+002	1.835099e-001
