# Supplementary material for: Determinants of Beat-to-Beat Variability of Repolarization Duration in the Canine Ventricular Myocyte: A Computational Analysis
Source: PLoS Comput Biol. 2013 Aug 22;9(8):e1003202. doi: 10.1371/journal.pcbi.1003202 (PMC3749940; doi:10.1371/journal.pcbi.1003202)
Supplement: Software S1 — Implementation of stochastic model in C. (ZIP) [file pcbi.1003202.s003.zip › Source PLOS Comput Biol/Example/Cell_0000_Stoch_500_ms.txt]

0.000000e+000	-8.617054e+001	1.573318e-001	0.000000e+000
5.001169e-001	-4.694771e+001	1.573335e-001	-5.436617e+000
1.000117e+000	-2.077560e+001	1.573372e-001	-1.672270e+002
1.500117e+000	4.297574e+001	1.573740e-001	-1.206629e+001
2.001712e+000	4.349863e+001	1.574206e-001	-1.815004e-001
2.501712e+000	4.119670e+001	1.574703e-001	-9.888776e-002
3.001712e+000	3.700409e+001	1.575236e-001	-1.112258e-001
3.501712e+000	3.169516e+001	1.575782e-001	-1.268847e-001
4.001712e+000	2.607197e+001	1.576339e-001	-1.434793e-001
4.501712e+000	1.860192e+001	1.577742e-001	-1.630012e-001
5.001712e+000	1.219098e+001	1.587487e-001	-1.844907e-001
5.501713e+000	7.132803e+000	1.610587e-001	-1.994659e-001
6.001713e+000	3.014330e+000	1.649208e-001	-2.084473e-001
6.501713e+000	-3.428026e-001	1.705140e-001	-2.182334e-001
7.001713e+000	-3.031850e+000	1.779891e-001	-2.225960e-001
7.501713e+000	-5.159405e+000	1.873926e-001	-2.322789e-001
8.001714e+000	-6.785415e+000	1.986593e-001	-2.224361e-001
8.501719e+000	-7.937748e+000	2.115455e-001	-2.181984e-001
9.001746e+000	-8.690352e+000	2.255971e-001	-2.313914e-001
9.501926e+000	-9.160615e+000	2.401712e-001	-2.214412e-001
1.000289e+001	-9.380469e+000	2.546563e-001	-2.333173e-001
1.050383e+001	-9.431795e+000	2.685831e-001	-2.334669e-001
1.101221e+001	-9.369403e+000	2.819069e-001	-2.295306e-001
1.151444e+001	-9.251868e+000	2.941944e-001	-2.329698e-001
1.201912e+001	-9.075986e+000	3.056816e-001	-2.137335e-001
1.252092e+001	-8.813008e+000	3.163192e-001	-2.317536e-001
1.302202e+001	-8.519499e+000	3.262189e-001	-2.272165e-001
1.352298e+001	-8.215964e+000	3.354767e-001	-2.300981e-001
1.402372e+001	-7.891987e+000	3.441437e-001	-2.328979e-001
1.452429e+001	-7.549741e+000	3.522639e-001	-2.245688e-001
1.502471e+001	-7.177256e+000	3.599099e-001	-2.235540e-001
1.552506e+001	-6.790114e+000	3.671116e-001	-2.297929e-001
1.602535e+001	-6.384540e+000	3.739136e-001	-2.141317e-001
1.652566e+001	-5.985759e+000	3.803383e-001	-2.130775e-001
1.702594e+001	-5.575198e+000	3.864263e-001	-2.155870e-001
1.752631e+001	-5.194428e+000	3.921872e-001	-2.074117e-001
1.802661e+001	-4.791460e+000	3.976515e-001	-2.205995e-001
1.852686e+001	-4.369076e+000	4.028378e-001	-2.229669e-001
1.902709e+001	-3.938908e+000	4.077571e-001	-2.147135e-001
1.952729e+001	-3.494102e+000	4.124270e-001	-2.205011e-001
2.002748e+001	-3.048150e+000	4.168608e-001	-2.192435e-001
2.052769e+001	-2.607769e+000	4.210813e-001	-2.214616e-001
2.102789e+001	-2.162682e+000	4.250900e-001	-2.201882e-001
2.152808e+001	-1.715607e+000	4.289038e-001	-2.154869e-001
2.202824e+001	-1.241986e+000	4.325267e-001	-2.209486e-001
2.252842e+001	-7.850809e-001	4.359785e-001	-2.094845e-001
2.302859e+001	-3.283854e-001	4.392565e-001	-2.082183e-001
2.352877e+001	1.275787e-001	4.423679e-001	-2.069522e-001
2.402897e+001	5.768533e-001	4.453227e-001	-2.156600e-001
2.452917e+001	1.019743e+000	4.481333e-001	-2.143721e-001
2.502935e+001	1.473870e+000	4.508043e-001	-2.064957e-001
2.552955e+001	1.920291e+000	4.533365e-001	-1.987207e-001
2.602973e+001	2.370903e+000	4.557404e-001	-2.136778e-001
2.652995e+001	2.809436e+000	4.580180e-001	-1.962934e-001
2.703019e+001	3.230737e+000	4.601665e-001	-1.983418e-001
2.753048e+001	3.634822e+000	4.622013e-001	-2.004011e-001
2.803080e+001	4.031106e+000	4.641286e-001	-2.056109e-001
2.853115e+001	4.419123e+000	4.659427e-001	-2.076280e-001
2.903150e+001	4.806128e+000	4.676598e-001	-1.908434e-001
2.953185e+001	5.193983e+000	4.692752e-001	-2.053397e-001
3.003220e+001	5.577970e+000	4.707928e-001	-1.980170e-001
3.053262e+001	5.948868e+000	4.722089e-001	-2.000319e-001
3.103303e+001	6.319973e+000	4.735458e-001	-1.958922e-001
3.153347e+001	6.685737e+000	4.747937e-001	-2.009337e-001
3.203398e+001	7.038169e+000	4.759500e-001	-1.998931e-001
3.253454e+001	7.382354e+000	4.770287e-001	-1.928486e-001
3.303535e+001	7.697196e+000	4.780166e-001	-1.949444e-001
3.353658e+001	7.981500e+000	4.789313e-001	-1.851586e-001
3.403771e+001	8.272477e+000	4.797688e-001	-1.902988e-001
3.453909e+001	8.547804e+000	4.805294e-001	-1.865485e-001
3.504045e+001	8.825719e+000	4.812182e-001	-1.916619e-001
3.554188e+001	9.099711e+000	4.818452e-001	-1.879292e-001
3.604377e+001	9.356626e+000	4.823875e-001	-1.842679e-001
3.654657e+001	9.588707e+000	4.828943e-001	-1.865272e-001
3.704916e+001	9.825766e+000	4.833217e-001	-1.887531e-001
3.755311e+001	1.003946e+001	4.836886e-001	-1.881305e-001
3.805315e+001	1.023888e+001	4.839983e-001	-1.788950e-001
3.855396e+001	1.043017e+001	4.842446e-001	-1.812402e-001
3.905742e+001	1.060501e+001	4.844391e-001	-1.836164e-001
3.956064e+001	1.078037e+001	4.845729e-001	-1.802529e-001
4.006369e+001	1.093308e+001	4.846632e-001	-1.855308e-001
4.056393e+001	1.108018e+001	4.847032e-001	-1.765602e-001
4.106852e+001	1.121659e+001	4.846980e-001	-1.818645e-001
4.156940e+001	1.132567e+001	4.846446e-001	-1.787151e-001
4.207098e+001	1.144732e+001	4.845460e-001	-1.840354e-001
4.257358e+001	1.155443e+001	4.844022e-001	-1.808973e-001
4.307809e+001	1.165435e+001	4.842124e-001	-1.806108e-001
4.358200e+001	1.174915e+001	4.839792e-001	-1.803395e-001
4.408306e+001	1.183395e+001	4.837260e-001	-1.829111e-001
4.459000e+001	1.190486e+001	4.834172e-001	-1.827068e-001
4.509815e+001	1.196661e+001	4.830708e-001	-1.825273e-001
4.560689e+001	1.202148e+001	4.827105e-001	-1.823675e-001
4.611210e+001	1.207068e+001	4.822981e-001	-1.794186e-001
4.662817e+001	1.210698e+001	4.818470e-001	-1.793207e-001
4.715393e+001	1.214084e+001	4.813591e-001	-1.764161e-001
4.768189e+001	1.216945e+001	4.808320e-001	-1.819442e-001
4.821611e+001	1.218941e+001	4.802764e-001	-1.790828e-001
4.876289e+001	1.220349e+001	4.796663e-001	-1.790410e-001
4.932754e+001	1.221414e+001	4.789921e-001	-1.790170e-001
4.984004e+001	1.221295e+001	4.783641e-001	-1.762247e-001
5.038994e+001	1.220944e+001	4.776638e-001	-1.790258e-001
5.093888e+001	1.219773e+001	4.769432e-001	-1.790548e-001
5.147687e+001	1.218273e+001	4.762021e-001	-1.818965e-001
5.198537e+001	1.215903e+001	4.754842e-001	-1.791631e-001
5.250053e+001	1.212994e+001	4.747249e-001	-1.820506e-001
5.300528e+001	1.209641e+001	4.739692e-001	-1.821357e-001
5.352065e+001	1.205494e+001	4.731817e-001	-1.766560e-001
5.402859e+001	1.201227e+001	4.723834e-001	-1.767784e-001
5.453880e+001	1.197607e+001	4.715632e-001	-1.740714e-001
5.503964e+001	1.192961e+001	4.707364e-001	-1.798233e-001
5.555670e+001	1.188254e+001	4.698640e-001	-1.771437e-001
5.605710e+001	1.183684e+001	4.690175e-001	-1.800881e-001
5.656310e+001	1.177741e+001	4.681402e-001	-1.774433e-001
5.706773e+001	1.171785e+001	4.672535e-001	-1.804301e-001
5.757440e+001	1.165277e+001	4.663493e-001	-1.806193e-001
5.808206e+001	1.158234e+001	4.654290e-001	-1.779931e-001
5.858331e+001	1.151682e+001	4.645139e-001	-1.810072e-001
5.908737e+001	1.144742e+001	4.635700e-001	-1.840382e-001
5.958966e+001	1.136925e+001	4.626204e-001	-1.814320e-001
6.009398e+001	1.128495e+001	4.616519e-001	-1.816722e-001
6.059600e+001	1.120411e+001	4.606868e-001	-1.819040e-001
6.110107e+001	1.112091e+001	4.597063e-001	-1.821423e-001
6.160523e+001	1.104046e+001	4.587215e-001	-1.766747e-001
6.211054e+001	1.095392e+001	4.577295e-001	-1.826205e-001
6.261165e+001	1.086009e+001	4.567301e-001	-1.800327e-001
6.311584e+001	1.077189e+001	4.557157e-001	-1.802820e-001
6.362150e+001	1.067072e+001	4.546941e-001	-1.805672e-001
6.412653e+001	1.057056e+001	4.536721e-001	-1.779799e-001
6.462974e+001	1.047971e+001	4.526368e-001	-1.753577e-001
6.513152e+001	1.037582e+001	4.516047e-001	-1.756408e-001
6.563182e+001	1.027148e+001	4.505642e-001	-1.788092e-001
6.613694e+001	1.016185e+001	4.495094e-001	-1.848920e-001
6.663928e+001	1.006178e+001	4.484498e-001	-1.851790e-001
6.714360e+001	9.956253e+000	4.473875e-001	-1.854814e-001
6.764579e+001	9.847922e+000	4.463215e-001	-1.828881e-001
6.815081e+001	9.731770e+000	4.452504e-001	-1.832152e-001
6.865215e+001	9.617953e+000	4.441763e-001	-1.806246e-001
6.915387e+001	9.499838e+000	4.431015e-001	-1.838704e-001
6.965570e+001	9.380308e+000	4.420220e-001	-1.871315e-001
7.015681e+001	9.271852e+000	4.409372e-001	-1.815850e-001
7.065696e+001	9.155575e+000	4.398586e-001	-1.819085e-001
7.115963e+001	9.034841e+000	4.387617e-001	-1.881214e-001
7.166089e+001	8.904812e+000	4.376599e-001	-1.796585e-001
7.216318e+001	8.777015e+000	4.365593e-001	-1.888619e-001
7.266811e+001	8.653647e+000	4.354480e-001	-1.892148e-001
7.317090e+001	8.538044e+000	4.343373e-001	-1.836222e-001
7.367400e+001	8.409970e+000	4.332284e-001	-1.810100e-001
7.417893e+001	8.288344e+000	4.321151e-001	-1.843164e-001
7.468384e+001	8.165263e+000	4.310076e-001	-1.846572e-001
7.518528e+001	8.034178e+000	4.298981e-001	-1.820372e-001
7.568730e+001	7.906084e+000	4.287922e-001	-1.853769e-001
7.618764e+001	7.774184e+000	4.276826e-001	-1.887389e-001
7.669175e+001	7.638118e+000	4.265724e-001	-1.861224e-001
7.719692e+001	7.503671e+000	4.254527e-001	-1.895031e-001
7.770142e+001	7.368428e+000	4.243333e-001	-1.838559e-001
7.820215e+001	7.239152e+000	4.232183e-001	-1.842088e-001
7.870664e+001	7.113712e+000	4.221065e-001	-1.845516e-001
7.921165e+001	6.981101e+000	4.209942e-001	-1.818830e-001
7.971669e+001	6.845957e+000	4.198842e-001	-1.913586e-001
8.022063e+001	6.708418e+000	4.187718e-001	-1.917454e-001
8.072239e+001	6.567123e+000	4.176714e-001	-1.799454e-001
8.122592e+001	6.414530e+000	4.165532e-001	-1.925754e-001
8.173071e+001	6.280150e+000	4.154395e-001	-1.898928e-001
8.223511e+001	6.143832e+000	4.143273e-001	-1.810632e-001
8.273909e+001	6.005278e+000	4.132169e-001	-1.937293e-001
8.324153e+001	5.864811e+000	4.121133e-001	-1.879629e-001
8.374617e+001	5.729412e+000	4.110027e-001	-1.914204e-001
8.424744e+001	5.586491e+000	4.099008e-001	-1.918186e-001
8.474760e+001	5.453263e+000	4.088010e-001	-1.921867e-001
8.525126e+001	5.316492e+000	4.077002e-001	-1.894608e-001
8.575622e+001	5.168937e+000	4.065944e-001	-1.836389e-001
8.625972e+001	5.032522e+000	4.054971e-001	-1.902375e-001
8.676326e+001	4.896044e+000	4.044031e-001	-1.906109e-001
8.726514e+001	4.753494e+000	4.033076e-001	-1.909984e-001
8.776936e+001	4.604801e+000	4.022196e-001	-1.914060e-001
8.827323e+001	4.466761e+000	4.011257e-001	-1.854944e-001
8.877423e+001	4.324349e+000	4.000409e-001	-1.984719e-001
8.927925e+001	4.175955e+000	3.989532e-001	-1.957325e-001
8.977957e+001	4.030873e+000	3.978767e-001	-1.993004e-001
9.028192e+001	3.891751e+000	3.967973e-001	-1.901836e-001
9.078362e+001	3.748422e+000	3.957231e-001	-1.969195e-001
9.128577e+001	3.593477e+000	3.946465e-001	-1.973498e-001
9.178982e+001	3.442815e+000	3.935700e-001	-1.913889e-001
9.229370e+001	3.291505e+000	3.925029e-001	-1.854024e-001
9.279602e+001	3.135576e+000	3.914353e-001	-1.954179e-001
9.330069e+001	2.985605e+000	3.903673e-001	-1.894078e-001
9.380167e+001	2.840870e+000	3.893084e-001	-1.994410e-001
9.430514e+001	2.689016e+000	3.882525e-001	-1.869669e-001
9.480757e+001	2.550690e+000	3.871934e-001	-2.034748e-001
9.531034e+001	2.411079e+000	3.861517e-001	-2.006328e-001
9.581112e+001	2.267357e+000	3.851072e-001	-1.977898e-001
9.631619e+001	2.119736e+000	3.840614e-001	-1.884451e-001
9.682059e+001	1.971011e+000	3.830149e-001	-1.986006e-001
9.732304e+001	1.815589e+000	3.819731e-001	-1.957612e-001
9.782497e+001	1.656308e+000	3.809408e-001	-1.961893e-001
9.832561e+001	1.494375e+000	3.799166e-001	-1.966240e-001
9.882673e+001	1.334846e+000	3.788863e-001	-1.970530e-001
9.932927e+001	1.179518e+000	3.778613e-001	-2.040521e-001
9.983378e+001	1.030533e+000	3.768368e-001	-2.011682e-001
1.003368e+002	8.775808e-001	3.758220e-001	-1.949755e-001
1.008401e+002	7.259852e-001	3.748082e-001	-1.920651e-001
1.013438e+002	5.744323e-001	3.737903e-001	-1.990955e-001
1.018446e+002	4.127552e-001	3.727896e-001	-2.061810e-001
1.023472e+002	2.566754e-001	3.717827e-001	-1.932842e-001
1.028477e+002	9.369606e-002	3.707832e-001	-1.970470e-001
1.033497e+002	-6.270182e-002	3.697923e-001	-2.008081e-001
1.038522e+002	-2.172949e-001	3.687983e-001	-1.978687e-001
1.043565e+002	-3.879325e-001	3.678084e-001	-2.050421e-001
1.048611e+002	-5.572332e-001	3.668148e-001	-1.920284e-001
1.053656e+002	-7.275093e-001	3.658289e-001	-2.025919e-001
1.058672e+002	-8.854138e-001	3.648598e-001	-2.064006e-001
1.063696e+002	-1.041267e+000	3.638815e-001	-2.000453e-001
1.068708e+002	-1.201139e+000	3.629147e-001	-1.970699e-001
1.073742e+002	-1.352639e+000	3.619413e-001	-2.008684e-001
1.078757e+002	-1.510938e+000	3.609763e-001	-1.910516e-001
1.083799e+002	-1.659409e+000	3.600092e-001	-2.050970e-001
1.088838e+002	-1.810968e+000	3.590530e-001	-2.020788e-001
1.093847e+002	-1.973020e+000	3.581048e-001	-1.956410e-001
1.098856e+002	-2.133677e+000	3.571538e-001	-2.098109e-001
1.103873e+002	-2.292015e+000	3.562125e-001	-1.999034e-001
1.108880e+002	-2.454693e+000	3.552699e-001	-1.968712e-001
1.113888e+002	-2.617614e+000	3.543373e-001	-2.042092e-001
1.118890e+002	-2.780661e+000	3.534024e-001	-1.977030e-001
1.123901e+002	-2.940711e+000	3.524739e-001	-1.981127e-001
1.128928e+002	-3.095970e+000	3.515463e-001	-2.089557e-001
1.133954e+002	-3.249436e+000	3.506228e-001	-1.989007e-001
1.138983e+002	-3.404240e+000	3.497056e-001	-2.062879e-001
1.143997e+002	-3.563923e+000	3.487861e-001	-1.891917e-001
1.149037e+002	-3.714824e+000	3.478706e-001	-2.035976e-001
1.154072e+002	-3.866448e+000	3.469630e-001	-2.075098e-001
1.159110e+002	-4.016929e+000	3.460606e-001	-1.902878e-001
1.164137e+002	-4.173385e+000	3.451650e-001	-2.083201e-001
1.169164e+002	-4.328115e+000	3.442625e-001	-2.016529e-001
1.174205e+002	-4.477225e+000	3.433693e-001	-2.055776e-001
1.179218e+002	-4.636630e+000	3.424885e-001	-1.988890e-001
1.184267e+002	-4.803765e+000	3.416002e-001	-1.993084e-001
1.189290e+002	-4.959743e+000	3.407154e-001	-2.103973e-001
1.194316e+002	-5.115416e+000	3.398387e-001	-1.965159e-001
1.199327e+002	-5.277395e+000	3.389688e-001	-2.040755e-001
1.204346e+002	-5.434613e+000	3.380946e-001	-2.080645e-001
1.209379e+002	-5.587648e+000	3.372306e-001	-1.976783e-001
1.214379e+002	-5.751531e+000	3.363725e-001	-2.088871e-001
1.219381e+002	-5.914751e+000	3.355173e-001	-2.129207e-001
1.224398e+002	-6.074526e+000	3.346663e-001	-1.952619e-001
1.229448e+002	-6.240951e+000	3.338087e-001	-1.992888e-001
1.234495e+002	-6.409480e+000	3.329563e-001	-2.069649e-001
1.239513e+002	-6.566402e+000	3.321168e-001	-2.000896e-001
1.244534e+002	-6.723717e+000	3.312793e-001	-2.077672e-001
1.249537e+002	-6.887472e+000	3.304484e-001	-1.972278e-001
1.254560e+002	-7.042402e+000	3.296162e-001	-2.012621e-001
1.259567e+002	-7.205159e+000	3.287894e-001	-1.833296e-001
1.264611e+002	-7.374818e+000	3.279622e-001	-2.167764e-001
1.269657e+002	-7.543318e+000	3.271388e-001	-2.024956e-001
1.274662e+002	-7.705590e+000	3.263268e-001	-1.955158e-001
1.279708e+002	-7.874735e+000	3.255118e-001	-2.107030e-001
1.284712e+002	-8.037691e+000	3.247055e-001	-2.148239e-001
1.289751e+002	-8.187972e+000	3.238914e-001	-2.077931e-001
1.294793e+002	-8.337979e+000	3.230876e-001	-2.044517e-001
1.299813e+002	-8.494949e+000	3.222822e-001	-2.011143e-001
1.304841e+002	-8.649492e+000	3.214793e-001	-2.238753e-001
1.309886e+002	-8.797974e+000	3.206873e-001	-2.018475e-001
1.314890e+002	-8.962043e+000	3.199065e-001	-2.134791e-001
1.319914e+002	-9.118107e+000	3.191200e-001	-2.176293e-001
1.324919e+002	-9.280547e+000	3.183456e-001	-2.105325e-001
1.329936e+002	-9.438333e+000	3.175673e-001	-2.109286e-001
1.334955e+002	-9.594982e+000	3.167983e-001	-2.037742e-001
1.339966e+002	-9.754060e+000	3.160231e-001	-2.003774e-001
1.344996e+002	-9.907986e+000	3.152575e-001	-2.158935e-001
1.350003e+002	-1.006894e+001	3.144981e-001	-2.087144e-001
1.355048e+002	-1.023937e+001	3.137353e-001	-1.825157e-001
1.360066e+002	-1.039675e+001	3.129742e-001	-2.171406e-001
1.365087e+002	-1.055257e+001	3.122219e-001	-1.984561e-001
1.370088e+002	-1.071787e+001	3.114746e-001	-1.988409e-001
1.375124e+002	-1.089124e+001	3.107213e-001	-2.107386e-001
1.380160e+002	-1.106435e+001	3.099704e-001	-2.034865e-001
1.385168e+002	-1.122683e+001	3.092310e-001	-2.231062e-001
1.390199e+002	-1.138158e+001	3.084856e-001	-2.042390e-001
1.395244e+002	-1.155048e+001	3.077475e-001	-2.085018e-001
1.400282e+002	-1.172298e+001	3.070141e-001	-1.934431e-001
1.405298e+002	-1.190897e+001	3.062918e-001	-2.093684e-001
1.410304e+002	-1.207100e+001	3.055699e-001	-1.981066e-001
1.415312e+002	-1.223313e+001	3.048509e-001	-2.062602e-001
1.420361e+002	-1.240091e+001	3.041288e-001	-2.066577e-001
1.425403e+002	-1.257073e+001	3.034151e-001	-1.836211e-001
1.430442e+002	-1.274213e+001	3.026995e-001	-1.996390e-001
1.435452e+002	-1.290340e+001	3.019974e-001	-2.000066e-001
1.440495e+002	-1.307270e+001	3.012921e-001	-1.886053e-001
1.445499e+002	-1.323646e+001	3.005944e-001	-1.928938e-001
1.450524e+002	-1.341675e+001	2.998963e-001	-1.775100e-001
1.455547e+002	-1.359719e+001	2.992018e-001	-2.015921e-001
1.460597e+002	-1.376571e+001	2.985083e-001	-2.098963e-001
1.465601e+002	-1.392868e+001	2.978210e-001	-1.983802e-001
1.470649e+002	-1.409690e+001	2.971255e-001	-2.186332e-001
1.475660e+002	-1.425778e+001	2.964471e-001	-1.911526e-001
1.480695e+002	-1.443216e+001	2.957713e-001	-1.835474e-001
1.485719e+002	-1.461335e+001	2.950931e-001	-1.919165e-001
1.490747e+002	-1.479308e+001	2.944174e-001	-2.003152e-001
1.495755e+002	-1.495280e+001	2.937508e-001	-2.167273e-001
1.500791e+002	-1.512649e+001	2.930768e-001	-1.769341e-001
1.505828e+002	-1.529932e+001	2.924091e-001	-2.256233e-001
1.510838e+002	-1.546022e+001	2.917508e-001	-1.977725e-001
1.515885e+002	-1.562965e+001	2.910852e-001	-1.738810e-001
1.520912e+002	-1.580711e+001	2.904266e-001	-2.228445e-001
1.525956e+002	-1.597701e+001	2.897727e-001	-2.029657e-001
1.530992e+002	-1.615019e+001	2.891231e-001	-1.992864e-001
1.535994e+002	-1.631430e+001	2.884749e-001	-2.118700e-001
1.541034e+002	-1.648603e+001	2.878321e-001	-2.041050e-001
1.546075e+002	-1.665837e+001	2.871898e-001	-1.881319e-001
1.551109e+002	-1.683257e+001	2.865527e-001	-2.089788e-001
1.556145e+002	-1.700876e+001	2.859157e-001	-1.683254e-001
1.561184e+002	-1.718147e+001	2.852785e-001	-1.933223e-001
1.566234e+002	-1.734941e+001	2.846469e-001	-1.771921e-001
1.571280e+002	-1.751758e+001	2.840163e-001	-1.733880e-001
1.576314e+002	-1.769437e+001	2.833915e-001	-1.571745e-001
1.581335e+002	-1.787639e+001	2.827711e-001	-2.030732e-001
1.586344e+002	-1.803881e+001	2.821506e-001	-1.992776e-001
1.591384e+002	-1.821068e+001	2.815334e-001	-1.996473e-001
1.596385e+002	-1.837480e+001	2.809267e-001	-2.041665e-001
1.601404e+002	-1.853272e+001	2.803162e-001	-1.711227e-001
1.606407e+002	-1.869592e+001	2.797166e-001	-2.048714e-001
1.611454e+002	-1.886535e+001	2.791077e-001	-1.926767e-001
1.616493e+002	-1.903784e+001	2.785008e-001	-1.804431e-001
1.621524e+002	-1.921421e+001	2.779061e-001	-1.933949e-001
1.626535e+002	-1.937562e+001	2.773128e-001	-1.768815e-001
1.631573e+002	-1.954740e+001	2.767139e-001	-1.856433e-001
1.636582e+002	-1.970952e+001	2.761214e-001	-1.775098e-001
1.641591e+002	-1.987108e+001	2.755359e-001	-1.905145e-001
1.646595e+002	-2.003568e+001	2.749521e-001	-1.908453e-001
1.651641e+002	-2.020470e+001	2.743707e-001	-1.996829e-001
1.656686e+002	-2.037386e+001	2.737890e-001	-2.000394e-001
1.661725e+002	-2.054609e+001	2.732126e-001	-1.662908e-001
1.666725e+002	-2.071051e+001	2.726441e-001	-2.007482e-001
1.671770e+002	-2.088129e+001	2.720701e-001	-1.839912e-001
1.676817e+002	-2.104879e+001	2.714944e-001	-1.628825e-001
1.681867e+002	-2.121635e+001	2.709218e-001	-1.674611e-001
1.686905e+002	-2.138946e+001	2.703582e-001	-1.849702e-001
1.691907e+002	-2.155368e+001	2.698034e-001	-1.723592e-001
1.696944e+002	-2.172679e+001	2.692477e-001	-1.942533e-001
1.701978e+002	-2.190337e+001	2.686947e-001	-1.686609e-001
1.707024e+002	-2.207254e+001	2.681394e-001	-1.776197e-001
1.712051e+002	-2.225180e+001	2.675887e-001	-1.736088e-001
1.717082e+002	-2.242831e+001	2.670452e-001	-1.826216e-001
1.722120e+002	-2.260079e+001	2.665066e-001	-1.655230e-001
1.727134e+002	-2.278847e+001	2.659649e-001	-1.789347e-001
1.732170e+002	-2.296263e+001	2.654226e-001	-1.661381e-001
1.737192e+002	-2.314596e+001	2.648843e-001	-1.445478e-001
1.742216e+002	-2.332538e+001	2.643545e-001	-1.799204e-001
1.747238e+002	-2.350877e+001	2.638297e-001	-1.538768e-001
1.752247e+002	-2.369993e+001	2.632986e-001	-1.673917e-001
1.757260e+002	-2.388842e+001	2.627790e-001	-1.632990e-001
1.762268e+002	-2.408066e+001	2.622539e-001	-1.636175e-001
1.767270e+002	-2.427881e+001	2.617373e-001	-1.816698e-001
1.772320e+002	-2.448080e+001	2.612134e-001	-1.864802e-001
1.777364e+002	-2.468940e+001	2.606915e-001	-1.646248e-001
1.782370e+002	-2.488350e+001	2.601761e-001	-1.649470e-001
1.787406e+002	-2.510299e+001	2.596654e-001	-1.608427e-001
1.792452e+002	-2.530959e+001	2.591525e-001	-1.656530e-001
1.797498e+002	-2.551572e+001	2.586351e-001	-1.390757e-001
1.802538e+002	-2.572820e+001	2.581271e-001	-1.483626e-001
1.807574e+002	-2.594706e+001	2.576262e-001	-1.667083e-001
1.812601e+002	-2.618460e+001	2.571236e-001	-1.264551e-001
1.817627e+002	-2.642293e+001	2.566213e-001	-1.312812e-001
1.822655e+002	-2.665761e+001	2.561244e-001	-1.406606e-001
1.827682e+002	-2.689237e+001	2.556305e-001	-1.500821e-001
1.832711e+002	-2.712300e+001	2.551380e-001	-1.549808e-001
1.837734e+002	-2.736619e+001	2.546458e-001	-1.370744e-001
1.842758e+002	-2.760848e+001	2.541637e-001	-1.511401e-001
1.847786e+002	-2.784141e+001	2.536782e-001	-1.514838e-001
1.852809e+002	-2.808663e+001	2.531931e-001	-1.426437e-001
1.857828e+002	-2.834323e+001	2.527189e-001	-1.153219e-001
1.862841e+002	-2.862120e+001	2.522375e-001	-1.110072e-001
1.867857e+002	-2.889131e+001	2.517589e-001	-1.066602e-001
1.872870e+002	-2.917101e+001	2.512809e-001	-1.720478e-001
1.877882e+002	-2.945600e+001	2.508042e-001	-1.305553e-001
1.882895e+002	-2.973966e+001	2.503334e-001	-1.168839e-001
1.887906e+002	-3.003146e+001	2.498607e-001	-1.265870e-001
1.892918e+002	-3.032061e+001	2.493932e-001	-1.363398e-001
1.897927e+002	-3.062445e+001	2.489270e-001	-1.367342e-001
1.902935e+002	-3.094414e+001	2.484612e-001	-1.560657e-001
1.907943e+002	-3.125434e+001	2.479998e-001	-1.185788e-001
1.912951e+002	-3.157761e+001	2.475424e-001	-1.427286e-001
1.917960e+002	-3.188060e+001	2.470881e-001	-1.145085e-001
1.922967e+002	-3.221836e+001	2.466319e-001	-8.615327e-002
1.927972e+002	-3.257070e+001	2.461800e-001	-1.008431e-001
1.932977e+002	-3.292338e+001	2.457247e-001	-1.011745e-001
1.937981e+002	-3.329515e+001	2.452723e-001	-1.063585e-001
1.942985e+002	-3.366723e+001	2.448262e-001	-8.732010e-002
1.947989e+002	-3.404361e+001	2.443862e-001	-1.022272e-001
1.952992e+002	-3.444228e+001	2.439450e-001	-9.283013e-002
1.957996e+002	-3.483684e+001	2.434987e-001	-1.078759e-001
1.962998e+002	-3.524347e+001	2.430596e-001	-9.351192e-002
1.968001e+002	-3.566047e+001	2.426225e-001	-7.904495e-002
1.973004e+002	-3.607193e+001	2.421841e-001	-9.421606e-002
1.978006e+002	-3.649521e+001	2.417437e-001	-1.095093e-001
1.983009e+002	-3.691137e+001	2.413053e-001	-7.494420e-002
1.988011e+002	-3.735786e+001	2.408715e-001	-1.103584e-001
1.993013e+002	-3.781579e+001	2.404420e-001	-7.555156e-002
1.998014e+002	-3.826876e+001	2.400155e-001	-5.057008e-002
2.003016e+002	-3.874999e+001	2.395883e-001	-6.602146e-002
2.008017e+002	-3.923215e+001	2.391588e-001	-4.080130e-002
2.013018e+002	-3.975050e+001	2.387362e-001	-6.148001e-002
2.018020e+002	-4.024910e+001	2.383137e-001	-5.145671e-002
2.023021e+002	-4.076685e+001	2.378889e-001	-5.168816e-002
2.028022e+002	-4.131927e+001	2.374723e-001	-3.116120e-002
2.033022e+002	-4.187498e+001	2.370537e-001	-4.174718e-002
2.038023e+002	-4.244347e+001	2.366367e-001	-2.621912e-002
2.043024e+002	-4.303368e+001	2.362206e-001	-2.108100e-002
2.048024e+002	-4.362676e+001	2.358063e-001	-2.648392e-002
2.053025e+002	-4.423286e+001	2.353992e-001	-2.661945e-002
2.058025e+002	-4.486521e+001	2.349877e-001	-1.605658e-002
2.063026e+002	-4.547694e+001	2.345825e-001	-1.613874e-002
2.068027e+002	-4.610881e+001	2.341710e-001	-1.081567e-002
2.073027e+002	-4.676527e+001	2.337660e-001	-5.437209e-003
2.078027e+002	-4.742933e+001	2.333587e-001	-1.640083e-002
2.083028e+002	-4.812320e+001	2.329578e-001	-5.497975e-003
2.088028e+002	-4.884254e+001	2.325517e-001	-2.212067e-002
2.093028e+002	-4.955722e+001	2.321520e-001	0.000000e+000
2.098029e+002	-5.029830e+001	2.317512e-001	0.000000e+000
2.103029e+002	-5.105837e+001	2.313558e-001	-5.629313e-003
2.108029e+002	-5.183914e+001	2.309586e-001	-5.664222e-003
2.113029e+002	-5.264525e+001	2.305633e-001	0.000000e+000
2.118029e+002	-5.347770e+001	2.301754e-001	-5.737541e-003
2.123029e+002	-5.432587e+001	2.297796e-001	-5.775519e-003
2.128030e+002	-5.518944e+001	2.293902e-001	0.000000e+000
2.133030e+002	-5.606909e+001	2.290052e-001	-1.170701e-002
2.138030e+002	-5.696553e+001	2.286158e-001	-5.893608e-003
2.143030e+002	-5.789183e+001	2.282249e-001	0.000000e+000
2.148030e+002	-5.885156e+001	2.278359e-001	-5.977997e-003
2.153030e+002	-5.985080e+001	2.274432e-001	0.000000e+000
2.158030e+002	-6.088856e+001	2.270598e-001	0.000000e+000
2.163030e+002	-6.193448e+001	2.266714e-001	0.000000e+000
2.168030e+002	-6.300290e+001	2.262848e-001	0.000000e+000
2.173030e+002	-6.407203e+001	2.258986e-001	0.000000e+000
2.178030e+002	-6.516120e+001	2.255183e-001	0.000000e+000
2.183030e+002	-6.626206e+001	2.251397e-001	0.000000e+000
2.188030e+002	-6.739873e+001	2.247588e-001	0.000000e+000
2.193031e+002	-6.852960e+001	2.243786e-001	0.000000e+000
2.198031e+002	-6.966362e+001	2.240047e-001	0.000000e+000
2.203031e+002	-7.080934e+001	2.236261e-001	0.000000e+000
2.208031e+002	-7.195590e+001	2.232500e-001	0.000000e+000
2.213031e+002	-7.307542e+001	2.228762e-001	0.000000e+000
2.218031e+002	-7.416928e+001	2.225075e-001	0.000000e+000
2.223031e+002	-7.522092e+001	2.221370e-001	-6.710525e-003
2.228031e+002	-7.624548e+001	2.217674e-001	0.000000e+000
2.233031e+002	-7.722406e+001	2.213985e-001	0.000000e+000
2.238031e+002	-7.814788e+001	2.210317e-001	0.000000e+000
2.243031e+002	-7.903270e+001	2.206641e-001	0.000000e+000
2.248031e+002	-7.983990e+001	2.202996e-001	0.000000e+000
2.253032e+002	-8.059475e+001	2.199275e-001	-6.951143e-003
2.258032e+002	-8.129576e+001	2.195642e-001	0.000000e+000
2.263032e+002	-8.193653e+001	2.192034e-001	0.000000e+000
2.268033e+002	-8.250911e+001	2.188403e-001	0.000000e+000
2.273034e+002	-8.302638e+001	2.184854e-001	0.000000e+000
2.278036e+002	-8.349057e+001	2.181279e-001	0.000000e+000
2.283038e+002	-8.390835e+001	2.177691e-001	-7.099585e-003
2.288043e+002	-8.427890e+001	2.174199e-001	0.000000e+000
2.293050e+002	-8.460165e+001	2.170676e-001	0.000000e+000
2.298062e+002	-8.488753e+001	2.167138e-001	0.000000e+000
2.303082e+002	-8.513809e+001	2.163635e-001	0.000000e+000
2.308118e+002	-8.535640e+001	2.160093e-001	0.000000e+000
2.313123e+002	-8.554958e+001	2.156640e-001	0.000000e+000
2.318172e+002	-8.571758e+001	2.153195e-001	0.000000e+000
2.323184e+002	-8.586109e+001	2.149732e-001	0.000000e+000
2.328236e+002	-8.598732e+001	2.146299e-001	0.000000e+000
2.333279e+002	-8.609671e+001	2.142884e-001	0.000000e+000
2.338292e+002	-8.619132e+001	2.139471e-001	0.000000e+000
2.343327e+002	-8.627285e+001	2.136079e-001	0.000000e+000
2.348401e+002	-8.634400e+001	2.132671e-001	0.000000e+000
2.353434e+002	-8.640670e+001	2.129369e-001	0.000000e+000
2.358452e+002	-8.645941e+001	2.126034e-001	0.000000e+000
2.363480e+002	-8.650400e+001	2.122726e-001	0.000000e+000
2.368645e+002	-8.654318e+001	2.119337e-001	0.000000e+000
2.373846e+002	-8.657614e+001	2.115916e-001	0.000000e+000
2.379228e+002	-8.660860e+001	2.112415e-001	0.000000e+000
2.384741e+002	-8.663435e+001	2.108849e-001	0.000000e+000
2.390575e+002	-8.665843e+001	2.105107e-001	0.000000e+000
2.396633e+002	-8.668091e+001	2.101242e-001	0.000000e+000
2.402072e+002	-8.669428e+001	2.097774e-001	0.000000e+000
2.408310e+002	-8.671184e+001	2.093835e-001	0.000000e+000
2.413828e+002	-8.672050e+001	2.090357e-001	0.000000e+000
2.419783e+002	-8.673280e+001	2.086622e-001	0.000000e+000
2.426052e+002	-8.674497e+001	2.082711e-001	0.000000e+000
2.432616e+002	-8.675122e+001	2.078626e-001	0.000000e+000
2.437713e+002	-8.675657e+001	2.075493e-001	0.000000e+000
2.442933e+002	-8.676377e+001	2.072277e-001	0.000000e+000
2.448260e+002	-8.676559e+001	2.069044e-001	0.000000e+000
2.453681e+002	-8.677175e+001	2.065767e-001	0.000000e+000
2.459183e+002	-8.677262e+001	2.062445e-001	0.000000e+000
2.464755e+002	-8.677603e+001	2.059133e-001	0.000000e+000
2.470386e+002	-8.677751e+001	2.055821e-001	0.000000e+000
2.476069e+002	-8.677813e+001	2.052484e-001	0.000000e+000
2.481797e+002	-8.677537e+001	2.049096e-001	0.000000e+000
2.487562e+002	-8.677335e+001	2.045746e-001	0.000000e+000
2.493359e+002	-8.677442e+001	2.042376e-001	0.000000e+000
2.499184e+002	-8.677321e+001	2.039015e-001	0.000000e+000
2.505033e+002	-8.677231e+001	2.035646e-001	0.000000e+000
2.510902e+002	-8.677219e+001	2.032313e-001	0.000000e+000
2.516789e+002	-8.677227e+001	2.028985e-001	0.000000e+000
2.522691e+002	-8.677354e+001	2.025692e-001	0.000000e+000
2.528606e+002	-8.677474e+001	2.022362e-001	0.000000e+000
2.534532e+002	-8.677282e+001	2.019034e-001	0.000000e+000
2.540468e+002	-8.677430e+001	2.015733e-001	0.000000e+000
2.546412e+002	-8.677637e+001	2.012470e-001	0.000000e+000
2.552359e+002	-8.677624e+001	2.009226e-001	0.000000e+000
2.558313e+002	-8.677708e+001	2.005978e-001	0.000000e+000
2.564273e+002	-8.677936e+001	2.002724e-001	0.000000e+000
2.570237e+002	-8.678352e+001	1.999491e-001	0.000000e+000
2.576205e+002	-8.678047e+001	1.996270e-001	0.000000e+000
2.582177e+002	-8.678288e+001	1.993115e-001	-7.228283e-003
2.588152e+002	-8.678476e+001	1.989950e-001	0.000000e+000
2.594129e+002	-8.678475e+001	1.986783e-001	0.000000e+000
2.600108e+002	-8.678655e+001	1.983664e-001	0.000000e+000
2.606077e+002	-8.678982e+001	1.980602e-001	0.000000e+000
2.612039e+002	-8.679005e+001	1.977529e-001	0.000000e+000
2.618004e+002	-8.679345e+001	1.974482e-001	0.000000e+000
2.623967e+002	-8.679270e+001	1.971456e-001	0.000000e+000
2.629935e+002	-8.679529e+001	1.968451e-001	0.000000e+000
2.635906e+002	-8.679668e+001	1.965463e-001	0.000000e+000
2.641881e+002	-8.679738e+001	1.962464e-001	0.000000e+000
2.647857e+002	-8.679825e+001	1.959517e-001	0.000000e+000
2.653832e+002	-8.679963e+001	1.956584e-001	-7.229006e-003
2.659811e+002	-8.680103e+001	1.953664e-001	0.000000e+000
2.665791e+002	-8.680557e+001	1.950759e-001	0.000000e+000
2.671757e+002	-8.680912e+001	1.947873e-001	0.000000e+000
2.677727e+002	-8.680955e+001	1.945034e-001	0.000000e+000
2.683700e+002	-8.680932e+001	1.942181e-001	0.000000e+000
2.689676e+002	-8.680806e+001	1.939329e-001	-7.229443e-003
2.695656e+002	-8.680965e+001	1.936508e-001	0.000000e+000
2.701637e+002	-8.681295e+001	1.933705e-001	0.000000e+000
2.707619e+002	-8.681257e+001	1.930912e-001	0.000000e+000
2.713597e+002	-8.681169e+001	1.928123e-001	0.000000e+000
2.719579e+002	-8.681241e+001	1.925396e-001	0.000000e+000
2.725562e+002	-8.681159e+001	1.922651e-001	0.000000e+000
2.731548e+002	-8.681130e+001	1.919917e-001	0.000000e+000
2.737537e+002	-8.681551e+001	1.917237e-001	0.000000e+000
2.743528e+002	-8.681742e+001	1.914560e-001	0.000000e+000
2.749522e+002	-8.681830e+001	1.911873e-001	0.000000e+000
2.755518e+002	-8.682126e+001	1.909232e-001	0.000000e+000
2.761514e+002	-8.682310e+001	1.906621e-001	0.000000e+000
2.767508e+002	-8.682308e+001	1.903988e-001	0.000000e+000
2.773502e+002	-8.682423e+001	1.901371e-001	0.000000e+000
2.779421e+002	-8.682923e+001	1.898814e-001	0.000000e+000
2.785350e+002	-8.682812e+001	1.896253e-001	0.000000e+000
2.791289e+002	-8.682891e+001	1.893704e-001	0.000000e+000
2.797235e+002	-8.683021e+001	1.891170e-001	0.000000e+000
2.803189e+002	-8.683154e+001	1.888666e-001	0.000000e+000
2.809149e+002	-8.683207e+001	1.886176e-001	0.000000e+000
2.815115e+002	-8.683411e+001	1.883712e-001	0.000000e+000
2.821084e+002	-8.683828e+001	1.881266e-001	0.000000e+000
2.827058e+002	-8.683740e+001	1.878790e-001	0.000000e+000
2.833034e+002	-8.683554e+001	1.876381e-001	0.000000e+000
2.839014e+002	-8.683459e+001	1.873954e-001	0.000000e+000
2.844997e+002	-8.683596e+001	1.871568e-001	0.000000e+000
2.850981e+002	-8.683855e+001	1.869160e-001	0.000000e+000
2.856969e+002	-8.684161e+001	1.866838e-001	0.000000e+000
2.862958e+002	-8.684360e+001	1.864488e-001	0.000000e+000
2.868951e+002	-8.684335e+001	1.862144e-001	0.000000e+000
2.874946e+002	-8.684400e+001	1.859828e-001	0.000000e+000
2.880942e+002	-8.684306e+001	1.857490e-001	0.000000e+000
2.886939e+002	-8.684547e+001	1.855196e-001	0.000000e+000
2.892937e+002	-8.684599e+001	1.852905e-001	0.000000e+000
2.898934e+002	-8.684750e+001	1.850609e-001	0.000000e+000
2.904928e+002	-8.684749e+001	1.848368e-001	0.000000e+000
2.910912e+002	-8.684636e+001	1.846128e-001	0.000000e+000
2.916897e+002	-8.684529e+001	1.843896e-001	0.000000e+000
2.922883e+002	-8.684601e+001	1.841701e-001	0.000000e+000
2.928872e+002	-8.684719e+001	1.839498e-001	0.000000e+000
2.934863e+002	-8.684973e+001	1.837359e-001	0.000000e+000
2.940849e+002	-8.685054e+001	1.835170e-001	0.000000e+000
2.946834e+002	-8.685230e+001	1.833035e-001	0.000000e+000
2.952821e+002	-8.685276e+001	1.830904e-001	0.000000e+000
2.958810e+002	-8.685255e+001	1.828782e-001	0.000000e+000
2.964794e+002	-8.685384e+001	1.826705e-001	0.000000e+000
2.970763e+002	-8.685468e+001	1.824601e-001	0.000000e+000
2.976737e+002	-8.685729e+001	1.822496e-001	0.000000e+000
2.982714e+002	-8.685888e+001	1.820406e-001	0.000000e+000
2.988694e+002	-8.685804e+001	1.818346e-001	0.000000e+000
2.994676e+002	-8.685612e+001	1.816336e-001	-7.231596e-003
3.000659e+002	-8.685646e+001	1.814316e-001	0.000000e+000
3.006644e+002	-8.685727e+001	1.812304e-001	0.000000e+000
3.012628e+002	-8.686217e+001	1.810304e-001	0.000000e+000
3.018609e+002	-8.686214e+001	1.808319e-001	0.000000e+000
3.024585e+002	-8.686176e+001	1.806347e-001	0.000000e+000
3.030565e+002	-8.686277e+001	1.804425e-001	0.000000e+000
3.036539e+002	-8.686687e+001	1.802494e-001	0.000000e+000
3.042511e+002	-8.686576e+001	1.800557e-001	-7.231959e-003
3.048488e+002	-8.686853e+001	1.798651e-001	0.000000e+000
3.054467e+002	-8.686847e+001	1.796748e-001	0.000000e+000
3.060449e+002	-8.687071e+001	1.794860e-001	0.000000e+000
3.066423e+002	-8.687374e+001	1.793014e-001	0.000000e+000
3.072379e+002	-8.687497e+001	1.791149e-001	0.000000e+000
3.078342e+002	-8.687528e+001	1.789326e-001	0.000000e+000
3.084310e+002	-8.687482e+001	1.787469e-001	0.000000e+000
3.090280e+002	-8.687769e+001	1.785643e-001	0.000000e+000
3.096249e+002	-8.687506e+001	1.783849e-001	0.000000e+000
3.102223e+002	-8.687695e+001	1.782045e-001	0.000000e+000
3.108199e+002	-8.687610e+001	1.780235e-001	0.000000e+000
3.114179e+002	-8.687629e+001	1.778424e-001	0.000000e+000
3.120162e+002	-8.687841e+001	1.776660e-001	0.000000e+000
3.126147e+002	-8.688168e+001	1.774922e-001	0.000000e+000
3.132135e+002	-8.688350e+001	1.773167e-001	0.000000e+000
3.138125e+002	-8.688254e+001	1.771439e-001	0.000000e+000
3.144117e+002	-8.688313e+001	1.769713e-001	0.000000e+000
3.150112e+002	-8.688146e+001	1.768005e-001	-7.232710e-003
3.156090e+002	-8.688409e+001	1.766309e-001	0.000000e+000
3.162071e+002	-8.688219e+001	1.764614e-001	0.000000e+000
3.168054e+002	-8.688659e+001	1.762918e-001	0.000000e+000
3.174040e+002	-8.688708e+001	1.761247e-001	0.000000e+000
3.180028e+002	-8.689023e+001	1.759592e-001	0.000000e+000
3.186018e+002	-8.689112e+001	1.757948e-001	0.000000e+000
3.192010e+002	-8.689268e+001	1.756356e-001	0.000000e+000
3.198000e+002	-8.689556e+001	1.754753e-001	0.000000e+000
3.203981e+002	-8.689684e+001	1.753143e-001	0.000000e+000
3.209965e+002	-8.689663e+001	1.751520e-001	0.000000e+000
3.215951e+002	-8.689586e+001	1.749966e-001	-7.233263e-003
3.221940e+002	-8.689492e+001	1.748376e-001	0.000000e+000
3.227931e+002	-8.689725e+001	1.746802e-001	0.000000e+000
3.233924e+002	-8.689681e+001	1.745255e-001	0.000000e+000
3.239920e+002	-8.689483e+001	1.743694e-001	0.000000e+000
3.245918e+002	-8.689393e+001	1.742141e-001	0.000000e+000
3.251917e+002	-8.689701e+001	1.740598e-001	0.000000e+000
3.257906e+002	-8.689705e+001	1.739080e-001	0.000000e+000
3.263895e+002	-8.689684e+001	1.737555e-001	0.000000e+000
3.269878e+002	-8.689896e+001	1.736057e-001	0.000000e+000
3.275855e+002	-8.690132e+001	1.734593e-001	0.000000e+000
3.281834e+002	-8.690160e+001	1.733167e-001	0.000000e+000
3.287817e+002	-8.689921e+001	1.731707e-001	-7.233469e-003
3.293801e+002	-8.689835e+001	1.730261e-001	0.000000e+000
3.299787e+002	-8.689716e+001	1.728820e-001	0.000000e+000
3.305750e+002	-8.689387e+001	1.727389e-001	0.000000e+000
3.311669e+002	-8.689268e+001	1.726039e-001	0.000000e+000
3.317600e+002	-8.688971e+001	1.724665e-001	0.000000e+000
3.323541e+002	-8.689010e+001	1.723290e-001	0.000000e+000
3.329490e+002	-8.688994e+001	1.721927e-001	0.000000e+000
3.335446e+002	-8.688919e+001	1.720529e-001	0.000000e+000
3.341408e+002	-8.688780e+001	1.719168e-001	0.000000e+000
3.347376e+002	-8.688671e+001	1.717785e-001	0.000000e+000
3.353341e+002	-8.688461e+001	1.716390e-001	0.000000e+000
3.359308e+002	-8.688421e+001	1.715013e-001	0.000000e+000
3.365280e+002	-8.688119e+001	1.713686e-001	0.000000e+000
3.371255e+002	-8.687821e+001	1.712359e-001	0.000000e+000
3.377232e+002	-8.687677e+001	1.711027e-001	0.000000e+000
3.383167e+002	-8.686997e+001	1.709733e-001	0.000000e+000
3.389090e+002	-8.686812e+001	1.708453e-001	0.000000e+000
3.395023e+002	-8.686887e+001	1.707168e-001	0.000000e+000
3.400966e+002	-8.686644e+001	1.705926e-001	0.000000e+000
3.406916e+002	-8.686236e+001	1.704639e-001	0.000000e+000
3.412872e+002	-8.685809e+001	1.703363e-001	0.000000e+000
3.418835e+002	-8.685580e+001	1.702136e-001	0.000000e+000
3.424802e+002	-8.685111e+001	1.700876e-001	0.000000e+000
3.430773e+002	-8.684532e+001	1.699638e-001	0.000000e+000
3.436747e+002	-8.684195e+001	1.698434e-001	0.000000e+000
3.442725e+002	-8.684181e+001	1.697259e-001	0.000000e+000
3.448706e+002	-8.683973e+001	1.696052e-001	0.000000e+000
3.454689e+002	-8.683747e+001	1.694807e-001	0.000000e+000
3.460674e+002	-8.683243e+001	1.693632e-001	0.000000e+000
3.466659e+002	-8.682910e+001	1.692472e-001	0.000000e+000
3.472640e+002	-8.682485e+001	1.691274e-001	0.000000e+000
3.478619e+002	-8.682182e+001	1.690131e-001	0.000000e+000
3.484601e+002	-8.681976e+001	1.688982e-001	0.000000e+000
3.490578e+002	-8.681255e+001	1.687852e-001	-7.229576e-003
3.496544e+002	-8.681122e+001	1.686716e-001	0.000000e+000
3.502514e+002	-8.680811e+001	1.685548e-001	0.000000e+000
3.508488e+002	-8.680415e+001	1.684445e-001	0.000000e+000
3.514466e+002	-8.680006e+001	1.683344e-001	0.000000e+000
3.520446e+002	-8.679862e+001	1.682243e-001	0.000000e+000
3.526430e+002	-8.679714e+001	1.681127e-001	0.000000e+000
3.532416e+002	-8.679568e+001	1.680065e-001	0.000000e+000
3.538404e+002	-8.679340e+001	1.678982e-001	0.000000e+000
3.544395e+002	-8.679066e+001	1.677902e-001	0.000000e+000
3.550383e+002	-8.678579e+001	1.676816e-001	0.000000e+000
3.556366e+002	-8.678156e+001	1.675732e-001	0.000000e+000
3.562350e+002	-8.678029e+001	1.674653e-001	0.000000e+000
3.568338e+002	-8.677697e+001	1.673638e-001	0.000000e+000
3.574327e+002	-8.677122e+001	1.672584e-001	0.000000e+000
3.580300e+002	-8.676760e+001	1.671545e-001	0.000000e+000
3.586273e+002	-8.676257e+001	1.670536e-001	0.000000e+000
3.592241e+002	-8.675747e+001	1.669515e-001	0.000000e+000
3.598214e+002	-8.675429e+001	1.668540e-001	0.000000e+000
3.604190e+002	-8.675124e+001	1.667526e-001	0.000000e+000
3.610170e+002	-8.674805e+001	1.666547e-001	0.000000e+000
3.616152e+002	-8.674470e+001	1.665570e-001	0.000000e+000
3.622136e+002	-8.673942e+001	1.664600e-001	0.000000e+000
3.628025e+002	-8.673812e+001	1.663630e-001	-7.226164e-003
3.633930e+002	-8.673639e+001	1.662721e-001	0.000000e+000
3.639848e+002	-8.673768e+001	1.661785e-001	0.000000e+000
3.645697e+002	-8.673347e+001	1.660857e-001	0.000000e+000
3.651528e+002	-8.673301e+001	1.659941e-001	0.000000e+000
3.657384e+002	-8.672991e+001	1.659022e-001	0.000000e+000
3.663259e+002	-8.673328e+001	1.658139e-001	0.000000e+000
3.669152e+002	-8.672889e+001	1.657248e-001	0.000000e+000
3.675059e+002	-8.672299e+001	1.656337e-001	-7.225547e-003
3.680976e+002	-8.671851e+001	1.655444e-001	0.000000e+000
3.686905e+002	-8.671857e+001	1.654560e-001	0.000000e+000
3.692843e+002	-8.671880e+001	1.653696e-001	0.000000e+000
3.698790e+002	-8.671717e+001	1.652845e-001	0.000000e+000
3.704744e+002	-8.671324e+001	1.651993e-001	0.000000e+000
3.710705e+002	-8.671179e+001	1.651153e-001	0.000000e+000
3.716671e+002	-8.670839e+001	1.650284e-001	0.000000e+000
3.722641e+002	-8.670718e+001	1.649451e-001	0.000000e+000
3.728616e+002	-8.670396e+001	1.648600e-001	0.000000e+000
3.734593e+002	-8.670163e+001	1.647761e-001	0.000000e+000
3.740572e+002	-8.669933e+001	1.646959e-001	0.000000e+000
3.746553e+002	-8.669736e+001	1.646155e-001	0.000000e+000
3.752537e+002	-8.669382e+001	1.645357e-001	0.000000e+000
3.758507e+002	-8.669139e+001	1.644543e-001	0.000000e+000
3.764481e+002	-8.668608e+001	1.643756e-001	0.000000e+000
3.770459e+002	-8.668147e+001	1.642957e-001	0.000000e+000
3.776414e+002	-8.667662e+001	1.642176e-001	0.000000e+000
3.782373e+002	-8.667142e+001	1.641385e-001	0.000000e+000
3.788338e+002	-8.666631e+001	1.640634e-001	0.000000e+000
3.794268e+002	-8.666211e+001	1.639889e-001	0.000000e+000
3.800137e+002	-8.665740e+001	1.639128e-001	0.000000e+000
3.806022e+002	-8.665665e+001	1.638400e-001	0.000000e+000
3.811921e+002	-8.665012e+001	1.637701e-001	0.000000e+000
3.817831e+002	-8.665082e+001	1.636999e-001	0.000000e+000
3.823753e+002	-8.664828e+001	1.636262e-001	0.000000e+000
3.829685e+002	-8.664620e+001	1.635525e-001	0.000000e+000
3.835627e+002	-8.664454e+001	1.634843e-001	0.000000e+000
3.841577e+002	-8.664320e+001	1.634111e-001	0.000000e+000
3.847532e+002	-8.664070e+001	1.633401e-001	0.000000e+000
3.853494e+002	-8.663989e+001	1.632717e-001	0.000000e+000
3.859461e+002	-8.663507e+001	1.631985e-001	0.000000e+000
3.865432e+002	-8.663042e+001	1.631294e-001	0.000000e+000
3.871406e+002	-8.662700e+001	1.630625e-001	0.000000e+000
3.877350e+002	-8.662447e+001	1.629987e-001	0.000000e+000
3.883301e+002	-8.661887e+001	1.629293e-001	0.000000e+000
3.889258e+002	-8.661886e+001	1.628625e-001	0.000000e+000
3.895205e+002	-8.661372e+001	1.627970e-001	0.000000e+000
3.901129e+002	-8.660925e+001	1.627360e-001	0.000000e+000
3.907040e+002	-8.660465e+001	1.626726e-001	0.000000e+000
3.912953e+002	-8.660318e+001	1.626131e-001	0.000000e+000
3.918879e+002	-8.660190e+001	1.625512e-001	0.000000e+000
3.924814e+002	-8.659775e+001	1.624880e-001	0.000000e+000
3.930691e+002	-8.659362e+001	1.624246e-001	0.000000e+000
3.936552e+002	-8.659331e+001	1.623640e-001	0.000000e+000
3.942433e+002	-8.659264e+001	1.623047e-001	0.000000e+000
3.948331e+002	-8.658975e+001	1.622448e-001	0.000000e+000
3.954242e+002	-8.658603e+001	1.621822e-001	0.000000e+000
3.960166e+002	-8.658443e+001	1.621241e-001	0.000000e+000
3.966100e+002	-8.658206e+001	1.620606e-001	0.000000e+000
3.972044e+002	-8.657899e+001	1.620000e-001	0.000000e+000
3.977994e+002	-8.657436e+001	1.619415e-001	0.000000e+000
3.983951e+002	-8.657208e+001	1.618847e-001	0.000000e+000
3.989913e+002	-8.657108e+001	1.618282e-001	0.000000e+000
3.995877e+002	-8.656805e+001	1.617729e-001	0.000000e+000
4.001838e+002	-8.656333e+001	1.617145e-001	0.000000e+000
4.007794e+002	-8.655915e+001	1.616579e-001	0.000000e+000
4.013749e+002	-8.655585e+001	1.616039e-001	0.000000e+000
4.019709e+002	-8.655030e+001	1.615509e-001	0.000000e+000
4.025649e+002	-8.654383e+001	1.614956e-001	0.000000e+000
4.031590e+002	-8.654015e+001	1.614418e-001	0.000000e+000
4.037539e+002	-8.653772e+001	1.613877e-001	0.000000e+000
4.043410e+002	-8.653222e+001	1.613382e-001	0.000000e+000
4.049256e+002	-8.653077e+001	1.612870e-001	0.000000e+000
4.055120e+002	-8.652574e+001	1.612338e-001	0.000000e+000
4.061003e+002	-8.652663e+001	1.611836e-001	0.000000e+000
4.066902e+002	-8.652971e+001	1.611367e-001	0.000000e+000
4.072815e+002	-8.653008e+001	1.610914e-001	0.000000e+000
4.078740e+002	-8.652950e+001	1.610436e-001	0.000000e+000
4.084676e+002	-8.652778e+001	1.609942e-001	0.000000e+000
4.090620e+002	-8.652539e+001	1.609454e-001	0.000000e+000
4.096572e+002	-8.652324e+001	1.608974e-001	0.000000e+000
4.102517e+002	-8.651530e+001	1.608484e-001	0.000000e+000
4.108443e+002	-8.651393e+001	1.608012e-001	0.000000e+000
4.114380e+002	-8.651297e+001	1.607532e-001	0.000000e+000
4.120325e+002	-8.651078e+001	1.607062e-001	0.000000e+000
4.126278e+002	-8.650731e+001	1.606615e-001	0.000000e+000
4.132236e+002	-8.650409e+001	1.606177e-001	0.000000e+000
4.138200e+002	-8.650193e+001	1.605742e-001	0.000000e+000
4.144162e+002	-8.649618e+001	1.605330e-001	0.000000e+000
4.150111e+002	-8.648679e+001	1.604905e-001	0.000000e+000
4.155888e+002	-8.648767e+001	1.604480e-001	0.000000e+000
4.161697e+002	-8.648472e+001	1.604085e-001	-7.214770e-003
4.167532e+002	-8.648737e+001	1.603633e-001	0.000000e+000
4.173389e+002	-8.648995e+001	1.603207e-001	0.000000e+000
4.179267e+002	-8.649139e+001	1.602793e-001	0.000000e+000
4.185160e+002	-8.648963e+001	1.602393e-001	0.000000e+000
4.191069e+002	-8.649185e+001	1.601990e-001	0.000000e+000
4.196989e+002	-8.649151e+001	1.601602e-001	0.000000e+000
4.202920e+002	-8.649134e+001	1.601211e-001	0.000000e+000
4.208861e+002	-8.648937e+001	1.600823e-001	-7.215015e-003
4.214807e+002	-8.649137e+001	1.600413e-001	0.000000e+000
4.220734e+002	-8.648823e+001	1.600025e-001	0.000000e+000
4.226659e+002	-8.648824e+001	1.599641e-001	0.000000e+000
4.232591e+002	-8.648520e+001	1.599251e-001	0.000000e+000
4.238529e+002	-8.648367e+001	1.598878e-001	0.000000e+000
4.244441e+002	-8.647644e+001	1.598500e-001	0.000000e+000
4.250306e+002	-8.647393e+001	1.598129e-001	0.000000e+000
4.256189e+002	-8.647146e+001	1.597772e-001	0.000000e+000
4.262088e+002	-8.646990e+001	1.597442e-001	0.000000e+000
4.268001e+002	-8.646982e+001	1.597068e-001	0.000000e+000
4.273927e+002	-8.647202e+001	1.596721e-001	0.000000e+000
4.279863e+002	-8.646725e+001	1.596396e-001	0.000000e+000
4.285806e+002	-8.646270e+001	1.596041e-001	0.000000e+000
4.291757e+002	-8.646249e+001	1.595711e-001	0.000000e+000
4.297697e+002	-8.645577e+001	1.595345e-001	0.000000e+000
4.303611e+002	-8.645139e+001	1.595012e-001	0.000000e+000
4.309536e+002	-8.645104e+001	1.594706e-001	0.000000e+000
4.315472e+002	-8.644844e+001	1.594395e-001	0.000000e+000
4.321416e+002	-8.644624e+001	1.594071e-001	0.000000e+000
4.327366e+002	-8.644312e+001	1.593763e-001	0.000000e+000
4.333324e+002	-8.643949e+001	1.593428e-001	0.000000e+000
4.339287e+002	-8.643506e+001	1.593114e-001	-7.212533e-003
4.345254e+002	-8.643135e+001	1.592820e-001	0.000000e+000
4.351226e+002	-8.642869e+001	1.592494e-001	0.000000e+000
4.357202e+002	-8.642536e+001	1.592187e-001	0.000000e+000
4.363163e+002	-8.641824e+001	1.591900e-001	0.000000e+000
4.369096e+002	-8.641412e+001	1.591614e-001	0.000000e+000
4.375038e+002	-8.641002e+001	1.591332e-001	0.000000e+000
4.380987e+002	-8.640728e+001	1.591017e-001	0.000000e+000
4.386942e+002	-8.640150e+001	1.590751e-001	0.000000e+000
4.392902e+002	-8.639305e+001	1.590450e-001	0.000000e+000
4.398823e+002	-8.638957e+001	1.590169e-001	0.000000e+000
4.404753e+002	-8.638410e+001	1.589896e-001	0.000000e+000
4.410692e+002	-8.638168e+001	1.589598e-001	0.000000e+000
4.416640e+002	-8.637905e+001	1.589328e-001	0.000000e+000
4.422595e+002	-8.637521e+001	1.589035e-001	0.000000e+000
4.428545e+002	-8.636929e+001	1.588763e-001	0.000000e+000
4.434496e+002	-8.636550e+001	1.588476e-001	0.000000e+000
4.440453e+002	-8.636378e+001	1.588210e-001	0.000000e+000
4.446416e+002	-8.636041e+001	1.587962e-001	0.000000e+000
4.452344e+002	-8.636094e+001	1.587726e-001	0.000000e+000
4.458282e+002	-8.635635e+001	1.587454e-001	0.000000e+000
4.464162e+002	-8.635484e+001	1.587206e-001	0.000000e+000
4.469927e+002	-8.635698e+001	1.586951e-001	0.000000e+000
4.475722e+002	-8.636096e+001	1.586734e-001	0.000000e+000
4.481539e+002	-8.636634e+001	1.586496e-001	0.000000e+000
4.487377e+002	-8.637305e+001	1.586258e-001	0.000000e+000
4.493236e+002	-8.637422e+001	1.586028e-001	0.000000e+000
4.499115e+002	-8.637488e+001	1.585779e-001	0.000000e+000
4.505011e+002	-8.637725e+001	1.585554e-001	0.000000e+000
4.510922e+002	-8.637800e+001	1.585304e-001	0.000000e+000
4.516846e+002	-8.638180e+001	1.585086e-001	0.000000e+000
4.522778e+002	-8.637946e+001	1.584853e-001	0.000000e+000
4.528720e+002	-8.637954e+001	1.584615e-001	0.000000e+000
4.534670e+002	-8.637957e+001	1.584391e-001	0.000000e+000
4.540627e+002	-8.638108e+001	1.584169e-001	0.000000e+000
4.546581e+002	-8.637685e+001	1.583963e-001	0.000000e+000
4.552537e+002	-8.637226e+001	1.583719e-001	0.000000e+000
4.558498e+002	-8.636987e+001	1.583520e-001	0.000000e+000
4.564463e+002	-8.636506e+001	1.583313e-001	0.000000e+000
4.570432e+002	-8.635676e+001	1.583114e-001	-7.209090e-003
4.576246e+002	-8.635520e+001	1.582913e-001	0.000000e+000
4.582085e+002	-8.635727e+001	1.582705e-001	0.000000e+000
4.587948e+002	-8.635712e+001	1.582496e-001	0.000000e+000
4.593830e+002	-8.635830e+001	1.582317e-001	0.000000e+000
4.599728e+002	-8.635960e+001	1.582102e-001	0.000000e+000
4.605641e+002	-8.635891e+001	1.581932e-001	0.000000e+000
4.611567e+002	-8.635990e+001	1.581723e-001	0.000000e+000
4.617503e+002	-8.635603e+001	1.581574e-001	0.000000e+000
4.623447e+002	-8.635396e+001	1.581393e-001	0.000000e+000
4.629399e+002	-8.634992e+001	1.581207e-001	0.000000e+000
4.635357e+002	-8.634499e+001	1.580996e-001	0.000000e+000
4.641319e+002	-8.634062e+001	1.580812e-001	0.000000e+000
4.647279e+002	-8.633313e+001	1.580635e-001	0.000000e+000
4.653219e+002	-8.633095e+001	1.580451e-001	0.000000e+000
4.659149e+002	-8.632727e+001	1.580250e-001	0.000000e+000
4.665089e+002	-8.632312e+001	1.580068e-001	0.000000e+000
4.671036e+002	-8.631958e+001	1.579892e-001	0.000000e+000
4.676988e+002	-8.631523e+001	1.579735e-001	0.000000e+000
4.682946e+002	-8.630887e+001	1.579553e-001	0.000000e+000
4.688900e+002	-8.630228e+001	1.579409e-001	0.000000e+000
4.694846e+002	-8.629743e+001	1.579269e-001	0.000000e+000
4.700797e+002	-8.629031e+001	1.579145e-001	0.000000e+000
4.706729e+002	-8.628565e+001	1.579031e-001	0.000000e+000
4.712669e+002	-8.627926e+001	1.578899e-001	0.000000e+000
4.718617e+002	-8.627521e+001	1.578749e-001	0.000000e+000
4.724571e+002	-8.626888e+001	1.578607e-001	0.000000e+000
4.730529e+002	-8.626313e+001	1.578464e-001	0.000000e+000
4.736491e+002	-8.625735e+001	1.578337e-001	0.000000e+000
4.742458e+002	-8.625268e+001	1.578195e-001	0.000000e+000
4.748428e+002	-8.625023e+001	1.578048e-001	0.000000e+000
4.754337e+002	-8.624498e+001	1.577941e-001	0.000000e+000
4.760221e+002	-8.624309e+001	1.577816e-001	0.000000e+000
4.766110e+002	-8.623592e+001	1.577680e-001	0.000000e+000
4.771962e+002	-8.623702e+001	1.577557e-001	0.000000e+000
4.777834e+002	-8.623577e+001	1.577457e-001	0.000000e+000
4.783704e+002	-8.623474e+001	1.577337e-001	0.000000e+000
4.789554e+002	-8.623188e+001	1.577265e-001	-7.203364e-003
4.795425e+002	-8.623271e+001	1.577147e-001	0.000000e+000
4.801314e+002	-8.623330e+001	1.577000e-001	0.000000e+000
4.807217e+002	-8.623629e+001	1.576932e-001	0.000000e+000
4.813131e+002	-8.623516e+001	1.576838e-001	0.000000e+000
4.819051e+002	-8.623523e+001	1.576722e-001	0.000000e+000
4.824972e+002	-8.623460e+001	1.576626e-001	0.000000e+000
4.830861e+002	-8.623346e+001	1.576540e-001	0.000000e+000
4.836678e+002	-8.623382e+001	1.576467e-001	0.000000e+000
4.842517e+002	-8.623739e+001	1.576368e-001	0.000000e+000
4.848378e+002	-8.624123e+001	1.576279e-001	0.000000e+000
4.854255e+002	-8.624435e+001	1.576178e-001	0.000000e+000
4.860148e+002	-8.624598e+001	1.576104e-001	0.000000e+000
4.866056e+002	-8.625012e+001	1.576028e-001	0.000000e+000
4.871976e+002	-8.624883e+001	1.575935e-001	0.000000e+000
4.877908e+002	-8.624640e+001	1.575860e-001	-7.204043e-003
4.883846e+002	-8.624571e+001	1.575798e-001	0.000000e+000
4.889794e+002	-8.624166e+001	1.575738e-001	0.000000e+000
4.895748e+002	-8.623830e+001	1.575673e-001	0.000000e+000
4.901708e+002	-8.623883e+001	1.575626e-001	0.000000e+000
4.907672e+002	-8.623406e+001	1.575555e-001	0.000000e+000
4.913507e+002	-8.623314e+001	1.575492e-001	0.000000e+000
4.919359e+002	-8.623103e+001	1.575459e-001	0.000000e+000
4.925180e+002	-8.623242e+001	1.575393e-001	0.000000e+000
4.930931e+002	-8.623629e+001	1.575341e-001	0.000000e+000
4.936510e+002	-8.625020e+001	1.575310e-001	0.000000e+000
4.941705e+002	-8.627804e+001	1.575306e-001	0.000000e+000
4.946752e+002	-8.636462e+001	1.575252e-001	0.000000e+000
4.951755e+002	-8.644681e+001	1.575219e-001	0.000000e+000
4.956762e+002	-8.651682e+001	1.575179e-001	0.000000e+000
4.961799e+002	-8.657743e+001	1.575144e-001	0.000000e+000
4.966912e+002	-8.662947e+001	1.575117e-001	0.000000e+000
4.972002e+002	-8.667307e+001	1.575087e-001	0.000000e+000
4.977181e+002	-8.671308e+001	1.575063e-001	-7.224696e-003
4.982551e+002	-8.674736e+001	1.575018e-001	0.000000e+000
4.987682e+002	-8.677405e+001	1.574972e-001	0.000000e+000
4.992716e+002	-8.679632e+001	1.574944e-001	0.000000e+000
4.998156e+002	-8.681801e+001	1.574928e-001	0.000000e+000
5.003180e+002	-6.214715e+001	1.574904e-001	-1.720006e-001
5.008180e+002	-4.022286e+001	1.574929e-001	-5.005103e+001
5.013180e+002	3.575978e+001	1.575157e-001	-8.455947e+001
5.018229e+002	4.392383e+001	1.575614e-001	-7.273246e-001
5.023230e+002	4.235476e+001	1.576097e-001	-1.099593e-001
5.028230e+002	3.892118e+001	1.576591e-001	-1.119788e-001
5.033230e+002	3.402613e+001	1.577110e-001	-1.291030e-001
5.038230e+002	2.856285e+001	1.577636e-001	-1.443923e-001
5.043230e+002	2.209201e+001	1.578275e-001	-1.622427e-001
5.048230e+002	1.498822e+001	1.582880e-001	-1.815504e-001
5.053230e+002	9.382669e+000	1.599313e-001	-2.015711e-001
5.058230e+002	4.862532e+000	1.630267e-001	-2.093106e-001
5.063230e+002	1.133765e+000	1.677661e-001	-2.139292e-001
5.068230e+002	-1.833008e+000	1.743194e-001	-2.362787e-001
5.073230e+002	-4.207765e+000	1.827958e-001	-2.295076e-001
5.078230e+002	-5.984095e+000	1.931939e-001	-2.491301e-001
5.083230e+002	-7.374674e+000	2.053420e-001	-2.350699e-001
5.088230e+002	-8.303521e+000	2.189050e-001	-2.340279e-001
5.093230e+002	-8.942168e+000	2.333075e-001	-2.358353e-001
5.098243e+002	-9.284950e+000	2.479141e-001	-2.330499e-001
5.103282e+002	-9.382524e+000	2.622079e-001	-2.333275e-001
5.108424e+002	-9.365841e+000	2.760622e-001	-2.295228e-001
5.113432e+002	-9.257380e+000	2.886805e-001	-2.179527e-001
5.118435e+002	-9.086789e+000	3.004316e-001	-2.325124e-001
5.123466e+002	-8.856021e+000	3.114297e-001	-2.393532e-001
5.128485e+002	-8.596934e+000	3.216476e-001	-2.423412e-001
5.133492e+002	-8.272209e+000	3.311612e-001	-2.302569e-001
5.138497e+002	-7.903309e+000	3.400509e-001	-2.440228e-001
5.143500e+002	-7.517949e+000	3.484006e-001	-2.355242e-001
5.148504e+002	-7.147116e+000	3.562428e-001	-2.344622e-001
5.153508e+002	-6.768816e+000	3.636302e-001	-2.370251e-001
5.158512e+002	-6.380287e+000	3.705933e-001	-2.395247e-001
5.163515e+002	-5.988400e+000	3.771797e-001	-2.419780e-001
5.168518e+002	-5.586691e+000	3.834128e-001	-2.263991e-001
5.173521e+002	-5.182224e+000	3.893073e-001	-2.431368e-001
5.178523e+002	-4.763563e+000	3.949054e-001	-2.347498e-001
5.183526e+002	-4.345940e+000	4.002132e-001	-2.229030e-001
5.188529e+002	-3.933859e+000	4.052489e-001	-2.322991e-001
5.193531e+002	-3.516438e+000	4.100236e-001	-2.240638e-001
5.198533e+002	-3.082481e+000	4.145760e-001	-2.332680e-001
5.203536e+002	-2.648725e+000	4.188915e-001	-2.354289e-001
5.208538e+002	-2.211837e+000	4.229893e-001	-2.237710e-001
5.213540e+002	-1.756538e+000	4.268891e-001	-2.224476e-001
5.218541e+002	-1.290242e+000	4.305950e-001	-2.312953e-001
5.223543e+002	-8.278458e-001	4.341137e-001	-2.298882e-001
5.228545e+002	-3.634557e-001	4.374611e-001	-2.251148e-001
5.233546e+002	1.048853e-001	4.406418e-001	-2.203716e-001
5.238548e+002	5.740650e-001	4.436748e-001	-2.256231e-001
5.243550e+002	1.035080e+000	4.465515e-001	-2.242193e-001
5.248551e+002	1.497859e+000	4.492753e-001	-2.162571e-001
5.253553e+002	1.933784e+000	4.518617e-001	-2.247421e-001
5.258556e+002	2.353268e+000	4.543276e-001	-2.137291e-001
5.263559e+002	2.756610e+000	4.566685e-001	-2.060977e-001
5.268561e+002	3.172948e+000	4.588862e-001	-2.177128e-001
5.273564e+002	3.580272e+000	4.609813e-001	-2.101067e-001
5.278567e+002	3.987874e+000	4.629644e-001	-2.057370e-001
5.283570e+002	4.388059e+000	4.648394e-001	-2.171616e-001
5.288573e+002	4.780781e+000	4.665955e-001	-2.128201e-001
5.293577e+002	5.163262e+000	4.682571e-001	-2.054310e-001
5.298581e+002	5.544930e+000	4.698168e-001	-2.104950e-001
5.303585e+002	5.922507e+000	4.712816e-001	-2.031881e-001
5.308589e+002	6.298389e+000	4.726648e-001	-2.051406e-001
5.313593e+002	6.672347e+000	4.739450e-001	-2.040188e-001
5.318598e+002	7.021940e+000	4.751465e-001	-2.029696e-001
5.323605e+002	7.352273e+000	4.762548e-001	-2.019788e-001
5.328611e+002	7.683669e+000	4.772826e-001	-1.979840e-001
5.333620e+002	7.991682e+000	4.782328e-001	-2.030477e-001
5.338629e+002	8.297507e+000	4.791152e-001	-1.961729e-001
5.343641e+002	8.584399e+000	4.799222e-001	-1.864463e-001
5.348657e+002	8.850330e+000	4.806559e-001	-1.886427e-001
5.353674e+002	9.112571e+000	4.813138e-001	-1.966995e-001
5.358694e+002	9.367412e+000	4.819000e-001	-1.900878e-001
5.363715e+002	9.616303e+000	4.824219e-001	-1.922766e-001
5.368744e+002	9.848789e+000	4.828774e-001	-1.944921e-001
5.373781e+002	1.006696e+001	4.832660e-001	-1.880522e-001
5.378818e+002	1.028500e+001	4.835992e-001	-1.931847e-001
5.383823e+002	1.047949e+001	4.838846e-001	-1.897252e-001
5.388829e+002	1.067473e+001	4.841069e-001	-1.920163e-001
5.393874e+002	1.084450e+001	4.842624e-001	-1.915055e-001
5.398907e+002	1.099590e+001	4.843711e-001	-1.882002e-001
5.403925e+002	1.113658e+001	4.844247e-001	-1.877855e-001
5.408963e+002	1.126140e+001	4.844501e-001	-1.788965e-001
5.413971e+002	1.137550e+001	4.844176e-001	-1.842444e-001
5.418984e+002	1.149144e+001	4.843376e-001	-1.839074e-001
5.423994e+002	1.159857e+001	4.842213e-001	-1.835959e-001
5.429015e+002	1.168050e+001	4.840442e-001	-1.833564e-001
5.434042e+002	1.176220e+001	4.838383e-001	-1.859366e-001
5.439077e+002	1.184358e+001	4.835971e-001	-1.828843e-001
5.444113e+002	1.190362e+001	4.833258e-001	-1.827105e-001
5.449270e+002	1.195571e+001	4.829965e-001	-1.825579e-001
5.454384e+002	1.200269e+001	4.826385e-001	-1.796141e-001
5.459503e+002	1.205463e+001	4.822376e-001	-1.822714e-001
5.464742e+002	1.209575e+001	4.818066e-001	-1.821552e-001
5.469850e+002	1.212083e+001	4.813366e-001	-1.792845e-001
5.475366e+002	1.214111e+001	4.807948e-001	-1.848300e-001
5.480427e+002	1.216118e+001	4.802651e-001	-1.763728e-001
5.485437e+002	1.218811e+001	4.797308e-001	-1.818913e-001
5.490913e+002	1.221463e+001	4.791084e-001	-1.818177e-001
5.496103e+002	1.223465e+001	4.784855e-001	-1.845459e-001
5.501261e+002	1.223139e+001	4.778551e-001	-1.845553e-001
5.506659e+002	1.222594e+001	4.771542e-001	-1.845631e-001
5.512894e+002	1.221226e+001	4.763209e-001	-1.790068e-001
5.518185e+002	1.218139e+001	4.755893e-001	-1.846903e-001
5.523298e+002	1.215235e+001	4.748412e-001	-1.819789e-001
5.528514e+002	1.212297e+001	4.740696e-001	-1.820659e-001
5.533533e+002	1.208420e+001	4.733167e-001	-1.793786e-001
5.538599e+002	1.204461e+001	4.725213e-001	-1.851026e-001
5.543765e+002	1.200241e+001	4.716905e-001	-1.768073e-001
5.548834e+002	1.195082e+001	4.708682e-001	-1.769541e-001
5.553871e+002	1.190486e+001	4.700321e-001	-1.855173e-001
5.558903e+002	1.185688e+001	4.691883e-001	-1.772180e-001
5.563944e+002	1.179633e+001	4.683257e-001	-1.858378e-001
5.569088e+002	1.173851e+001	4.674255e-001	-1.860078e-001
5.574137e+002	1.168001e+001	4.665256e-001	-1.833614e-001
5.579206e+002	1.161636e+001	4.656136e-001	-1.863701e-001
5.584260e+002	1.154889e+001	4.646935e-001	-1.837423e-001
5.589272e+002	1.147137e+001	4.637619e-001	-1.867996e-001
5.594318e+002	1.140049e+001	4.628217e-001	-1.841752e-001
5.599373e+002	1.134038e+001	4.618600e-001	-1.871859e-001
5.604391e+002	1.127013e+001	4.609017e-001	-1.788760e-001
5.609446e+002	1.120109e+001	4.599316e-001	-1.790714e-001
5.614477e+002	1.112575e+001	4.589435e-001	-1.849753e-001
5.619483e+002	1.104698e+001	4.579558e-001	-1.852062e-001
5.624509e+002	1.096298e+001	4.569532e-001	-1.854499e-001
5.629555e+002	1.087835e+001	4.559461e-001	-1.856955e-001
5.634597e+002	1.078827e+001	4.549297e-001	-1.830979e-001
5.639632e+002	1.069085e+001	4.539104e-001	-1.862413e-001
5.644651e+002	1.058846e+001	4.528831e-001	-1.865407e-001
5.649696e+002	1.048748e+001	4.518414e-001	-1.868334e-001
5.654732e+002	1.039426e+001	4.507858e-001	-1.871046e-001
5.659777e+002	1.029640e+001	4.497366e-001	-1.902729e-001
5.664786e+002	1.018230e+001	4.486839e-001	-1.819458e-001
5.669801e+002	1.006938e+001	4.476396e-001	-1.880513e-001
5.674838e+002	9.972095e+000	4.465726e-001	-1.825398e-001
5.679858e+002	9.849570e+000	4.455034e-001	-1.915931e-001
5.684872e+002	9.730154e+000	4.444343e-001	-1.803123e-001
5.689892e+002	9.601835e+000	4.433628e-001	-1.864974e-001
5.694924e+002	9.483771e+000	4.422895e-001	-1.809970e-001
5.699969e+002	9.362993e+000	4.412016e-001	-1.813328e-001
5.704973e+002	9.247259e+000	4.401255e-001	-1.904439e-001
5.709996e+002	9.128184e+000	4.390370e-001	-1.937259e-001
5.715033e+002	9.011334e+000	4.379386e-001	-1.852500e-001
5.720039e+002	8.888277e+000	4.368453e-001	-1.944351e-001
5.725042e+002	8.770466e+000	4.357545e-001	-1.918322e-001
5.730091e+002	8.646652e+000	4.346420e-001	-1.892347e-001
5.735131e+002	8.510127e+000	4.335333e-001	-1.955528e-001
5.740174e+002	8.383372e+000	4.324239e-001	-1.870216e-001
5.745224e+002	8.259285e+000	4.313182e-001	-1.903465e-001
5.750271e+002	8.134039e+000	4.302091e-001	-1.966635e-001
5.755301e+002	8.026913e+000	4.291009e-001	-1.939972e-001
5.760339e+002	7.899645e+000	4.279911e-001	-1.913775e-001
5.765391e+002	7.783747e+000	4.268750e-001	-1.857168e-001
5.770443e+002	7.666430e+000	4.257623e-001	-1.920451e-001
5.775443e+002	7.534738e+000	4.246581e-001	-1.954288e-001
5.780489e+002	7.400639e+000	4.235447e-001	-1.837697e-001
5.785517e+002	7.282506e+000	4.224398e-001	-1.961630e-001
5.790520e+002	7.146715e+000	4.213308e-001	-1.935342e-001
5.795532e+002	7.018181e+000	4.202311e-001	-1.908742e-001
5.800564e+002	6.891434e+000	4.191195e-001	-1.972999e-001
5.805572e+002	6.770627e+000	4.180196e-001	-1.946119e-001
5.810607e+002	6.644376e+000	4.169113e-001	-1.949742e-001
5.815640e+002	6.523754e+000	4.158058e-001	-2.014243e-001
5.820691e+002	6.404097e+000	4.146995e-001	-1.987195e-001
5.825704e+002	6.273983e+000	4.135961e-001	-2.021612e-001
5.830709e+002	6.141305e+000	4.124917e-001	-1.994839e-001
5.835757e+002	5.993050e+000	4.113758e-001	-1.968407e-001
5.840766e+002	5.850558e+000	4.102812e-001	-1.941668e-001
5.845775e+002	5.707498e+000	4.091876e-001	-2.007472e-001
5.850789e+002	5.564881e+000	4.080974e-001	-1.949715e-001
5.855793e+002	5.423110e+000	4.070073e-001	-2.015753e-001
5.860805e+002	5.278472e+000	4.059242e-001	-1.895639e-001
5.865815e+002	5.135870e+000	4.048361e-001	-2.024121e-001
5.870864e+002	4.988385e+000	4.037375e-001	-2.059614e-001
5.875902e+002	4.860982e+000	4.026435e-001	-2.032117e-001
5.880916e+002	4.718699e+000	4.015556e-001	-2.036257e-001
5.885965e+002	4.584959e+000	4.004508e-001	-1.977376e-001
5.890973e+002	4.442273e+000	3.993731e-001	-2.012864e-001
5.895973e+002	4.297125e+000	3.982976e-001	-1.985495e-001
5.900996e+002	4.158528e+000	3.972198e-001	-1.989413e-001
5.906025e+002	4.019672e+000	3.961482e-001	-2.024970e-001
5.911064e+002	3.882125e+000	3.950741e-001	-1.997199e-001
5.916071e+002	3.738685e+000	3.940171e-001	-1.969478e-001
5.921088e+002	3.597193e+000	3.929462e-001	-2.005241e-001
5.926126e+002	3.460866e+000	3.918769e-001	-2.040981e-001
5.931138e+002	3.316890e+000	3.908194e-001	-1.981199e-001
5.936149e+002	3.173944e+000	3.897631e-001	-2.081217e-001
5.941173e+002	3.033165e+000	3.887151e-001	-2.053230e-001
5.946178e+002	2.888060e+000	3.876722e-001	-2.057384e-001
5.951203e+002	2.750807e+000	3.866258e-001	-1.900289e-001
5.956248e+002	2.616555e+000	3.855774e-001	-2.065190e-001
5.961266e+002	2.486656e+000	3.845375e-001	-2.036576e-001
5.966299e+002	2.360025e+000	3.834993e-001	-2.007771e-001
5.971322e+002	2.221114e+000	3.824602e-001	-2.044066e-001
5.976373e+002	2.085720e+000	3.814256e-001	-2.080406e-001
5.981397e+002	1.946803e+000	3.803878e-001	-2.019235e-001
5.986413e+002	1.805593e+000	3.793655e-001	-1.892625e-001
5.991456e+002	1.657114e+000	3.783411e-001	-2.027278e-001
5.996496e+002	1.505686e+000	3.773233e-001	-2.097008e-001
6.001536e+002	1.356710e+000	3.763059e-001	-2.068460e-001
6.006569e+002	1.217070e+000	3.752891e-001	-2.072388e-001
6.011615e+002	1.067739e+000	3.742715e-001	-2.076599e-001
6.016664e+002	9.200534e-001	3.732592e-001	-2.113792e-001
6.021679e+002	7.777980e-001	3.722595e-001	-2.084778e-001
6.026706e+002	6.388695e-001	3.712581e-001	-2.088709e-001
6.031745e+002	4.889422e-001	3.702568e-001	-2.092931e-001
6.036794e+002	3.401289e-001	3.692656e-001	-2.163700e-001
6.041842e+002	1.905378e-001	3.682747e-001	-2.134697e-001
6.046859e+002	4.887457e-002	3.672888e-001	-2.105345e-001
6.051866e+002	-9.314796e-002	3.663193e-001	-2.075875e-001
6.056879e+002	-2.348508e-001	3.653455e-001	-2.046256e-001
6.061915e+002	-3.868115e-001	3.643737e-001	-2.050412e-001
6.066947e+002	-5.399652e-001	3.634031e-001	-2.020910e-001
6.071984e+002	-6.912518e-001	3.624394e-001	-1.991224e-001
6.077022e+002	-8.417443e-001	3.614763e-001	-2.062833e-001
6.082056e+002	-9.951589e-001	3.605143e-001	-2.100907e-001
6.087104e+002	-1.143329e+000	3.595575e-001	-2.138969e-001
6.092138e+002	-1.295413e+000	3.585967e-001	-2.041218e-001
6.097172e+002	-1.448959e+000	3.576471e-001	-2.215776e-001
6.102205e+002	-1.601963e+000	3.567005e-001	-2.015280e-001
6.107240e+002	-1.753980e+000	3.557608e-001	-2.053529e-001
6.112260e+002	-1.910966e+000	3.548200e-001	-2.160627e-001
6.117270e+002	-2.071319e+000	3.538887e-001	-2.165142e-001
6.122276e+002	-2.233457e+000	3.529710e-001	-2.031957e-001
6.127302e+002	-2.387474e+000	3.520554e-001	-2.139564e-001
6.132306e+002	-2.532090e+000	3.511375e-001	-2.212724e-001
6.137313e+002	-2.676729e+000	3.502248e-001	-2.043675e-001
6.142361e+002	-2.826271e+000	3.492997e-001	-2.221156e-001
6.147402e+002	-2.976887e+000	3.483835e-001	-2.121149e-001
6.152423e+002	-3.134654e+000	3.474824e-001	-2.090616e-001
6.157436e+002	-3.293854e+000	3.465818e-001	-2.164724e-001
6.162477e+002	-3.444217e+000	3.456822e-001	-2.168898e-001
6.167520e+002	-3.594034e+000	3.447801e-001	-2.138004e-001
6.172547e+002	-3.748707e+000	3.438957e-001	-2.001758e-001
6.177554e+002	-3.892579e+000	3.430089e-001	-2.075796e-001
6.182601e+002	-4.040390e+000	3.421183e-001	-2.255952e-001
6.187637e+002	-4.192795e+000	3.412370e-001	-1.977775e-001
6.192638e+002	-4.337026e+000	3.403637e-001	-2.264449e-001
6.197670e+002	-4.491332e+000	3.394913e-001	-2.127061e-001
6.202697e+002	-4.645630e+000	3.386212e-001	-2.273293e-001
6.207710e+002	-4.790295e+000	3.377689e-001	-2.170676e-001
6.212712e+002	-4.934177e+000	3.369031e-001	-2.174615e-001
6.217716e+002	-5.079161e+000	3.360457e-001	-2.107147e-001
6.222746e+002	-5.233751e+000	3.351964e-001	-2.147026e-001
6.227796e+002	-5.381332e+000	3.343458e-001	-2.186813e-001
6.232845e+002	-5.528991e+000	3.334946e-001	-2.190855e-001
6.237854e+002	-5.669443e+000	3.326554e-001	-2.194705e-001
6.242899e+002	-5.819049e+000	3.318145e-001	-2.126688e-001
6.247931e+002	-5.972237e+000	3.309755e-001	-2.347415e-001
6.252973e+002	-6.121924e+000	3.301433e-001	-2.098510e-001
6.258006e+002	-6.274853e+000	3.293149e-001	-2.247477e-001
6.263043e+002	-6.427192e+000	3.284878e-001	-2.106432e-001
6.268058e+002	-6.569884e+000	3.276709e-001	-2.328447e-001
6.273062e+002	-6.713422e+000	3.268549e-001	-2.296103e-001
6.278075e+002	-6.874092e+000	3.260440e-001	-2.191073e-001
6.283088e+002	-7.034178e+000	3.252378e-001	-2.158783e-001
6.288117e+002	-7.188916e+000	3.244325e-001	-2.052896e-001
6.293135e+002	-7.346883e+000	3.236267e-001	-2.130310e-001
6.298157e+002	-7.503063e+000	3.228347e-001	-2.171175e-001
6.303186e+002	-7.658129e+000	3.220420e-001	-2.248994e-001
6.308208e+002	-7.813028e+000	3.212509e-001	-2.179366e-001
6.313237e+002	-7.966688e+000	3.204615e-001	-2.220429e-001
6.318280e+002	-8.116975e+000	3.196744e-001	-2.261538e-001
6.323303e+002	-8.273887e+000	3.188932e-001	-2.005811e-001
6.328324e+002	-8.429904e+000	3.181194e-001	-2.307299e-001
6.333354e+002	-8.582540e+000	3.173453e-001	-2.274258e-001
6.338379e+002	-8.736667e+000	3.165767e-001	-2.203770e-001
6.343423e+002	-8.887176e+000	3.158069e-001	-2.207731e-001
6.348450e+002	-9.040222e+000	3.150412e-001	-2.249285e-001
6.353474e+002	-9.196411e+000	3.142786e-001	-2.215918e-001
6.358485e+002	-9.357656e+000	3.135170e-001	-2.220156e-001
6.363529e+002	-9.528280e+000	3.127601e-001	-2.300084e-001
6.368533e+002	-9.691812e+000	3.120177e-001	-2.077868e-001
6.373559e+002	-9.846240e+000	3.112713e-001	-2.157369e-001
6.378574e+002	-1.000396e+001	3.105221e-001	-2.237247e-001
6.383592e+002	-1.016171e+001	3.097786e-001	-2.279402e-001
6.388603e+002	-1.032122e+001	3.090469e-001	-2.207553e-001
6.393649e+002	-1.046872e+001	3.083134e-001	-2.287642e-001
6.398663e+002	-1.062803e+001	3.075850e-001	-2.215530e-001
6.403675e+002	-1.078876e+001	3.068628e-001	-2.028345e-001
6.408690e+002	-1.094822e+001	3.061408e-001	-2.262180e-001
6.413713e+002	-1.110415e+001	3.054237e-001	-2.112652e-001
6.418722e+002	-1.126533e+001	3.047047e-001	-2.347530e-001
6.423762e+002	-1.141643e+001	3.039879e-001	-2.390210e-001
6.428805e+002	-1.156573e+001	3.032784e-001	-2.201261e-001
6.433834e+002	-1.171998e+001	3.025705e-001	-2.127821e-001
6.438855e+002	-1.187678e+001	3.018660e-001	-2.325472e-001
6.443890e+002	-1.202841e+001	3.011685e-001	-2.290730e-001
6.448928e+002	-1.217865e+001	3.004675e-001	-2.216897e-001
6.453938e+002	-1.233995e+001	2.997747e-001	-2.376871e-001
6.458943e+002	-1.250158e+001	2.990830e-001	-2.186109e-001
6.463948e+002	-1.266504e+001	2.983955e-001	-2.151082e-001
6.468954e+002	-1.282784e+001	2.977166e-001	-2.351013e-001
6.473975e+002	-1.298380e+001	2.970359e-001	-2.198200e-001
6.479006e+002	-1.313831e+001	2.963563e-001	-2.123423e-001
6.484012e+002	-1.330045e+001	2.956860e-001	-2.127347e-001
6.489020e+002	-1.346164e+001	2.950202e-001	-2.328574e-001
6.494037e+002	-1.361928e+001	2.943538e-001	-2.174584e-001
6.499043e+002	-1.378108e+001	2.936894e-001	-2.218181e-001
6.504050e+002	-1.394350e+001	2.930306e-001	-2.420670e-001
6.509079e+002	-1.409820e+001	2.923689e-001	-2.146627e-001
6.514104e+002	-1.425354e+001	2.917124e-001	-2.030916e-001
6.519122e+002	-1.441067e+001	2.910544e-001	-2.313756e-001
6.524153e+002	-1.456310e+001	2.904023e-001	-2.197829e-001
6.529204e+002	-1.473082e+001	2.897531e-001	-2.241994e-001
6.534221e+002	-1.488874e+001	2.891070e-001	-2.286063e-001
6.539257e+002	-1.504109e+001	2.884645e-001	-2.169425e-001
6.544272e+002	-1.519869e+001	2.878256e-001	-1.972010e-001
6.549290e+002	-1.535665e+001	2.871908e-001	-2.136749e-001
6.554336e+002	-1.550529e+001	2.865543e-001	-2.180655e-001
6.559374e+002	-1.565565e+001	2.859198e-001	-2.346087e-001
6.564412e+002	-1.580886e+001	2.852910e-001	-2.025914e-001
6.569455e+002	-1.595856e+001	2.846633e-001	-2.029265e-001
6.574481e+002	-1.609882e+001	2.840395e-001	-2.154354e-001
6.579507e+002	-1.625362e+001	2.834201e-001	-1.995149e-001
6.584526e+002	-1.641161e+001	2.828070e-001	-2.365700e-001
6.589545e+002	-1.656879e+001	2.821928e-001	-2.124636e-001
6.594547e+002	-1.673317e+001	2.815893e-001	-1.964740e-001
6.599580e+002	-1.688691e+001	2.809777e-001	-2.214049e-001
6.604599e+002	-1.704461e+001	2.803747e-001	-2.135724e-001
6.609619e+002	-1.720383e+001	2.797697e-001	-2.098279e-001
6.614629e+002	-1.736415e+001	2.791708e-001	-2.184370e-001
6.619650e+002	-1.751976e+001	2.785740e-001	-2.064210e-001
6.624669e+002	-1.765934e+001	2.779783e-001	-2.108688e-001
6.629715e+002	-1.780875e+001	2.773784e-001	-1.946436e-001
6.634733e+002	-1.796744e+001	2.767913e-001	-2.157204e-001
6.639750e+002	-1.812558e+001	2.762023e-001	-2.244000e-001
6.644778e+002	-1.827986e+001	2.756182e-001	-2.330977e-001
6.649818e+002	-1.843095e+001	2.750373e-001	-2.084605e-001
6.654867e+002	-1.859914e+001	2.744587e-001	-1.963070e-001
6.659878e+002	-1.875935e+001	2.738834e-001	-2.175639e-001
6.664902e+002	-1.891499e+001	2.733151e-001	-2.179264e-001
6.669925e+002	-1.907103e+001	2.727474e-001	-2.308837e-001
6.674930e+002	-1.921690e+001	2.721823e-001	-2.186283e-001
6.679941e+002	-1.937739e+001	2.716177e-001	-2.021566e-001
6.684963e+002	-1.953358e+001	2.710577e-001	-2.235856e-001
6.690001e+002	-1.968603e+001	2.705026e-001	-2.197212e-001
6.695038e+002	-1.983730e+001	2.699481e-001	-2.073772e-001
6.700048e+002	-1.999899e+001	2.693917e-001	-2.077322e-001
6.705083e+002	-2.015200e+001	2.688418e-001	-1.910813e-001
6.710114e+002	-2.030548e+001	2.682923e-001	-2.169104e-001
6.715117e+002	-2.044898e+001	2.677507e-001	-1.831619e-001
6.720150e+002	-2.058654e+001	2.672079e-001	-2.218177e-001
6.725181e+002	-2.073959e+001	2.666682e-001	-2.136287e-001
6.730190e+002	-2.089979e+001	2.661269e-001	-1.754703e-001
6.735237e+002	-2.106944e+001	2.655839e-001	-1.800682e-001
6.740247e+002	-2.122963e+001	2.650551e-001	-1.803699e-001
6.745295e+002	-2.139782e+001	2.645192e-001	-2.064979e-001
6.750335e+002	-2.156939e+001	2.639853e-001	-2.068667e-001
6.755367e+002	-2.172306e+001	2.634586e-001	-2.115137e-001
6.760388e+002	-2.188006e+001	2.629312e-001	-1.988876e-001
6.765411e+002	-2.203520e+001	2.624130e-001	-2.208597e-001
6.770433e+002	-2.219033e+001	2.618976e-001	-2.125385e-001
6.775472e+002	-2.236192e+001	2.613853e-001	-2.085697e-001
6.780518e+002	-2.253143e+001	2.608624e-001	-1.958758e-001
6.785548e+002	-2.270793e+001	2.603515e-001	-1.962314e-001
6.790563e+002	-2.289480e+001	2.598503e-001	-1.922388e-001
6.795591e+002	-2.307283e+001	2.593398e-001	-1.969657e-001
6.800641e+002	-2.323983e+001	2.588335e-001	-1.929184e-001
6.805656e+002	-2.342732e+001	2.583271e-001	-1.801090e-001
6.810684e+002	-2.360660e+001	2.578242e-001	-1.804380e-001
6.815707e+002	-2.378896e+001	2.573206e-001	-1.807720e-001
6.820727e+002	-2.397253e+001	2.568307e-001	-1.943618e-001
6.825769e+002	-2.414262e+001	2.563362e-001	-1.769969e-001
6.830790e+002	-2.432527e+001	2.558426e-001	-1.684576e-001
6.835812e+002	-2.450777e+001	2.553560e-001	-1.954153e-001
6.840833e+002	-2.469032e+001	2.548665e-001	-1.735275e-001
6.845873e+002	-2.490365e+001	2.543826e-001	-1.961949e-001
6.850879e+002	-2.509757e+001	2.539025e-001	-1.742389e-001
6.855929e+002	-2.529905e+001	2.534181e-001	-1.656376e-001
6.860980e+002	-2.550227e+001	2.529402e-001	-1.614880e-001
6.865982e+002	-2.569961e+001	2.524651e-001	-1.662999e-001
6.871026e+002	-2.590807e+001	2.519886e-001	-1.576378e-001
6.876063e+002	-2.612446e+001	2.515204e-001	-1.624908e-001
6.881105e+002	-2.633624e+001	2.510492e-001	-1.764007e-001
6.886143e+002	-2.655209e+001	2.505876e-001	-1.223844e-001
6.891178e+002	-2.677397e+001	2.501247e-001	-1.817077e-001
6.896214e+002	-2.699234e+001	2.496573e-001	-1.456791e-001
6.901241e+002	-2.722890e+001	2.491937e-001	-1.414547e-001
6.906264e+002	-2.747357e+001	2.487371e-001	-1.463681e-001
6.911289e+002	-2.771450e+001	2.482785e-001	-1.467126e-001
6.916308e+002	-2.796874e+001	2.478262e-001	-1.746535e-001
6.921333e+002	-2.820955e+001	2.473702e-001	-1.382081e-001
6.926347e+002	-2.848552e+001	2.469180e-001	-1.616749e-001
6.931363e+002	-2.875149e+001	2.464727e-001	-1.574607e-001
6.936379e+002	-2.901765e+001	2.460229e-001	-1.532225e-001
6.941393e+002	-2.929729e+001	2.455777e-001	-1.582912e-001
6.946405e+002	-2.958446e+001	2.451330e-001	-1.493912e-001
6.951414e+002	-2.988981e+001	2.446911e-001	-1.404644e-001
6.956425e+002	-3.018223e+001	2.442511e-001	-1.455518e-001
6.961436e+002	-3.047713e+001	2.438150e-001	-1.224188e-001
6.966448e+002	-3.076200e+001	2.433749e-001	-1.510777e-001
6.971456e+002	-3.108000e+001	2.429414e-001	-1.420617e-001
6.976464e+002	-3.139818e+001	2.425106e-001	-9.499271e-002
6.981470e+002	-3.173744e+001	2.420773e-001	-1.238846e-001
6.986476e+002	-3.207463e+001	2.416510e-001	-1.242773e-001
6.991482e+002	-3.240963e+001	2.412249e-001	-1.294625e-001
6.996488e+002	-3.276184e+001	2.407985e-001	-1.058342e-001
7.001493e+002	-3.311088e+001	2.403768e-001	-9.652549e-002
7.006498e+002	-3.346441e+001	2.399577e-001	-1.210528e-001
7.011503e+002	-3.381322e+001	2.395337e-001	-1.165851e-001
7.016507e+002	-3.418775e+001	2.391155e-001	-1.072382e-001
7.021511e+002	-3.456793e+001	2.387001e-001	-1.076125e-001
7.026515e+002	-3.495717e+001	2.382811e-001	-8.836014e-002
7.031517e+002	-3.536528e+001	2.378722e-001	-1.034702e-001
7.036520e+002	-3.579395e+001	2.374595e-001	-7.419507e-002
7.041522e+002	-3.620385e+001	2.370473e-001	-8.936426e-002
7.046525e+002	-3.663055e+001	2.366418e-001	-9.469197e-002
7.051527e+002	-3.706552e+001	2.362312e-001	-8.505500e-002
7.056529e+002	-3.751415e+001	2.358268e-001	-1.004663e-001
7.061531e+002	-3.796673e+001	2.354249e-001	-7.565360e-002
7.066532e+002	-3.843900e+001	2.350230e-001	-6.584112e-002
7.071534e+002	-3.892441e+001	2.346228e-001	-6.103692e-002
7.076535e+002	-3.941328e+001	2.342210e-001	-5.619095e-002
7.081537e+002	-3.990800e+001	2.338217e-001	-8.208681e-002
7.086538e+002	-4.042134e+001	2.334268e-001	-5.668729e-002
7.091539e+002	-4.096878e+001	2.330344e-001	-4.660091e-002
7.096539e+002	-4.150461e+001	2.326398e-001	-3.121122e-002
7.101540e+002	-4.205028e+001	2.322483e-001	-5.748941e-002
7.106541e+002	-4.259655e+001	2.318547e-001	-6.300875e-002
7.111542e+002	-4.317191e+001	2.314630e-001	-1.582938e-002
7.116543e+002	-4.376735e+001	2.310710e-001	-1.590933e-002
7.121543e+002	-4.438864e+001	2.306851e-001	-2.665453e-002
7.126543e+002	-4.503510e+001	2.302998e-001	-3.751889e-002
7.131544e+002	-4.567297e+001	2.299146e-001	-1.616521e-002
7.136544e+002	-4.631568e+001	2.295289e-001	-1.625144e-002
7.141545e+002	-4.699719e+001	2.291491e-001	-5.447622e-003
7.146545e+002	-4.770384e+001	2.287693e-001	-5.479248e-003
7.151545e+002	-4.842153e+001	2.283902e-001	0.000000e+000
7.156546e+002	-4.916039e+001	2.280103e-001	-1.108884e-002
7.161546e+002	-4.989461e+001	2.276335e-001	-1.673184e-002
7.166546e+002	-5.066260e+001	2.272555e-001	-5.611643e-003
7.171546e+002	-5.143930e+001	2.268792e-001	-5.646396e-003
7.176547e+002	-5.222920e+001	2.265050e-001	0.000000e+000
7.181547e+002	-5.304271e+001	2.261301e-001	-5.718120e-003
7.186547e+002	-5.387302e+001	2.257602e-001	0.000000e+000
7.191547e+002	-5.472735e+001	2.253922e-001	-5.793517e-003
7.196547e+002	-5.560310e+001	2.250256e-001	-5.832709e-003
7.201547e+002	-5.647580e+001	2.246609e-001	-1.174348e-002
7.206547e+002	-5.738868e+001	2.242913e-001	0.000000e+000
7.211547e+002	-5.833825e+001	2.239225e-001	0.000000e+000
7.216548e+002	-5.930009e+001	2.235596e-001	0.000000e+000
7.221548e+002	-6.028568e+001	2.231993e-001	0.000000e+000
7.226548e+002	-6.131777e+001	2.228392e-001	0.000000e+000
7.231548e+002	-6.235707e+001	2.224815e-001	0.000000e+000
7.236548e+002	-6.343713e+001	2.221235e-001	0.000000e+000
7.241548e+002	-6.452933e+001	2.217583e-001	0.000000e+000
7.246548e+002	-6.564506e+001	2.213931e-001	0.000000e+000
7.251548e+002	-6.676939e+001	2.210339e-001	0.000000e+000
7.256548e+002	-6.793084e+001	2.206781e-001	-6.384270e-003
7.261548e+002	-6.907232e+001	2.203224e-001	-6.435363e-003
7.266548e+002	-7.020678e+001	2.199716e-001	0.000000e+000
7.271548e+002	-7.131981e+001	2.196184e-001	0.000000e+000
7.276548e+002	-7.243923e+001	2.192646e-001	0.000000e+000
7.281548e+002	-7.354792e+001	2.189118e-001	-1.327136e-002
7.286548e+002	-7.462512e+001	2.185631e-001	0.000000e+000
7.291548e+002	-7.567251e+001	2.182149e-001	0.000000e+000
7.296548e+002	-7.668349e+001	2.178618e-001	0.000000e+000
7.301549e+002	-7.764260e+001	2.175144e-001	0.000000e+000
7.306549e+002	-7.855790e+001	2.171690e-001	0.000000e+000
7.311549e+002	-7.940427e+001	2.168297e-001	0.000000e+000
7.316549e+002	-8.018795e+001	2.164771e-001	0.000000e+000
7.321549e+002	-8.093014e+001	2.161381e-001	0.000000e+000
7.326550e+002	-8.160378e+001	2.157915e-001	0.000000e+000
7.331550e+002	-8.221550e+001	2.154507e-001	0.000000e+000
7.336551e+002	-8.276964e+001	2.151118e-001	0.000000e+000
7.341552e+002	-8.326418e+001	2.147763e-001	0.000000e+000
7.346554e+002	-8.370815e+001	2.144349e-001	0.000000e+000
7.351557e+002	-8.410412e+001	2.140967e-001	0.000000e+000
7.356562e+002	-8.445728e+001	2.137602e-001	0.000000e+000
7.361571e+002	-8.476335e+001	2.134272e-001	0.000000e+000
7.366587e+002	-8.503153e+001	2.130976e-001	0.000000e+000
7.371612e+002	-8.526766e+001	2.127675e-001	-7.160522e-003
7.376657e+002	-8.547445e+001	2.124362e-001	0.000000e+000
7.381689e+002	-8.565061e+001	2.121079e-001	0.000000e+000
7.386716e+002	-8.580601e+001	2.117836e-001	-7.184651e-003
7.391729e+002	-8.593799e+001	2.114567e-001	-7.190565e-003
7.396759e+002	-8.605900e+001	2.111296e-001	0.000000e+000
7.401764e+002	-8.615945e+001	2.108151e-001	0.000000e+000
7.406801e+002	-8.624462e+001	2.104957e-001	0.000000e+000
7.411817e+002	-8.631964e+001	2.101784e-001	0.000000e+000
7.416820e+002	-8.638411e+001	2.098663e-001	0.000000e+000
7.421828e+002	-8.644072e+001	2.095503e-001	0.000000e+000
7.426860e+002	-8.648880e+001	2.092298e-001	0.000000e+000
7.432072e+002	-8.653103e+001	2.089101e-001	0.000000e+000
7.437173e+002	-8.656881e+001	2.085948e-001	0.000000e+000
7.442461e+002	-8.660052e+001	2.082689e-001	0.000000e+000
7.448014e+002	-8.662966e+001	2.079289e-001	0.000000e+000
7.453431e+002	-8.665178e+001	2.075987e-001	0.000000e+000
7.458948e+002	-8.667477e+001	2.072605e-001	0.000000e+000
7.464782e+002	-8.669536e+001	2.069081e-001	0.000000e+000
7.470536e+002	-8.671139e+001	2.065616e-001	0.000000e+000
7.475698e+002	-8.672508e+001	2.062515e-001	0.000000e+000
7.481243e+002	-8.673809e+001	2.059213e-001	0.000000e+000
7.487164e+002	-8.674736e+001	2.055720e-001	0.000000e+000
7.493439e+002	-8.675827e+001	2.052030e-001	0.000000e+000
7.500001e+002	-8.676680e+001	2.048205e-001	0.000000e+000
7.505096e+002	-8.677295e+001	2.045232e-001	0.000000e+000
7.510317e+002	-8.677807e+001	2.042196e-001	0.000000e+000
7.515646e+002	-8.678540e+001	2.039106e-001	0.000000e+000
7.521064e+002	-8.678797e+001	2.035971e-001	0.000000e+000
7.526564e+002	-8.678972e+001	2.032850e-001	0.000000e+000
7.532134e+002	-8.678767e+001	2.029682e-001	0.000000e+000
7.537765e+002	-8.678567e+001	2.026528e-001	0.000000e+000
7.543447e+002	-8.678419e+001	2.023343e-001	0.000000e+000
7.549173e+002	-8.678541e+001	2.020171e-001	0.000000e+000
7.554938e+002	-8.678668e+001	2.016951e-001	0.000000e+000
7.560735e+002	-8.678624e+001	2.013757e-001	0.000000e+000
7.566560e+002	-8.678480e+001	2.010606e-001	0.000000e+000
7.572409e+002	-8.678531e+001	2.007415e-001	0.000000e+000
7.578279e+002	-8.678769e+001	2.004266e-001	0.000000e+000
7.584166e+002	-8.678667e+001	2.001134e-001	0.000000e+000
7.590068e+002	-8.678914e+001	1.998010e-001	0.000000e+000
7.595983e+002	-8.678564e+001	1.994864e-001	0.000000e+000
7.601908e+002	-8.678689e+001	1.991785e-001	0.000000e+000
7.607843e+002	-8.678753e+001	1.988687e-001	0.000000e+000
7.613786e+002	-8.678861e+001	1.985592e-001	0.000000e+000
7.619736e+002	-8.679092e+001	1.982543e-001	0.000000e+000
7.625692e+002	-8.679460e+001	1.979470e-001	0.000000e+000
7.631654e+002	-8.679609e+001	1.976437e-001	0.000000e+000
7.637620e+002	-8.679490e+001	1.973427e-001	-7.228960e-003
7.643590e+002	-8.679482e+001	1.970410e-001	0.000000e+000
7.649564e+002	-8.679905e+001	1.967403e-001	0.000000e+000
7.655541e+002	-8.680028e+001	1.964441e-001	0.000000e+000
7.661520e+002	-8.680109e+001	1.961461e-001	0.000000e+000
7.667496e+002	-8.680307e+001	1.958536e-001	0.000000e+000
7.673463e+002	-8.680224e+001	1.955652e-001	0.000000e+000
7.679434e+002	-8.680373e+001	1.952775e-001	0.000000e+000
7.685408e+002	-8.680396e+001	1.949922e-001	0.000000e+000
7.691386e+002	-8.680395e+001	1.947064e-001	0.000000e+000
7.697366e+002	-8.680348e+001	1.944184e-001	0.000000e+000
7.703348e+002	-8.680629e+001	1.941326e-001	0.000000e+000
7.709333e+002	-8.680831e+001	1.938535e-001	0.000000e+000
7.715321e+002	-8.680859e+001	1.935744e-001	0.000000e+000
7.721311e+002	-8.681076e+001	1.932952e-001	0.000000e+000
7.727303e+002	-8.680983e+001	1.930183e-001	0.000000e+000
7.733250e+002	-8.681373e+001	1.927450e-001	0.000000e+000
7.739181e+002	-8.681702e+001	1.924737e-001	0.000000e+000
7.745120e+002	-8.681976e+001	1.922051e-001	0.000000e+000
7.751068e+002	-8.681843e+001	1.919374e-001	0.000000e+000
7.757023e+002	-8.681915e+001	1.916696e-001	0.000000e+000
7.762983e+002	-8.681817e+001	1.914004e-001	0.000000e+000
7.768948e+002	-8.681872e+001	1.911390e-001	0.000000e+000
7.774918e+002	-8.681834e+001	1.908767e-001	0.000000e+000
7.780892e+002	-8.682266e+001	1.906155e-001	0.000000e+000
7.786868e+002	-8.682732e+001	1.903587e-001	0.000000e+000
7.792846e+002	-8.682739e+001	1.901023e-001	0.000000e+000
7.798826e+002	-8.682945e+001	1.898474e-001	0.000000e+000
7.804809e+002	-8.682951e+001	1.895910e-001	0.000000e+000
7.810774e+002	-8.683266e+001	1.893371e-001	0.000000e+000
7.816735e+002	-8.683172e+001	1.890866e-001	0.000000e+000
7.822702e+002	-8.683080e+001	1.888362e-001	0.000000e+000
7.828672e+002	-8.682921e+001	1.885864e-001	0.000000e+000
7.834645e+002	-8.682880e+001	1.883413e-001	-7.230438e-003
7.840620e+002	-8.683405e+001	1.880953e-001	0.000000e+000
7.846599e+002	-8.683641e+001	1.878527e-001	0.000000e+000
7.852580e+002	-8.683808e+001	1.876164e-001	0.000000e+000
7.858563e+002	-8.683956e+001	1.873738e-001	0.000000e+000
7.864549e+002	-8.683900e+001	1.871350e-001	0.000000e+000
7.870537e+002	-8.683882e+001	1.868996e-001	0.000000e+000
7.876525e+002	-8.684156e+001	1.866617e-001	0.000000e+000
7.882506e+002	-8.684470e+001	1.864240e-001	0.000000e+000
7.888490e+002	-8.684812e+001	1.861881e-001	0.000000e+000
7.894476e+002	-8.685151e+001	1.859574e-001	0.000000e+000
7.900464e+002	-8.685061e+001	1.857249e-001	0.000000e+000
7.906455e+002	-8.685037e+001	1.854978e-001	0.000000e+000
7.912449e+002	-8.684969e+001	1.852749e-001	0.000000e+000
7.918445e+002	-8.684969e+001	1.850502e-001	0.000000e+000
7.924442e+002	-8.685238e+001	1.848242e-001	0.000000e+000
7.930439e+002	-8.685295e+001	1.846012e-001	0.000000e+000
7.936437e+002	-8.685376e+001	1.843776e-001	0.000000e+000
7.942434e+002	-8.685499e+001	1.841604e-001	0.000000e+000
7.948432e+002	-8.685624e+001	1.839434e-001	0.000000e+000
7.954430e+002	-8.685863e+001	1.837272e-001	0.000000e+000
7.960426e+002	-8.685672e+001	1.835115e-001	0.000000e+000
7.966420e+002	-8.685809e+001	1.832983e-001	0.000000e+000
7.972417e+002	-8.685972e+001	1.830807e-001	0.000000e+000
7.978414e+002	-8.685876e+001	1.828662e-001	0.000000e+000
7.984406e+002	-8.685761e+001	1.826540e-001	0.000000e+000
7.990396e+002	-8.685983e+001	1.824473e-001	0.000000e+000
7.996389e+002	-8.686059e+001	1.822384e-001	0.000000e+000
8.002379e+002	-8.686225e+001	1.820310e-001	0.000000e+000
8.008368e+002	-8.686210e+001	1.818279e-001	0.000000e+000
8.014360e+002	-8.686473e+001	1.816225e-001	0.000000e+000
8.020354e+002	-8.686431e+001	1.814180e-001	0.000000e+000
8.026350e+002	-8.686371e+001	1.812180e-001	0.000000e+000
8.032348e+002	-8.686802e+001	1.810219e-001	0.000000e+000
8.038329e+002	-8.686521e+001	1.808219e-001	0.000000e+000
8.044313e+002	-8.686635e+001	1.806236e-001	0.000000e+000
8.050299e+002	-8.687103e+001	1.804332e-001	0.000000e+000
8.056288e+002	-8.687082e+001	1.802386e-001	0.000000e+000
8.062279e+002	-8.687054e+001	1.800459e-001	0.000000e+000
8.068265e+002	-8.687158e+001	1.798553e-001	0.000000e+000
8.074246e+002	-8.687465e+001	1.796662e-001	0.000000e+000
8.080229e+002	-8.687424e+001	1.794790e-001	0.000000e+000
8.086215e+002	-8.687505e+001	1.792918e-001	0.000000e+000
8.092197e+002	-8.687641e+001	1.791088e-001	0.000000e+000
8.098172e+002	-8.687581e+001	1.789257e-001	-7.232434e-003
8.104149e+002	-8.687545e+001	1.787408e-001	0.000000e+000
8.110130e+002	-8.687527e+001	1.785579e-001	0.000000e+000
8.116114e+002	-8.687771e+001	1.783758e-001	0.000000e+000
8.122099e+002	-8.687859e+001	1.781998e-001	0.000000e+000
8.128086e+002	-8.687816e+001	1.780224e-001	0.000000e+000
8.134076e+002	-8.687936e+001	1.778456e-001	0.000000e+000
8.140069e+002	-8.688041e+001	1.776706e-001	0.000000e+000
8.146064e+002	-8.687964e+001	1.774965e-001	0.000000e+000
8.152061e+002	-8.688223e+001	1.773208e-001	0.000000e+000
8.158011e+002	-8.688221e+001	1.771495e-001	0.000000e+000
8.163968e+002	-8.688287e+001	1.769788e-001	0.000000e+000
8.169930e+002	-8.687979e+001	1.768084e-001	0.000000e+000
8.175893e+002	-8.688307e+001	1.766403e-001	0.000000e+000
8.181861e+002	-8.688314e+001	1.764761e-001	0.000000e+000
8.187833e+002	-8.688430e+001	1.763075e-001	0.000000e+000
8.193809e+002	-8.688267e+001	1.761415e-001	0.000000e+000
8.199788e+002	-8.688262e+001	1.759772e-001	0.000000e+000
8.205770e+002	-8.688503e+001	1.758120e-001	0.000000e+000
8.211754e+002	-8.688832e+001	1.756507e-001	0.000000e+000
8.217741e+002	-8.688759e+001	1.754907e-001	0.000000e+000
8.223730e+002	-8.688738e+001	1.753291e-001	0.000000e+000
8.229722e+002	-8.689079e+001	1.751702e-001	0.000000e+000
8.235716e+002	-8.688996e+001	1.750138e-001	0.000000e+000
8.241712e+002	-8.689187e+001	1.748556e-001	0.000000e+000
8.247707e+002	-8.689313e+001	1.747038e-001	0.000000e+000
8.253701e+002	-8.689172e+001	1.745505e-001	0.000000e+000
8.259695e+002	-8.689373e+001	1.743989e-001	0.000000e+000
8.265688e+002	-8.688942e+001	1.742484e-001	0.000000e+000
8.271666e+002	-8.689125e+001	1.740967e-001	0.000000e+000
8.277647e+002	-8.689206e+001	1.739483e-001	0.000000e+000
8.283630e+002	-8.689381e+001	1.738004e-001	0.000000e+000
8.289616e+002	-8.689411e+001	1.736539e-001	0.000000e+000
8.295604e+002	-8.689496e+001	1.735069e-001	0.000000e+000
8.301595e+002	-8.689666e+001	1.733625e-001	0.000000e+000
8.307588e+002	-8.689703e+001	1.732215e-001	0.000000e+000
8.313581e+002	-8.689555e+001	1.730780e-001	0.000000e+000
8.319573e+002	-8.689574e+001	1.729368e-001	0.000000e+000
8.325557e+002	-8.689737e+001	1.727961e-001	0.000000e+000
8.331544e+002	-8.689493e+001	1.726584e-001	0.000000e+000
8.337534e+002	-8.689440e+001	1.725177e-001	0.000000e+000
8.343526e+002	-8.689582e+001	1.723806e-001	0.000000e+000
8.349515e+002	-8.689736e+001	1.722413e-001	0.000000e+000
8.355507e+002	-8.689813e+001	1.721059e-001	0.000000e+000
8.361501e+002	-8.689848e+001	1.719683e-001	0.000000e+000
8.367486e+002	-8.690080e+001	1.718347e-001	0.000000e+000
8.373453e+002	-8.689957e+001	1.717025e-001	0.000000e+000
8.379425e+002	-8.689568e+001	1.715681e-001	0.000000e+000
8.385400e+002	-8.689484e+001	1.714368e-001	0.000000e+000
8.391379e+002	-8.689775e+001	1.713055e-001	0.000000e+000
8.397360e+002	-8.689174e+001	1.711770e-001	0.000000e+000
8.403345e+002	-8.689078e+001	1.710447e-001	0.000000e+000
8.409331e+002	-8.689186e+001	1.709160e-001	0.000000e+000
8.415320e+002	-8.689148e+001	1.707881e-001	0.000000e+000
8.421311e+002	-8.689057e+001	1.706636e-001	0.000000e+000
8.427305e+002	-8.688985e+001	1.705367e-001	0.000000e+000
8.433301e+002	-8.688742e+001	1.704117e-001	0.000000e+000
8.439299e+002	-8.688463e+001	1.702875e-001	0.000000e+000
8.445293e+002	-8.687976e+001	1.701620e-001	0.000000e+000
8.451286e+002	-8.687888e+001	1.700389e-001	0.000000e+000
8.457281e+002	-8.687839e+001	1.699170e-001	0.000000e+000
8.463278e+002	-8.687621e+001	1.697971e-001	0.000000e+000
8.469262e+002	-8.687087e+001	1.696789e-001	0.000000e+000
8.475240e+002	-8.686653e+001	1.695607e-001	0.000000e+000
8.481218e+002	-8.686325e+001	1.694430e-001	0.000000e+000
8.487199e+002	-8.686052e+001	1.693255e-001	0.000000e+000
8.493183e+002	-8.685876e+001	1.692091e-001	0.000000e+000
8.499169e+002	-8.685226e+001	1.690949e-001	0.000000e+000
8.505054e+002	-8.684963e+001	1.689832e-001	0.000000e+000
8.510950e+002	-8.684456e+001	1.688748e-001	0.000000e+000
8.516858e+002	-8.684383e+001	1.687639e-001	0.000000e+000
8.522779e+002	-8.684031e+001	1.686518e-001	0.000000e+000
8.528706e+002	-8.683280e+001	1.685433e-001	0.000000e+000
8.534637e+002	-8.682973e+001	1.684371e-001	0.000000e+000
8.540578e+002	-8.682581e+001	1.683326e-001	0.000000e+000
8.546527e+002	-8.682340e+001	1.682282e-001	0.000000e+000
8.552482e+002	-8.682145e+001	1.681240e-001	0.000000e+000
8.558442e+002	-8.681567e+001	1.680205e-001	0.000000e+000
8.564407e+002	-8.681453e+001	1.679158e-001	0.000000e+000
8.570376e+002	-8.681218e+001	1.678138e-001	0.000000e+000
8.576349e+002	-8.680977e+001	1.677136e-001	0.000000e+000
8.582300e+002	-8.680505e+001	1.676113e-001	0.000000e+000
8.588247e+002	-8.680243e+001	1.675124e-001	0.000000e+000
8.594200e+002	-8.679818e+001	1.674132e-001	0.000000e+000
8.600149e+002	-8.679514e+001	1.673137e-001	0.000000e+000
8.606087e+002	-8.678873e+001	1.672144e-001	0.000000e+000
8.612011e+002	-8.678749e+001	1.671179e-001	0.000000e+000
8.617945e+002	-8.678505e+001	1.670243e-001	0.000000e+000
8.623887e+002	-8.677973e+001	1.669292e-001	0.000000e+000
8.629837e+002	-8.677740e+001	1.668330e-001	0.000000e+000
8.635794e+002	-8.677355e+001	1.667402e-001	0.000000e+000
8.641756e+002	-8.676657e+001	1.666444e-001	0.000000e+000
8.647722e+002	-8.676198e+001	1.665491e-001	0.000000e+000
8.653692e+002	-8.675903e+001	1.664571e-001	0.000000e+000
8.659665e+002	-8.675616e+001	1.663664e-001	0.000000e+000
8.665629e+002	-8.675327e+001	1.662753e-001	0.000000e+000
8.671490e+002	-8.674799e+001	1.661837e-001	0.000000e+000
8.677332e+002	-8.675147e+001	1.660951e-001	0.000000e+000
8.683195e+002	-8.675034e+001	1.660026e-001	0.000000e+000
8.689077e+002	-8.674932e+001	1.659160e-001	0.000000e+000
8.694975e+002	-8.674913e+001	1.658280e-001	0.000000e+000
8.700887e+002	-8.674699e+001	1.657410e-001	0.000000e+000
8.706811e+002	-8.674295e+001	1.656545e-001	-7.226466e-003
8.712745e+002	-8.674111e+001	1.655694e-001	0.000000e+000
8.718689e+002	-8.673968e+001	1.654812e-001	0.000000e+000
8.724640e+002	-8.673480e+001	1.653927e-001	0.000000e+000
8.730589e+002	-8.673188e+001	1.653062e-001	0.000000e+000
8.736545e+002	-8.672891e+001	1.652232e-001	0.000000e+000
8.742481e+002	-8.672497e+001	1.651423e-001	0.000000e+000
8.748425e+002	-8.672313e+001	1.650595e-001	0.000000e+000
8.754376e+002	-8.671924e+001	1.649775e-001	0.000000e+000
8.760309e+002	-8.671630e+001	1.649011e-001	0.000000e+000
8.766204e+002	-8.671357e+001	1.648214e-001	0.000000e+000
8.772114e+002	-8.671268e+001	1.647423e-001	0.000000e+000
8.778037e+002	-8.671140e+001	1.646606e-001	0.000000e+000
8.783958e+002	-8.670890e+001	1.645820e-001	0.000000e+000
8.789870e+002	-8.670616e+001	1.645068e-001	0.000000e+000
8.795792e+002	-8.670453e+001	1.644301e-001	0.000000e+000
8.801725e+002	-8.670042e+001	1.643495e-001	0.000000e+000
8.807666e+002	-8.669862e+001	1.642746e-001	0.000000e+000
8.813614e+002	-8.669529e+001	1.641958e-001	0.000000e+000
8.819570e+002	-8.669114e+001	1.641227e-001	0.000000e+000
8.825508e+002	-8.668853e+001	1.640470e-001	0.000000e+000
8.831443e+002	-8.668801e+001	1.639736e-001	0.000000e+000
8.837387e+002	-8.668341e+001	1.639047e-001	0.000000e+000
8.843336e+002	-8.668072e+001	1.638324e-001	0.000000e+000
8.849291e+002	-8.667528e+001	1.637619e-001	0.000000e+000
8.855252e+002	-8.667269e+001	1.636889e-001	0.000000e+000
8.861218e+002	-8.666801e+001	1.636175e-001	0.000000e+000
8.867187e+002	-8.666868e+001	1.635513e-001	0.000000e+000
8.873160e+002	-8.666409e+001	1.634799e-001	0.000000e+000
8.879127e+002	-8.665665e+001	1.634096e-001	0.000000e+000
8.885045e+002	-8.665198e+001	1.633410e-001	0.000000e+000
8.890972e+002	-8.665082e+001	1.632714e-001	0.000000e+000
8.896909e+002	-8.664955e+001	1.632042e-001	0.000000e+000
8.902852e+002	-8.664492e+001	1.631341e-001	-7.222174e-003
8.908536e+002	-8.664935e+001	1.630710e-001	0.000000e+000
8.914256e+002	-8.664905e+001	1.630104e-001	0.000000e+000
8.920008e+002	-8.665279e+001	1.629465e-001	0.000000e+000
8.925790e+002	-8.665197e+001	1.628811e-001	0.000000e+000
8.931539e+002	-8.666098e+001	1.628197e-001	0.000000e+000
8.937293e+002	-8.666295e+001	1.627586e-001	0.000000e+000
8.943078e+002	-8.666825e+001	1.626952e-001	0.000000e+000
8.948890e+002	-8.667432e+001	1.626325e-001	0.000000e+000
8.954727e+002	-8.667840e+001	1.625718e-001	0.000000e+000
8.960588e+002	-8.667977e+001	1.625117e-001	0.000000e+000
8.966468e+002	-8.668056e+001	1.624510e-001	0.000000e+000
8.972365e+002	-8.668078e+001	1.623925e-001	0.000000e+000
8.978276e+002	-8.667879e+001	1.623312e-001	0.000000e+000
8.984201e+002	-8.667931e+001	1.622721e-001	0.000000e+000
8.990136e+002	-8.667773e+001	1.622094e-001	0.000000e+000
8.996080e+002	-8.667690e+001	1.621522e-001	0.000000e+000
9.002032e+002	-8.667896e+001	1.620959e-001	0.000000e+000
9.007991e+002	-8.667649e+001	1.620371e-001	0.000000e+000
9.013956e+002	-8.667153e+001	1.619802e-001	0.000000e+000
9.019901e+002	-8.666788e+001	1.619231e-001	0.000000e+000
9.025854e+002	-8.666669e+001	1.618668e-001	0.000000e+000
9.031813e+002	-8.666256e+001	1.618079e-001	0.000000e+000
9.037776e+002	-8.665934e+001	1.617567e-001	0.000000e+000
9.043734e+002	-8.665473e+001	1.617010e-001	0.000000e+000
9.049656e+002	-8.664812e+001	1.616486e-001	0.000000e+000
9.055537e+002	-8.664609e+001	1.615971e-001	0.000000e+000
9.061433e+002	-8.664257e+001	1.615438e-001	0.000000e+000
9.067344e+002	-8.663959e+001	1.614932e-001	0.000000e+000
9.073266e+002	-8.663685e+001	1.614409e-001	0.000000e+000
9.079199e+002	-8.663606e+001	1.613897e-001	0.000000e+000
9.085131e+002	-8.663043e+001	1.613383e-001	0.000000e+000
9.091068e+002	-8.662777e+001	1.612868e-001	0.000000e+000
9.097013e+002	-8.662359e+001	1.612405e-001	0.000000e+000
9.102966e+002	-8.662264e+001	1.611935e-001	0.000000e+000
9.108905e+002	-8.661656e+001	1.611439e-001	0.000000e+000
9.114843e+002	-8.661337e+001	1.610954e-001	0.000000e+000
9.120748e+002	-8.660935e+001	1.610479e-001	0.000000e+000
9.126649e+002	-8.660614e+001	1.610009e-001	0.000000e+000
9.132561e+002	-8.660132e+001	1.609513e-001	0.000000e+000
9.138483e+002	-8.660243e+001	1.609025e-001	0.000000e+000
9.144414e+002	-8.659953e+001	1.608574e-001	0.000000e+000
9.150355e+002	-8.660050e+001	1.608160e-001	0.000000e+000
9.156303e+002	-8.659627e+001	1.607705e-001	0.000000e+000
9.162258e+002	-8.659118e+001	1.607251e-001	0.000000e+000
9.168219e+002	-8.658956e+001	1.606835e-001	0.000000e+000
9.174184e+002	-8.658439e+001	1.606379e-001	0.000000e+000
9.180152e+002	-8.657873e+001	1.605930e-001	0.000000e+000
9.186114e+002	-8.657142e+001	1.605523e-001	0.000000e+000
9.192041e+002	-8.656698e+001	1.605089e-001	0.000000e+000
9.197976e+002	-8.656133e+001	1.604675e-001	0.000000e+000
9.203904e+002	-8.655557e+001	1.604226e-001	0.000000e+000
9.209813e+002	-8.655769e+001	1.603857e-001	0.000000e+000
9.215733e+002	-8.655336e+001	1.603470e-001	0.000000e+000
9.221665e+002	-8.655164e+001	1.603112e-001	0.000000e+000
9.227605e+002	-8.655051e+001	1.602702e-001	0.000000e+000
9.233554e+002	-8.655027e+001	1.602321e-001	0.000000e+000
9.239510e+002	-8.654683e+001	1.601950e-001	0.000000e+000
9.245471e+002	-8.654349e+001	1.601580e-001	0.000000e+000
9.251438e+002	-8.654114e+001	1.601211e-001	0.000000e+000
9.257408e+002	-8.653605e+001	1.600812e-001	0.000000e+000
9.263382e+002	-8.653435e+001	1.600433e-001	0.000000e+000
9.269359e+002	-8.652994e+001	1.600045e-001	0.000000e+000
9.275253e+002	-8.652629e+001	1.599679e-001	0.000000e+000
9.281001e+002	-8.652279e+001	1.599274e-001	0.000000e+000
9.286783e+002	-8.652468e+001	1.598917e-001	0.000000e+000
9.292596e+002	-8.652484e+001	1.598564e-001	0.000000e+000
9.298435e+002	-8.652832e+001	1.598230e-001	0.000000e+000
9.304297e+002	-8.652975e+001	1.597842e-001	0.000000e+000
9.310177e+002	-8.652898e+001	1.597529e-001	0.000000e+000
9.316073e+002	-8.652857e+001	1.597196e-001	0.000000e+000
9.321983e+002	-8.652968e+001	1.596878e-001	0.000000e+000
9.327906e+002	-8.652921e+001	1.596492e-001	0.000000e+000
9.333839e+002	-8.653056e+001	1.596144e-001	0.000000e+000
9.339782e+002	-8.652575e+001	1.595815e-001	0.000000e+000
9.345731e+002	-8.652218e+001	1.595469e-001	0.000000e+000
9.351687e+002	-8.651828e+001	1.595146e-001	0.000000e+000
9.357648e+002	-8.651455e+001	1.594825e-001	0.000000e+000
9.363615e+002	-8.651315e+001	1.594520e-001	0.000000e+000
9.369571e+002	-8.650641e+001	1.594198e-001	0.000000e+000
9.375483e+002	-8.649885e+001	1.593892e-001	0.000000e+000
9.381395e+002	-8.649911e+001	1.593600e-001	0.000000e+000
9.387318e+002	-8.649501e+001	1.593329e-001	0.000000e+000
9.393253e+002	-8.649148e+001	1.593034e-001	0.000000e+000
9.399111e+002	-8.648652e+001	1.592748e-001	0.000000e+000
9.404978e+002	-8.647954e+001	1.592497e-001	0.000000e+000
9.410829e+002	-8.647715e+001	1.592245e-001	0.000000e+000
9.416699e+002	-8.647658e+001	1.591942e-001	0.000000e+000
9.422589e+002	-8.647362e+001	1.591670e-001	0.000000e+000
9.428493e+002	-8.647312e+001	1.591382e-001	0.000000e+000
9.434411e+002	-8.647370e+001	1.591119e-001	0.000000e+000
9.440341e+002	-8.647009e+001	1.590864e-001	0.000000e+000
9.446279e+002	-8.646743e+001	1.590612e-001	0.000000e+000
9.452215e+002	-8.646546e+001	1.590316e-001	0.000000e+000
9.458138e+002	-8.645838e+001	1.590045e-001	0.000000e+000
9.463961e+002	-8.645224e+001	1.589768e-001	0.000000e+000
9.469610e+002	-8.645586e+001	1.589510e-001	0.000000e+000
9.475307e+002	-8.645817e+001	1.589302e-001	0.000000e+000
9.481046e+002	-8.646303e+001	1.589085e-001	0.000000e+000
9.486819e+002	-8.647060e+001	1.588855e-001	0.000000e+000
9.492619e+002	-8.647661e+001	1.588620e-001	-7.214268e-003
9.498443e+002	-8.648441e+001	1.588337e-001	0.000000e+000
9.504290e+002	-8.648511e+001	1.588078e-001	0.000000e+000
9.510157e+002	-8.649093e+001	1.587863e-001	0.000000e+000
9.516040e+002	-8.649506e+001	1.587635e-001	0.000000e+000
9.521939e+002	-8.649320e+001	1.587407e-001	0.000000e+000
9.527852e+002	-8.649079e+001	1.587208e-001	0.000000e+000
9.533778e+002	-8.649363e+001	1.587005e-001	0.000000e+000
9.539714e+002	-8.649009e+001	1.586797e-001	0.000000e+000
9.545659e+002	-8.649188e+001	1.586612e-001	0.000000e+000
9.551611e+002	-8.649025e+001	1.586366e-001	0.000000e+000
9.557570e+002	-8.648597e+001	1.586170e-001	0.000000e+000
9.563534e+002	-8.648264e+001	1.585972e-001	0.000000e+000
9.569501e+002	-8.647517e+001	1.585799e-001	0.000000e+000
9.575455e+002	-8.646806e+001	1.585583e-001	0.000000e+000
9.581373e+002	-8.646257e+001	1.585401e-001	0.000000e+000
9.587300e+002	-8.645782e+001	1.585199e-001	0.000000e+000
9.593193e+002	-8.645284e+001	1.585016e-001	0.000000e+000
9.599097e+002	-8.644717e+001	1.584858e-001	0.000000e+000
9.605009e+002	-8.644558e+001	1.584702e-001	0.000000e+000
9.610932e+002	-8.644006e+001	1.584538e-001	0.000000e+000
9.616667e+002	-8.644407e+001	1.584352e-001	-7.212745e-003
9.622433e+002	-8.644420e+001	1.584147e-001	0.000000e+000
9.628230e+002	-8.644510e+001	1.583986e-001	0.000000e+000
9.634056e+002	-8.644844e+001	1.583788e-001	0.000000e+000
9.639905e+002	-8.645233e+001	1.583630e-001	0.000000e+000
9.645774e+002	-8.645381e+001	1.583481e-001	0.000000e+000
9.651662e+002	-8.645344e+001	1.583321e-001	0.000000e+000
9.657565e+002	-8.645069e+001	1.583188e-001	-7.213195e-003
9.663481e+002	-8.645413e+001	1.583026e-001	0.000000e+000
9.669409e+002	-8.645069e+001	1.582884e-001	0.000000e+000
9.675346e+002	-8.645024e+001	1.582728e-001	0.000000e+000
9.681293e+002	-8.644985e+001	1.582595e-001	0.000000e+000
9.687246e+002	-8.644532e+001	1.582458e-001	0.000000e+000
9.693206e+002	-8.644462e+001	1.582355e-001	0.000000e+000
9.699171e+002	-8.643902e+001	1.582203e-001	0.000000e+000
9.705140e+002	-8.643705e+001	1.582076e-001	0.000000e+000
9.711113e+002	-8.643217e+001	1.581973e-001	0.000000e+000
9.717059e+002	-8.642493e+001	1.581841e-001	0.000000e+000
9.722980e+002	-8.641774e+001	1.581705e-001	-7.211784e-003
9.728907e+002	-8.641389e+001	1.581586e-001	-7.211559e-003
9.734844e+002	-8.641009e+001	1.581479e-001	0.000000e+000
9.740789e+002	-8.640527e+001	1.581352e-001	0.000000e+000
9.746725e+002	-8.639932e+001	1.581232e-001	0.000000e+000
9.752641e+002	-8.639323e+001	1.581123e-001	0.000000e+000
9.758470e+002	-8.639160e+001	1.581023e-001	0.000000e+000
9.764317e+002	-8.638890e+001	1.580926e-001	0.000000e+000
9.770184e+002	-8.638937e+001	1.580846e-001	-7.210417e-003
9.776069e+002	-8.639044e+001	1.580779e-001	0.000000e+000
9.781970e+002	-8.638842e+001	1.580645e-001	0.000000e+000
9.787885e+002	-8.638471e+001	1.580535e-001	0.000000e+000
9.793812e+002	-8.638285e+001	1.580425e-001	0.000000e+000
9.799748e+002	-8.637927e+001	1.580334e-001	0.000000e+000
9.805693e+002	-8.637897e+001	1.580256e-001	0.000000e+000
9.811645e+002	-8.637667e+001	1.580193e-001	0.000000e+000
9.817603e+002	-8.637406e+001	1.580080e-001	0.000000e+000
9.823566e+002	-8.637139e+001	1.579993e-001	0.000000e+000
9.829535e+002	-8.636884e+001	1.579888e-001	0.000000e+000
9.835501e+002	-8.636025e+001	1.579784e-001	0.000000e+000
9.841425e+002	-8.635387e+001	1.579715e-001	0.000000e+000
9.847358e+002	-8.635038e+001	1.579621e-001	0.000000e+000
9.853297e+002	-8.634530e+001	1.579525e-001	0.000000e+000
9.859241e+002	-8.633858e+001	1.579429e-001	0.000000e+000
9.865192e+002	-8.633506e+001	1.579319e-001	0.000000e+000
9.871137e+002	-8.632915e+001	1.579266e-001	0.000000e+000
9.877083e+002	-8.632291e+001	1.579163e-001	0.000000e+000
9.883035e+002	-8.631601e+001	1.579083e-001	0.000000e+000
9.888934e+002	-8.631396e+001	1.578998e-001	0.000000e+000
9.894845e+002	-8.630503e+001	1.578902e-001	0.000000e+000
9.900749e+002	-8.629806e+001	1.578827e-001	0.000000e+000
9.906664e+002	-8.629580e+001	1.578767e-001	0.000000e+000
9.912590e+002	-8.628832e+001	1.578675e-001	0.000000e+000
9.918410e+002	-8.628854e+001	1.578574e-001	0.000000e+000
9.924256e+002	-8.628618e+001	1.578524e-001	0.000000e+000
9.930123e+002	-8.628821e+001	1.578449e-001	0.000000e+000
9.936009e+002	-8.628875e+001	1.578412e-001	-7.205810e-003
9.941912e+002	-8.628623e+001	1.578346e-001	-7.205744e-003
9.947828e+002	-8.628843e+001	1.578309e-001	0.000000e+000
9.953756e+002	-8.628891e+001	1.578266e-001	0.000000e+000
9.959694e+002	-8.628693e+001	1.578204e-001	0.000000e+000
9.965641e+002	-8.628540e+001	1.578147e-001	0.000000e+000
9.971595e+002	-8.627982e+001	1.578091e-001	-7.205587e-003
9.977540e+002	-8.627355e+001	1.578045e-001	0.000000e+000
9.983492e+002	-8.626743e+001	1.577998e-001	0.000000e+000
9.989448e+002	-8.626249e+001	1.577955e-001	0.000000e+000
9.995410e+002	-8.625847e+001	1.577943e-001	0.000000e+000
1.000043e+003	-8.324513e+001	1.577912e-001	0.000000e+000
1.000543e+003	-4.655533e+001	1.577930e-001	-1.019688e+001
1.001043e+003	-1.105720e+001	1.578039e-001	-2.176799e+002
1.001543e+003	4.352480e+001	1.578402e-001	-7.410886e+000
1.002044e+003	4.350104e+001	1.578881e-001	-1.535664e-001
1.002544e+003	4.105099e+001	1.579370e-001	-1.038373e-001
1.003044e+003	3.680155e+001	1.579854e-001	-1.135215e-001
1.003544e+003	3.148015e+001	1.580388e-001	-1.294596e-001
1.004044e+003	2.601330e+001	1.580938e-001	-1.480176e-001
1.004544e+003	1.873896e+001	1.582329e-001	-1.651138e-001
1.005044e+003	1.235592e+001	1.592042e-001	-1.812203e-001
1.005544e+003	7.235802e+000	1.615079e-001	-1.991678e-001
1.006044e+003	3.148793e+000	1.653595e-001	-1.952578e-001
1.006544e+003	-1.646425e-001	1.709343e-001	-2.210732e-001
1.007044e+003	-2.770303e+000	1.783830e-001	-2.149220e-001
1.007544e+003	-4.780456e+000	1.877675e-001	-2.347409e-001
1.008044e+003	-6.294977e+000	1.990381e-001	-2.283535e-001
1.008544e+003	-7.429582e+000	2.119486e-001	-2.168593e-001
1.009044e+003	-8.204541e+000	2.260324e-001	-2.374681e-001
1.009544e+003	-8.644376e+000	2.406450e-001	-2.200845e-001
1.010047e+003	-8.818261e+000	2.551863e-001	-2.055968e-001
1.010554e+003	-8.850799e+000	2.693135e-001	-2.243741e-001
1.011055e+003	-8.770062e+000	2.824297e-001	-2.129563e-001
1.011557e+003	-8.580707e+000	2.946965e-001	-2.273859e-001
1.012058e+003	-8.386416e+000	3.061043e-001	-2.268551e-001
1.012561e+003	-8.159279e+000	3.167667e-001	-2.262357e-001
1.013063e+003	-7.906814e+000	3.266788e-001	-2.292431e-001
1.013564e+003	-7.643909e+000	3.359368e-001	-2.248283e-001
1.014066e+003	-7.369631e+000	3.445986e-001	-2.351011e-001
1.014567e+003	-7.055545e+000	3.527148e-001	-2.342028e-001
1.015067e+003	-6.722823e+000	3.603637e-001	-2.296065e-001
1.015568e+003	-6.365127e+000	3.675588e-001	-2.285970e-001
1.016068e+003	-5.986712e+000	3.743575e-001	-2.094731e-001
1.016569e+003	-5.608550e+000	3.807870e-001	-2.228707e-001
1.017069e+003	-5.204612e+000	3.868566e-001	-2.289041e-001
1.017569e+003	-4.801459e+000	3.926145e-001	-2.135152e-001
1.018070e+003	-4.392279e+000	3.980728e-001	-2.194966e-001
1.018570e+003	-3.971663e+000	4.032491e-001	-2.148079e-001
1.019070e+003	-3.533221e+000	4.081619e-001	-2.276202e-001
1.019570e+003	-3.101359e+000	4.128333e-001	-2.263633e-001
1.020070e+003	-2.638753e+000	4.172656e-001	-2.077077e-001
1.020571e+003	-2.202056e+000	4.214808e-001	-2.168624e-001
1.021071e+003	-1.771616e+000	4.254904e-001	-2.190704e-001
1.021571e+003	-1.344486e+000	4.292968e-001	-2.246555e-001
1.022071e+003	-9.292616e-001	4.329116e-001	-2.132736e-001
1.022572e+003	-4.917561e-001	4.363565e-001	-2.120405e-001
1.023072e+003	-5.031062e-002	4.396231e-001	-2.107964e-001
1.023572e+003	3.952702e-001	4.427317e-001	-2.095400e-001
1.024072e+003	8.301141e-001	4.456868e-001	-2.149273e-001
1.024572e+003	1.260394e+000	4.484901e-001	-2.071002e-001
1.025073e+003	1.686087e+000	4.511547e-001	-2.059014e-001
1.025573e+003	2.092000e+000	4.536859e-001	-2.047566e-001
1.026073e+003	2.503730e+000	4.560868e-001	-2.068263e-001
1.026573e+003	2.898852e+000	4.583517e-001	-1.960530e-001
1.027074e+003	3.285161e+000	4.605068e-001	-2.109812e-001
1.027574e+003	3.656632e+000	4.625389e-001	-2.035244e-001
1.028075e+003	4.030438e+000	4.644634e-001	-1.992899e-001
1.028575e+003	4.382212e+000	4.662771e-001	-2.045948e-001
1.029076e+003	4.735813e+000	4.679829e-001	-1.941696e-001
1.029576e+003	5.079147e+000	4.695907e-001	-2.056831e-001
1.030077e+003	5.425138e+000	4.710928e-001	-1.891561e-001
1.030577e+003	5.756973e+000	4.724989e-001	-2.036807e-001
1.031078e+003	6.082453e+000	4.738193e-001	-1.965759e-001
1.031579e+003	6.409608e+000	4.750550e-001	-2.017526e-001
1.032080e+003	6.721237e+000	4.761904e-001	-1.947463e-001
1.032581e+003	7.030932e+000	4.772482e-001	-1.938596e-001
1.033082e+003	7.326355e+000	4.782339e-001	-1.990441e-001
1.033583e+003	7.608069e+000	4.791279e-001	-1.892029e-001
1.034084e+003	7.886556e+000	4.799431e-001	-1.943995e-001
1.034586e+003	8.163874e+000	4.806949e-001	-1.965703e-001
1.035087e+003	8.435669e+000	4.813742e-001	-1.809371e-001
1.035589e+003	8.699206e+000	4.819803e-001	-1.949902e-001
1.036090e+003	8.958285e+000	4.825265e-001	-1.912806e-001
1.036593e+003	9.187266e+000	4.830066e-001	-1.935477e-001
1.037097e+003	9.408771e+000	4.834258e-001	-1.870484e-001
1.037601e+003	9.618766e+000	4.837768e-001	-1.806191e-001
1.038103e+003	9.806797e+000	4.840547e-001	-1.917186e-001
1.038606e+003	9.984902e+000	4.842866e-001	-1.796033e-001
1.039109e+003	1.013758e+001	4.844612e-001	-1.907411e-001
1.039611e+003	1.029519e+001	4.845844e-001	-1.873916e-001
1.040114e+003	1.044813e+001	4.846584e-001	-1.840701e-001
1.040616e+003	1.058508e+001	4.846863e-001	-1.865482e-001
1.041121e+003	1.070960e+001	4.846515e-001	-1.861857e-001
1.041621e+003	1.083214e+001	4.845807e-001	-1.886895e-001
1.042123e+003	1.094034e+001	4.844692e-001	-1.855149e-001
1.042624e+003	1.104377e+001	4.843133e-001	-1.766666e-001
1.043126e+003	1.113820e+001	4.841106e-001	-1.849401e-001
1.043628e+003	1.122893e+001	4.838727e-001	-1.875176e-001
1.044131e+003	1.129571e+001	4.836015e-001	-1.873206e-001
1.044637e+003	1.135875e+001	4.832862e-001	-1.842985e-001
1.045141e+003	1.141748e+001	4.829453e-001	-1.812950e-001
1.045648e+003	1.146903e+001	4.825558e-001	-1.839797e-001
1.046152e+003	1.151305e+001	4.821386e-001	-1.781981e-001
1.046660e+003	1.155928e+001	4.816711e-001	-1.837156e-001
1.047186e+003	1.158577e+001	4.811689e-001	-1.864770e-001
1.047734e+003	1.161698e+001	4.806091e-001	-1.863788e-001
1.048312e+003	1.163397e+001	4.799828e-001	-1.778539e-001
1.048812e+003	1.164424e+001	4.794234e-001	-1.862955e-001
1.049416e+003	1.165075e+001	4.787033e-001	-1.862803e-001
1.049959e+003	1.165634e+001	4.780318e-001	-1.806140e-001
1.050538e+003	1.165265e+001	4.772806e-001	-1.862646e-001
1.051126e+003	1.165692e+001	4.764876e-001	-1.806119e-001
1.051683e+003	1.164780e+001	4.757034e-001	-1.806355e-001
1.052276e+003	1.163542e+001	4.748402e-001	-1.806522e-001
1.052792e+003	1.162246e+001	4.740745e-001	-1.835225e-001
1.053335e+003	1.160976e+001	4.732490e-001	-1.778996e-001
1.053847e+003	1.158415e+001	4.724486e-001	-1.864662e-001
1.054387e+003	1.155705e+001	4.715820e-001	-1.780659e-001
1.054920e+003	1.153655e+001	4.707084e-001	-1.837757e-001
1.055427e+003	1.149933e+001	4.698686e-001	-1.838891e-001
1.055928e+003	1.145782e+001	4.690228e-001	-1.811792e-001
1.056434e+003	1.140723e+001	4.681504e-001	-1.784917e-001
1.056949e+003	1.136256e+001	4.672481e-001	-1.842878e-001
1.057453e+003	1.131613e+001	4.663514e-001	-1.787483e-001
1.057956e+003	1.127253e+001	4.654464e-001	-1.788719e-001
1.058463e+003	1.120610e+001	4.645252e-001	-1.847446e-001
1.058963e+003	1.113996e+001	4.635927e-001	-1.849371e-001
1.059471e+003	1.108147e+001	4.626351e-001	-1.765615e-001
1.059974e+003	1.101453e+001	4.616908e-001	-1.853017e-001
1.060480e+003	1.096125e+001	4.607251e-001	-1.826046e-001
1.060985e+003	1.089969e+001	4.597575e-001	-1.856367e-001
1.061490e+003	1.083101e+001	4.587615e-001	-1.829770e-001
1.061993e+003	1.074538e+001	4.577720e-001	-1.860871e-001
1.062496e+003	1.066175e+001	4.567725e-001	-1.863290e-001
1.062997e+003	1.057756e+001	4.557648e-001	-1.808345e-001
1.063501e+003	1.048248e+001	4.547507e-001	-1.839767e-001
1.064007e+003	1.038575e+001	4.537237e-001	-1.842539e-001
1.064508e+003	1.030119e+001	4.526999e-001	-1.816150e-001
1.065009e+003	1.020680e+001	4.516668e-001	-1.789931e-001
1.065510e+003	1.011655e+001	4.506316e-001	-1.879175e-001
1.066010e+003	1.002172e+001	4.495931e-001	-1.852980e-001
1.066511e+003	9.935214e+000	4.485512e-001	-1.884451e-001
1.067016e+003	9.835759e+000	4.474875e-001	-1.858309e-001
1.067519e+003	9.734715e+000	4.464244e-001	-1.832125e-001
1.068023e+003	9.634808e+000	4.453485e-001	-1.834950e-001
1.068526e+003	9.532740e+000	4.442753e-001	-1.837830e-001
1.069030e+003	9.433901e+000	4.431986e-001	-1.811405e-001
1.069534e+003	9.316761e+000	4.421172e-001	-1.814632e-001
1.070036e+003	9.202617e+000	4.410335e-001	-1.876456e-001
1.070538e+003	9.089656e+000	4.399422e-001	-1.820963e-001
1.071040e+003	8.986387e+000	4.388595e-001	-1.853243e-001
1.071540e+003	8.875920e+000	4.377753e-001	-1.797416e-001
1.072042e+003	8.761872e+000	4.366810e-001	-1.800535e-001
1.072544e+003	8.642452e+000	4.355920e-001	-1.833380e-001
1.073045e+003	8.531843e+000	4.345002e-001	-1.866072e-001
1.073547e+003	8.418530e+000	4.333909e-001	-1.750581e-001
1.074053e+003	8.296839e+000	4.322814e-001	-1.842972e-001
1.074556e+003	8.180168e+000	4.311738e-001	-1.875994e-001
1.075059e+003	8.074644e+000	4.300714e-001	-1.878960e-001
1.075560e+003	7.951705e+000	4.289741e-001	-1.792781e-001
1.076060e+003	7.830879e+000	4.278793e-001	-1.885842e-001
1.076561e+003	7.701183e+000	4.267776e-001	-1.889499e-001
1.077064e+003	7.574930e+000	4.256708e-001	-1.863025e-001
1.077568e+003	7.467878e+000	4.245568e-001	-1.896085e-001
1.078071e+003	7.348119e+000	4.234464e-001	-1.869310e-001
1.078574e+003	7.211023e+000	4.223359e-001	-1.903324e-001
1.079077e+003	7.083450e+000	4.212228e-001	-1.846397e-001
1.079581e+003	6.956459e+000	4.201087e-001	-1.880179e-001
1.080084e+003	6.829563e+000	4.189951e-001	-1.944469e-001
1.080584e+003	6.708562e+000	4.178985e-001	-1.947946e-001
1.081086e+003	6.583624e+000	4.167891e-001	-1.829554e-001
1.081591e+003	6.448845e+000	4.156829e-001	-1.924829e-001
1.082095e+003	6.314216e+000	4.145721e-001	-1.898018e-001
1.082596e+003	6.182372e+000	4.134771e-001	-1.871006e-001
1.083099e+003	6.045219e+000	4.123710e-001	-1.844022e-001
1.083599e+003	5.913736e+000	4.112808e-001	-1.939920e-001
[truncated: 53,021 more rows]
