# Supplementary material for: Determinants of Beat-to-Beat Variability of Repolarization Duration in the Canine Ventricular Myocyte: A Computational Analysis
Source: PLoS Comput Biol. 2013 Aug 22;9(8):e1003202. doi: 10.1371/journal.pcbi.1003202 (PMC3749940; doi:10.1371/journal.pcbi.1003202)
Supplement: Software S1 — Implementation of stochastic model in C. (ZIP) [file pcbi.1003202.s003.zip › Source PLOS Comput Biol/Example/Cell_0000_Stoch_500_ms_APD.txt]

1	0.000000e+000	-2.000000e+003	0.000000e+000	0.000000e+000
2	2.260162e+002	3.497052e-001	2.429568e+002	9.873270e-002
3	2.246122e+002	3.507228e-001	2.478017e+002	9.910617e-002
4	2.257246e+002	3.496763e-001	2.496528e+002	9.940675e-002
5	2.209320e+002	3.485496e-001	2.483296e+002	9.960788e-002
6	2.229079e+002	3.478043e-001	2.471208e+002	9.972090e-002
7	2.248468e+002	3.469833e-001	2.488036e+002	9.980986e-002
8	2.305075e+002	3.461847e-001	2.480167e+002	9.992590e-002
9	2.163535e+002	3.467099e-001	2.486761e+002	9.984724e-002
10	2.227006e+002	3.450487e-001	2.495613e+002	9.978730e-002
11	2.220195e+002	3.441829e-001	2.496839e+002	9.968382e-002
12	2.270465e+002	3.436826e-001	2.490576e+002	9.958154e-002
13	2.229974e+002	3.441245e-001	2.490883e+002	9.947192e-002
14	2.212576e+002	3.429183e-001	2.504712e+002	9.931691e-002
15	2.266478e+002	3.419928e-001	2.491680e+002	9.919647e-002
16	2.254227e+002	3.427499e-001	2.504197e+002	9.907758e-002
17	2.225118e+002	3.415764e-001	2.480279e+002	9.894815e-002
18	2.168241e+002	3.415914e-001	2.476384e+002	9.871825e-002
19	2.223645e+002	3.406699e-001	2.497022e+002	9.851474e-002
20	2.227143e+002	3.401077e-001	2.492038e+002	9.832025e-002
21	2.169305e+002	3.403026e-001	2.476884e+002	9.806935e-002
22	2.203024e+002	3.393207e-001	2.480685e+002	9.783763e-002
23	2.265748e+002	3.393203e-001	2.496905e+002	9.764178e-002
24	2.265848e+002	3.391742e-001	2.486288e+002	9.747716e-002
25	2.285354e+002	3.387969e-001	2.498181e+002	9.732937e-002
26	2.235230e+002	3.386020e-001	2.490980e+002	9.718546e-002
27	2.198436e+002	3.385866e-001	2.481609e+002	9.700431e-002
28	2.197212e+002	3.384288e-001	2.493655e+002	9.680105e-002
29	2.315050e+002	3.385748e-001	2.486981e+002	9.674348e-002
30	2.253983e+002	3.384768e-001	2.484091e+002	9.660527e-002
31	2.250385e+002	3.382994e-001	2.494067e+002	9.649221e-002
32	2.193106e+002	3.387987e-001	2.482072e+002	9.631266e-002
33	2.195109e+002	3.379102e-001	2.493359e+002	9.611911e-002
34	2.189870e+002	3.383118e-001	2.502094e+002	9.596918e-002
35	2.231787e+002	3.374831e-001	2.497478e+002	9.583334e-002
36	2.231380e+002	3.375641e-001	2.487249e+002	9.566803e-002
37	2.182211e+002	3.370438e-001	2.488468e+002	9.550440e-002
38	2.208679e+002	3.367643e-001	2.495900e+002	9.537106e-002
39	2.313778e+002	3.369365e-001	2.490105e+002	9.538254e-002
40	2.172660e+002	3.369882e-001	2.499661e+002	9.525175e-002
41	2.206079e+002	3.359166e-001	2.506612e+002	9.508160e-002
42	2.185267e+002	3.362834e-001	2.492170e+002	9.489862e-002
43	2.175834e+002	3.361192e-001	2.496248e+002	9.471293e-002
44	2.209092e+002	3.354470e-001	2.473566e+002	9.461265e-002
45	2.226140e+002	3.350573e-001	2.497024e+002	9.448622e-002
46	2.225944e+002	3.355764e-001	2.491317e+002	9.440236e-002
47	2.207891e+002	3.355429e-001	2.480275e+002	9.437206e-002
48	2.243652e+002	3.349080e-001	2.507080e+002	9.429961e-002
49	2.248872e+002	3.354946e-001	2.496695e+002	9.423407e-002
50	2.191833e+002	3.354442e-001	2.488551e+002	9.410244e-002
51	2.261882e+002	3.352606e-001	2.491527e+002	9.407314e-002
52	2.210547e+002	3.354966e-001	2.479464e+002	9.401102e-002
53	2.210764e+002	3.349440e-001	2.487039e+002	9.393423e-002
54	2.254649e+002	3.352600e-001	2.474771e+002	9.388593e-002
55	2.199828e+002	3.351378e-001	2.497480e+002	9.379377e-002
56	2.167275e+002	3.349992e-001	2.493341e+002	9.371277e-002
57	2.209005e+002	3.346079e-001	2.493619e+002	9.364696e-002
58	2.250459e+002	3.349466e-001	2.493069e+002	9.356748e-002
59	2.206220e+002	3.343147e-001	2.479540e+002	9.343923e-002
60	2.211653e+002	3.342511e-001	2.474753e+002	9.335901e-002
61	2.215776e+002	3.336052e-001	2.490709e+002	9.328437e-002
62	2.212828e+002	3.340098e-001	2.483477e+002	9.319939e-002
63	2.200166e+002	3.336365e-001	2.499974e+002	9.312270e-002
64	2.241994e+002	3.334735e-001	2.487916e+002	9.307479e-002
65	2.241955e+002	3.342099e-001	2.488493e+002	9.301841e-002
66	2.210694e+002	3.331917e-001	2.489650e+002	9.296099e-002
67	2.196704e+002	3.336910e-001	2.489407e+002	9.288154e-002
68	2.277030e+002	3.336550e-001	2.472495e+002	9.284092e-002
69	2.291909e+002	3.338459e-001	2.487748e+002	9.283968e-002
70	2.271829e+002	3.338133e-001	2.471329e+002	9.288468e-002
71	2.235909e+002	3.340775e-001	2.491406e+002	9.288104e-002
72	2.242518e+002	3.338472e-001	2.505998e+002	9.284219e-002
73	2.222780e+002	3.342630e-001	2.472397e+002	9.282215e-002
74	2.194170e+002	3.343340e-001	2.484723e+002	9.278775e-002
75	2.224114e+002	3.337632e-001	2.485443e+002	9.274514e-002
76	2.168689e+002	3.339547e-001	2.501545e+002	9.267254e-002
77	2.227948e+002	3.327987e-001	2.481748e+002	9.263906e-002
78	2.246534e+002	3.329452e-001	2.497401e+002	9.264118e-002
79	2.253498e+002	3.334602e-001	2.502356e+002	9.263660e-002
80	2.243261e+002	3.329776e-001	2.496474e+002	9.261416e-002
81	2.273933e+002	3.335430e-001	2.483126e+002	9.262719e-002
82	2.233365e+002	3.333806e-001	2.474983e+002	9.264164e-002
83	2.181884e+002	3.336341e-001	2.515190e+002	9.256865e-002
84	2.264598e+002	3.327353e-001	2.484425e+002	9.259148e-002
85	2.268686e+002	3.340114e-001	2.502123e+002	9.259831e-002
86	2.241349e+002	3.339740e-001	2.492823e+002	9.259966e-002
87	2.150319e+002	3.337338e-001	2.479682e+002	9.251421e-002
88	2.238269e+002	3.329035e-001	2.485367e+002	9.247526e-002
89	2.241232e+002	3.332293e-001	2.481728e+002	9.243414e-002
90	2.297893e+002	3.325237e-001	2.502273e+002	9.250155e-002
91	2.311412e+002	3.338078e-001	2.499081e+002	9.254527e-002
92	2.300400e+002	3.339771e-001	2.472216e+002	9.266800e-002
93	2.257407e+002	3.343281e-001	2.502068e+002	9.272717e-002
94	2.254358e+002	3.348290e-001	2.491329e+002	9.281880e-002
95	2.290015e+002	3.344640e-001	2.495936e+002	9.295154e-002
96	2.298473e+002	3.352833e-001	2.487407e+002	9.304217e-002
97	2.236677e+002	3.352495e-001	2.487608e+002	9.313298e-002
98	2.330086e+002	3.348318e-001	2.497214e+002	9.324863e-002
99	2.314645e+002	3.353893e-001	2.498263e+002	9.337175e-002
100	2.248733e+002	3.351979e-001	2.502376e+002	9.340115e-002
101	2.203140e+002	3.352274e-001	2.476039e+002	9.338935e-002
102	2.204402e+002	3.349501e-001	2.491418e+002	9.341172e-002
103	2.209447e+002	3.344007e-001	2.481072e+002	9.339761e-002
104	2.259019e+002	3.344883e-001	2.487814e+002	9.338597e-002
105	2.239027e+002	3.337967e-001	2.489318e+002	9.339873e-002
106	2.225922e+002	3.332997e-001	2.481403e+002	9.336646e-002
107	2.252635e+002	3.341623e-001	2.503413e+002	9.335803e-002
108	2.254728e+002	3.340805e-001	2.492157e+002	9.332977e-002
109	2.279075e+002	3.343751e-001	2.501163e+002	9.333624e-002
110	2.208683e+002	3.347332e-001	2.485363e+002	9.329855e-002
111	2.209299e+002	3.342025e-001	2.494115e+002	9.323838e-002
112	2.190702e+002	3.338443e-001	2.488606e+002	9.316040e-002
113	2.257246e+002	3.343060e-001	2.484394e+002	9.322411e-002
114	2.262820e+002	3.344299e-001	2.488120e+002	9.322739e-002
115	2.241018e+002	3.345367e-001	2.480560e+002	9.320742e-002
116	2.254173e+002	3.334314e-001	2.486234e+002	9.321860e-002
117	2.255575e+002	3.347126e-001	2.489276e+002	9.320819e-002
118	2.235946e+002	3.341642e-001	2.498721e+002	9.320341e-002
119	2.225402e+002	3.342183e-001	2.478191e+002	9.317673e-002
120	2.237588e+002	3.338471e-001	2.495631e+002	9.316425e-002
121	2.165787e+002	3.342536e-001	2.498758e+002	9.303693e-002
122	2.190707e+002	3.336256e-001	2.486611e+002	9.290409e-002
123	2.241393e+002	3.326025e-001	2.496920e+002	9.284832e-002
124	2.216061e+002	3.331069e-001	2.488198e+002	9.285528e-002
125	2.223300e+002	3.329320e-001	2.485321e+002	9.277853e-002
126	2.244177e+002	3.325405e-001	2.495990e+002	9.276614e-002
127	2.249273e+002	3.324585e-001	2.482082e+002	9.276850e-002
128	2.294491e+002	3.331873e-001	2.498928e+002	9.276853e-002
129	2.302476e+002	3.335137e-001	2.490891e+002	9.283380e-002
130	2.245274e+002	3.336513e-001	2.506561e+002	9.285002e-002
131	2.214669e+002	3.337305e-001	2.494695e+002	9.278360e-002
132	2.272727e+002	3.336658e-001	2.504061e+002	9.277334e-002
133	2.173010e+002	3.346154e-001	2.484714e+002	9.271104e-002
134	2.194465e+002	3.334664e-001	2.492548e+002	9.260336e-002
135	2.288566e+002	3.330883e-001	2.493019e+002	9.259418e-002
136	2.292840e+002	3.328756e-001	2.487396e+002	9.262545e-002
137	2.280101e+002	3.334972e-001	2.509481e+002	9.261710e-002
138	2.238818e+002	3.332939e-001	2.503721e+002	9.263470e-002
139	2.257647e+002	3.338665e-001	2.498120e+002	9.264294e-002
140	2.271478e+002	3.335184e-001	2.498204e+002	9.275986e-002
141	2.218585e+002	3.341694e-001	2.487536e+002	9.273809e-002
142	2.220028e+002	3.335561e-001	2.511575e+002	9.271623e-002
143	2.250721e+002	3.330384e-001	2.486668e+002	9.271629e-002
144	2.208652e+002	3.339452e-001	2.492121e+002	9.265918e-002
145	2.167162e+002	3.336133e-001	2.500316e+002	9.252868e-002
146	2.247599e+002	3.325503e-001	2.495656e+002	9.249141e-002
147	2.229389e+002	3.327294e-001	2.492706e+002	9.244204e-002
148	2.216667e+002	3.325210e-001	2.484447e+002	9.239948e-002
149	2.166377e+002	3.332751e-001	2.498274e+002	9.229677e-002
150	2.338665e+002	3.324908e-001	2.490762e+002	9.234299e-002
151	2.293899e+002	3.327615e-001	2.487119e+002	9.236723e-002
152	2.315032e+002	3.332188e-001	2.491878e+002	9.244721e-002
153	2.222127e+002	3.331044e-001	2.503377e+002	9.240969e-002
154	2.310457e+002	3.324195e-001	2.497212e+002	9.251559e-002
155	2.234390e+002	3.341145e-001	2.501419e+002	9.250237e-002
156	2.189478e+002	3.333246e-001	2.491346e+002	9.244359e-002
157	2.230508e+002	3.332322e-001	2.503871e+002	9.245261e-002
158	2.240014e+002	3.331619e-001	2.491934e+002	9.246077e-002
159	2.269164e+002	3.334677e-001	2.491502e+002	9.246519e-002
160	2.323060e+002	3.326814e-001	2.489493e+002	9.255692e-002
161	2.285590e+002	3.337727e-001	2.483656e+002	9.260835e-002
162	2.227712e+002	3.334429e-001	2.485176e+002	9.263803e-002
163	2.237441e+002	3.334018e-001	2.484399e+002	9.264739e-002
164	2.263437e+002	3.339030e-001	2.494820e+002	9.266959e-002
165	2.238810e+002	3.341010e-001	2.495184e+002	9.267363e-002
166	2.294808e+002	3.337628e-001	2.487349e+002	9.272058e-002
167	2.242642e+002	3.335796e-001	2.501215e+002	9.277454e-002
168	2.242000e+002	3.339593e-001	2.471309e+002	9.278972e-002
169	2.229814e+002	3.342268e-001	2.485517e+002	9.275063e-002
170	2.233332e+002	3.337740e-001	2.495666e+002	9.276314e-002
171	2.261595e+002	3.336176e-001	2.486279e+002	9.273175e-002
172	2.211199e+002	3.342246e-001	2.489227e+002	9.266437e-002
173	2.237899e+002	3.326600e-001	2.484220e+002	9.262169e-002
174	2.171684e+002	3.327291e-001	2.488739e+002	9.248088e-002
175	2.238497e+002	3.318259e-001	2.501586e+002	9.242888e-002
176	2.259838e+002	3.323908e-001	2.507151e+002	9.239703e-002
177	2.296274e+002	3.326527e-001	2.483333e+002	9.241250e-002
178	2.232784e+002	3.332510e-001	2.475705e+002	9.237891e-002
179	2.283719e+002	3.326442e-001	2.480580e+002	9.240600e-002
180	2.247781e+002	3.335527e-001	2.492782e+002	9.242647e-002
181	2.232739e+002	3.329763e-001	2.484205e+002	9.241433e-002
182	2.261553e+002	3.334441e-001	2.490739e+002	9.241910e-002
183	2.310910e+002	3.327917e-001	2.499691e+002	9.249609e-002
184	2.271598e+002	3.339491e-001	2.483725e+002	9.254002e-002
185	2.234802e+002	3.344990e-001	2.478692e+002	9.254864e-002
186	2.203436e+002	3.333574e-001	2.479404e+002	9.250318e-002
187	2.247116e+002	3.339801e-001	2.487299e+002	9.248146e-002
188	2.205915e+002	3.331775e-001	2.482563e+002	9.241441e-002
189	2.255836e+002	3.330144e-001	2.495618e+002	9.242165e-002
190	2.248173e+002	3.327893e-001	2.479496e+002	9.240851e-002
191	2.232106e+002	3.335859e-001	2.486700e+002	9.238575e-002
192	2.263192e+002	3.331033e-001	2.497463e+002	9.241721e-002
193	2.199994e+002	3.332989e-001	2.501099e+002	9.235212e-002
194	2.209419e+002	3.330350e-001	2.514596e+002	9.227427e-002
195	2.265459e+002	3.325868e-001	2.498013e+002	9.229758e-002
196	2.230471e+002	3.333185e-001	2.482559e+002	9.228567e-002
197	2.205580e+002	3.324703e-001	2.496423e+002	9.219813e-002
198	2.214068e+002	3.326378e-001	2.478316e+002	9.217198e-002
199	2.237390e+002	3.318666e-001	2.501999e+002	9.218183e-002
200	2.285535e+002	3.324355e-001	2.488338e+002	9.217584e-002
201	2.239991e+002	3.324585e-001	2.495765e+002	9.215410e-002
202	2.192410e+002	3.322460e-001	2.478749e+002	9.208760e-002
203	2.128613e+002	3.324051e-001	2.499191e+002	9.193042e-002
204	2.251382e+002	3.308704e-001	2.492983e+002	9.184396e-002
205	2.205751e+002	3.314366e-001	2.479128e+002	9.175649e-002
206	2.244450e+002	3.311696e-001	2.485358e+002	9.172831e-002
207	2.292841e+002	3.321855e-001	2.491721e+002	9.174589e-002
208	2.249468e+002	3.322115e-001	2.501913e+002	9.172475e-002
209	2.222178e+002	3.319890e-001	2.489740e+002	9.168464e-002
210	2.207504e+002	3.316669e-001	2.494969e+002	9.166113e-002
211	2.256609e+002	3.311795e-001	2.487476e+002	9.167248e-002
212	2.209843e+002	3.320416e-001	2.487650e+002	9.165500e-002
213	2.179776e+002	3.316979e-001	2.480259e+002	9.156981e-002
214	2.254761e+002	3.309281e-001	2.484640e+002	9.154876e-002
215	2.197063e+002	3.311653e-001	2.470554e+002	9.147641e-002
216	2.144095e+002	3.305611e-001	2.486832e+002	9.136164e-002
217	2.189107e+002	3.303971e-001	2.494631e+002	9.126700e-002
218	2.242691e+002	3.304849e-001	2.488915e+002	9.124792e-002
219	2.214202e+002	3.305555e-001	2.487806e+002	9.122775e-002
220	2.300024e+002	3.308380e-001	2.480749e+002	9.124432e-002
221	2.318911e+002	3.313100e-001	2.505982e+002	9.128676e-002
222	2.262033e+002	3.312790e-001	2.476202e+002	9.130122e-002
223	2.296427e+002	3.319568e-001	2.489025e+002	9.137333e-002
224	2.228244e+002	3.319220e-001	2.498174e+002	9.136672e-002
225	2.200495e+002	3.318159e-001	2.498874e+002	9.134214e-002
226	2.208753e+002	3.316278e-001	2.489419e+002	9.128738e-002
227	2.226974e+002	3.319866e-001	2.485425e+002	9.121995e-002
228	2.253702e+002	3.312061e-001	2.502727e+002	9.122180e-002
229	2.234647e+002	3.312627e-001	2.508572e+002	9.119996e-002
230	2.244260e+002	3.309342e-001	2.482495e+002	9.119654e-002
231	2.281148e+002	3.316462e-001	2.487429e+002	9.123260e-002
232	2.281847e+002	3.312752e-001	2.477152e+002	9.128438e-002
233	2.257640e+002	3.308390e-001	2.500755e+002	9.131096e-002
234	2.299009e+002	3.313275e-001	2.508964e+002	9.140150e-002
235	2.297203e+002	3.324271e-001	2.502548e+002	9.148416e-002
236	2.249291e+002	3.328149e-001	2.499264e+002	9.155516e-002
237	2.301379e+002	3.320517e-001	2.484642e+002	9.166277e-002
238	2.261761e+002	3.324349e-001	2.469881e+002	9.171215e-002
239	2.280872e+002	3.318777e-001	2.499871e+002	9.177823e-002
240	2.292487e+002	3.325291e-001	2.487743e+002	9.189628e-002
241	2.268536e+002	3.327791e-001	2.500167e+002	9.192748e-002
242	2.220399e+002	3.325374e-001	2.486131e+002	9.196041e-002
243	2.265800e+002	3.327706e-001	2.500323e+002	9.200701e-002
244	2.260040e+002	3.327612e-001	2.476750e+002	9.203126e-002
245	2.259708e+002	3.331471e-001	2.485143e+002	9.205759e-002
246	2.252795e+002	3.326324e-001	2.485517e+002	9.206098e-002
247	2.272715e+002	3.326272e-001	2.511335e+002	9.209445e-002
248	2.253250e+002	3.327972e-001	2.480974e+002	9.212180e-002
249	2.229652e+002	3.323077e-001	2.503545e+002	9.210482e-002
250	2.282183e+002	3.323559e-001	2.489207e+002	9.218902e-002
251	2.236638e+002	3.329072e-001	2.476935e+002	9.214989e-002
252	2.111642e+002	3.331003e-001	2.491189e+002	9.201885e-002
253	2.225373e+002	3.325907e-001	2.503440e+002	9.196139e-002
254	2.189284e+002	3.319785e-001	2.500934e+002	9.184803e-002
255	2.241570e+002	3.314333e-001	2.477891e+002	9.178868e-002
256	2.168024e+002	3.318152e-001	2.492420e+002	9.168288e-002
257	2.288059e+002	3.314069e-001	2.474145e+002	9.167574e-002
258	2.273442e+002	3.316048e-001	2.505182e+002	9.167880e-002
259	2.270092e+002	3.312081e-001	2.493714e+002	9.164947e-002
260	2.237213e+002	3.311639e-001	2.515969e+002	9.163058e-002
261	2.183019e+002	3.316587e-001	2.500636e+002	9.155427e-002
262	2.225476e+002	3.313792e-001	2.488745e+002	9.150902e-002
263	2.230006e+002	3.306595e-001	2.499667e+002	9.145752e-002
264	2.137828e+002	3.311719e-001	2.482982e+002	9.132674e-002
265	2.168416e+002	3.307504e-001	2.476819e+002	9.119801e-002
266	2.184032e+002	3.295257e-001	2.478547e+002	9.107153e-002
267	2.195381e+002	3.298211e-001	2.496474e+002	9.097006e-002
268	2.211409e+002	3.300535e-001	2.494232e+002	9.091325e-002
269	2.229768e+002	3.294797e-001	2.501028e+002	9.085094e-002
270	2.282164e+002	3.295415e-001	2.498141e+002	9.085254e-002
271	2.280467e+002	3.296683e-001	2.490032e+002	9.085424e-002
272	2.243161e+002	3.302144e-001	2.502849e+002	9.085440e-002
273	2.220863e+002	3.302906e-001	2.511881e+002	9.081237e-002
274	2.262599e+002	3.304113e-001	2.485759e+002	9.082121e-002
275	2.342090e+002	3.304946e-001	2.480912e+002	9.092780e-002
276	2.221045e+002	3.312771e-001	2.493804e+002	9.094664e-002
277	2.194604e+002	3.317140e-001	2.505185e+002	9.093222e-002
278	2.201794e+002	3.308526e-001	2.498515e+002	9.089960e-002
279	2.265671e+002	3.305847e-001	2.497623e+002	9.090770e-002
280	2.305226e+002	3.310802e-001	2.490833e+002	9.098852e-002
281	2.236915e+002	3.313263e-001	2.482898e+002	9.101614e-002
282	2.266609e+002	3.308771e-001	2.485841e+002	9.105239e-002
283	2.202170e+002	3.312458e-001	2.496803e+002	9.101218e-002
284	2.249221e+002	3.307487e-001	2.503781e+002	9.107720e-002
285	2.233483e+002	3.305527e-001	2.507257e+002	9.109064e-002
286	2.266650e+002	3.312514e-001	2.493636e+002	9.111321e-002
287	2.267847e+002	3.312655e-001	2.491176e+002	9.114838e-002
288	2.253393e+002	3.309932e-001	2.494959e+002	9.116906e-002
289	2.186770e+002	3.310086e-001	2.464274e+002	9.112613e-002
290	2.134440e+002	3.311796e-001	2.500577e+002	9.102727e-002
291	2.187706e+002	3.309515e-001	2.492588e+002	9.095716e-002
292	2.200247e+002	3.301762e-001	2.507567e+002	9.086576e-002
293	2.297842e+002	3.302149e-001	2.489364e+002	9.088467e-002
294	2.309848e+002	3.306387e-001	2.493547e+002	9.093357e-002
295	2.262226e+002	3.307734e-001	2.501869e+002	9.096911e-002
296	2.243681e+002	3.309527e-001	2.481548e+002	9.102623e-002
297	2.253856e+002	3.311825e-001	2.478492e+002	9.105017e-002
298	2.263284e+002	3.304887e-001	2.502285e+002	9.108556e-002
299	2.294325e+002	3.308178e-001	2.501172e+002	9.116521e-002
300	2.227607e+002	3.318791e-001	2.508262e+002	9.112912e-002
301	2.224620e+002	3.310617e-001	2.501631e+002	9.113850e-002
302	2.207609e+002	3.306723e-001	2.484213e+002	9.110747e-002
303	2.146400e+002	3.313782e-001	2.477426e+002	9.100177e-002
304	2.215285e+002	3.301215e-001	2.497144e+002	9.095428e-002
305	2.177856e+002	3.303807e-001	2.498398e+002	9.084332e-002
306	2.202318e+002	3.300067e-001	2.492585e+002	9.073982e-002
307	2.288782e+002	3.304077e-001	2.489486e+002	9.076947e-002
308	2.240345e+002	3.301574e-001	2.481336e+002	9.076894e-002
309	2.278473e+002	3.304769e-001	2.482513e+002	9.083230e-002
310	2.263612e+002	3.307256e-001	2.480202e+002	9.085310e-002
311	2.239149e+002	3.308073e-001	2.490703e+002	9.086409e-002
312	2.226777e+002	3.309301e-001	2.481778e+002	9.087986e-002
313	2.220851e+002	3.310249e-001	2.491875e+002	9.087598e-002
314	2.211614e+002	3.308573e-001	2.502286e+002	9.082031e-002
315	2.189276e+002	3.301756e-001	2.493928e+002	9.076520e-002
316	2.278931e+002	3.300165e-001	2.480988e+002	9.080541e-002
317	2.253835e+002	3.306219e-001	2.484093e+002	9.080242e-002
318	2.224813e+002	3.305177e-001	2.485566e+002	9.077109e-002
319	2.217272e+002	3.306226e-001	2.485240e+002	9.075570e-002
320	2.158807e+002	3.305569e-001	2.489521e+002	9.066834e-002
321	2.205932e+002	3.297101e-001	2.489051e+002	9.059335e-002
322	2.281878e+002	3.301512e-001	2.495967e+002	9.064828e-002
323	2.201881e+002	3.301283e-001	2.489297e+002	9.061222e-002
324	2.224764e+002	3.300746e-001	2.480732e+002	9.061671e-002
325	2.189830e+002	3.301681e-001	2.502390e+002	9.058541e-002
326	2.261710e+002	3.298823e-001	2.495395e+002	9.066345e-002
327	2.245471e+002	3.307072e-001	2.489786e+002	9.066894e-002
328	2.247955e+002	3.296773e-001	2.499145e+002	9.068457e-002
329	2.175813e+002	3.305730e-001	2.509262e+002	9.060749e-002
330	2.244453e+002	3.295937e-001	2.495913e+002	9.062049e-002
331	2.222913e+002	3.301527e-001	2.484639e+002	9.061575e-002
332	2.251915e+002	3.304925e-001	2.502159e+002	9.063341e-002
333	2.269047e+002	3.300237e-001	2.495485e+002	9.068957e-002
334	2.228198e+002	3.306776e-001	2.482830e+002	9.071885e-002
335	2.233009e+002	3.302467e-001	2.477886e+002	9.073627e-002
336	2.231188e+002	3.305578e-001	2.486864e+002	9.074175e-002
337	2.389659e+002	3.307329e-001	2.492607e+002	9.088769e-002
338	2.210530e+002	3.318693e-001	2.495840e+002	9.091223e-002
339	2.293884e+002	3.304631e-001	2.505882e+002	9.099315e-002
340	2.311846e+002	3.315852e-001	2.497004e+002	9.108602e-002
341	2.288001e+002	3.312629e-001	2.486603e+002	9.117714e-002
342	2.299602e+002	3.320294e-001	2.502188e+002	9.127453e-002
343	2.292733e+002	3.319899e-001	2.485008e+002	9.137365e-002
344	2.248019e+002	3.322797e-001	2.495691e+002	9.141359e-002
345	2.203766e+002	3.321821e-001	2.502291e+002	9.139894e-002
346	2.140195e+002	3.325394e-001	2.499529e+002	9.132402e-002
347	2.181520e+002	3.317908e-001	2.474753e+002	9.125930e-002
348	2.234730e+002	3.306145e-001	2.498353e+002	9.121471e-002
349	2.194747e+002	3.309669e-001	2.499315e+002	9.117229e-002
350	2.263440e+002	3.305787e-001	2.481714e+002	9.116413e-002
351	2.242563e+002	3.305689e-001	2.499255e+002	9.116052e-002
352	2.307214e+002	3.307008e-001	2.497746e+002	9.119391e-002
353	2.335672e+002	3.316170e-001	2.494575e+002	9.131583e-002
354	2.250436e+002	3.312649e-001	2.481348e+002	9.137190e-002
355	2.216105e+002	3.321200e-001	2.494295e+002	9.137615e-002
356	2.195075e+002	3.319402e-001	2.498501e+002	9.133446e-002
357	2.231010e+002	3.312546e-001	2.504330e+002	9.132104e-002
358	2.282104e+002	3.307137e-001	2.491499e+002	9.134818e-002
359	2.270540e+002	3.309959e-001	2.501694e+002	9.139619e-002
360	2.221028e+002	3.309001e-001	2.510734e+002	9.132809e-002
361	2.210595e+002	3.313890e-001	2.502330e+002	9.126122e-002
362	2.279031e+002	3.304474e-001	2.482451e+002	9.134627e-002
363	2.209394e+002	3.309320e-001	2.492252e+002	9.128219e-002
364	2.266689e+002	3.308450e-001	2.504728e+002	9.127218e-002
365	2.211979e+002	3.311668e-001	2.518014e+002	9.123051e-002
366	2.243782e+002	3.308958e-001	2.482577e+002	9.121809e-002
367	2.245060e+002	3.309208e-001	2.495167e+002	9.119936e-002
368	2.129159e+002	3.311770e-001	2.494704e+002	9.106019e-002
369	2.196314e+002	3.302159e-001	2.487133e+002	9.096795e-002
370	2.249315e+002	3.295877e-001	2.504167e+002	9.096503e-002
371	2.227263e+002	3.295499e-001	2.489553e+002	9.090866e-002
372	2.215725e+002	3.303170e-001	2.481166e+002	9.086291e-002
373	2.203196e+002	3.300120e-001	2.489966e+002	9.077392e-002
374	2.227568e+002	3.300100e-001	2.475878e+002	9.067903e-002
375	2.165055e+002	3.296163e-001	2.493574e+002	9.059229e-002
376	2.213720e+002	3.295074e-001	2.502034e+002	9.052302e-002
377	2.203086e+002	3.291749e-001	2.493862e+002	9.046675e-002
378	2.166521e+002	3.299028e-001	2.495489e+002	9.034521e-002
379	2.274845e+002	3.286206e-001	2.496533e+002	9.034227e-002
380	2.272300e+002	3.286941e-001	2.499399e+002	9.034466e-002
381	2.242413e+002	3.296953e-001	2.489493e+002	9.034276e-002
382	2.236133e+002	3.299734e-001	2.496420e+002	9.035087e-002
383	2.146520e+002	3.295418e-001	2.475162e+002	9.025233e-002
384	2.176536e+002	3.287930e-001	2.504383e+002	9.016424e-002
385	2.269686e+002	3.290925e-001	2.494696e+002	9.018745e-002
386	2.257758e+002	3.285187e-001	2.502779e+002	9.019114e-002
387	2.182339e+002	3.292486e-001	2.495096e+002	9.016240e-002
388	2.202082e+002	3.297534e-001	2.506160e+002	9.011696e-002
389	2.207138e+002	3.295325e-001	2.479726e+002	9.005814e-002
390	2.266387e+002	3.287838e-001	2.506803e+002	9.007356e-002
391	2.260731e+002	3.284719e-001	2.492214e+002	9.007476e-002
392	2.268775e+002	3.291131e-001	2.480224e+002	9.011459e-002
393	2.230280e+002	3.290079e-001	2.500006e+002	9.008437e-002
394	2.250859e+002	3.296913e-001	2.500550e+002	9.009052e-002
395	2.243961e+002	3.297654e-001	2.510915e+002	9.006740e-002
396	2.222986e+002	3.290424e-001	2.480302e+002	9.005465e-002
397	2.218038e+002	3.290694e-001	2.484435e+002	9.006391e-002
398	2.219689e+002	3.287939e-001	2.482398e+002	9.004267e-002
399	2.259295e+002	3.289775e-001	2.504384e+002	9.008919e-002
400	2.301323e+002	3.296845e-001	2.495760e+002	9.018077e-002
401	2.271416e+002	3.294246e-001	2.497464e+002	9.023809e-002
402	2.254770e+002	3.307173e-001	2.483649e+002	9.033162e-002
403	2.308824e+002	3.293925e-001	2.510774e+002	9.043197e-002
404	2.246175e+002	3.303213e-001	2.477204e+002	9.048031e-002
405	2.228188e+002	3.307273e-001	2.489592e+002	9.048203e-002
406	2.231785e+002	3.303787e-001	2.499287e+002	9.047386e-002
407	2.239893e+002	3.303452e-001	2.494848e+002	9.052447e-002
408	2.203588e+002	3.308848e-001	2.492977e+002	9.049277e-002
409	2.201723e+002	3.300726e-001	2.493552e+002	9.045920e-002
410	2.230197e+002	3.293521e-001	2.487294e+002	9.044703e-002
411	2.187701e+002	3.287414e-001	2.505755e+002	9.036332e-002
412	2.219291e+002	3.294410e-001	2.491001e+002	9.040602e-002
413	2.235473e+002	3.293832e-001	2.489962e+002	9.035898e-002
414	2.294673e+002	3.290095e-001	2.497697e+002	9.037717e-002
415	2.283114e+002	3.294477e-001	2.479944e+002	9.042311e-002
416	2.235195e+002	3.298451e-001	2.508760e+002	9.045968e-002
417	2.249151e+002	3.298724e-001	2.497599e+002	9.048671e-002
418	2.322588e+002	3.304835e-001	2.489506e+002	9.058301e-002
419	2.323059e+002	3.303394e-001	2.484150e+002	9.071107e-002
420	2.234477e+002	3.317466e-001	2.491087e+002	9.075279e-002
421	2.260035e+002	3.310339e-001	2.496780e+002	9.082812e-002
422	2.216989e+002	3.309633e-001	2.500326e+002	9.084274e-002
423	2.128319e+002	3.312035e-001	2.507081e+002	9.073348e-002
424	2.169629e+002	3.298857e-001	2.486701e+002	9.065972e-002
425	2.206788e+002	3.296058e-001	2.499404e+002	9.056987e-002
426	2.193556e+002	3.293224e-001	2.491129e+002	9.046838e-002
427	2.168229e+002	3.288737e-001	2.484950e+002	9.033580e-002
428	2.183822e+002	3.288238e-001	2.492094e+002	9.025199e-002
429	2.146672e+002	3.287475e-001	2.480080e+002	9.008960e-002
430	2.111867e+002	3.278179e-001	2.486654e+002	8.988222e-002
431	2.215636e+002	3.271748e-001	2.502529e+002	8.981398e-002
432	2.194749e+002	3.273821e-001	2.505273e+002	8.971054e-002
433	2.206338e+002	3.274804e-001	2.521977e+002	8.959867e-002
434	2.187695e+002	3.268111e-001	2.497703e+002	8.948489e-002
435	2.195070e+002	3.274281e-001	2.491969e+002	8.939163e-002
436	2.338290e+002	3.270656e-001	2.493080e+002	8.943344e-002
437	2.147816e+002	3.282705e-001	2.495982e+002	8.933091e-002
438	2.150604e+002	3.268691e-001	2.494609e+002	8.922558e-002
439	2.210993e+002	3.267248e-001	2.481024e+002	8.914725e-002
440	2.230486e+002	3.268603e-001	2.476412e+002	8.912489e-002
441	2.237478e+002	3.267422e-001	2.497526e+002	8.907222e-002
442	2.230235e+002	3.264157e-001	2.514216e+002	8.904603e-002
443	2.200407e+002	3.273602e-001	2.498513e+002	8.899983e-002
444	2.230156e+002	3.267451e-001	2.492280e+002	8.898652e-002
445	2.192597e+002	3.269064e-001	2.488116e+002	8.895415e-002
446	2.189851e+002	3.271941e-001	2.483233e+002	8.888858e-002
447	2.296030e+002	3.271475e-001	2.502011e+002	8.896023e-002
448	2.258208e+002	3.278462e-001	2.511278e+002	8.901657e-002
449	2.292220e+002	3.281972e-001	2.505615e+002	8.910563e-002
450	2.331081e+002	3.288395e-001	2.476206e+002	8.923539e-002
451	2.218611e+002	3.293249e-001	2.507235e+002	8.928696e-002
452	2.285313e+002	3.292498e-001	2.493083e+002	8.936364e-002
453	2.336653e+002	3.294718e-001	2.479329e+002	8.953934e-002
454	2.216399e+002	3.299866e-001	2.501702e+002	8.958687e-002
455	2.271185e+002	3.298098e-001	2.480277e+002	8.969720e-002
456	2.357664e+002	3.296899e-001	2.512120e+002	8.988725e-002
457	2.352504e+002	3.299145e-001	2.506338e+002	9.010738e-002
458	2.258082e+002	3.307535e-001	2.498514e+002	9.019796e-002
459	2.195649e+002	3.314261e-001	2.500470e+002	9.021928e-002
460	2.295772e+002	3.303498e-001	2.480000e+002	9.037659e-002
461	2.268114e+002	3.309897e-001	2.473150e+002	9.045440e-002
462	2.214049e+002	3.318761e-001	2.505568e+002	9.051571e-002
463	2.160520e+002	3.312273e-001	2.493591e+002	9.049467e-002
464	2.240937e+002	3.304187e-001	2.504829e+002	9.052646e-002
465	2.237623e+002	3.306950e-001	2.500341e+002	9.054856e-002
466	2.252131e+002	3.302425e-001	2.493099e+002	9.057215e-002
467	2.206644e+002	3.302765e-001	2.497157e+002	9.060077e-002
468	2.149075e+002	3.308454e-001	2.505052e+002	9.048648e-002
469	2.282465e+002	3.296905e-001	2.491455e+002	9.054515e-002
470	2.229828e+002	3.304606e-001	2.505954e+002	9.054901e-002
471	2.265507e+002	3.296935e-001	2.493580e+002	9.055855e-002
472	2.203093e+002	3.301820e-001	2.509474e+002	9.051425e-002
473	2.171547e+002	3.301032e-001	2.483463e+002	9.042557e-002
474	2.230790e+002	3.295781e-001	2.477134e+002	9.038193e-002
475	2.247592e+002	3.286644e-001	2.476701e+002	9.037925e-002
476	2.234578e+002	3.290846e-001	2.490681e+002	9.037422e-002
477	2.225884e+002	3.298268e-001	2.512749e+002	9.037803e-002
478	2.204273e+002	3.301709e-001	2.488035e+002	9.035178e-002
479	2.318354e+002	3.291284e-001	2.487094e+002	9.041234e-002
480	2.253582e+002	3.303687e-001	2.486868e+002	9.042651e-002
481	2.225361e+002	3.302281e-001	2.486920e+002	9.042217e-002
482	2.211858e+002	3.301237e-001	2.502444e+002	9.038631e-002
483	2.254515e+002	3.295082e-001	2.486790e+002	9.040699e-002
484	2.240266e+002	3.294079e-001	2.504358e+002	9.040403e-002
485	2.216136e+002	3.288740e-001	2.495086e+002	9.035209e-002
486	2.245260e+002	3.294130e-001	2.479078e+002	9.032313e-002
487	2.301467e+002	3.290464e-001	2.480278e+002	9.038649e-002
488	2.300304e+002	3.302700e-001	2.498888e+002	9.045954e-002
489	2.306638e+002	3.304880e-001	2.515663e+002	9.054141e-002
490	2.288201e+002	3.306055e-001	2.490191e+002	9.063009e-002
491	2.231602e+002	3.308625e-001	2.505978e+002	9.074625e-002
492	2.187092e+002	3.315890e-001	2.488510e+002	9.071127e-002
493	2.241162e+002	3.305850e-001	2.501936e+002	9.071635e-002
494	2.176969e+002	3.305323e-001	2.497507e+002	9.070629e-002
495	2.211947e+002	3.300609e-001	2.504644e+002	9.065470e-002
496	2.216543e+002	3.295567e-001	2.503763e+002	9.060228e-002
497	2.275599e+002	3.300023e-001	2.505984e+002	9.062307e-002
498	2.218238e+002	3.298205e-001	2.480766e+002	9.057994e-002
499	2.269037e+002	3.295817e-001	2.491692e+002	9.059926e-002
500	2.249573e+002	3.302072e-001	2.477370e+002	9.061625e-002
501	2.290986e+002	3.306572e-001	2.490375e+002	9.069454e-002
502	2.194709e+002	3.300236e-001	2.503111e+002	9.063617e-002
503	2.195041e+002	3.303926e-001	2.482722e+002	9.061557e-002
504	2.276661e+002	3.297651e-001	2.498355e+002	9.065053e-002
505	2.250851e+002	3.296471e-001	2.510061e+002	9.062496e-002
506	2.237479e+002	3.304423e-001	2.498517e+002	9.066152e-002
507	2.257781e+002	3.298750e-001	2.500806e+002	9.066364e-002
508	2.294413e+002	3.297073e-001	2.494489e+002	9.075336e-002
509	2.241697e+002	3.304979e-001	2.492119e+002	9.074308e-002
510	2.308035e+002	3.300725e-001	2.508777e+002	9.081774e-002
511	2.350240e+002	3.312823e-001	2.489652e+002	9.101909e-002
512	2.239455e+002	3.315519e-001	2.487851e+002	9.104336e-002
513	2.238346e+002	3.318547e-001	2.509263e+002	9.109340e-002
514	2.239149e+002	3.313611e-001	2.505389e+002	9.115757e-002
515	2.222357e+002	3.324392e-001	2.489014e+002	9.113865e-002
516	2.242959e+002	3.313220e-001	2.484853e+002	9.116868e-002
517	2.272805e+002	3.310841e-001	2.488925e+002	9.118631e-002
518	2.221997e+002	3.319116e-001	2.499304e+002	9.120838e-002
519	2.284327e+002	3.307810e-001	2.513416e+002	9.124503e-002
520	2.291635e+002	3.311877e-001	2.515503e+002	9.132248e-002
521	2.265213e+002	3.314192e-001	2.488929e+002	9.134048e-002
522	2.237294e+002	3.313322e-001	2.482605e+002	9.133003e-002
523	2.242158e+002	3.315006e-001	2.484213e+002	9.134045e-002
524	2.250235e+002	3.312243e-001	2.502546e+002	9.137349e-002
525	2.201409e+002	3.316209e-001	2.491785e+002	9.135164e-002
526	2.259551e+002	3.310725e-001	2.495662e+002	9.135020e-002
527	2.190330e+002	3.313622e-001	2.511839e+002	9.126944e-002
528	2.310474e+002	3.309416e-001	2.487215e+002	9.130043e-002
529	2.228356e+002	3.315908e-001	2.513495e+002	9.125304e-002
530	2.225850e+002	3.314043e-001	2.469359e+002	9.123563e-002
531	2.251491e+002	3.311011e-001	2.494541e+002	9.123568e-002
532	2.302957e+002	3.303830e-001	2.499860e+002	9.128615e-002
533	2.303270e+002	3.314407e-001	2.511526e+002	9.134295e-002
534	2.191530e+002	3.323154e-001	2.496593e+002	9.127819e-002
535	2.267215e+002	3.307469e-001	2.485428e+002	9.127751e-002
536	2.248479e+002	3.306725e-001	2.469792e+002	9.130132e-002
537	2.273705e+002	3.305681e-001	2.514229e+002	9.132499e-002
538	2.237063e+002	3.310207e-001	2.493720e+002	9.132396e-002
539	2.207691e+002	3.315243e-001	2.496450e+002	9.128083e-002
540	2.162497e+002	3.308310e-001	2.498436e+002	9.121319e-002
541	2.253822e+002	3.304065e-001	2.493874e+002	9.120287e-002
542	2.218256e+002	3.306627e-001	2.503850e+002	9.115903e-002
543	2.173632e+002	3.306359e-001	2.483019e+002	9.106792e-002
544	2.270476e+002	3.305366e-001	2.504317e+002	9.104237e-002
545	2.293048e+002	3.304160e-001	2.515736e+002	9.106038e-002
546	2.264227e+002	3.306488e-001	2.495588e+002	9.105487e-002
547	2.266153e+002	3.308822e-001	2.495640e+002	9.106524e-002
548	2.229269e+002	3.315560e-001	2.478880e+002	9.101860e-002
549	2.292058e+002	3.307741e-001	2.472433e+002	9.109946e-002
550	2.279690e+002	3.307117e-001	2.499683e+002	9.117624e-002
551	2.297255e+002	3.310194e-001	2.489767e+002	9.126031e-002
552	2.266453e+002	3.311327e-001	2.502907e+002	9.127772e-002
553	2.233006e+002	3.311352e-001	2.510718e+002	9.127157e-002
554	2.211201e+002	3.306108e-001	2.498175e+002	9.126020e-002
555	2.200586e+002	3.312206e-001	2.508179e+002	9.122455e-002
556	2.238943e+002	3.308425e-001	2.491040e+002	9.119779e-002
557	2.278268e+002	3.311108e-001	2.485302e+002	9.126596e-002
558	2.252706e+002	3.316379e-001	2.503500e+002	9.129350e-002
559	2.203871e+002	3.317901e-001	2.509876e+002	9.125437e-002
560	2.266352e+002	3.308362e-001	2.496039e+002	9.126973e-002
561	2.211932e+002	3.310654e-001	2.488822e+002	9.124041e-002
562	2.239529e+002	3.311523e-001	2.500059e+002	9.122514e-002
563	2.313759e+002	3.309831e-001	2.503632e+002	9.128568e-002
564	2.230030e+002	3.308900e-001	2.505666e+002	9.130268e-002
565	2.190897e+002	3.309786e-001	2.491472e+002	9.121738e-002
566	2.171092e+002	3.312564e-001	2.496994e+002	9.113859e-002
567	2.235876e+002	3.301496e-001	2.498200e+002	9.112111e-002
568	2.245616e+002	3.299612e-001	2.511655e+002	9.109528e-002
569	2.264284e+002	3.305342e-001	2.490414e+002	9.112604e-002
570	2.293123e+002	3.305280e-001	2.490050e+002	9.115447e-002
571	2.220474e+002	3.313335e-001	2.516412e+002	9.110094e-002
572	2.184998e+002	3.306435e-001	2.498813e+002	9.104496e-002
573	2.217013e+002	3.304183e-001	2.486366e+002	9.101970e-002
574	2.194421e+002	3.299416e-001	2.504122e+002	9.093576e-002
575	2.179406e+002	3.304995e-001	2.517633e+002	9.084379e-002
576	2.194504e+002	3.299154e-001	2.499316e+002	9.075024e-002
577	2.193199e+002	3.299313e-001	2.488214e+002	9.066579e-002
578	2.249134e+002	3.289457e-001	2.488376e+002	9.066194e-002
579	2.240108e+002	3.289201e-001	2.507656e+002	9.060233e-002
580	2.139781e+002	3.299695e-001	2.477944e+002	9.047384e-002
581	2.264683e+002	3.289641e-001	2.491620e+002	9.045559e-002
582	2.182651e+002	3.292472e-001	2.492794e+002	9.034472e-002
583	2.198221e+002	3.289243e-001	2.494258e+002	9.025752e-002
584	2.195773e+002	3.287359e-001	2.491104e+002	9.021032e-002
585	2.185363e+002	3.285998e-001	2.491267e+002	9.013764e-002
586	2.227902e+002	3.282902e-001	2.484789e+002	9.009158e-002
587	2.245553e+002	3.285966e-001	2.480460e+002	9.004388e-002
588	2.188548e+002	3.283555e-001	2.493632e+002	8.999830e-002
589	2.194017e+002	3.284225e-001	2.507480e+002	8.992541e-002
590	2.232820e+002	3.288015e-001	2.491362e+002	8.995640e-002
591	2.227890e+002	3.284579e-001	2.496428e+002	8.989285e-002
592	2.192903e+002	3.280850e-001	2.489381e+002	8.983024e-002
593	2.266788e+002	3.283354e-001	2.499357e+002	8.980664e-002
594	2.234028e+002	3.281234e-001	2.481594e+002	8.978213e-002
595	2.199961e+002	3.285254e-001	2.499187e+002	8.971133e-002
596	2.242250e+002	3.280629e-001	2.503361e+002	8.972146e-002
597	2.258181e+002	3.286639e-001	2.487261e+002	8.966881e-002
598	2.174577e+002	3.283107e-001	2.503991e+002	8.958146e-002
599	2.190551e+002	3.271933e-001	2.495234e+002	8.949515e-002
600	2.193182e+002	3.279852e-001	2.475148e+002	8.938606e-002
601	2.292180e+002	3.274423e-001	2.487031e+002	8.944039e-002
602	2.180639e+002	3.280802e-001	2.504509e+002	8.934887e-002
603	2.222542e+002	3.272402e-001	2.503286e+002	8.932188e-002
604	2.184056e+002	3.271119e-001	2.481834e+002	8.924931e-002
605	2.155238e+002	3.275648e-001	2.485600e+002	8.910246e-002
606	2.217929e+002	3.265953e-001	2.472400e+002	8.906065e-002
607	2.221470e+002	3.276994e-001	2.510029e+002	8.904289e-002
608	2.284237e+002	3.270667e-001	2.498434e+002	8.906505e-002
609	2.244193e+002	3.275911e-001	2.501456e+002	8.909618e-002
610	2.174040e+002	3.278389e-001	2.491605e+002	8.904874e-002
611	2.239588e+002	3.270882e-001	2.505016e+002	8.904045e-002
612	2.283618e+002	3.271890e-001	2.494434e+002	8.907385e-002
613	2.271202e+002	3.272970e-001	2.504325e+002	8.912695e-002
614	2.187218e+002	3.280642e-001	2.493514e+002	8.906591e-002
615	2.246418e+002	3.274311e-001	2.494746e+002	8.908645e-002
616	2.213970e+002	3.272424e-001	2.493966e+002	8.907842e-002
617	2.249270e+002	3.279660e-001	2.495638e+002	8.909754e-002
618	2.229686e+002	3.277030e-001	2.486499e+002	8.910248e-002
619	2.255500e+002	3.274453e-001	2.498351e+002	8.910064e-002
620	2.201451e+002	3.279418e-001	2.511157e+002	8.907587e-002
621	2.270229e+002	3.276589e-001	2.492366e+002	8.914702e-002
622	2.273165e+002	3.282596e-001	2.489841e+002	8.919571e-002
623	2.275286e+002	3.285871e-001	2.495211e+002	8.930596e-002
624	2.297672e+002	3.285258e-001	2.476946e+002	8.937795e-002
625	2.228156e+002	3.291698e-001	2.492858e+002	8.942274e-002
626	2.278926e+002	3.288830e-001	2.504127e+002	8.952349e-002
627	2.180412e+002	3.289730e-001	2.489727e+002	8.949203e-002
628	2.258532e+002	3.292683e-001	2.487181e+002	8.954825e-002
629	2.245636e+002	3.297219e-001	2.498458e+002	8.964478e-002
630	2.367833e+002	3.282276e-001	2.499367e+002	8.977795e-002
631	2.246402e+002	3.296149e-001	2.491496e+002	8.983424e-002
632	2.283335e+002	3.287515e-001	2.509436e+002	8.989374e-002
633	2.280684e+002	3.299772e-001	2.510392e+002	8.993451e-002
634	2.312883e+002	3.293007e-001	2.503437e+002	8.998671e-002
635	2.238654e+002	3.298045e-001	2.496418e+002	8.999637e-002
636	2.209981e+002	3.288062e-001	2.513070e+002	8.996589e-002
637	2.130281e+002	3.292906e-001	2.504195e+002	8.989295e-002
638	2.281381e+002	3.286568e-001	2.503934e+002	8.991808e-002
639	2.257166e+002	3.285340e-001	2.510643e+002	8.994151e-002
640	2.211571e+002	3.291233e-001	2.481865e+002	8.988125e-002
641	2.285656e+002	3.285454e-001	2.502326e+002	8.993252e-002
642	2.300938e+002	3.290822e-001	2.488267e+002	9.003520e-002
643	2.277158e+002	3.288596e-001	2.496950e+002	9.006905e-002
644	2.328369e+002	3.293940e-001	2.491486e+002	9.018588e-002
645	2.217226e+002	3.303783e-001	2.478675e+002	9.021197e-002
646	2.183319e+002	3.293366e-001	2.498587e+002	9.011766e-002
647	2.171617e+002	3.292683e-001	2.497480e+002	9.002398e-002
648	2.203680e+002	3.287154e-001	2.509108e+002	8.998614e-002
649	2.240100e+002	3.283098e-001	2.498072e+002	8.998083e-002
650	2.265117e+002	3.281483e-001	2.487985e+002	8.999256e-002
651	2.260625e+002	3.284201e-001	2.486351e+002	8.996818e-002
652	2.192174e+002	3.294133e-001	2.513223e+002	8.990752e-002
653	2.198041e+002	3.288229e-001	2.496400e+002	8.989785e-002
654	2.241523e+002	3.283652e-001	2.513041e+002	8.989956e-002
655	2.205422e+002	3.285643e-001	2.495360e+002	8.987240e-002
656	2.256570e+002	3.280484e-001	2.494376e+002	8.989105e-002
657	2.228732e+002	3.283423e-001	2.487050e+002	8.986861e-002
658	2.285101e+002	3.289910e-001	2.498489e+002	8.989558e-002
659	2.249785e+002	3.288759e-001	2.486312e+002	8.990095e-002
660	2.232164e+002	3.289139e-001	2.491497e+002	8.989510e-002
661	2.227083e+002	3.286609e-001	2.505339e+002	8.986139e-002
662	2.239512e+002	3.284665e-001	2.493704e+002	8.986922e-002
663	2.202971e+002	3.290722e-001	2.489062e+002	8.987027e-002
664	2.236136e+002	3.293700e-001	2.506348e+002	8.982863e-002
665	2.210025e+002	3.280723e-001	2.483544e+002	8.978717e-002
666	2.209505e+002	3.282850e-001	2.508879e+002	8.972141e-002
667	2.213278e+002	3.281552e-001	2.505886e+002	8.969440e-002
668	2.210831e+002	3.278354e-001	2.487161e+002	8.960744e-002
669	2.268877e+002	3.282150e-001	2.510259e+002	8.962913e-002
670	2.263512e+002	3.276010e-001	2.489784e+002	8.964166e-002
671	2.183582e+002	3.285221e-001	2.479325e+002	8.957281e-002
672	2.163294e+002	3.276994e-001	2.495198e+002	8.948058e-002
673	2.217189e+002	3.267807e-001	2.482167e+002	8.943563e-002
674	2.232652e+002	3.270924e-001	2.508382e+002	8.941852e-002
675	2.171862e+002	3.274293e-001	2.498850e+002	8.929042e-002
676	2.283418e+002	3.272676e-001	2.476887e+002	8.932476e-002
677	2.198218e+002	3.273545e-001	2.506069e+002	8.925076e-002
678	2.252848e+002	3.281769e-001	2.500774e+002	8.925988e-002
679	2.234232e+002	3.276774e-001	2.509205e+002	8.923491e-002
680	2.232907e+002	3.277438e-001	2.491096e+002	8.922559e-002
681	2.267306e+002	3.278245e-001	2.492260e+002	8.922901e-002
682	2.241651e+002	3.271093e-001	2.494394e+002	8.923946e-002
683	2.257307e+002	3.280155e-001	2.491291e+002	8.925283e-002
684	2.244273e+002	3.282850e-001	2.503429e+002	8.927815e-002
685	2.247322e+002	3.279833e-001	2.507382e+002	8.930942e-002
686	2.247343e+002	3.278633e-001	2.490426e+002	8.929791e-002
687	2.237687e+002	3.280657e-001	2.490925e+002	8.926414e-002
688	2.233262e+002	3.275418e-001	2.489560e+002	8.927035e-002
689	2.232336e+002	3.280293e-001	2.489061e+002	8.930537e-002
690	2.170583e+002	3.283669e-001	2.490979e+002	8.921838e-002
691	2.215079e+002	3.278568e-001	2.494152e+002	8.915310e-002
692	2.210576e+002	3.273164e-001	2.512706e+002	8.908226e-002
693	2.245994e+002	3.272000e-001	2.496096e+002	8.911628e-002
694	2.267616e+002	3.273157e-001	2.499331e+002	8.915741e-002
695	2.216041e+002	3.282772e-001	2.505245e+002	8.916698e-002
696	2.276813e+002	3.276227e-001	2.492019e+002	8.923023e-002
697	2.235366e+002	3.277452e-001	2.504746e+002	8.923496e-002
698	2.241867e+002	3.288353e-001	2.523062e+002	8.927577e-002
699	2.305764e+002	3.283013e-001	2.472729e+002	8.936717e-002
700	2.275140e+002	3.283769e-001	2.486105e+002	8.947935e-002
701	2.223981e+002	3.284694e-001	2.500837e+002	8.950161e-002
702	2.328354e+002	3.290767e-001	2.493435e+002	8.963801e-002
703	2.202889e+002	3.293131e-001	2.478485e+002	8.963019e-002
704	2.234863e+002	3.284494e-001	2.500264e+002	8.967352e-002
705	2.261742e+002	3.289789e-001	2.488507e+002	8.969742e-002
706	2.242116e+002	3.287901e-001	2.486095e+002	8.972256e-002
707	2.284621e+002	3.286509e-001	2.491954e+002	8.978250e-002
708	2.192646e+002	3.288623e-001	2.506331e+002	8.977584e-002
709	2.238889e+002	3.283672e-001	2.502175e+002	8.978439e-002
710	2.232995e+002	3.286907e-001	2.492472e+002	8.979357e-002
711	2.234589e+002	3.289353e-001	2.502816e+002	8.979918e-002
712	2.236078e+002	3.287614e-001	2.500033e+002	8.979680e-002
713	2.248758e+002	3.284231e-001	2.507720e+002	8.979660e-002
714	2.202774e+002	3.282226e-001	2.483397e+002	8.977690e-002
715	2.229171e+002	3.283444e-001	2.506233e+002	8.976697e-002
716	2.306743e+002	3.285314e-001	2.489495e+002	8.979025e-002
717	2.302741e+002	3.288163e-001	2.491944e+002	8.986058e-002
718	2.339704e+002	3.283870e-001	2.497330e+002	9.000047e-002
719	2.340301e+002	3.292008e-001	2.495167e+002	9.013049e-002
720	2.259520e+002	3.300493e-001	2.499355e+002	9.019630e-002
721	2.216061e+002	3.296880e-001	2.495055e+002	9.022161e-002
722	2.225110e+002	3.296944e-001	2.485244e+002	9.021265e-002
723	2.218504e+002	3.296994e-001	2.500657e+002	9.018445e-002
724	2.226138e+002	3.294844e-001	2.482027e+002	9.017343e-002
725	2.280507e+002	3.290916e-001	2.492346e+002	9.026283e-002
726	2.216024e+002	3.301097e-001	2.474233e+002	9.024492e-002
727	2.245651e+002	3.305104e-001	2.485226e+002	9.024303e-002
728	2.232315e+002	3.286147e-001	2.491615e+002	9.022818e-002
729	2.161663e+002	3.300194e-001	2.489605e+002	9.015741e-002
730	2.189860e+002	3.287291e-001	2.499307e+002	9.007690e-002
731	2.182629e+002	3.287349e-001	2.514195e+002	8.997713e-002
732	2.180987e+002	3.288518e-001	2.490851e+002	8.986125e-002
733	2.201450e+002	3.287699e-001	2.503395e+002	8.981103e-002
734	2.221818e+002	3.279404e-001	2.487019e+002	8.976109e-002
735	2.202982e+002	3.275915e-001	2.485403e+002	8.968198e-002
736	2.230173e+002	3.277991e-001	2.496874e+002	8.962928e-002
737	2.199997e+002	3.276696e-001	2.503134e+002	8.952995e-002
738	2.175231e+002	3.278886e-001	2.503937e+002	8.944150e-002
739	2.211362e+002	3.274454e-001	2.502691e+002	8.936563e-002
740	2.191909e+002	3.268620e-001	2.505934e+002	8.926935e-002
741	2.206525e+002	3.269481e-001	2.495514e+002	8.921995e-002
742	2.235880e+002	3.273802e-001	2.480151e+002	8.918566e-002
743	2.305869e+002	3.269623e-001	2.502438e+002	8.922409e-002
744	2.243882e+002	3.270038e-001	2.492679e+002	8.923511e-002
745	2.254989e+002	3.278251e-001	2.504040e+002	8.923858e-002
746	2.248841e+002	3.277968e-001	2.490205e+002	8.922730e-002
747	2.235796e+002	3.276777e-001	2.477319e+002	8.922693e-002
748	2.252390e+002	3.279901e-001	2.481548e+002	8.928092e-002
749	2.255292e+002	3.277319e-001	2.514786e+002	8.930730e-002
750	2.201860e+002	3.287948e-001	2.478341e+002	8.930374e-002
751	2.283370e+002	3.284509e-001	2.506962e+002	8.937138e-002
752	2.258403e+002	3.288060e-001	2.502034e+002	8.935716e-002
753	2.325974e+002	3.286831e-001	2.489530e+002	8.949692e-002
754	2.274158e+002	3.290966e-001	2.490638e+002	8.955746e-002
755	2.225818e+002	3.291506e-001	2.494171e+002	8.959108e-002
756	2.194266e+002	3.298778e-001	2.485850e+002	8.953789e-002
757	2.206688e+002	3.288142e-001	2.498802e+002	8.952247e-002
758	2.254543e+002	3.288062e-001	2.498294e+002	8.952824e-002
759	2.258953e+002	3.281106e-001	2.481153e+002	8.958000e-002
760	2.245522e+002	3.286750e-001	2.481245e+002	8.961450e-002
761	2.317123e+002	3.290408e-001	2.497445e+002	8.969688e-002
762	2.223132e+002	3.293952e-001	2.489500e+002	8.972568e-002
763	2.299786e+002	3.286296e-001	2.485993e+002	8.982169e-002
764	2.243877e+002	3.293816e-001	2.505178e+002	8.985137e-002
765	2.234866e+002	3.299085e-001	2.488815e+002	8.989172e-002
766	2.232501e+002	3.289062e-001	2.491273e+002	8.990802e-002
767	2.230043e+002	3.284801e-001	2.493456e+002	8.986169e-002
768	2.332482e+002	3.291039e-001	2.494698e+002	8.998186e-002
769	2.207238e+002	3.294193e-001	2.480934e+002	8.998852e-002
770	2.327550e+002	3.290544e-001	2.484819e+002	9.004911e-002
771	2.285375e+002	3.296040e-001	2.494094e+002	9.010265e-002
772	2.321157e+002	3.292521e-001	2.469221e+002	9.020186e-002
773	2.291841e+002	3.303743e-001	2.494753e+002	9.030891e-002
774	2.227648e+002	3.301451e-001	2.485478e+002	9.035153e-002
775	2.207504e+002	3.302355e-001	2.509813e+002	9.031615e-002
776	2.224779e+002	3.299962e-001	2.490358e+002	9.027347e-002
777	2.259213e+002	3.295318e-001	2.496788e+002	9.027502e-002
778	2.190480e+002	3.299290e-001	2.506647e+002	9.021768e-002
779	2.287998e+002	3.292103e-001	2.479810e+002	9.028617e-002
780	2.204489e+002	3.296604e-001	2.504576e+002	9.025037e-002
781	2.226785e+002	3.295600e-001	2.512669e+002	9.020770e-002
782	2.290564e+002	3.288194e-001	2.499208e+002	9.021567e-002
783	2.316148e+002	3.298243e-001	2.489481e+002	9.029865e-002
784	2.270665e+002	3.293692e-001	2.488066e+002	9.033252e-002
785	2.243609e+002	3.298538e-001	2.500991e+002	9.034364e-002
786	2.203448e+002	3.295569e-001	2.485230e+002	9.030274e-002
787	2.174036e+002	3.295941e-001	2.513803e+002	9.021967e-002
788	2.226212e+002	3.292418e-001	2.494562e+002	9.018401e-002
789	2.227199e+002	3.289399e-001	2.493742e+002	9.014104e-002
790	2.255148e+002	3.287298e-001	2.503830e+002	9.011170e-002
791	2.253996e+002	3.292515e-001	2.499247e+002	9.013984e-002
792	2.250301e+002	3.290612e-001	2.504220e+002	9.012106e-002
793	2.239178e+002	3.292859e-001	2.510444e+002	9.012806e-002
794	2.129818e+002	3.298825e-001	2.496596e+002	9.001423e-002
795	2.216111e+002	3.287787e-001	2.505628e+002	8.992935e-002
796	2.212439e+002	3.284483e-001	2.495437e+002	8.989413e-002
797	2.200828e+002	3.282008e-001	2.512187e+002	8.981479e-002
798	2.223063e+002	3.278681e-001	2.481046e+002	8.974449e-002
799	2.227753e+002	3.274623e-001	2.498318e+002	8.969800e-002
800	2.281037e+002	3.275621e-001	2.503010e+002	8.971169e-002
801	2.211533e+002	3.273718e-001	2.495020e+002	8.965991e-002
