# Supplementary material for: Determinants of Beat-to-Beat Variability of Repolarization Duration in the Canine Ventricular Myocyte: A Computational Analysis
Source: PLoS Comput Biol. 2013 Aug 22;9(8):e1003202. doi: 10.1371/journal.pcbi.1003202 (PMC3749940; doi:10.1371/journal.pcbi.1003202)
Supplement: Software S1 — Implementation of stochastic model in C. (ZIP) [file pcbi.1003202.s003.zip › Source PLOS Comput Biol/Example/Cell_0000_Stoch_800_ms.txt]

4.000701e+002	-8.717751e+001	1.415817e-001	-7.350519e-003
4.006692e+002	-8.717829e+001	1.414778e-001	0.000000e+000
4.012685e+002	-8.717840e+001	1.413762e-001	0.000000e+000
4.018680e+002	-8.717704e+001	1.412732e-001	0.000000e+000
4.024677e+002	-8.717906e+001	1.411706e-001	0.000000e+000
4.030670e+002	-8.718147e+001	1.410694e-001	0.000000e+000
4.036656e+002	-8.718079e+001	1.409688e-001	0.000000e+000
4.042644e+002	-8.718336e+001	1.408702e-001	0.000000e+000
4.048630e+002	-8.718178e+001	1.407698e-001	0.000000e+000
4.054619e+002	-8.718435e+001	1.406720e-001	0.000000e+000
4.060611e+002	-8.718567e+001	1.405742e-001	0.000000e+000
4.066604e+002	-8.718596e+001	1.404765e-001	0.000000e+000
4.072601e+002	-8.718688e+001	1.403754e-001	0.000000e+000
4.078597e+002	-8.718731e+001	1.402760e-001	0.000000e+000
4.084558e+002	-8.719067e+001	1.401793e-001	0.000000e+000
4.090524e+002	-8.719112e+001	1.400829e-001	0.000000e+000
4.096494e+002	-8.719298e+001	1.399863e-001	0.000000e+000
4.102469e+002	-8.719102e+001	1.398916e-001	-7.351123e-003
4.108447e+002	-8.719141e+001	1.397962e-001	0.000000e+000
4.114428e+002	-8.719148e+001	1.397012e-001	0.000000e+000
4.120412e+002	-8.719346e+001	1.396069e-001	0.000000e+000
4.126398e+002	-8.719303e+001	1.395132e-001	-7.351193e-003
4.132387e+002	-8.719471e+001	1.394204e-001	-7.351216e-003
4.138378e+002	-8.719541e+001	1.393265e-001	0.000000e+000
4.144372e+002	-8.719603e+001	1.392351e-001	0.000000e+000
4.150368e+002	-8.719597e+001	1.391426e-001	0.000000e+000
4.156367e+002	-8.719764e+001	1.390503e-001	0.000000e+000
4.162366e+002	-8.719782e+001	1.389599e-001	0.000000e+000
4.168363e+002	-8.720100e+001	1.388698e-001	0.000000e+000
4.174360e+002	-8.720227e+001	1.387802e-001	0.000000e+000
4.180358e+002	-8.719827e+001	1.386923e-001	0.000000e+000
4.186337e+002	-8.720111e+001	1.386037e-001	0.000000e+000
4.192319e+002	-8.720140e+001	1.385147e-001	0.000000e+000
4.198304e+002	-8.720069e+001	1.384261e-001	0.000000e+000
4.204291e+002	-8.719779e+001	1.383379e-001	0.000000e+000
4.210281e+002	-8.719812e+001	1.382506e-001	-7.351408e-003
4.216273e+002	-8.719928e+001	1.381629e-001	0.000000e+000
4.222267e+002	-8.720105e+001	1.380757e-001	0.000000e+000
4.228264e+002	-8.720115e+001	1.379896e-001	0.000000e+000
4.234250e+002	-8.720467e+001	1.379040e-001	0.000000e+000
4.240231e+002	-8.720480e+001	1.378189e-001	0.000000e+000
4.246215e+002	-8.720200e+001	1.377351e-001	-7.351562e-003
4.252201e+002	-8.720371e+001	1.376507e-001	0.000000e+000
4.258190e+002	-8.720546e+001	1.375645e-001	0.000000e+000
4.264180e+002	-8.720509e+001	1.374806e-001	0.000000e+000
4.270170e+002	-8.720667e+001	1.373975e-001	0.000000e+000
4.276163e+002	-8.720414e+001	1.373113e-001	0.000000e+000
4.282159e+002	-8.720450e+001	1.372265e-001	-7.351704e-003
4.288156e+002	-8.720281e+001	1.371430e-001	0.000000e+000
4.294153e+002	-8.720068e+001	1.370615e-001	0.000000e+000
4.300144e+002	-8.720533e+001	1.369788e-001	0.000000e+000
4.306133e+002	-8.720443e+001	1.368982e-001	0.000000e+000
4.312124e+002	-8.720613e+001	1.368179e-001	-7.351712e-003
4.318118e+002	-8.720886e+001	1.367381e-001	0.000000e+000
4.324115e+002	-8.720777e+001	1.366588e-001	0.000000e+000
4.330110e+002	-8.720853e+001	1.365799e-001	0.000000e+000
4.336107e+002	-8.720928e+001	1.364994e-001	0.000000e+000
4.342106e+002	-8.720935e+001	1.364207e-001	0.000000e+000
4.348106e+002	-8.720923e+001	1.363409e-001	0.000000e+000
4.354105e+002	-8.721107e+001	1.362629e-001	0.000000e+000
4.360103e+002	-8.721268e+001	1.361835e-001	0.000000e+000
4.366100e+002	-8.721144e+001	1.361056e-001	0.000000e+000
4.372099e+002	-8.721187e+001	1.360272e-001	0.000000e+000
4.378098e+002	-8.721103e+001	1.359493e-001	0.000000e+000
4.384097e+002	-8.721235e+001	1.358732e-001	0.000000e+000
4.390096e+002	-8.721215e+001	1.357975e-001	0.000000e+000
4.396095e+002	-8.721176e+001	1.357248e-001	0.000000e+000
4.402093e+002	-8.721218e+001	1.356491e-001	0.000000e+000
4.408090e+002	-8.721173e+001	1.355736e-001	0.000000e+000
4.414082e+002	-8.721464e+001	1.354974e-001	0.000000e+000
4.420074e+002	-8.721672e+001	1.354232e-001	0.000000e+000
4.426069e+002	-8.721390e+001	1.353471e-001	0.000000e+000
4.432063e+002	-8.721679e+001	1.352744e-001	0.000000e+000
4.438060e+002	-8.721570e+001	1.352000e-001	0.000000e+000
4.444059e+002	-8.721567e+001	1.351279e-001	0.000000e+000
4.450058e+002	-8.721300e+001	1.350534e-001	0.000000e+000
4.456028e+002	-8.721356e+001	1.349804e-001	0.000000e+000
4.462002e+002	-8.721638e+001	1.349090e-001	0.000000e+000
4.467979e+002	-8.721918e+001	1.348376e-001	0.000000e+000
4.473958e+002	-8.722007e+001	1.347653e-001	0.000000e+000
4.479935e+002	-8.721883e+001	1.346969e-001	0.000000e+000
4.485915e+002	-8.721595e+001	1.346241e-001	-7.352218e-003
4.491898e+002	-8.721557e+001	1.345528e-001	0.000000e+000
4.497883e+002	-8.721410e+001	1.344829e-001	-7.352141e-003
4.503871e+002	-8.721384e+001	1.344142e-001	0.000000e+000
4.509862e+002	-8.721186e+001	1.343440e-001	0.000000e+000
4.515841e+002	-8.721551e+001	1.342746e-001	0.000000e+000
4.521816e+002	-8.721339e+001	1.342081e-001	0.000000e+000
4.527794e+002	-8.721381e+001	1.341417e-001	0.000000e+000
4.533775e+002	-8.721412e+001	1.340742e-001	0.000000e+000
4.539759e+002	-8.721603e+001	1.340087e-001	0.000000e+000
4.545745e+002	-8.721469e+001	1.339442e-001	0.000000e+000
4.551734e+002	-8.721341e+001	1.338763e-001	0.000000e+000
4.557724e+002	-8.721523e+001	1.338088e-001	0.000000e+000
4.563717e+002	-8.721456e+001	1.337436e-001	0.000000e+000
4.569713e+002	-8.721467e+001	1.336774e-001	0.000000e+000
4.575705e+002	-8.721468e+001	1.336130e-001	0.000000e+000
4.581697e+002	-8.721276e+001	1.335462e-001	0.000000e+000
4.587690e+002	-8.721621e+001	1.334811e-001	0.000000e+000
4.593684e+002	-8.721629e+001	1.334173e-001	0.000000e+000
4.599681e+002	-8.721813e+001	1.333534e-001	0.000000e+000
4.605679e+002	-8.721984e+001	1.332883e-001	0.000000e+000
4.611677e+002	-8.722121e+001	1.332240e-001	0.000000e+000
4.617674e+002	-8.722314e+001	1.331609e-001	0.000000e+000
4.623655e+002	-8.722141e+001	1.330990e-001	0.000000e+000
4.629631e+002	-8.722279e+001	1.330369e-001	0.000000e+000
4.635610e+002	-8.721998e+001	1.329751e-001	0.000000e+000
4.641591e+002	-8.722197e+001	1.329118e-001	0.000000e+000
4.647576e+002	-8.722216e+001	1.328497e-001	0.000000e+000
4.653563e+002	-8.722261e+001	1.327878e-001	0.000000e+000
4.659552e+002	-8.722164e+001	1.327279e-001	0.000000e+000
4.665544e+002	-8.722169e+001	1.326668e-001	0.000000e+000
4.671539e+002	-8.722168e+001	1.326052e-001	0.000000e+000
4.677534e+002	-8.722107e+001	1.325442e-001	0.000000e+000
4.683531e+002	-8.722182e+001	1.324847e-001	0.000000e+000
4.689528e+002	-8.722106e+001	1.324232e-001	0.000000e+000
4.695527e+002	-8.722037e+001	1.323644e-001	0.000000e+000
4.701525e+002	-8.722172e+001	1.323038e-001	0.000000e+000
4.707524e+002	-8.722319e+001	1.322447e-001	0.000000e+000
4.713524e+002	-8.722454e+001	1.321858e-001	0.000000e+000
4.719524e+002	-8.722511e+001	1.321276e-001	0.000000e+000
4.725508e+002	-8.722122e+001	1.320697e-001	-7.352418e-003
4.731488e+002	-8.722304e+001	1.320143e-001	0.000000e+000
4.737470e+002	-8.722242e+001	1.319558e-001	0.000000e+000
4.743455e+002	-8.722419e+001	1.318984e-001	0.000000e+000
4.749425e+002	-8.722539e+001	1.318416e-001	0.000000e+000
4.755368e+002	-8.722706e+001	1.317847e-001	0.000000e+000
4.761318e+002	-8.722629e+001	1.317282e-001	0.000000e+000
4.767275e+002	-8.722562e+001	1.316735e-001	-7.352620e-003
4.773238e+002	-8.722775e+001	1.316148e-001	0.000000e+000
4.779206e+002	-8.722517e+001	1.315600e-001	0.000000e+000
4.785178e+002	-8.722642e+001	1.315033e-001	0.000000e+000
4.791155e+002	-8.723107e+001	1.314481e-001	0.000000e+000
4.797134e+002	-8.723130e+001	1.313931e-001	0.000000e+000
4.803116e+002	-8.723485e+001	1.313414e-001	0.000000e+000
4.809101e+002	-8.723117e+001	1.312869e-001	0.000000e+000
4.815068e+002	-8.723360e+001	1.312323e-001	0.000000e+000
4.821039e+002	-8.723578e+001	1.311799e-001	0.000000e+000
4.827013e+002	-8.723783e+001	1.311256e-001	0.000000e+000
4.832991e+002	-8.723718e+001	1.310723e-001	0.000000e+000
4.838972e+002	-8.723393e+001	1.310187e-001	0.000000e+000
4.844956e+002	-8.723524e+001	1.309667e-001	0.000000e+000
4.850942e+002	-8.723453e+001	1.309140e-001	0.000000e+000
4.856930e+002	-8.723307e+001	1.308612e-001	0.000000e+000
4.862921e+002	-8.723553e+001	1.308126e-001	0.000000e+000
4.868915e+002	-8.723392e+001	1.307601e-001	0.000000e+000
4.874910e+002	-8.723083e+001	1.307078e-001	0.000000e+000
4.880903e+002	-8.723409e+001	1.306552e-001	0.000000e+000
4.886886e+002	-8.723311e+001	1.306045e-001	0.000000e+000
4.892872e+002	-8.723283e+001	1.305544e-001	0.000000e+000
4.898861e+002	-8.723572e+001	1.305047e-001	0.000000e+000
4.904852e+002	-8.723392e+001	1.304573e-001	0.000000e+000
4.910845e+002	-8.723119e+001	1.304084e-001	0.000000e+000
4.916830e+002	-8.723169e+001	1.303580e-001	0.000000e+000
4.922816e+002	-8.723059e+001	1.303089e-001	0.000000e+000
4.928806e+002	-8.723212e+001	1.302588e-001	0.000000e+000
4.934797e+002	-8.723317e+001	1.302101e-001	0.000000e+000
4.940792e+002	-8.723207e+001	1.301617e-001	-7.352852e-003
4.946789e+002	-8.723085e+001	1.301142e-001	0.000000e+000
4.952788e+002	-8.723080e+001	1.300657e-001	-7.352816e-003
4.958776e+002	-8.723436e+001	1.300174e-001	0.000000e+000
4.964745e+002	-8.723564e+001	1.299683e-001	0.000000e+000
4.970719e+002	-8.723461e+001	1.299220e-001	0.000000e+000
4.976697e+002	-8.723411e+001	1.298739e-001	0.000000e+000
4.982677e+002	-8.723509e+001	1.298280e-001	0.000000e+000
4.988661e+002	-8.723406e+001	1.297819e-001	0.000000e+000
4.994647e+002	-8.723413e+001	1.297352e-001	0.000000e+000
5.000634e+002	-8.723495e+001	1.296895e-001	0.000000e+000
5.006624e+002	-8.723588e+001	1.296434e-001	0.000000e+000
5.012616e+002	-8.723673e+001	1.295981e-001	0.000000e+000
5.018610e+002	-8.723371e+001	1.295553e-001	0.000000e+000
5.024605e+002	-8.723385e+001	1.295090e-001	-7.352952e-003
5.030602e+002	-8.723256e+001	1.294645e-001	0.000000e+000
5.036600e+002	-8.723126e+001	1.294180e-001	0.000000e+000
5.042596e+002	-8.723320e+001	1.293744e-001	0.000000e+000
5.048594e+002	-8.723479e+001	1.293312e-001	0.000000e+000
5.054593e+002	-8.723162e+001	1.292848e-001	-7.352866e-003
5.060592e+002	-8.723100e+001	1.292411e-001	0.000000e+000
5.066591e+002	-8.723386e+001	1.291965e-001	0.000000e+000
5.072591e+002	-8.723212e+001	1.291546e-001	0.000000e+000
5.078588e+002	-8.723315e+001	1.291142e-001	0.000000e+000
5.084586e+002	-8.723329e+001	1.290704e-001	0.000000e+000
5.090586e+002	-8.723455e+001	1.290284e-001	0.000000e+000
5.096581e+002	-8.723630e+001	1.289865e-001	0.000000e+000
5.102568e+002	-8.723422e+001	1.289447e-001	0.000000e+000
5.108558e+002	-8.723361e+001	1.289036e-001	0.000000e+000
5.114551e+002	-8.723328e+001	1.288639e-001	0.000000e+000
5.120545e+002	-8.723097e+001	1.288219e-001	0.000000e+000
5.126542e+002	-8.723400e+001	1.287812e-001	0.000000e+000
5.132538e+002	-8.723351e+001	1.287412e-001	0.000000e+000
5.138536e+002	-8.723349e+001	1.286985e-001	0.000000e+000
5.144525e+002	-8.723728e+001	1.286583e-001	0.000000e+000
5.150499e+002	-8.723863e+001	1.286202e-001	0.000000e+000
5.156476e+002	-8.723934e+001	1.285809e-001	0.000000e+000
5.162456e+002	-8.723650e+001	1.285408e-001	0.000000e+000
5.168440e+002	-8.723715e+001	1.285009e-001	0.000000e+000
5.174423e+002	-8.723675e+001	1.284628e-001	0.000000e+000
5.180404e+002	-8.723211e+001	1.284236e-001	-7.352962e-003
5.186356e+002	-8.723293e+001	1.283848e-001	0.000000e+000
5.192314e+002	-8.723440e+001	1.283472e-001	0.000000e+000
5.198278e+002	-8.723614e+001	1.283101e-001	0.000000e+000
5.204247e+002	-8.723613e+001	1.282740e-001	0.000000e+000
5.210221e+002	-8.723854e+001	1.282355e-001	0.000000e+000
5.216198e+002	-8.723924e+001	1.281980e-001	0.000000e+000
5.222178e+002	-8.724080e+001	1.281601e-001	0.000000e+000
5.228160e+002	-8.723987e+001	1.281228e-001	0.000000e+000
5.234145e+002	-8.723753e+001	1.280840e-001	0.000000e+000
5.240133e+002	-8.723892e+001	1.280446e-001	0.000000e+000
5.246123e+002	-8.723529e+001	1.280071e-001	0.000000e+000
5.252109e+002	-8.723843e+001	1.279713e-001	0.000000e+000
5.258098e+002	-8.723891e+001	1.279326e-001	0.000000e+000
5.264090e+002	-8.723861e+001	1.278962e-001	0.000000e+000
5.270084e+002	-8.723920e+001	1.278582e-001	0.000000e+000
5.276081e+002	-8.723904e+001	1.278234e-001	0.000000e+000
5.282074e+002	-8.724127e+001	1.277860e-001	0.000000e+000
5.288058e+002	-8.724191e+001	1.277496e-001	0.000000e+000
5.294037e+002	-8.724070e+001	1.277142e-001	0.000000e+000
5.300004e+002	-8.724014e+001	1.276776e-001	0.000000e+000
5.305976e+002	-8.724043e+001	1.276442e-001	0.000000e+000
5.311952e+002	-8.724357e+001	1.276083e-001	0.000000e+000
5.317932e+002	-8.724454e+001	1.275739e-001	0.000000e+000
5.323914e+002	-8.724384e+001	1.275399e-001	0.000000e+000
5.329898e+002	-8.724321e+001	1.275041e-001	0.000000e+000
5.335886e+002	-8.724112e+001	1.274683e-001	-7.353278e-003
5.341875e+002	-8.724147e+001	1.274333e-001	0.000000e+000
5.347867e+002	-8.724008e+001	1.273989e-001	0.000000e+000
5.353862e+002	-8.724041e+001	1.273633e-001	0.000000e+000
5.359853e+002	-8.724275e+001	1.273285e-001	0.000000e+000
5.365834e+002	-8.724524e+001	1.272940e-001	0.000000e+000
5.371818e+002	-8.724406e+001	1.272605e-001	0.000000e+000
5.377805e+002	-8.724576e+001	1.272275e-001	0.000000e+000
5.383794e+002	-8.724736e+001	1.271946e-001	0.000000e+000
5.389785e+002	-8.724785e+001	1.271618e-001	0.000000e+000
5.395779e+002	-8.724707e+001	1.271284e-001	0.000000e+000
5.401775e+002	-8.724570e+001	1.270945e-001	0.000000e+000
5.407773e+002	-8.724490e+001	1.270631e-001	0.000000e+000
5.413771e+002	-8.724442e+001	1.270310e-001	0.000000e+000
5.419770e+002	-8.724657e+001	1.269983e-001	0.000000e+000
5.425770e+002	-8.724631e+001	1.269661e-001	0.000000e+000
5.431770e+002	-8.724782e+001	1.269339e-001	-7.353547e-003
5.437769e+002	-8.724712e+001	1.269011e-001	0.000000e+000
5.443769e+002	-8.724682e+001	1.268701e-001	0.000000e+000
5.449769e+002	-8.724817e+001	1.268373e-001	0.000000e+000
5.455769e+002	-8.724726e+001	1.268063e-001	0.000000e+000
5.461766e+002	-8.724705e+001	1.267762e-001	0.000000e+000
5.467765e+002	-8.724621e+001	1.267446e-001	0.000000e+000
5.473764e+002	-8.724762e+001	1.267145e-001	0.000000e+000
5.479763e+002	-8.724498e+001	1.266846e-001	0.000000e+000
5.485751e+002	-8.724529e+001	1.266533e-001	0.000000e+000
5.491742e+002	-8.724488e+001	1.266255e-001	0.000000e+000
5.497734e+002	-8.724396e+001	1.265943e-001	0.000000e+000
5.503730e+002	-8.724366e+001	1.265649e-001	0.000000e+000
5.509728e+002	-8.724223e+001	1.265368e-001	0.000000e+000
5.515670e+002	-8.724312e+001	1.265086e-001	-7.353314e-003
5.521620e+002	-8.724376e+001	1.264779e-001	0.000000e+000
5.527577e+002	-8.724438e+001	1.264492e-001	0.000000e+000
5.533541e+002	-8.724254e+001	1.264203e-001	0.000000e+000
5.539509e+002	-8.724087e+001	1.263906e-001	0.000000e+000
5.545481e+002	-8.724048e+001	1.263614e-001	0.000000e+000
5.551458e+002	-8.723957e+001	1.263335e-001	0.000000e+000
5.557438e+002	-8.723902e+001	1.263041e-001	0.000000e+000
5.563420e+002	-8.724009e+001	1.262750e-001	0.000000e+000
5.569406e+002	-8.724056e+001	1.262482e-001	0.000000e+000
5.575394e+002	-8.724025e+001	1.262193e-001	0.000000e+000
5.581384e+002	-8.723857e+001	1.261925e-001	0.000000e+000
5.587377e+002	-8.723813e+001	1.261655e-001	0.000000e+000
5.593371e+002	-8.723885e+001	1.261378e-001	0.000000e+000
5.599362e+002	-8.724369e+001	1.261111e-001	0.000000e+000
5.605345e+002	-8.724370e+001	1.260844e-001	0.000000e+000
5.611330e+002	-8.724469e+001	1.260568e-001	0.000000e+000
5.617318e+002	-8.724567e+001	1.260301e-001	0.000000e+000
5.623307e+002	-8.724435e+001	1.260036e-001	0.000000e+000
5.629292e+002	-8.724158e+001	1.259781e-001	0.000000e+000
5.635274e+002	-8.724226e+001	1.259499e-001	0.000000e+000
5.641260e+002	-8.724112e+001	1.259250e-001	0.000000e+000
5.647248e+002	-8.724347e+001	1.259006e-001	0.000000e+000
5.653238e+002	-8.724464e+001	1.258746e-001	0.000000e+000
5.659201e+002	-8.724595e+001	1.258484e-001	0.000000e+000
5.665170e+002	-8.724380e+001	1.258225e-001	0.000000e+000
5.671143e+002	-8.724575e+001	1.257966e-001	0.000000e+000
5.677120e+002	-8.724461e+001	1.257705e-001	0.000000e+000
5.683100e+002	-8.724268e+001	1.257461e-001	0.000000e+000
5.689083e+002	-8.724248e+001	1.257217e-001	0.000000e+000
5.695068e+002	-8.724070e+001	1.256968e-001	0.000000e+000
5.701056e+002	-8.724157e+001	1.256731e-001	0.000000e+000
5.707046e+002	-8.723930e+001	1.256481e-001	0.000000e+000
5.713033e+002	-8.724176e+001	1.256243e-001	0.000000e+000
5.719022e+002	-8.724242e+001	1.256003e-001	0.000000e+000
5.725013e+002	-8.724435e+001	1.255763e-001	0.000000e+000
5.731007e+002	-8.724475e+001	1.255515e-001	0.000000e+000
5.737003e+002	-8.724509e+001	1.255303e-001	0.000000e+000
5.743001e+002	-8.724561e+001	1.255067e-001	0.000000e+000
5.748998e+002	-8.724610e+001	1.254843e-001	0.000000e+000
5.754994e+002	-8.724503e+001	1.254609e-001	0.000000e+000
5.760990e+002	-8.724383e+001	1.254369e-001	0.000000e+000
5.766988e+002	-8.724356e+001	1.254139e-001	0.000000e+000
5.772987e+002	-8.724250e+001	1.253909e-001	-7.353397e-003
5.778943e+002	-8.724384e+001	1.253677e-001	0.000000e+000
5.784905e+002	-8.724179e+001	1.253441e-001	0.000000e+000
5.790873e+002	-8.724075e+001	1.253221e-001	0.000000e+000
5.796845e+002	-8.724291e+001	1.252999e-001	0.000000e+000
5.802821e+002	-8.724358e+001	1.252772e-001	0.000000e+000
5.808800e+002	-8.724620e+001	1.252547e-001	0.000000e+000
5.814782e+002	-8.724626e+001	1.252314e-001	0.000000e+000
5.820767e+002	-8.724494e+001	1.252073e-001	0.000000e+000
5.826755e+002	-8.724804e+001	1.251860e-001	0.000000e+000
5.832745e+002	-8.724949e+001	1.251638e-001	0.000000e+000
5.838737e+002	-8.724697e+001	1.251405e-001	0.000000e+000
5.844732e+002	-8.724893e+001	1.251182e-001	0.000000e+000
5.850729e+002	-8.724836e+001	1.250951e-001	0.000000e+000
5.856728e+002	-8.724933e+001	1.250754e-001	0.000000e+000
5.862713e+002	-8.724555e+001	1.250536e-001	-7.353447e-003
5.868678e+002	-8.724620e+001	1.250328e-001	0.000000e+000
5.874649e+002	-8.724776e+001	1.250128e-001	0.000000e+000
5.880623e+002	-8.724678e+001	1.249940e-001	0.000000e+000
5.886601e+002	-8.724599e+001	1.249746e-001	0.000000e+000
5.892582e+002	-8.724583e+001	1.249519e-001	0.000000e+000
5.898567e+002	-8.724642e+001	1.249324e-001	0.000000e+000
5.904553e+002	-8.724548e+001	1.249130e-001	0.000000e+000
5.910542e+002	-8.724667e+001	1.248948e-001	0.000000e+000
5.916533e+002	-8.724457e+001	1.248742e-001	0.000000e+000
5.922525e+002	-8.724628e+001	1.248544e-001	0.000000e+000
5.928519e+002	-8.724714e+001	1.248354e-001	0.000000e+000
5.934515e+002	-8.724644e+001	1.248171e-001	0.000000e+000
5.940514e+002	-8.724786e+001	1.247996e-001	0.000000e+000
5.946513e+002	-8.724960e+001	1.247800e-001	0.000000e+000
5.952512e+002	-8.725081e+001	1.247608e-001	0.000000e+000
5.958511e+002	-8.725245e+001	1.247426e-001	0.000000e+000
5.964510e+002	-8.725242e+001	1.247240e-001	0.000000e+000
5.970509e+002	-8.725325e+001	1.247048e-001	0.000000e+000
5.976508e+002	-8.725080e+001	1.246876e-001	0.000000e+000
5.982505e+002	-8.724967e+001	1.246688e-001	0.000000e+000
5.988504e+002	-8.724932e+001	1.246514e-001	0.000000e+000
5.994504e+002	-8.724955e+001	1.246327e-001	0.000000e+000
6.000504e+002	-8.725039e+001	1.246137e-001	0.000000e+000
6.006504e+002	-8.724822e+001	1.245935e-001	0.000000e+000
6.012503e+002	-8.724844e+001	1.245753e-001	0.000000e+000
6.018503e+002	-8.724871e+001	1.245570e-001	0.000000e+000
6.024467e+002	-8.724523e+001	1.245399e-001	0.000000e+000
6.030417e+002	-8.724810e+001	1.245228e-001	0.000000e+000
6.036375e+002	-8.724569e+001	1.245052e-001	0.000000e+000
6.042338e+002	-8.724877e+001	1.244883e-001	0.000000e+000
6.048306e+002	-8.724674e+001	1.244695e-001	-7.353528e-003
6.054279e+002	-8.724914e+001	1.244522e-001	0.000000e+000
6.060255e+002	-8.724981e+001	1.244344e-001	0.000000e+000
6.066234e+002	-8.725093e+001	1.244181e-001	0.000000e+000
6.072217e+002	-8.725191e+001	1.244010e-001	0.000000e+000
6.078202e+002	-8.725344e+001	1.243833e-001	0.000000e+000
6.084189e+002	-8.725194e+001	1.243663e-001	0.000000e+000
6.090179e+002	-8.724993e+001	1.243504e-001	0.000000e+000
6.096172e+002	-8.725311e+001	1.243341e-001	0.000000e+000
6.102161e+002	-8.725323e+001	1.243163e-001	0.000000e+000
6.108153e+002	-8.725231e+001	1.242982e-001	0.000000e+000
6.114148e+002	-8.725234e+001	1.242836e-001	0.000000e+000
6.120145e+002	-8.725307e+001	1.242677e-001	0.000000e+000
6.126145e+002	-8.725443e+001	1.242493e-001	0.000000e+000
6.132141e+002	-8.725591e+001	1.242332e-001	0.000000e+000
6.138139e+002	-8.725323e+001	1.242184e-001	0.000000e+000
6.144135e+002	-8.725081e+001	1.242035e-001	-7.353652e-003
6.150133e+002	-8.725079e+001	1.241856e-001	0.000000e+000
6.156133e+002	-8.725024e+001	1.241692e-001	0.000000e+000
6.162133e+002	-8.725059e+001	1.241556e-001	0.000000e+000
6.168133e+002	-8.725161e+001	1.241392e-001	0.000000e+000
6.174133e+002	-8.725282e+001	1.241222e-001	0.000000e+000
6.180133e+002	-8.725215e+001	1.241081e-001	0.000000e+000
6.186132e+002	-8.725232e+001	1.240935e-001	0.000000e+000
6.192129e+002	-8.724828e+001	1.240769e-001	0.000000e+000
6.198127e+002	-8.724964e+001	1.240607e-001	0.000000e+000
6.204120e+002	-8.724900e+001	1.240460e-001	0.000000e+000
6.210105e+002	-8.724994e+001	1.240306e-001	0.000000e+000
6.216093e+002	-8.725087e+001	1.240150e-001	0.000000e+000
6.222083e+002	-8.725290e+001	1.239977e-001	0.000000e+000
6.228075e+002	-8.724891e+001	1.239828e-001	0.000000e+000
6.234069e+002	-8.724984e+001	1.239663e-001	0.000000e+000
6.240066e+002	-8.725379e+001	1.239506e-001	0.000000e+000
6.246061e+002	-8.724977e+001	1.239342e-001	0.000000e+000
6.252054e+002	-8.725075e+001	1.239192e-001	0.000000e+000
6.258050e+002	-8.724964e+001	1.239053e-001	0.000000e+000
6.264048e+002	-8.724956e+001	1.238908e-001	0.000000e+000
6.270047e+002	-8.724830e+001	1.238771e-001	0.000000e+000
6.276046e+002	-8.725003e+001	1.238627e-001	0.000000e+000
6.282045e+002	-8.724998e+001	1.238470e-001	0.000000e+000
6.288045e+002	-8.724772e+001	1.238329e-001	0.000000e+000
6.294043e+002	-8.724876e+001	1.238190e-001	0.000000e+000
6.300041e+002	-8.725176e+001	1.238050e-001	0.000000e+000
6.306039e+002	-8.724952e+001	1.237888e-001	0.000000e+000
6.312037e+002	-8.724969e+001	1.237755e-001	0.000000e+000
6.318037e+002	-8.724967e+001	1.237611e-001	0.000000e+000
6.324037e+002	-8.724868e+001	1.237469e-001	0.000000e+000
6.330033e+002	-8.725266e+001	1.237346e-001	0.000000e+000
6.336030e+002	-8.725612e+001	1.237215e-001	0.000000e+000
6.342021e+002	-8.725758e+001	1.237075e-001	0.000000e+000
6.348014e+002	-8.725924e+001	1.236927e-001	0.000000e+000
6.354010e+002	-8.725699e+001	1.236776e-001	0.000000e+000
6.360007e+002	-8.725535e+001	1.236644e-001	0.000000e+000
6.366004e+002	-8.725502e+001	1.236525e-001	0.000000e+000
6.372003e+002	-8.725424e+001	1.236393e-001	0.000000e+000
6.378000e+002	-8.725104e+001	1.236269e-001	0.000000e+000
6.383994e+002	-8.725031e+001	1.236130e-001	0.000000e+000
6.389989e+002	-8.724689e+001	1.236005e-001	0.000000e+000
6.395986e+002	-8.724755e+001	1.235874e-001	0.000000e+000
6.401984e+002	-8.724627e+001	1.235741e-001	0.000000e+000
6.407981e+002	-8.724534e+001	1.235605e-001	0.000000e+000
6.413974e+002	-8.724592e+001	1.235499e-001	0.000000e+000
6.419970e+002	-8.724468e+001	1.235379e-001	0.000000e+000
6.425968e+002	-8.724301e+001	1.235263e-001	0.000000e+000
6.431967e+002	-8.724309e+001	1.235145e-001	0.000000e+000
6.437967e+002	-8.724294e+001	1.235022e-001	0.000000e+000
6.443967e+002	-8.724339e+001	1.234905e-001	0.000000e+000
6.449967e+002	-8.724421e+001	1.234772e-001	0.000000e+000
6.455967e+002	-8.724325e+001	1.234669e-001	0.000000e+000
6.461962e+002	-8.724239e+001	1.234557e-001	0.000000e+000
6.467954e+002	-8.724446e+001	1.234434e-001	0.000000e+000
6.473948e+002	-8.724601e+001	1.234304e-001	0.000000e+000
6.479943e+002	-8.724507e+001	1.234197e-001	0.000000e+000
6.485941e+002	-8.724371e+001	1.234065e-001	0.000000e+000
6.491940e+002	-8.724582e+001	1.233945e-001	0.000000e+000
6.497938e+002	-8.724735e+001	1.233833e-001	0.000000e+000
6.503924e+002	-8.724469e+001	1.233710e-001	0.000000e+000
6.509906e+002	-8.724497e+001	1.233600e-001	0.000000e+000
6.515890e+002	-8.724372e+001	1.233488e-001	0.000000e+000
6.521877e+002	-8.724567e+001	1.233378e-001	0.000000e+000
6.527866e+002	-8.724815e+001	1.233272e-001	0.000000e+000
6.533856e+002	-8.724838e+001	1.233165e-001	0.000000e+000
6.539848e+002	-8.724665e+001	1.233052e-001	0.000000e+000
6.545838e+002	-8.724665e+001	1.232944e-001	-7.353411e-003
6.551829e+002	-8.724826e+001	1.232835e-001	0.000000e+000
6.557822e+002	-8.725003e+001	1.232716e-001	0.000000e+000
6.563818e+002	-8.725139e+001	1.232632e-001	0.000000e+000
6.569813e+002	-8.725032e+001	1.232529e-001	0.000000e+000
6.575811e+002	-8.724882e+001	1.232412e-001	0.000000e+000
6.581805e+002	-8.724813e+001	1.232296e-001	0.000000e+000
6.587792e+002	-8.724918e+001	1.232183e-001	0.000000e+000
6.593780e+002	-8.724868e+001	1.232076e-001	0.000000e+000
6.599767e+002	-8.724752e+001	1.231964e-001	0.000000e+000
6.605756e+002	-8.724761e+001	1.231858e-001	0.000000e+000
6.611747e+002	-8.724721e+001	1.231746e-001	0.000000e+000
6.617741e+002	-8.724680e+001	1.231659e-001	0.000000e+000
6.623737e+002	-8.724771e+001	1.231561e-001	0.000000e+000
6.629736e+002	-8.724529e+001	1.231446e-001	0.000000e+000
6.635734e+002	-8.724679e+001	1.231349e-001	0.000000e+000
6.641729e+002	-8.724505e+001	1.231264e-001	-7.353364e-003
6.647726e+002	-8.724586e+001	1.231161e-001	0.000000e+000
6.653724e+002	-8.724744e+001	1.231057e-001	0.000000e+000
6.659724e+002	-8.724819e+001	1.230971e-001	0.000000e+000
6.665723e+002	-8.724934e+001	1.230863e-001	-7.353539e-003
6.671723e+002	-8.724909e+001	1.230770e-001	0.000000e+000
6.677722e+002	-8.724995e+001	1.230685e-001	0.000000e+000
6.683721e+002	-8.724818e+001	1.230603e-001	0.000000e+000
6.689720e+002	-8.724713e+001	1.230526e-001	-7.353433e-003
6.695720e+002	-8.724915e+001	1.230435e-001	0.000000e+000
6.701719e+002	-8.724753e+001	1.230347e-001	0.000000e+000
6.707718e+002	-8.724794e+001	1.230248e-001	0.000000e+000
6.713716e+002	-8.725049e+001	1.230140e-001	0.000000e+000
6.719715e+002	-8.724947e+001	1.230059e-001	0.000000e+000
6.725713e+002	-8.725176e+001	1.229964e-001	0.000000e+000
6.731713e+002	-8.725203e+001	1.229890e-001	0.000000e+000
6.737709e+002	-8.724855e+001	1.229799e-001	0.000000e+000
6.743706e+002	-8.725143e+001	1.229710e-001	0.000000e+000
6.749693e+002	-8.725137e+001	1.229622e-001	0.000000e+000
6.755681e+002	-8.724863e+001	1.229550e-001	0.000000e+000
6.761673e+002	-8.725012e+001	1.229481e-001	0.000000e+000
6.767665e+002	-8.725139e+001	1.229397e-001	0.000000e+000
6.773660e+002	-8.725300e+001	1.229326e-001	0.000000e+000
6.779654e+002	-8.725156e+001	1.229245e-001	0.000000e+000
6.785650e+002	-8.725078e+001	1.229157e-001	0.000000e+000
6.791649e+002	-8.725287e+001	1.229064e-001	0.000000e+000
6.797639e+002	-8.725164e+001	1.228947e-001	0.000000e+000
6.803627e+002	-8.724999e+001	1.228879e-001	0.000000e+000
6.809616e+002	-8.725250e+001	1.228807e-001	0.000000e+000
6.815609e+002	-8.725043e+001	1.228717e-001	0.000000e+000
6.821599e+002	-8.724844e+001	1.228644e-001	0.000000e+000
6.827581e+002	-8.725027e+001	1.228570e-001	0.000000e+000
6.833562e+002	-8.725023e+001	1.228500e-001	0.000000e+000
6.839545e+002	-8.725254e+001	1.228440e-001	0.000000e+000
6.845517e+002	-8.725012e+001	1.228356e-001	0.000000e+000
6.851470e+002	-8.724915e+001	1.228281e-001	0.000000e+000
6.857428e+002	-8.725133e+001	1.228203e-001	0.000000e+000
6.863392e+002	-8.725331e+001	1.228139e-001	0.000000e+000
6.869361e+002	-8.725277e+001	1.228072e-001	0.000000e+000
6.875335e+002	-8.725043e+001	1.228004e-001	0.000000e+000
6.881312e+002	-8.724950e+001	1.227940e-001	0.000000e+000
6.887292e+002	-8.724843e+001	1.227856e-001	0.000000e+000
6.893275e+002	-8.724787e+001	1.227789e-001	-7.353599e-003
6.899218e+002	-8.724767e+001	1.227719e-001	0.000000e+000
6.905169e+002	-8.724656e+001	1.227644e-001	0.000000e+000
6.911126e+002	-8.725015e+001	1.227579e-001	0.000000e+000
6.916978e+002	-8.724694e+001	1.227499e-001	-7.353411e-003
6.922798e+002	-8.724875e+001	1.227437e-001	0.000000e+000
6.928644e+002	-8.725158e+001	1.227377e-001	0.000000e+000
6.934511e+002	-8.725474e+001	1.227291e-001	0.000000e+000
6.940398e+002	-8.725120e+001	1.227204e-001	0.000000e+000
6.946299e+002	-8.725020e+001	1.227143e-001	0.000000e+000
6.952213e+002	-8.725127e+001	1.227063e-001	0.000000e+000
6.958140e+002	-8.725123e+001	1.227018e-001	0.000000e+000
6.964076e+002	-8.725130e+001	1.226949e-001	0.000000e+000
6.970014e+002	-8.725002e+001	1.226889e-001	0.000000e+000
6.975946e+002	-8.724906e+001	1.226811e-001	0.000000e+000
6.981888e+002	-8.724874e+001	1.226750e-001	0.000000e+000
6.987838e+002	-8.724767e+001	1.226679e-001	0.000000e+000
6.993795e+002	-8.724723e+001	1.226607e-001	0.000000e+000
6.999757e+002	-8.724741e+001	1.226546e-001	0.000000e+000
7.005723e+002	-8.724690e+001	1.226491e-001	0.000000e+000
7.011693e+002	-8.724705e+001	1.226413e-001	0.000000e+000
7.017667e+002	-8.724692e+001	1.226351e-001	0.000000e+000
7.023645e+002	-8.724692e+001	1.226292e-001	0.000000e+000
7.029625e+002	-8.724489e+001	1.226221e-001	0.000000e+000
7.035608e+002	-8.724745e+001	1.226154e-001	0.000000e+000
7.041594e+002	-8.724651e+001	1.226083e-001	0.000000e+000
7.047582e+002	-8.724992e+001	1.226024e-001	0.000000e+000
7.053573e+002	-8.724830e+001	1.225953e-001	0.000000e+000
7.059538e+002	-8.725002e+001	1.225898e-001	0.000000e+000
7.065454e+002	-8.725011e+001	1.225840e-001	0.000000e+000
7.071383e+002	-8.725231e+001	1.225791e-001	0.000000e+000
7.077321e+002	-8.725265e+001	1.225724e-001	0.000000e+000
7.083268e+002	-8.725271e+001	1.225691e-001	0.000000e+000
7.089223e+002	-8.725248e+001	1.225609e-001	0.000000e+000
7.095184e+002	-8.725352e+001	1.225551e-001	0.000000e+000
7.101151e+002	-8.725194e+001	1.225473e-001	0.000000e+000
7.107121e+002	-8.725314e+001	1.225425e-001	0.000000e+000
7.113096e+002	-8.725306e+001	1.225368e-001	0.000000e+000
7.119074e+002	-8.724990e+001	1.225319e-001	0.000000e+000
7.125055e+002	-8.725121e+001	1.225260e-001	0.000000e+000
7.131039e+002	-8.725086e+001	1.225216e-001	0.000000e+000
7.137025e+002	-8.725145e+001	1.225161e-001	0.000000e+000
7.143014e+002	-8.725002e+001	1.225103e-001	0.000000e+000
7.149005e+002	-8.725145e+001	1.225039e-001	0.000000e+000
7.154999e+002	-8.724900e+001	1.225000e-001	0.000000e+000
7.160995e+002	-8.724830e+001	1.224938e-001	0.000000e+000
7.166993e+002	-8.724848e+001	1.224892e-001	0.000000e+000
7.172992e+002	-8.724953e+001	1.224836e-001	0.000000e+000
7.178991e+002	-8.724995e+001	1.224769e-001	0.000000e+000
7.184988e+002	-8.725015e+001	1.224719e-001	0.000000e+000
7.190986e+002	-8.725120e+001	1.224669e-001	0.000000e+000
7.196983e+002	-8.724996e+001	1.224624e-001	0.000000e+000
7.202980e+002	-8.724941e+001	1.224578e-001	0.000000e+000
7.208978e+002	-8.724788e+001	1.224524e-001	0.000000e+000
7.214978e+002	-8.724734e+001	1.224466e-001	0.000000e+000
7.220978e+002	-8.724742e+001	1.224427e-001	0.000000e+000
7.226977e+002	-8.724835e+001	1.224384e-001	0.000000e+000
7.232976e+002	-8.724900e+001	1.224317e-001	0.000000e+000
7.238976e+002	-8.724663e+001	1.224269e-001	0.000000e+000
7.244956e+002	-8.724734e+001	1.224211e-001	0.000000e+000
7.250938e+002	-8.724664e+001	1.224157e-001	0.000000e+000
7.256924e+002	-8.724615e+001	1.224099e-001	0.000000e+000
7.262911e+002	-8.724631e+001	1.224029e-001	0.000000e+000
7.268901e+002	-8.724517e+001	1.223984e-001	0.000000e+000
7.274893e+002	-8.724408e+001	1.223934e-001	0.000000e+000
7.280888e+002	-8.724556e+001	1.223882e-001	0.000000e+000
7.286886e+002	-8.724293e+001	1.223833e-001	0.000000e+000
7.292878e+002	-8.724375e+001	1.223767e-001	0.000000e+000
7.298867e+002	-8.724364e+001	1.223708e-001	0.000000e+000
7.304859e+002	-8.724382e+001	1.223659e-001	0.000000e+000
7.310852e+002	-8.724440e+001	1.223610e-001	0.000000e+000
7.316849e+002	-8.724622e+001	1.223576e-001	0.000000e+000
7.322847e+002	-8.724802e+001	1.223509e-001	0.000000e+000
7.328846e+002	-8.724744e+001	1.223479e-001	0.000000e+000
7.334846e+002	-8.724900e+001	1.223418e-001	0.000000e+000
7.340845e+002	-8.725012e+001	1.223377e-001	0.000000e+000
7.346845e+002	-8.725020e+001	1.223332e-001	0.000000e+000
7.352844e+002	-8.725181e+001	1.223296e-001	0.000000e+000
7.358844e+002	-8.725167e+001	1.223238e-001	0.000000e+000
7.364844e+002	-8.725274e+001	1.223187e-001	0.000000e+000
7.370844e+002	-8.725183e+001	1.223127e-001	0.000000e+000
7.376843e+002	-8.724970e+001	1.223089e-001	0.000000e+000
7.382841e+002	-8.724717e+001	1.223057e-001	0.000000e+000
7.388840e+002	-8.724613e+001	1.223019e-001	0.000000e+000
7.394835e+002	-8.724504e+001	1.222997e-001	0.000000e+000
7.400833e+002	-8.724484e+001	1.222967e-001	0.000000e+000
7.406830e+002	-8.724286e+001	1.222928e-001	0.000000e+000
7.412828e+002	-8.724306e+001	1.222892e-001	0.000000e+000
7.418819e+002	-8.724493e+001	1.222849e-001	0.000000e+000
7.424795e+002	-8.724431e+001	1.222827e-001	0.000000e+000
7.430774e+002	-8.724163e+001	1.222791e-001	0.000000e+000
7.436756e+002	-8.724414e+001	1.222750e-001	0.000000e+000
7.442741e+002	-8.724467e+001	1.222702e-001	0.000000e+000
7.448728e+002	-8.724536e+001	1.222666e-001	0.000000e+000
7.454718e+002	-8.724515e+001	1.222613e-001	0.000000e+000
7.460710e+002	-8.724638e+001	1.222565e-001	0.000000e+000
7.466699e+002	-8.725091e+001	1.222540e-001	0.000000e+000
7.472687e+002	-8.724932e+001	1.222499e-001	0.000000e+000
7.478678e+002	-8.724655e+001	1.222448e-001	0.000000e+000
7.484671e+002	-8.724524e+001	1.222389e-001	0.000000e+000
7.490667e+002	-8.724485e+001	1.222352e-001	0.000000e+000
7.496665e+002	-8.724448e+001	1.222308e-001	0.000000e+000
7.502664e+002	-8.724488e+001	1.222283e-001	0.000000e+000
7.508659e+002	-8.724108e+001	1.222240e-001	0.000000e+000
7.514648e+002	-8.724281e+001	1.222212e-001	0.000000e+000
7.520640e+002	-8.724044e+001	1.222189e-001	0.000000e+000
7.526634e+002	-8.724249e+001	1.222159e-001	0.000000e+000
7.532629e+002	-8.724393e+001	1.222126e-001	0.000000e+000
7.538616e+002	-8.724313e+001	1.222087e-001	0.000000e+000
7.544606e+002	-8.724257e+001	1.222056e-001	0.000000e+000
7.550598e+002	-8.724531e+001	1.222017e-001	0.000000e+000
7.556591e+002	-8.724751e+001	1.221987e-001	0.000000e+000
7.562588e+002	-8.724685e+001	1.221943e-001	0.000000e+000
7.568586e+002	-8.724727e+001	1.221891e-001	0.000000e+000
7.574584e+002	-8.724682e+001	1.221848e-001	0.000000e+000
7.580581e+002	-8.724802e+001	1.221807e-001	0.000000e+000
7.586580e+002	-8.724750e+001	1.221778e-001	0.000000e+000
7.592580e+002	-8.724693e+001	1.221744e-001	0.000000e+000
7.598579e+002	-8.724600e+001	1.221684e-001	-7.353409e-003
7.604577e+002	-8.724515e+001	1.221657e-001	0.000000e+000
7.610576e+002	-8.724394e+001	1.221626e-001	0.000000e+000
7.616574e+002	-8.724790e+001	1.221601e-001	0.000000e+000
7.622563e+002	-8.725011e+001	1.221587e-001	0.000000e+000
7.628554e+002	-8.724853e+001	1.221550e-001	0.000000e+000
7.634547e+002	-8.724937e+001	1.221510e-001	0.000000e+000
7.640544e+002	-8.724936e+001	1.221485e-001	0.000000e+000
7.646542e+002	-8.725068e+001	1.221447e-001	0.000000e+000
7.652542e+002	-8.725011e+001	1.221421e-001	0.000000e+000
7.658542e+002	-8.725234e+001	1.221413e-001	0.000000e+000
7.664541e+002	-8.725329e+001	1.221373e-001	0.000000e+000
7.670541e+002	-8.725503e+001	1.221339e-001	0.000000e+000
7.676540e+002	-8.725496e+001	1.221307e-001	0.000000e+000
7.682536e+002	-8.725313e+001	1.221268e-001	0.000000e+000
7.688528e+002	-8.725278e+001	1.221244e-001	-7.353689e-003
7.694522e+002	-8.725538e+001	1.221210e-001	0.000000e+000
7.700516e+002	-8.725574e+001	1.221190e-001	0.000000e+000
7.706508e+002	-8.725639e+001	1.221139e-001	0.000000e+000
7.712502e+002	-8.725702e+001	1.221117e-001	0.000000e+000
7.718500e+002	-8.725586e+001	1.221088e-001	0.000000e+000
7.724498e+002	-8.725418e+001	1.221050e-001	0.000000e+000
7.730496e+002	-8.725404e+001	1.221016e-001	0.000000e+000
7.736496e+002	-8.725468e+001	1.220984e-001	0.000000e+000
7.742491e+002	-8.725527e+001	1.220945e-001	0.000000e+000
7.748486e+002	-8.725379e+001	1.220914e-001	0.000000e+000
7.754476e+002	-8.725136e+001	1.220877e-001	0.000000e+000
7.760466e+002	-8.725157e+001	1.220838e-001	-7.353657e-003
7.766458e+002	-8.724916e+001	1.220792e-001	0.000000e+000
7.772453e+002	-8.725083e+001	1.220760e-001	0.000000e+000
7.778450e+002	-8.725134e+001	1.220734e-001	0.000000e+000
7.784449e+002	-8.725156e+001	1.220700e-001	0.000000e+000
7.790449e+002	-8.725037e+001	1.220673e-001	0.000000e+000
7.796448e+002	-8.725265e+001	1.220649e-001	0.000000e+000
7.802440e+002	-8.725217e+001	1.220627e-001	0.000000e+000
7.808436e+002	-8.725044e+001	1.220594e-001	0.000000e+000
7.814433e+002	-8.724857e+001	1.220567e-001	0.000000e+000
7.820429e+002	-8.724796e+001	1.220552e-001	-7.353426e-003
7.826427e+002	-8.724711e+001	1.220522e-001	0.000000e+000
7.832427e+002	-8.724594e+001	1.220485e-001	0.000000e+000
7.838426e+002	-8.724637e+001	1.220470e-001	0.000000e+000
7.844426e+002	-8.724720e+001	1.220445e-001	0.000000e+000
7.850418e+002	-8.724562e+001	1.220421e-001	0.000000e+000
7.856408e+002	-8.724751e+001	1.220400e-001	0.000000e+000
7.862401e+002	-8.724939e+001	1.220377e-001	0.000000e+000
7.868396e+002	-8.724838e+001	1.220339e-001	0.000000e+000
7.874393e+002	-8.724918e+001	1.220311e-001	0.000000e+000
7.880392e+002	-8.725046e+001	1.220290e-001	0.000000e+000
7.886391e+002	-8.724787e+001	1.220271e-001	0.000000e+000
7.892391e+002	-8.724780e+001	1.220229e-001	0.000000e+000
7.898390e+002	-8.724894e+001	1.220192e-001	0.000000e+000
7.904390e+002	-8.725170e+001	1.220167e-001	0.000000e+000
7.910383e+002	-8.724863e+001	1.220133e-001	0.000000e+000
7.916376e+002	-8.724886e+001	1.220101e-001	0.000000e+000
7.922363e+002	-8.724946e+001	1.220073e-001	0.000000e+000
7.928348e+002	-8.724948e+001	1.220059e-001	0.000000e+000
7.934335e+002	-8.725036e+001	1.220044e-001	0.000000e+000
7.940325e+002	-8.725286e+001	1.220025e-001	0.000000e+000
7.946317e+002	-8.725156e+001	1.220004e-001	0.000000e+000
7.952312e+002	-8.725037e+001	1.219962e-001	0.000000e+000
7.958310e+002	-8.725182e+001	1.219941e-001	0.000000e+000
7.964308e+002	-8.725272e+001	1.219918e-001	0.000000e+000
7.970307e+002	-8.725316e+001	1.219906e-001	0.000000e+000
7.976306e+002	-8.725344e+001	1.219881e-001	0.000000e+000
7.982306e+002	-8.725358e+001	1.219854e-001	0.000000e+000
7.988304e+002	-8.725299e+001	1.219842e-001	0.000000e+000
7.994300e+002	-8.725032e+001	1.219804e-001	0.000000e+000
8.000000e+002	-8.725338e+001	1.219783e-001	-7.353549e-003
8.005006e+002	-4.802234e+001	1.219766e-001	-4.835896e+000
8.010006e+002	-2.693606e+001	1.219788e-001	-1.329568e+002
8.015006e+002	4.453328e+001	1.219948e-001	-1.716710e+001
8.020028e+002	4.545047e+001	1.220155e-001	-2.303885e-001
8.025028e+002	4.291823e+001	1.220378e-001	-1.022263e-001
8.030028e+002	3.838216e+001	1.220597e-001	-1.175019e-001
8.035028e+002	3.258018e+001	1.220839e-001	-1.351404e-001
8.040028e+002	2.664436e+001	1.221102e-001	-1.509535e-001
8.045028e+002	2.087470e+001	1.221395e-001	-1.707411e-001
8.050028e+002	1.384425e+001	1.222806e-001	-1.893180e-001
8.055028e+002	8.070961e+000	1.232290e-001	-2.035823e-001
8.060028e+002	3.456868e+000	1.253509e-001	-2.040744e-001
8.065028e+002	-2.236080e-001	1.288137e-001	-2.177656e-001
8.070028e+002	-3.184842e+000	1.337382e-001	-2.297235e-001
8.075028e+002	-5.485246e+000	1.401985e-001	-2.178678e-001
8.080028e+002	-7.146096e+000	1.481594e-001	-2.335693e-001
8.085028e+002	-8.295240e+000	1.573454e-001	-2.291339e-001
8.090028e+002	-9.051665e+000	1.672586e-001	-2.196150e-001
8.095031e+002	-9.490336e+000	1.773731e-001	-2.246131e-001
8.100037e+002	-9.698431e+000	1.872936e-001	-2.406871e-001
8.105081e+002	-9.692497e+000	1.968819e-001	-2.290304e-001
8.110098e+002	-9.530961e+000	2.058987e-001	-2.169813e-001
8.115105e+002	-9.337397e+000	2.143742e-001	-2.203630e-001
8.120123e+002	-9.070451e+000	2.223676e-001	-2.119765e-001
8.125130e+002	-8.742903e+000	2.298798e-001	-2.265283e-001
8.130137e+002	-8.402690e+000	2.369554e-001	-2.256307e-001
8.135142e+002	-8.048705e+000	2.436407e-001	-2.208884e-001
8.140145e+002	-7.665893e+000	2.499662e-001	-2.236865e-001
8.145149e+002	-7.269031e+000	2.559574e-001	-2.188654e-001
8.150151e+002	-6.859001e+000	2.616507e-001	-2.253111e-001
8.155154e+002	-6.460575e+000	2.670728e-001	-2.167665e-001
8.160158e+002	-6.061397e+000	2.722310e-001	-2.194492e-001
8.165161e+002	-5.685586e+000	2.771510e-001	-2.184577e-001
8.170165e+002	-5.302436e+000	2.818452e-001	-2.100741e-001
8.175168e+002	-4.907362e+000	2.863271e-001	-2.274053e-001
8.180171e+002	-4.498991e+000	2.906106e-001	-2.153249e-001
8.185174e+002	-4.072668e+000	2.947085e-001	-2.141988e-001
8.190177e+002	-3.676687e+000	2.986318e-001	-2.167657e-001
8.195180e+002	-3.295686e+000	3.023893e-001	-2.193380e-001
8.200185e+002	-2.924096e+000	3.059901e-001	-2.219025e-001
8.205190e+002	-2.577119e+000	3.094369e-001	-2.173754e-001
8.210196e+002	-2.233484e+000	3.127487e-001	-1.986966e-001
8.215201e+002	-1.879198e+000	3.159234e-001	-2.013417e-001
8.220205e+002	-1.498314e+000	3.189666e-001	-2.179477e-001
8.225208e+002	-1.108599e+000	3.218844e-001	-2.168661e-001
8.230212e+002	-7.325558e-001	3.246893e-001	-2.193034e-001
8.235215e+002	-3.464613e-001	3.273803e-001	-2.147512e-001
8.240219e+002	3.429070e-002	3.299576e-001	-2.171415e-001
8.245224e+002	3.923417e-001	3.324332e-001	-2.092708e-001
8.250228e+002	7.643598e-001	3.348120e-001	-2.150833e-001
8.255232e+002	1.148877e+000	3.370870e-001	-2.072065e-001
8.260235e+002	1.531290e+000	3.392752e-001	-1.892629e-001
8.265240e+002	1.893808e+000	3.413732e-001	-2.018086e-001
8.270243e+002	2.278870e+000	3.433897e-001	-2.041211e-001
8.275248e+002	2.642905e+000	3.453269e-001	-2.064571e-001
8.280253e+002	2.993895e+000	3.471843e-001	-1.889120e-001
8.285260e+002	3.324104e+000	3.489640e-001	-2.078658e-001
8.290266e+002	3.653668e+000	3.506745e-001	-1.937982e-001
8.295273e+002	3.981190e+000	3.523105e-001	-1.994733e-001
8.300282e+002	4.291281e+000	3.538829e-001	-1.921144e-001
8.305292e+002	4.588760e+000	3.553861e-001	-1.945713e-001
8.310303e+002	4.878523e+000	3.568215e-001	-1.970235e-001
8.315314e+002	5.173404e+000	3.581942e-001	-1.994344e-001
8.320329e+002	5.444570e+000	3.595072e-001	-1.890683e-001
8.325346e+002	5.708402e+000	3.607606e-001	-1.979511e-001
8.330364e+002	5.967079e+000	3.619580e-001	-1.940518e-001
8.335381e+002	6.226930e+000	3.631030e-001	-1.965110e-001
8.340401e+002	6.480596e+000	3.641907e-001	-1.894911e-001
8.345423e+002	6.725787e+000	3.652221e-001	-1.888331e-001
8.350450e+002	6.960506e+000	3.662003e-001	-1.913392e-001
8.355489e+002	7.176756e+000	3.671348e-001	-1.876218e-001
8.360529e+002	7.389400e+000	3.680147e-001	-1.839326e-001
8.365578e+002	7.592838e+000	3.688470e-001	-1.802878e-001
8.370626e+002	7.796410e+000	3.696379e-001	-1.890566e-001
8.375647e+002	7.978597e+000	3.703752e-001	-1.823786e-001
8.380696e+002	8.180228e+000	3.710619e-001	-1.849263e-001
8.385718e+002	8.362796e+000	3.717035e-001	-1.875119e-001
8.390758e+002	8.534769e+000	3.723020e-001	-1.870420e-001
8.395763e+002	8.700077e+000	3.728605e-001	-1.835317e-001
8.400813e+002	8.866987e+000	3.733797e-001	-1.830835e-001
8.405858e+002	9.015469e+000	3.738560e-001	-1.796398e-001
8.410869e+002	9.158299e+000	3.742878e-001	-1.731867e-001
8.415878e+002	9.292168e+000	3.746903e-001	-1.849747e-001
8.420891e+002	9.421148e+000	3.750481e-001	-1.815949e-001
8.425903e+002	9.548142e+000	3.753678e-001	-1.842739e-001
8.430949e+002	9.661138e+000	3.756675e-001	-1.719033e-001
8.435994e+002	9.772593e+000	3.759293e-001	-1.836627e-001
8.441017e+002	9.870020e+000	3.761547e-001	-1.803904e-001
8.446023e+002	9.954177e+000	3.763442e-001	-1.831672e-001
8.451071e+002	1.002423e+001	3.765053e-001	-1.769764e-001
8.456119e+002	1.009345e+001	3.766393e-001	-1.767944e-001
8.461166e+002	1.015626e+001	3.767486e-001	-1.766280e-001
8.466237e+002	1.020470e+001	3.768249e-001	-1.794939e-001
8.471348e+002	1.025231e+001	3.768737e-001	-1.793644e-001
8.476436e+002	1.030006e+001	3.769008e-001	-1.762496e-001
8.481620e+002	1.033232e+001	3.768945e-001	-1.701995e-001
8.486736e+002	1.036874e+001	3.768577e-001	-1.790554e-001
8.491853e+002	1.039399e+001	3.768046e-001	-1.670523e-001
8.496965e+002	1.041217e+001	3.767247e-001	-1.789308e-001
8.502214e+002	1.041900e+001	3.766150e-001	-1.729644e-001
8.507618e+002	1.043350e+001	3.764793e-001	-1.788945e-001
8.513232e+002	1.044391e+001	3.763206e-001	-1.728893e-001
8.519140e+002	1.044038e+001	3.761168e-001	-1.758724e-001
8.524519e+002	1.043585e+001	3.759127e-001	-1.729068e-001
8.530286e+002	1.042305e+001	3.756644e-001	-1.759121e-001
8.536152e+002	1.040003e+001	3.753908e-001	-1.759693e-001
8.541377e+002	1.037833e+001	3.751215e-001	-1.730543e-001
8.546895e+002	1.035167e+001	3.748217e-001	-1.790826e-001
8.552016e+002	1.031655e+001	3.745270e-001	-1.791873e-001
8.557058e+002	1.028657e+001	3.742179e-001	-1.792692e-001
8.562296e+002	1.025307e+001	3.738845e-001	-1.763694e-001
8.567359e+002	1.021542e+001	3.735380e-001	-1.734798e-001
8.572517e+002	1.017683e+001	3.731792e-001	-1.765739e-001
8.577610e+002	1.013842e+001	3.728109e-001	-1.736808e-001
8.582948e+002	1.010049e+001	3.724025e-001	-1.797666e-001
8.588057e+002	1.006325e+001	3.720024e-001	-1.708793e-001
8.593132e+002	1.001935e+001	3.715915e-001	-1.739913e-001
8.598144e+002	9.960247e+000	3.711750e-001	-1.741451e-001
8.603159e+002	9.899050e+000	3.707500e-001	-1.773097e-001
8.608202e+002	9.830197e+000	3.703042e-001	-1.774904e-001
8.613226e+002	9.765909e+000	3.698486e-001	-1.776606e-001
8.618325e+002	9.709505e+000	3.693801e-001	-1.808215e-001
8.623336e+002	9.642079e+000	3.689121e-001	-1.779877e-001
8.628390e+002	9.571289e+000	3.684228e-001	-1.811957e-001
8.633442e+002	9.490515e+000	3.679321e-001	-1.693184e-001
8.638457e+002	9.419285e+000	3.674355e-001	-1.755502e-001
8.643478e+002	9.338070e+000	3.669320e-001	-1.787918e-001
8.648512e+002	9.261069e+000	3.664154e-001	-1.789956e-001
8.653552e+002	9.183174e+000	3.658908e-001	-1.792004e-001
8.658596e+002	9.098441e+000	3.653582e-001	-1.703011e-001
8.663667e+002	9.018836e+000	3.648162e-001	-1.796350e-001
8.668709e+002	8.930360e+000	3.642740e-001	-1.829180e-001
8.673750e+002	8.839458e+000	3.637189e-001	-1.770567e-001
8.678805e+002	8.744249e+000	3.631533e-001	-1.834179e-001
8.683829e+002	8.649941e+000	3.625934e-001	-1.775486e-001
8.688839e+002	8.563199e+000	3.620220e-001	-1.808391e-001
8.693878e+002	8.473173e+000	3.614427e-001	-1.718702e-001
8.698936e+002	8.385726e+000	3.608580e-001	-1.813083e-001
8.703986e+002	8.297112e+000	3.602692e-001	-1.846195e-001
8.709030e+002	8.204744e+000	3.596698e-001	-1.848678e-001
8.714039e+002	8.118184e+000	3.590743e-001	-1.789307e-001
8.719047e+002	8.016706e+000	3.584722e-001	-1.761047e-001
8.724070e+002	7.910881e+000	3.578634e-001	-1.794696e-001
8.729099e+002	7.814371e+000	3.572530e-001	-1.797198e-001
8.734120e+002	7.711538e+000	3.566349e-001	-1.861936e-001
8.739161e+002	7.611252e+000	3.560116e-001	-1.833552e-001
8.744177e+002	7.510952e+000	3.553890e-001	-1.836203e-001
8.749223e+002	7.408804e+000	3.547580e-001	-1.838901e-001
8.754248e+002	7.311631e+000	3.541255e-001	-1.841465e-001
8.759263e+002	7.217837e+000	3.534937e-001	-1.875208e-001
8.764307e+002	7.122818e+000	3.528549e-001	-1.721275e-001
8.769343e+002	7.022727e+000	3.522148e-001	-1.786420e-001
8.774391e+002	6.919633e+000	3.515664e-001	-1.883214e-001
8.779431e+002	6.808288e+000	3.509178e-001	-1.886217e-001
8.784441e+002	6.699750e+000	3.502673e-001	-1.857642e-001
8.789459e+002	6.597914e+000	3.496178e-001	-1.860334e-001
8.794486e+002	6.486481e+000	3.489650e-001	-1.831688e-001
8.799508e+002	6.366452e+000	3.483145e-001	-1.834806e-001
8.804518e+002	6.256601e+000	3.476597e-001	-1.869342e-001
8.809558e+002	6.137116e+000	3.469965e-001	-1.745554e-001
8.814595e+002	6.029097e+000	3.463341e-001	-1.843576e-001
8.819626e+002	5.920583e+000	3.456713e-001	-1.814562e-001
8.824633e+002	5.817552e+000	3.450130e-001	-1.817183e-001
8.829670e+002	5.704146e+000	3.443427e-001	-1.820085e-001
8.834672e+002	5.587071e+000	3.436786e-001	-1.823068e-001
8.839711e+002	5.470374e+000	3.430095e-001	-1.890120e-001
8.844754e+002	5.355645e+000	3.423393e-001	-1.828988e-001
8.849795e+002	5.242118e+000	3.416678e-001	-1.864010e-001
8.854803e+002	5.129199e+000	3.410058e-001	-1.866947e-001
8.859851e+002	5.022941e+000	3.403351e-001	-1.805247e-001
8.864886e+002	4.913843e+000	3.396564e-001	-1.840265e-001
8.869902e+002	4.798506e+000	3.389850e-001	-1.875533e-001
8.874954e+002	4.688798e+000	3.383114e-001	-1.878387e-001
8.879994e+002	4.570311e+000	3.376353e-001	-1.816586e-001
8.884999e+002	4.462801e+000	3.369661e-001	-1.851761e-001
8.890047e+002	4.356817e+000	3.362894e-001	-1.821937e-001
8.895083e+002	4.253651e+000	3.356098e-001	-1.889690e-001
8.900112e+002	4.141373e+000	3.349368e-001	-1.892608e-001
8.905137e+002	4.013905e+000	3.342620e-001	-1.863234e-001
8.910166e+002	3.900952e+000	3.335849e-001	-1.800643e-001
8.915197e+002	3.785603e+000	3.329129e-001	-1.869057e-001
8.920234e+002	3.675037e+000	3.322387e-001	-1.871883e-001
8.925240e+002	3.560615e+000	3.315685e-001	-1.907695e-001
8.930279e+002	3.442763e+000	3.308975e-001	-1.778974e-001
8.935310e+002	3.331192e+000	3.302242e-001	-1.880658e-001
8.940345e+002	3.218158e+000	3.295490e-001	-1.949642e-001
8.945384e+002	3.102339e+000	3.288741e-001	-1.919595e-001
8.950432e+002	2.991205e+000	3.282010e-001	-1.889331e-001
8.955435e+002	2.881431e+000	3.275330e-001	-1.825747e-001
8.960444e+002	2.759708e+000	3.268607e-001	-1.961739e-001
8.965492e+002	2.626324e+000	3.261857e-001	-1.931965e-001
8.970517e+002	2.507413e+000	3.255160e-001	-1.935055e-001
8.975536e+002	2.386854e+000	3.248501e-001	-1.904770e-001
8.980546e+002	2.264062e+000	3.241829e-001	-1.840953e-001
8.985558e+002	2.134231e+000	3.235152e-001	-1.911209e-001
8.990560e+002	2.002143e+000	3.228562e-001	-1.948176e-001
8.995593e+002	1.875385e+000	3.221882e-001	-1.816879e-001
9.000602e+002	1.744053e+000	3.215307e-001	-1.887469e-001
9.005635e+002	1.615531e+000	3.208661e-001	-1.823173e-001
9.010680e+002	1.506993e+000	3.202015e-001	-1.893411e-001
9.015703e+002	1.386363e+000	3.195356e-001	-1.896431e-001
9.020703e+002	1.254984e+000	3.188754e-001	-1.933656e-001
9.025717e+002	1.138083e+000	3.182180e-001	-1.902653e-001
9.030758e+002	1.009237e+000	3.175593e-001	-1.837826e-001
9.035771e+002	8.793683e-001	3.169050e-001	-1.875055e-001
9.040793e+002	7.604051e-001	3.162503e-001	-1.912132e-001
9.045838e+002	6.361557e-001	3.155885e-001	-1.881050e-001
9.050878e+002	5.095945e-001	3.149307e-001	-1.815654e-001
9.055920e+002	3.899630e-001	3.142762e-001	-1.852793e-001
9.060921e+002	2.678292e-001	3.136299e-001	-1.890125e-001
9.065964e+002	1.313821e-001	3.129775e-001	-1.721344e-001
9.070985e+002	3.160221e-003	3.123343e-001	-1.931116e-001
9.075987e+002	-1.191788e-001	3.116944e-001	-1.934192e-001
9.080997e+002	-2.487153e-001	3.110490e-001	-1.868255e-001
9.086023e+002	-3.766761e-001	3.104032e-001	-1.802027e-001
9.091036e+002	-4.970163e-001	3.097622e-001	-1.908964e-001
9.096049e+002	-6.180994e-001	3.091234e-001	-1.877176e-001
9.101061e+002	-7.475366e-001	3.084806e-001	-1.880299e-001
9.106063e+002	-8.783709e-001	3.078452e-001	-1.918358e-001
9.111083e+002	-1.006954e+000	3.072077e-001	-1.816706e-001
9.116118e+002	-1.145584e+000	3.065727e-001	-1.854930e-001
9.121138e+002	-1.274074e+000	3.059409e-001	-1.928095e-001
9.126160e+002	-1.414024e+000	3.053115e-001	-1.861304e-001
9.131174e+002	-1.556172e+000	3.046872e-001	-1.829494e-001
9.136216e+002	-1.691670e+000	3.040593e-001	-1.832654e-001
9.141231e+002	-1.812774e+000	3.034336e-001	-1.835470e-001
9.146280e+002	-1.946091e+000	3.028070e-001	-1.873937e-001
9.151302e+002	-2.074361e+000	3.021801e-001	-1.912393e-001
9.156303e+002	-2.207947e+000	3.015611e-001	-1.844672e-001
9.161318e+002	-2.347766e+000	3.009442e-001	-1.847921e-001
9.166360e+002	-2.485410e+000	3.003233e-001	-1.922329e-001
9.171400e+002	-2.620463e+000	2.997061e-001	-1.961257e-001
9.176439e+002	-2.758120e+000	2.990898e-001	-1.786042e-001
9.181462e+002	-2.897211e+000	2.984769e-001	-1.824937e-001
9.186470e+002	-3.029597e+000	2.978658e-001	-1.899646e-001
9.191482e+002	-3.172723e+000	2.972530e-001	-1.903045e-001
9.196483e+002	-3.305406e+000	2.966449e-001	-1.834262e-001
9.201497e+002	-3.446983e+000	2.960390e-001	-1.909559e-001
9.206528e+002	-3.584995e+000	2.954342e-001	-1.948921e-001
9.211537e+002	-3.706226e+000	2.948309e-001	-1.951854e-001
9.216571e+002	-3.832539e+000	2.942266e-001	-1.737688e-001
9.221598e+002	-3.970259e+000	2.936285e-001	-1.921966e-001
9.226628e+002	-4.109564e+000	2.930299e-001	-1.779966e-001
9.231630e+002	-4.242821e+000	2.924395e-001	-1.928438e-001
9.236631e+002	-4.356564e+000	2.918447e-001	-1.931139e-001
9.241667e+002	-4.482079e+000	2.912567e-001	-1.861136e-001
9.246690e+002	-4.602229e+000	2.906679e-001	-1.790781e-001
9.251724e+002	-4.728207e+000	2.900821e-001	-1.866754e-001
9.256775e+002	-4.862453e+000	2.894893e-001	-1.833156e-001
9.261824e+002	-4.996681e+000	2.889050e-001	-2.019776e-001
9.266878e+002	-5.130923e+000	2.883179e-001	-1.986299e-001
9.271903e+002	-5.270515e+000	2.877334e-001	-1.879136e-001
9.276947e+002	-5.405605e+000	2.871543e-001	-1.845320e-001
9.281954e+002	-5.551396e+000	2.865774e-001	-1.811608e-001
9.287005e+002	-5.698916e+000	2.859986e-001	-1.888923e-001
9.292033e+002	-5.837537e+000	2.854246e-001	-1.892085e-001
9.297061e+002	-5.977452e+000	2.848552e-001	-1.895275e-001
9.302085e+002	-6.118284e+000	2.842828e-001	-1.935724e-001
9.307116e+002	-6.271896e+000	2.837124e-001	-1.864713e-001
9.312132e+002	-6.412852e+000	2.831431e-001	-1.867863e-001
9.317137e+002	-6.557280e+000	2.825818e-001	-1.945940e-001
9.322149e+002	-6.700112e+000	2.820196e-001	-1.949271e-001
9.327163e+002	-6.829311e+000	2.814621e-001	-1.914728e-001
9.332199e+002	-6.967002e+000	2.809028e-001	-1.842663e-001
9.337238e+002	-7.102591e+000	2.803441e-001	-1.958644e-001
9.342270e+002	-7.240182e+000	2.797875e-001	-1.886386e-001
9.347287e+002	-7.381957e+000	2.792346e-001	-1.965139e-001
9.352337e+002	-7.528924e+000	2.786800e-001	-1.892848e-001
9.357385e+002	-7.676035e+000	2.781270e-001	-1.896146e-001
9.362425e+002	-7.814687e+000	2.775781e-001	-1.861265e-001
9.367434e+002	-7.955962e+000	2.770307e-001	-1.940459e-001
9.372464e+002	-8.094710e+000	2.764825e-001	-1.981731e-001
9.377514e+002	-8.242322e+000	2.759326e-001	-1.946993e-001
9.382532e+002	-8.384257e+000	2.753924e-001	-2.064962e-001
9.387547e+002	-8.525633e+000	2.748533e-001	-1.876866e-001
9.392549e+002	-8.672248e+000	2.743211e-001	-1.956820e-001
9.397554e+002	-8.817880e+000	2.737858e-001	-1.883267e-001
9.402586e+002	-8.970680e+000	2.732483e-001	-1.925128e-001
9.407612e+002	-9.124970e+000	2.727178e-001	-1.812864e-001
9.412660e+002	-9.273330e+000	2.721817e-001	-2.009183e-001
9.417665e+002	-9.418702e+000	2.716503e-001	-1.857746e-001
9.422711e+002	-9.568507e+000	2.711167e-001	-1.822196e-001
9.427727e+002	-9.711097e+000	2.705911e-001	-1.825195e-001
9.432762e+002	-9.864433e+000	2.700667e-001	-1.945133e-001
9.437812e+002	-1.001235e+001	2.695399e-001	-1.948452e-001
9.442818e+002	-1.015616e+001	2.690207e-001	-1.834564e-001
9.447869e+002	-1.030458e+001	2.684989e-001	-1.876790e-001
9.452908e+002	-1.045468e+001	2.679807e-001	-1.997520e-001
9.457950e+002	-1.060525e+001	2.674609e-001	-2.000959e-001
9.462994e+002	-1.075495e+001	2.669425e-001	-1.965072e-001
9.468038e+002	-1.090556e+001	2.664298e-001	-1.850332e-001
9.473086e+002	-1.105289e+001	2.659171e-001	-1.774567e-001
9.478096e+002	-1.119565e+001	2.654111e-001	-1.816941e-001
9.483099e+002	-1.134072e+001	2.649094e-001	-1.899063e-001
9.488145e+002	-1.148903e+001	2.644009e-001	-2.021139e-001
9.493158e+002	-1.163196e+001	2.638992e-001	-1.905314e-001
9.498169e+002	-1.177467e+001	2.633974e-001	-1.749353e-001
9.503196e+002	-1.193058e+001	2.628979e-001	-1.871904e-001
9.508246e+002	-1.207836e+001	2.623972e-001	-1.795237e-001
9.513259e+002	-1.222107e+001	2.618996e-001	-1.997892e-001
9.518306e+002	-1.236931e+001	2.614034e-001	-1.961190e-001
9.523319e+002	-1.251140e+001	2.609114e-001	-1.844042e-001
9.528331e+002	-1.265344e+001	2.604225e-001	-2.007573e-001
9.533340e+002	-1.279725e+001	2.599333e-001	-1.970583e-001
9.538341e+002	-1.292959e+001	2.594480e-001	-1.892932e-001
9.543370e+002	-1.307020e+001	2.589630e-001	-1.976560e-001
9.548392e+002	-1.320957e+001	2.584775e-001	-2.060429e-001
9.553397e+002	-1.335374e+001	2.579958e-001	-1.982790e-001
9.558436e+002	-1.350534e+001	2.575156e-001	-1.783445e-001
9.563464e+002	-1.366090e+001	2.570357e-001	-2.030121e-001
9.568488e+002	-1.381684e+001	2.565586e-001	-1.911593e-001
9.573507e+002	-1.397411e+001	2.560855e-001	-1.792677e-001
9.578510e+002	-1.411895e+001	2.556107e-001	-1.999569e-001
9.583535e+002	-1.427398e+001	2.551394e-001	-1.921210e-001
9.588556e+002	-1.443164e+001	2.546673e-001	-1.719795e-001
9.593564e+002	-1.459302e+001	2.541987e-001	-1.845889e-001
9.598611e+002	-1.474407e+001	2.537259e-001	-1.890023e-001
9.603623e+002	-1.488499e+001	2.532596e-001	-2.016385e-001
9.608640e+002	-1.502660e+001	2.527939e-001	-2.101912e-001
9.613641e+002	-1.517276e+001	2.523344e-001	-1.775020e-001
9.618642e+002	-1.531838e+001	2.518688e-001	-1.943195e-001
9.623676e+002	-1.546918e+001	2.514047e-001	-1.780721e-001
9.628725e+002	-1.561602e+001	2.509441e-001	-1.825026e-001
9.633739e+002	-1.575862e+001	2.504886e-001	-1.869377e-001
9.638741e+002	-1.590310e+001	2.500353e-001	-1.747475e-001
9.643786e+002	-1.603900e+001	2.495811e-001	-2.125037e-001
9.648836e+002	-1.618605e+001	2.491263e-001	-1.919726e-001
9.653859e+002	-1.632773e+001	2.486774e-001	-1.797244e-001
9.658891e+002	-1.648066e+001	2.482252e-001	-1.758327e-001
9.663893e+002	-1.661321e+001	2.477769e-001	-1.802747e-001
9.668909e+002	-1.675433e+001	2.473313e-001	-1.847457e-001
9.673927e+002	-1.689482e+001	2.468884e-001	-1.808171e-001
9.678975e+002	-1.704318e+001	2.464422e-001	-1.937371e-001
9.683983e+002	-1.718630e+001	2.460022e-001	-2.109047e-001
9.689027e+002	-1.733601e+001	2.455592e-001	-1.901160e-001
9.694039e+002	-1.747816e+001	2.451215e-001	-1.692463e-001
9.699076e+002	-1.762952e+001	2.446825e-001	-1.737556e-001
9.704103e+002	-1.778454e+001	2.442450e-001	-1.613052e-001
9.709126e+002	-1.794076e+001	2.438144e-001	-1.870817e-001
9.714174e+002	-1.808748e+001	2.433841e-001	-1.831127e-001
9.719187e+002	-1.823028e+001	2.429530e-001	-2.089765e-001
9.724233e+002	-1.837945e+001	2.425225e-001	-1.922169e-001
9.729255e+002	-1.851822e+001	2.420915e-001	-1.924977e-001
9.734279e+002	-1.865915e+001	2.416657e-001	-1.842137e-001
9.739305e+002	-1.880195e+001	2.412402e-001	-1.844877e-001
9.744328e+002	-1.895738e+001	2.408156e-001	-1.761927e-001
9.749368e+002	-1.910896e+001	2.403927e-001	-1.549502e-001
9.754377e+002	-1.925204e+001	2.399741e-001	-1.853554e-001
9.759384e+002	-1.939599e+001	2.395575e-001	-1.597296e-001
9.764434e+002	-1.954384e+001	2.391394e-001	-2.032112e-001
9.769485e+002	-1.969233e+001	2.387192e-001	-1.818720e-001
9.774530e+002	-1.984144e+001	2.383058e-001	-1.778158e-001
9.779544e+002	-1.997168e+001	2.378919e-001	-1.737123e-001
9.784572e+002	-2.011235e+001	2.374797e-001	-1.652657e-001
9.789604e+002	-2.025001e+001	2.370692e-001	-1.872770e-001
9.794637e+002	-2.037758e+001	2.366591e-001	-2.093276e-001
9.799655e+002	-2.051992e+001	2.362536e-001	-1.746937e-001
9.804690e+002	-2.067137e+001	2.358460e-001	-1.793392e-001
9.809732e+002	-2.082182e+001	2.354391e-001	-1.620917e-001
9.814749e+002	-2.098134e+001	2.350363e-001	-1.448028e-001
9.819781e+002	-2.113509e+001	2.346370e-001	-1.538206e-001
9.824805e+002	-2.129133e+001	2.342356e-001	-1.584673e-001
9.829834e+002	-2.144587e+001	2.338375e-001	-1.631249e-001
9.834886e+002	-2.159390e+001	2.334387e-001	-1.898627e-001
9.839917e+002	-2.174840e+001	2.330450e-001	-1.459368e-001
9.844960e+002	-2.191814e+001	2.326492e-001	-1.550475e-001
9.849967e+002	-2.208016e+001	2.322570e-001	-1.641762e-001
9.854978e+002	-2.224123e+001	2.318642e-001	-1.555537e-001
9.860003e+002	-2.239747e+001	2.314726e-001	-1.958618e-001
9.865026e+002	-2.255398e+001	2.310855e-001	-1.560440e-001
9.870036e+002	-2.271664e+001	2.307007e-001	-1.652300e-001
9.875064e+002	-2.287239e+001	2.303118e-001	-1.565432e-001
9.880113e+002	-2.304129e+001	2.299274e-001	-1.702483e-001
9.885143e+002	-2.319633e+001	2.295427e-001	-1.570504e-001
9.890146e+002	-2.335978e+001	2.291638e-001	-1.887679e-001
9.895165e+002	-2.351726e+001	2.287821e-001	-1.800614e-001
9.900209e+002	-2.368622e+001	2.284039e-001	-1.713457e-001
9.905210e+002	-2.385148e+001	2.280263e-001	-1.671098e-001
9.910253e+002	-2.402146e+001	2.276492e-001	-2.035848e-001
9.915283e+002	-2.419942e+001	2.272726e-001	-1.631539e-001
9.920318e+002	-2.437257e+001	2.268969e-001	-1.770533e-001
9.925344e+002	-2.455494e+001	2.265236e-001	-1.546305e-001
9.930361e+002	-2.474084e+001	2.261510e-001	-1.640264e-001
9.935399e+002	-2.491386e+001	2.257783e-001	-1.825618e-001
9.940420e+002	-2.509788e+001	2.254128e-001	-1.463128e-001
9.945421e+002	-2.529709e+001	2.250453e-001	-1.557602e-001
9.950428e+002	-2.549004e+001	2.246815e-001	-1.514639e-001
9.955446e+002	-2.567385e+001	2.243154e-001	-1.609318e-001
9.960454e+002	-2.586704e+001	2.239531e-001	-1.520213e-001
9.965466e+002	-2.605645e+001	2.235926e-001	-1.615318e-001
9.970482e+002	-2.624496e+001	2.232340e-001	-1.433319e-001
9.975484e+002	-2.644153e+001	2.228734e-001	-1.528691e-001
9.980518e+002	-2.666451e+001	2.225153e-001	-1.299870e-001
9.985553e+002	-2.688334e+001	2.221566e-001	-1.488702e-001
9.990593e+002	-2.709642e+001	2.218006e-001	-1.584983e-001
9.995622e+002	-2.732656e+001	2.214427e-001	-1.354886e-001
1.000065e+003	-2.756200e+001	2.210883e-001	-1.498422e-001
1.000568e+003	-2.779198e+001	2.207350e-001	-1.314004e-001
1.001070e+003	-2.803103e+001	2.203839e-001	-1.364034e-001
1.001573e+003	-2.827251e+001	2.200361e-001	-1.272873e-001
1.002076e+003	-2.850630e+001	2.196866e-001	-1.370201e-001
1.002577e+003	-2.876191e+001	2.193389e-001	-1.041974e-001
1.003079e+003	-2.901824e+001	2.189902e-001	-1.329370e-001
1.003582e+003	-2.926504e+001	2.186438e-001	-1.380049e-001
1.004084e+003	-2.952079e+001	2.183014e-001	-1.144853e-001
1.004585e+003	-2.978220e+001	2.179581e-001	-1.291119e-001
1.005087e+003	-3.006000e+001	2.176171e-001	-1.198587e-001
1.005588e+003	-3.033898e+001	2.172760e-001	-1.345914e-001
1.006089e+003	-3.062609e+001	2.169364e-001	-7.229503e-002
1.006590e+003	-3.091455e+001	2.165980e-001	-1.208149e-001
1.007092e+003	-3.119160e+001	2.162595e-001	-1.405058e-001
1.007593e+003	-3.147451e+001	2.159232e-001	-1.117264e-001
1.008094e+003	-3.176172e+001	2.155867e-001	-1.266332e-001
1.008595e+003	-3.207103e+001	2.152524e-001	-1.123400e-001
1.009096e+003	-3.238260e+001	2.149191e-001	-8.816944e-002
1.009597e+003	-3.271059e+001	2.145830e-001	-8.843342e-002
1.010097e+003	-3.305410e+001	2.142505e-001	-7.392492e-002
1.010598e+003	-3.339044e+001	2.139180e-001	-1.038114e-001
1.011098e+003	-3.373879e+001	2.135862e-001	-9.422015e-002
1.011599e+003	-3.410610e+001	2.132582e-001	-1.144346e-001
1.012099e+003	-3.447374e+001	2.129327e-001	-7.986985e-002
1.012599e+003	-3.486222e+001	2.126068e-001	-6.512015e-002
1.013100e+003	-3.525821e+001	2.122789e-001	-6.535062e-002
1.013600e+003	-3.566776e+001	2.119520e-001	-8.576998e-002
1.014100e+003	-3.605384e+001	2.116266e-001	-7.593888e-002
1.014601e+003	-3.646491e+001	2.113027e-001	-5.589049e-002
1.015101e+003	-3.689148e+001	2.109771e-001	-7.650096e-002
1.015601e+003	-3.732080e+001	2.106525e-001	-5.631175e-002
1.016101e+003	-3.776781e+001	2.103301e-001	-6.167130e-002
1.016602e+003	-3.820577e+001	2.100086e-001	-8.254211e-002
1.017102e+003	-3.865447e+001	2.096921e-001	-7.250562e-002
1.017602e+003	-3.911189e+001	2.093732e-001	-6.239303e-002
1.018102e+003	-3.957558e+001	2.090548e-001	-8.352273e-002
1.018602e+003	-4.006096e+001	2.087374e-001	-4.193502e-002
1.019102e+003	-4.057423e+001	2.084187e-001	-4.738365e-002
1.019603e+003	-4.108691e+001	2.081041e-001	-5.816575e-002
1.020103e+003	-4.160844e+001	2.077897e-001	-3.186675e-002
1.020603e+003	-4.213699e+001	2.074765e-001	-2.667399e-002
1.021103e+003	-4.268108e+001	2.071630e-001	-4.287304e-002
1.021603e+003	-4.324699e+001	2.068489e-001	-5.384428e-003
1.022103e+003	-4.382869e+001	2.065362e-001	-2.705238e-002
1.022603e+003	-4.441644e+001	2.062234e-001	0.000000e+000
1.023103e+003	-4.501349e+001	2.059131e-001	-1.639046e-002
1.023603e+003	-4.562092e+001	2.056022e-001	-3.843458e-002
1.024103e+003	-4.624013e+001	2.052917e-001	-2.207354e-002
1.024603e+003	-4.686147e+001	2.049821e-001	-1.663847e-002
1.025103e+003	-4.751155e+001	2.046732e-001	0.000000e+000
1.025603e+003	-4.818460e+001	2.043673e-001	-5.605371e-003
1.026103e+003	-4.886358e+001	2.040616e-001	0.000000e+000
1.026603e+003	-4.955706e+001	2.037561e-001	-5.666782e-003
1.027103e+003	-5.028392e+001	2.034504e-001	-5.699311e-003
1.027603e+003	-5.101033e+001	2.031448e-001	-1.146366e-002
1.028103e+003	-5.174787e+001	2.028400e-001	0.000000e+000
1.028603e+003	-5.252621e+001	2.025365e-001	0.000000e+000
1.029104e+003	-5.331727e+001	2.022339e-001	0.000000e+000
1.029604e+003	-5.410971e+001	2.019314e-001	-5.870499e-003
1.030104e+003	-5.493422e+001	2.016304e-001	0.000000e+000
1.030604e+003	-5.578666e+001	2.013294e-001	-5.945526e-003
1.031104e+003	-5.663885e+001	2.010286e-001	0.000000e+000
1.031604e+003	-5.752993e+001	2.007285e-001	-6.023525e-003
1.032104e+003	-5.842265e+001	2.004301e-001	0.000000e+000
1.032604e+003	-5.937030e+001	2.001320e-001	0.000000e+000
1.033104e+003	-6.032806e+001	1.998372e-001	0.000000e+000
1.033604e+003	-6.130288e+001	1.995393e-001	0.000000e+000
1.034104e+003	-6.231673e+001	1.992458e-001	0.000000e+000
1.034604e+003	-6.333220e+001	1.989488e-001	0.000000e+000
1.035104e+003	-6.437920e+001	1.986556e-001	0.000000e+000
1.035604e+003	-6.545004e+001	1.983591e-001	0.000000e+000
1.036104e+003	-6.652279e+001	1.980625e-001	0.000000e+000
1.036604e+003	-6.761420e+001	1.977659e-001	0.000000e+000
1.037104e+003	-6.872338e+001	1.974736e-001	0.000000e+000
1.037604e+003	-6.982616e+001	1.971818e-001	0.000000e+000
1.038104e+003	-7.093597e+001	1.968918e-001	0.000000e+000
1.038604e+003	-7.202974e+001	1.965999e-001	-6.672326e-003
1.039104e+003	-7.310715e+001	1.963076e-001	0.000000e+000
1.039604e+003	-7.416033e+001	1.960170e-001	0.000000e+000
1.040104e+003	-7.519818e+001	1.957274e-001	0.000000e+000
1.040604e+003	-7.620809e+001	1.954379e-001	0.000000e+000
1.041104e+003	-7.716372e+001	1.951475e-001	0.000000e+000
1.041604e+003	-7.807932e+001	1.948590e-001	0.000000e+000
1.042104e+003	-7.895921e+001	1.945694e-001	0.000000e+000
1.042604e+003	-7.977496e+001	1.942838e-001	0.000000e+000
1.043104e+003	-8.053355e+001	1.939981e-001	0.000000e+000
1.043604e+003	-8.123302e+001	1.937114e-001	0.000000e+000
1.044104e+003	-8.188415e+001	1.934292e-001	0.000000e+000
1.044604e+003	-8.247166e+001	1.931436e-001	0.000000e+000
1.045104e+003	-8.300435e+001	1.928596e-001	0.000000e+000
1.045604e+003	-8.347890e+001	1.925783e-001	0.000000e+000
1.046104e+003	-8.390835e+001	1.922988e-001	0.000000e+000
1.046605e+003	-8.428429e+001	1.920167e-001	0.000000e+000
1.047105e+003	-8.462060e+001	1.917376e-001	0.000000e+000
1.047606e+003	-8.492202e+001	1.914577e-001	0.000000e+000
1.048108e+003	-8.518539e+001	1.911770e-001	0.000000e+000
1.048611e+003	-8.541810e+001	1.908979e-001	0.000000e+000
1.049115e+003	-8.562338e+001	1.906208e-001	0.000000e+000
1.049618e+003	-8.580088e+001	1.903428e-001	0.000000e+000
1.050120e+003	-8.595936e+001	1.900658e-001	0.000000e+000
1.050624e+003	-8.609704e+001	1.897895e-001	0.000000e+000
1.051125e+003	-8.621454e+001	1.895181e-001	0.000000e+000
1.051627e+003	-8.631979e+001	1.892453e-001	0.000000e+000
1.052129e+003	-8.640900e+001	1.889732e-001	0.000000e+000
1.052632e+003	-8.648456e+001	1.886997e-001	0.000000e+000
1.053138e+003	-8.655159e+001	1.884277e-001	0.000000e+000
1.053646e+003	-8.661112e+001	1.881554e-001	0.000000e+000
1.054154e+003	-8.666201e+001	1.878879e-001	0.000000e+000
1.054662e+003	-8.670499e+001	1.876193e-001	0.000000e+000
1.055164e+003	-8.674351e+001	1.873542e-001	0.000000e+000
1.055687e+003	-8.677797e+001	1.870786e-001	0.000000e+000
1.056232e+003	-8.680908e+001	1.867922e-001	0.000000e+000
1.056770e+003	-8.683406e+001	1.865112e-001	0.000000e+000
1.057358e+003	-8.685920e+001	1.862062e-001	0.000000e+000
1.057967e+003	-8.687993e+001	1.858908e-001	0.000000e+000
1.058559e+003	-8.689793e+001	1.855858e-001	0.000000e+000
1.059079e+003	-8.691109e+001	1.853199e-001	0.000000e+000
1.059642e+003	-8.692473e+001	1.850338e-001	0.000000e+000
1.060244e+003	-8.693088e+001	1.847254e-001	-7.339561e-003
1.060883e+003	-8.693976e+001	1.843991e-001	0.000000e+000
1.061551e+003	-8.694807e+001	1.840591e-001	0.000000e+000
1.062067e+003	-8.695285e+001	1.837967e-001	0.000000e+000
1.062595e+003	-8.695804e+001	1.835300e-001	0.000000e+000
1.063133e+003	-8.696192e+001	1.832596e-001	0.000000e+000
1.063680e+003	-8.696588e+001	1.829880e-001	0.000000e+000
1.064234e+003	-8.696658e+001	1.827132e-001	0.000000e+000
1.064794e+003	-8.697151e+001	1.824376e-001	0.000000e+000
1.065360e+003	-8.697358e+001	1.821616e-001	0.000000e+000
1.065931e+003	-8.697772e+001	1.818826e-001	0.000000e+000
1.066506e+003	-8.697772e+001	1.816019e-001	0.000000e+000
1.067084e+003	-8.698075e+001	1.813211e-001	0.000000e+000
1.067666e+003	-8.697763e+001	1.810422e-001	0.000000e+000
1.068250e+003	-8.698253e+001	1.807649e-001	0.000000e+000
1.068836e+003	-8.698382e+001	1.804847e-001	0.000000e+000
1.069424e+003	-8.698014e+001	1.802069e-001	0.000000e+000
1.070013e+003	-8.697911e+001	1.799281e-001	-7.341737e-003
1.070604e+003	-8.697527e+001	1.796494e-001	0.000000e+000
1.071196e+003	-8.697869e+001	1.793738e-001	0.000000e+000
1.071790e+003	-8.698087e+001	1.790988e-001	0.000000e+000
1.072378e+003	-8.698669e+001	1.788254e-001	0.000000e+000
1.072965e+003	-8.698767e+001	1.785552e-001	0.000000e+000
1.073554e+003	-8.698676e+001	1.782846e-001	0.000000e+000
1.074145e+003	-8.698795e+001	1.780138e-001	0.000000e+000
1.074737e+003	-8.699265e+001	1.777451e-001	0.000000e+000
1.075330e+003	-8.699428e+001	1.774752e-001	0.000000e+000
1.075923e+003	-8.699658e+001	1.772077e-001	0.000000e+000
1.076518e+003	-8.699522e+001	1.769417e-001	0.000000e+000
1.077114e+003	-8.699701e+001	1.766774e-001	0.000000e+000
1.077710e+003	-8.699776e+001	1.764116e-001	0.000000e+000
1.078306e+003	-8.699735e+001	1.761485e-001	0.000000e+000
1.078903e+003	-8.699718e+001	1.758867e-001	0.000000e+000
1.079500e+003	-8.699770e+001	1.756233e-001	0.000000e+000
1.080098e+003	-8.699933e+001	1.753619e-001	0.000000e+000
1.080696e+003	-8.700031e+001	1.751008e-001	0.000000e+000
1.081294e+003	-8.700168e+001	1.748427e-001	0.000000e+000
1.081893e+003	-8.699938e+001	1.745851e-001	0.000000e+000
1.082491e+003	-8.700031e+001	1.743294e-001	0.000000e+000
1.083090e+003	-8.700212e+001	1.740757e-001	0.000000e+000
1.083689e+003	-8.700527e+001	1.738224e-001	0.000000e+000
1.084285e+003	-8.700818e+001	1.735692e-001	0.000000e+000
1.084882e+003	-8.701129e+001	1.733169e-001	0.000000e+000
1.085479e+003	-8.701461e+001	1.730660e-001	0.000000e+000
1.086077e+003	-8.701863e+001	1.728166e-001	0.000000e+000
1.086675e+003	-8.701948e+001	1.725682e-001	0.000000e+000
1.087273e+003	-8.701811e+001	1.723193e-001	0.000000e+000
1.087872e+003	-8.701932e+001	1.720724e-001	0.000000e+000
1.088470e+003	-8.701994e+001	1.718283e-001	0.000000e+000
1.089069e+003	-8.702133e+001	1.715841e-001	0.000000e+000
1.089669e+003	-8.702119e+001	1.713397e-001	0.000000e+000
1.090268e+003	-8.702056e+001	1.710966e-001	0.000000e+000
1.090868e+003	-8.702161e+001	1.708550e-001	0.000000e+000
1.091467e+003	-8.702187e+001	1.706153e-001	0.000000e+000
1.092067e+003	-8.702600e+001	1.703790e-001	0.000000e+000
1.092666e+003	-8.703006e+001	1.701416e-001	0.000000e+000
1.093265e+003	-8.702849e+001	1.699061e-001	0.000000e+000
1.093864e+003	-8.703210e+001	1.696723e-001	0.000000e+000
1.094464e+003	-8.703401e+001	1.694354e-001	0.000000e+000
1.095064e+003	-8.703527e+001	1.692022e-001	0.000000e+000
1.095663e+003	-8.703453e+001	1.689690e-001	0.000000e+000
1.096263e+003	-8.703617e+001	1.687397e-001	0.000000e+000
1.096863e+003	-8.703836e+001	1.685123e-001	0.000000e+000
1.097462e+003	-8.703889e+001	1.682823e-001	0.000000e+000
1.098062e+003	-8.704050e+001	1.680527e-001	0.000000e+000
1.098662e+003	-8.704154e+001	1.678264e-001	0.000000e+000
1.099262e+003	-8.704176e+001	1.676004e-001	0.000000e+000
1.099861e+003	-8.704269e+001	1.673735e-001	0.000000e+000
1.100461e+003	-8.704481e+001	1.671488e-001	0.000000e+000
1.101061e+003	-8.704408e+001	1.669242e-001	0.000000e+000
1.101660e+003	-8.704819e+001	1.667030e-001	0.000000e+000
1.102259e+003	-8.704989e+001	1.664824e-001	0.000000e+000
1.102857e+003	-8.705296e+001	1.662628e-001	0.000000e+000
1.103456e+003	-8.705470e+001	1.660437e-001	0.000000e+000
1.104056e+003	-8.705655e+001	1.658276e-001	0.000000e+000
1.104655e+003	-8.705796e+001	1.656089e-001	0.000000e+000
1.105254e+003	-8.706284e+001	1.653924e-001	0.000000e+000
1.105852e+003	-8.706468e+001	1.651788e-001	0.000000e+000
1.106450e+003	-8.706670e+001	1.649654e-001	0.000000e+000
1.107047e+003	-8.706662e+001	1.647549e-001	0.000000e+000
1.107646e+003	-8.706454e+001	1.645428e-001	0.000000e+000
1.108244e+003	-8.706684e+001	1.643358e-001	0.000000e+000
1.108842e+003	-8.706859e+001	1.641258e-001	0.000000e+000
1.109440e+003	-8.706944e+001	1.639158e-001	0.000000e+000
1.110039e+003	-8.706894e+001	1.637084e-001	0.000000e+000
1.110637e+003	-8.707122e+001	1.635001e-001	0.000000e+000
1.111236e+003	-8.706877e+001	1.632933e-001	0.000000e+000
1.111834e+003	-8.707051e+001	1.630899e-001	0.000000e+000
1.112433e+003	-8.707080e+001	1.628855e-001	0.000000e+000
1.113032e+003	-8.707203e+001	1.626827e-001	0.000000e+000
1.113631e+003	-8.707315e+001	1.624792e-001	0.000000e+000
1.114230e+003	-8.707331e+001	1.622767e-001	0.000000e+000
1.114830e+003	-8.707434e+001	1.620768e-001	0.000000e+000
1.115430e+003	-8.707971e+001	1.618766e-001	0.000000e+000
1.116022e+003	-8.708448e+001	1.616807e-001	0.000000e+000
1.116616e+003	-8.708456e+001	1.614855e-001	0.000000e+000
1.117210e+003	-8.708246e+001	1.612880e-001	0.000000e+000
1.117805e+003	-8.708359e+001	1.610930e-001	0.000000e+000
1.118401e+003	-8.708580e+001	1.609020e-001	0.000000e+000
1.118998e+003	-8.708708e+001	1.607084e-001	0.000000e+000
1.119595e+003	-8.708678e+001	1.605136e-001	0.000000e+000
1.120192e+003	-8.708674e+001	1.603230e-001	0.000000e+000
1.120790e+003	-8.708859e+001	1.601309e-001	0.000000e+000
1.121388e+003	-8.709217e+001	1.599432e-001	0.000000e+000
1.121986e+003	-8.709692e+001	1.597576e-001	0.000000e+000
1.122584e+003	-8.709480e+001	1.595670e-001	0.000000e+000
1.123183e+003	-8.709314e+001	1.593772e-001	0.000000e+000
1.123782e+003	-8.709407e+001	1.591901e-001	0.000000e+000
1.124381e+003	-8.709517e+001	1.590035e-001	0.000000e+000
1.124980e+003	-8.709497e+001	1.588178e-001	0.000000e+000
1.125579e+003	-8.709874e+001	1.586347e-001	0.000000e+000
1.126178e+003	-8.709539e+001	1.584530e-001	-7.346927e-003
1.126776e+003	-8.709606e+001	1.582704e-001	0.000000e+000
1.127373e+003	-8.709823e+001	1.580886e-001	0.000000e+000
1.127970e+003	-8.709855e+001	1.579078e-001	0.000000e+000
1.128567e+003	-8.709910e+001	1.577272e-001	0.000000e+000
1.129165e+003	-8.709818e+001	1.575472e-001	0.000000e+000
1.129763e+003	-8.709829e+001	1.573714e-001	0.000000e+000
1.130362e+003	-8.709795e+001	1.571917e-001	0.000000e+000
1.130959e+003	-8.710157e+001	1.570171e-001	0.000000e+000
1.131555e+003	-8.710548e+001	1.568434e-001	0.000000e+000
1.132151e+003	-8.710951e+001	1.566697e-001	0.000000e+000
1.132748e+003	-8.710814e+001	1.564916e-001	0.000000e+000
1.133345e+003	-8.710812e+001	1.563196e-001	0.000000e+000
1.133943e+003	-8.710576e+001	1.561501e-001	0.000000e+000
1.134541e+003	-8.710555e+001	1.559792e-001	0.000000e+000
1.135139e+003	-8.710626e+001	1.558093e-001	0.000000e+000
1.135738e+003	-8.711285e+001	1.556395e-001	0.000000e+000
1.136336e+003	-8.711491e+001	1.554698e-001	0.000000e+000
1.136935e+003	-8.711671e+001	1.553009e-001	0.000000e+000
1.137534e+003	-8.711663e+001	1.551329e-001	0.000000e+000
1.138131e+003	-8.711900e+001	1.549667e-001	0.000000e+000
1.138728e+003	-8.711951e+001	1.548008e-001	0.000000e+000
1.139326e+003	-8.712419e+001	1.546384e-001	0.000000e+000
1.139924e+003	-8.712186e+001	1.544728e-001	0.000000e+000
1.140522e+003	-8.712228e+001	1.543116e-001	0.000000e+000
1.141120e+003	-8.712318e+001	1.541504e-001	0.000000e+000
1.141719e+003	-8.712254e+001	1.539893e-001	0.000000e+000
1.142317e+003	-8.712516e+001	1.538282e-001	0.000000e+000
1.142916e+003	-8.712691e+001	1.536674e-001	0.000000e+000
1.143516e+003	-8.712357e+001	1.535050e-001	0.000000e+000
1.144115e+003	-8.712571e+001	1.533459e-001	0.000000e+000
1.144714e+003	-8.712791e+001	1.531875e-001	0.000000e+000
1.145313e+003	-8.712953e+001	1.530307e-001	0.000000e+000
1.145911e+003	-8.712877e+001	1.528746e-001	0.000000e+000
1.146509e+003	-8.713054e+001	1.527199e-001	0.000000e+000
1.147107e+003	-8.713224e+001	1.525659e-001	0.000000e+000
1.147706e+003	-8.713111e+001	1.524111e-001	0.000000e+000
1.148305e+003	-8.713024e+001	1.522546e-001	0.000000e+000
1.148904e+003	-8.713272e+001	1.521000e-001	0.000000e+000
1.149502e+003	-8.713392e+001	1.519483e-001	0.000000e+000
1.150099e+003	-8.713273e+001	1.517985e-001	0.000000e+000
1.150697e+003	-8.713523e+001	1.516490e-001	0.000000e+000
1.151295e+003	-8.713601e+001	1.514984e-001	0.000000e+000
1.151894e+003	-8.713621e+001	1.513475e-001	0.000000e+000
1.152492e+003	-8.713491e+001	1.511973e-001	0.000000e+000
1.153091e+003	-8.713607e+001	1.510484e-001	0.000000e+000
1.153688e+003	-8.713599e+001	1.509019e-001	0.000000e+000
1.154283e+003	-8.713642e+001	1.507552e-001	0.000000e+000
1.154879e+003	-8.713762e+001	1.506096e-001	0.000000e+000
1.155475e+003	-8.713788e+001	1.504649e-001	0.000000e+000
1.156071e+003	-8.713778e+001	1.503197e-001	0.000000e+000
1.156668e+003	-8.713982e+001	1.501753e-001	0.000000e+000
1.157266e+003	-8.714198e+001	1.500328e-001	0.000000e+000
1.157864e+003	-8.714414e+001	1.498911e-001	0.000000e+000
1.158462e+003	-8.714452e+001	1.497485e-001	0.000000e+000
1.159060e+003	-8.714698e+001	1.496063e-001	0.000000e+000
1.159658e+003	-8.714544e+001	1.494644e-001	0.000000e+000
1.160257e+003	-8.714809e+001	1.493247e-001	0.000000e+000
1.160856e+003	-8.714800e+001	1.491863e-001	0.000000e+000
1.161455e+003	-8.714656e+001	1.490473e-001	0.000000e+000
1.162054e+003	-8.714818e+001	1.489075e-001	0.000000e+000
1.162652e+003	-8.714921e+001	1.487694e-001	0.000000e+000
1.163251e+003	-8.714658e+001	1.486313e-001	0.000000e+000
1.163851e+003	-8.714559e+001	1.484933e-001	-7.349106e-003
1.164450e+003	-8.714670e+001	1.483589e-001	0.000000e+000
1.165050e+003	-8.714705e+001	1.482251e-001	0.000000e+000
1.165649e+003	-8.715063e+001	1.480937e-001	0.000000e+000
1.166246e+003	-8.714949e+001	1.479603e-001	0.000000e+000
1.166842e+003	-8.715022e+001	1.478288e-001	0.000000e+000
1.167439e+003	-8.715152e+001	1.476973e-001	0.000000e+000
1.168035e+003	-8.715170e+001	1.475665e-001	0.000000e+000
1.168633e+003	-8.715214e+001	1.474339e-001	0.000000e+000
1.169231e+003	-8.715532e+001	1.473023e-001	0.000000e+000
1.169828e+003	-8.715340e+001	1.471732e-001	0.000000e+000
1.170426e+003	-8.715505e+001	1.470449e-001	0.000000e+000
1.171024e+003	-8.715605e+001	1.469174e-001	0.000000e+000
1.171622e+003	-8.715820e+001	1.467913e-001	0.000000e+000
1.172220e+003	-8.715727e+001	1.466617e-001	0.000000e+000
1.172819e+003	-8.715887e+001	1.465324e-001	0.000000e+000
1.173418e+003	-8.715934e+001	1.464057e-001	0.000000e+000
1.174017e+003	-8.716387e+001	1.462799e-001	0.000000e+000
1.174616e+003	-8.716283e+001	1.461533e-001	0.000000e+000
1.175215e+003	-8.716344e+001	1.460297e-001	0.000000e+000
1.175815e+003	-8.716425e+001	1.459068e-001	0.000000e+000
1.176415e+003	-8.716423e+001	1.457849e-001	-7.349830e-003
1.177015e+003	-8.716470e+001	1.456641e-001	0.000000e+000
1.177614e+003	-8.716781e+001	1.455399e-001	0.000000e+000
1.178214e+003	-8.716702e+001	1.454175e-001	0.000000e+000
1.178814e+003	-8.716650e+001	1.452949e-001	0.000000e+000
1.179413e+003	-8.716812e+001	1.451756e-001	0.000000e+000
1.180013e+003	-8.716954e+001	1.450544e-001	0.000000e+000
1.180613e+003	-8.716757e+001	1.449340e-001	0.000000e+000
1.181212e+003	-8.716762e+001	1.448138e-001	0.000000e+000
1.181812e+003	-8.716956e+001	1.446946e-001	0.000000e+000
1.182412e+003	-8.717117e+001	1.445769e-001	0.000000e+000
1.183012e+003	-8.717286e+001	1.444599e-001	0.000000e+000
1.183612e+003	-8.717265e+001	1.443417e-001	0.000000e+000
1.184211e+003	-8.717193e+001	1.442255e-001	0.000000e+000
1.184811e+003	-8.717361e+001	1.441093e-001	0.000000e+000
1.185411e+003	-8.717131e+001	1.439931e-001	0.000000e+000
1.186011e+003	-8.717193e+001	1.438785e-001	0.000000e+000
1.186611e+003	-8.717081e+001	1.437632e-001	0.000000e+000
1.187210e+003	-8.717535e+001	1.436499e-001	0.000000e+000
1.187809e+003	-8.717649e+001	1.435378e-001	0.000000e+000
1.188408e+003	-8.717578e+001	1.434276e-001	0.000000e+000
1.189007e+003	-8.717658e+001	1.433174e-001	0.000000e+000
1.189606e+003	-8.717308e+001	1.432069e-001	0.000000e+000
1.190205e+003	-8.717513e+001	1.430945e-001	0.000000e+000
1.190805e+003	-8.717437e+001	1.429852e-001	0.000000e+000
1.191405e+003	-8.717532e+001	1.428725e-001	0.000000e+000
1.192005e+003	-8.717800e+001	1.427630e-001	0.000000e+000
1.192604e+003	-8.717654e+001	1.426537e-001	0.000000e+000
1.193204e+003	-8.717769e+001	1.425425e-001	0.000000e+000
1.193803e+003	-8.717900e+001	1.424339e-001	0.000000e+000
1.194402e+003	-8.717834e+001	1.423262e-001	0.000000e+000
1.195001e+003	-8.717776e+001	1.422200e-001	0.000000e+000
1.195600e+003	-8.718019e+001	1.421136e-001	0.000000e+000
1.196199e+003	-8.718053e+001	1.420076e-001	0.000000e+000
1.196799e+003	-8.718138e+001	1.419030e-001	0.000000e+000
1.197399e+003	-8.718220e+001	1.417973e-001	0.000000e+000
1.197999e+003	-8.718006e+001	1.416944e-001	0.000000e+000
1.198598e+003	-8.718036e+001	1.415903e-001	0.000000e+000
1.199198e+003	-8.718196e+001	1.414867e-001	0.000000e+000
1.199798e+003	-8.718161e+001	1.413821e-001	0.000000e+000
1.200398e+003	-8.718294e+001	1.412805e-001	0.000000e+000
1.200998e+003	-8.718645e+001	1.411791e-001	0.000000e+000
1.201597e+003	-8.718652e+001	1.410785e-001	0.000000e+000
1.202196e+003	-8.718593e+001	1.409774e-001	0.000000e+000
1.202795e+003	-8.718918e+001	1.408765e-001	0.000000e+000
1.203394e+003	-8.718854e+001	1.407773e-001	0.000000e+000
1.203994e+003	-8.718836e+001	1.406792e-001	0.000000e+000
1.204593e+003	-8.718837e+001	1.405796e-001	0.000000e+000
1.205193e+003	-8.718969e+001	1.404781e-001	0.000000e+000
1.205793e+003	-8.719021e+001	1.403805e-001	0.000000e+000
1.206393e+003	-8.719103e+001	1.402838e-001	0.000000e+000
1.206993e+003	-8.719248e+001	1.401863e-001	0.000000e+000
1.207593e+003	-8.719279e+001	1.400889e-001	0.000000e+000
1.208192e+003	-8.718898e+001	1.399918e-001	0.000000e+000
1.208792e+003	-8.719062e+001	1.398960e-001	0.000000e+000
1.209392e+003	-8.718928e+001	1.397997e-001	-7.351010e-003
1.209992e+003	-8.719107e+001	1.397047e-001	0.000000e+000
1.210592e+003	-8.719297e+001	1.396101e-001	0.000000e+000
1.211191e+003	-8.719314e+001	1.395169e-001	0.000000e+000
1.211790e+003	-8.719346e+001	1.394235e-001	0.000000e+000
1.212390e+003	-8.719337e+001	1.393320e-001	0.000000e+000
1.212989e+003	-8.719469e+001	1.392383e-001	0.000000e+000
1.213589e+003	-8.719493e+001	1.391451e-001	-7.351198e-003
1.214189e+003	-8.719610e+001	1.390527e-001	0.000000e+000
1.214789e+003	-8.719521e+001	1.389607e-001	0.000000e+000
1.215389e+003	-8.719634e+001	1.388698e-001	0.000000e+000
1.215989e+003	-8.719694e+001	1.387790e-001	0.000000e+000
1.216589e+003	-8.719682e+001	1.386882e-001	0.000000e+000
1.217188e+003	-8.719624e+001	1.385967e-001	0.000000e+000
1.217788e+003	-8.719527e+001	1.385056e-001	0.000000e+000
1.218388e+003	-8.719887e+001	1.384172e-001	0.000000e+000
1.218988e+003	-8.719588e+001	1.383291e-001	0.000000e+000
1.219588e+003	-8.719837e+001	1.382413e-001	-7.351299e-003
1.220187e+003	-8.719776e+001	1.381527e-001	0.000000e+000
1.220787e+003	-8.719361e+001	1.380645e-001	-7.351241e-003
1.221385e+003	-8.719519e+001	1.379789e-001	0.000000e+000
1.221983e+003	-8.719554e+001	1.378928e-001	0.000000e+000
1.222582e+003	-8.719508e+001	1.378062e-001	0.000000e+000
1.223180e+003	-8.719214e+001	1.377190e-001	0.000000e+000
1.223779e+003	-8.719541e+001	1.376345e-001	0.000000e+000
1.224378e+003	-8.719729e+001	1.375481e-001	0.000000e+000
1.224978e+003	-8.719873e+001	1.374638e-001	0.000000e+000
1.225577e+003	-8.719983e+001	1.373794e-001	0.000000e+000
1.226176e+003	-8.719756e+001	1.372964e-001	-7.351397e-003
1.226775e+003	-8.719786e+001	1.372126e-001	0.000000e+000
1.227374e+003	-8.719849e+001	1.371300e-001	0.000000e+000
1.227973e+003	-8.719992e+001	1.370460e-001	0.000000e+000
1.228573e+003	-8.720019e+001	1.369626e-001	0.000000e+000
1.229173e+003	-8.719919e+001	1.368815e-001	0.000000e+000
1.229773e+003	-8.720069e+001	1.367976e-001	0.000000e+000
1.230373e+003	-8.720249e+001	1.367172e-001	0.000000e+000
1.230972e+003	-8.720609e+001	1.366378e-001	0.000000e+000
1.231572e+003	-8.720788e+001	1.365580e-001	0.000000e+000
1.232172e+003	-8.720706e+001	1.364795e-001	0.000000e+000
1.232772e+003	-8.721033e+001	1.364003e-001	0.000000e+000
1.233372e+003	-8.721096e+001	1.363206e-001	0.000000e+000
1.233972e+003	-8.721094e+001	1.362435e-001	0.000000e+000
1.234571e+003	-8.721264e+001	1.361673e-001	0.000000e+000
1.235170e+003	-8.721278e+001	1.360907e-001	0.000000e+000
1.235769e+003	-8.721240e+001	1.360130e-001	0.000000e+000
1.236368e+003	-8.721554e+001	1.359380e-001	0.000000e+000
1.236967e+003	-8.721366e+001	1.358620e-001	0.000000e+000
1.237566e+003	-8.721380e+001	1.357849e-001	0.000000e+000
1.238166e+003	-8.721525e+001	1.357094e-001	0.000000e+000
1.238765e+003	-8.721712e+001	1.356344e-001	0.000000e+000
1.239365e+003	-8.721708e+001	1.355574e-001	0.000000e+000
1.239965e+003	-8.721778e+001	1.354821e-001	0.000000e+000
1.240565e+003	-8.721756e+001	1.354084e-001	0.000000e+000
1.241165e+003	-8.721839e+001	1.353342e-001	0.000000e+000
1.241765e+003	-8.721652e+001	1.352610e-001	0.000000e+000
1.242364e+003	-8.721915e+001	1.351867e-001	0.000000e+000
1.242964e+003	-8.721742e+001	1.351146e-001	-7.352307e-003
1.243560e+003	-8.721476e+001	1.350430e-001	0.000000e+000
1.244156e+003	-8.721380e+001	1.349709e-001	0.000000e+000
1.244754e+003	-8.721323e+001	1.348994e-001	0.000000e+000
1.245351e+003	-8.721565e+001	1.348280e-001	0.000000e+000
1.245949e+003	-8.721209e+001	1.347559e-001	0.000000e+000
1.246546e+003	-8.721330e+001	1.346867e-001	0.000000e+000
1.247144e+003	-8.721402e+001	1.346161e-001	0.000000e+000
1.247742e+003	-8.721644e+001	1.345479e-001	0.000000e+000
1.248340e+003	-8.721639e+001	1.344766e-001	0.000000e+000
1.248939e+003	-8.721752e+001	1.344076e-001	0.000000e+000
1.249538e+003	-8.721762e+001	1.343398e-001	0.000000e+000
1.250137e+003	-8.721894e+001	1.342717e-001	0.000000e+000
1.250736e+003	-8.722028e+001	1.342027e-001	0.000000e+000
1.251335e+003	-8.721836e+001	1.341369e-001	0.000000e+000
1.251934e+003	-8.721841e+001	1.340685e-001	0.000000e+000
1.252532e+003	-8.721746e+001	1.340006e-001	0.000000e+000
1.253131e+003	-8.721867e+001	1.339327e-001	0.000000e+000
1.253730e+003	-8.721905e+001	1.338648e-001	0.000000e+000
1.254329e+003	-8.721696e+001	1.337973e-001	0.000000e+000
1.254929e+003	-8.721535e+001	1.337304e-001	0.000000e+000
1.255528e+003	-8.721737e+001	1.336663e-001	0.000000e+000
1.256128e+003	-8.721388e+001	1.335996e-001	-7.352121e-003
1.256726e+003	-8.721516e+001	1.335359e-001	0.000000e+000
1.257324e+003	-8.721607e+001	1.334696e-001	0.000000e+000
1.257923e+003	-8.721839e+001	1.334060e-001	0.000000e+000
1.258519e+003	-8.721786e+001	1.333426e-001	0.000000e+000
1.259117e+003	-8.721972e+001	1.332775e-001	0.000000e+000
1.259714e+003	-8.721912e+001	1.332153e-001	0.000000e+000
1.260311e+003	-8.722261e+001	1.331520e-001	0.000000e+000
1.260908e+003	-8.722201e+001	1.330897e-001	0.000000e+000
1.261505e+003	-8.722208e+001	1.330265e-001	0.000000e+000
1.262102e+003	-8.722398e+001	1.329632e-001	0.000000e+000
1.262700e+003	-8.722694e+001	1.329012e-001	0.000000e+000
1.263298e+003	-8.722671e+001	1.328387e-001	0.000000e+000
1.263896e+003	-8.722692e+001	1.327776e-001	0.000000e+000
1.264494e+003	-8.722264e+001	1.327160e-001	0.000000e+000
1.265093e+003	-8.722259e+001	1.326563e-001	0.000000e+000
1.265692e+003	-8.722338e+001	1.325933e-001	0.000000e+000
1.266291e+003	-8.722716e+001	1.325321e-001	0.000000e+000
1.266889e+003	-8.722640e+001	1.324732e-001	0.000000e+000
1.267488e+003	-8.722768e+001	1.324118e-001	0.000000e+000
1.268086e+003	-8.722708e+001	1.323520e-001	0.000000e+000
1.268686e+003	-8.722646e+001	1.322945e-001	0.000000e+000
1.269285e+003	-8.722738e+001	1.322351e-001	0.000000e+000
1.269884e+003	-8.722634e+001	1.321745e-001	0.000000e+000
1.270484e+003	-8.722421e+001	1.321172e-001	0.000000e+000
1.271084e+003	-8.722369e+001	1.320591e-001	0.000000e+000
1.271684e+003	-8.722155e+001	1.320015e-001	0.000000e+000
1.272284e+003	-8.722308e+001	1.319432e-001	0.000000e+000
1.272884e+003	-8.722432e+001	1.318841e-001	0.000000e+000
1.273483e+003	-8.722694e+001	1.318269e-001	0.000000e+000
1.274083e+003	-8.722628e+001	1.317706e-001	0.000000e+000
1.274683e+003	-8.722661e+001	1.317156e-001	0.000000e+000
1.275283e+003	-8.722655e+001	1.316608e-001	0.000000e+000
1.275883e+003	-8.722662e+001	1.316045e-001	0.000000e+000
1.276483e+003	-8.722859e+001	1.315485e-001	0.000000e+000
1.277081e+003	-8.722862e+001	1.314928e-001	0.000000e+000
1.277680e+003	-8.722977e+001	1.314373e-001	0.000000e+000
1.278280e+003	-8.722693e+001	1.313836e-001	-7.352650e-003
1.278879e+003	-8.722854e+001	1.313286e-001	0.000000e+000
1.279479e+003	-8.723084e+001	1.312739e-001	0.000000e+000
1.280079e+003	-8.722824e+001	1.312195e-001	0.000000e+000
1.280678e+003	-8.722682e+001	1.311662e-001	0.000000e+000
1.281276e+003	-8.722726e+001	1.311134e-001	0.000000e+000
1.281875e+003	-8.722727e+001	1.310602e-001	0.000000e+000
1.282474e+003	-8.722559e+001	1.310075e-001	0.000000e+000
1.283073e+003	-8.722648e+001	1.309547e-001	0.000000e+000
1.283673e+003	-8.722778e+001	1.309006e-001	0.000000e+000
1.284272e+003	-8.722965e+001	1.308488e-001	0.000000e+000
1.284872e+003	-8.722669e+001	1.307965e-001	-7.352667e-003
1.285471e+003	-8.722590e+001	1.307459e-001	0.000000e+000
1.286069e+003	-8.722828e+001	1.306938e-001	0.000000e+000
1.286668e+003	-8.723131e+001	1.306429e-001	0.000000e+000
1.287268e+003	-8.723349e+001	1.305927e-001	0.000000e+000
1.287867e+003	-8.723482e+001	1.305411e-001	0.000000e+000
1.288467e+003	-8.723474e+001	1.304907e-001	0.000000e+000
1.289066e+003	-8.723620e+001	1.304425e-001	0.000000e+000
1.289666e+003	-8.723533e+001	1.303925e-001	0.000000e+000
1.290266e+003	-8.723359e+001	1.303440e-001	0.000000e+000
1.290866e+003	-8.723094e+001	1.302934e-001	-7.352848e-003
1.291465e+003	-8.723026e+001	1.302431e-001	0.000000e+000
1.292064e+003	-8.723230e+001	1.301952e-001	0.000000e+000
1.292663e+003	-8.723287e+001	1.301491e-001	0.000000e+000
1.293262e+003	-8.723290e+001	1.301006e-001	0.000000e+000
1.293862e+003	-8.723139e+001	1.300526e-001	0.000000e+000
1.294462e+003	-8.723101e+001	1.300053e-001	0.000000e+000
1.295062e+003	-8.723135e+001	1.299577e-001	0.000000e+000
1.295662e+003	-8.722927e+001	1.299118e-001	0.000000e+000
1.296261e+003	-8.722792e+001	1.298656e-001	0.000000e+000
1.296861e+003	-8.722951e+001	1.298184e-001	0.000000e+000
1.297460e+003	-8.722875e+001	1.297727e-001	0.000000e+000
1.298060e+003	-8.722876e+001	1.297263e-001	0.000000e+000
1.298659e+003	-8.723068e+001	1.296807e-001	0.000000e+000
1.299259e+003	-8.723048e+001	1.296341e-001	0.000000e+000
1.299858e+003	-8.723274e+001	1.295899e-001	0.000000e+000
1.300458e+003	-8.723416e+001	1.295455e-001	0.000000e+000
1.301058e+003	-8.723170e+001	1.295002e-001	0.000000e+000
1.301658e+003	-8.722862e+001	1.294533e-001	0.000000e+000
1.302258e+003	-8.722739e+001	1.294081e-001	0.000000e+000
1.302858e+003	-8.723091e+001	1.293638e-001	0.000000e+000
1.303456e+003	-8.723061e+001	1.293198e-001	0.000000e+000
1.304054e+003	-8.722971e+001	1.292756e-001	0.000000e+000
1.304652e+003	-8.722964e+001	1.292322e-001	0.000000e+000
1.305251e+003	-8.723208e+001	1.291883e-001	0.000000e+000
1.305850e+003	-8.723304e+001	1.291453e-001	0.000000e+000
1.306449e+003	-8.723234e+001	1.291024e-001	0.000000e+000
1.307049e+003	-8.723251e+001	1.290597e-001	0.000000e+000
1.307649e+003	-8.723207e+001	1.290179e-001	0.000000e+000
1.308249e+003	-8.723255e+001	1.289765e-001	0.000000e+000
1.308849e+003	-8.723309e+001	1.289331e-001	0.000000e+000
1.309449e+003	-8.723193e+001	1.288891e-001	0.000000e+000
1.310048e+003	-8.723346e+001	1.288473e-001	0.000000e+000
1.310648e+003	-8.723300e+001	1.288056e-001	0.000000e+000
1.311248e+003	-8.723174e+001	1.287632e-001	0.000000e+000
1.311848e+003	-8.723345e+001	1.287218e-001	0.000000e+000
1.312448e+003	-8.723001e+001	1.286815e-001	-7.352788e-003
1.313047e+003	-8.723036e+001	1.286417e-001	-7.352781e-003
1.313646e+003	-8.723118e+001	1.286002e-001	0.000000e+000
1.314246e+003	-8.723424e+001	1.285600e-001	0.000000e+000
1.314846e+003	-8.723684e+001	1.285195e-001	0.000000e+000
1.315446e+003	-8.723711e+001	1.284808e-001	0.000000e+000
1.316045e+003	-8.723425e+001	1.284387e-001	0.000000e+000
1.316645e+003	-8.723505e+001	1.283998e-001	0.000000e+000
1.317245e+003	-8.723570e+001	1.283617e-001	0.000000e+000
1.317845e+003	-8.723427e+001	1.283223e-001	0.000000e+000
1.318444e+003	-8.723706e+001	1.282825e-001	0.000000e+000
1.319044e+003	-8.723634e+001	1.282430e-001	0.000000e+000
1.319643e+003	-8.723779e+001	1.282026e-001	0.000000e+000
1.320242e+003	-8.723988e+001	1.281653e-001	0.000000e+000
1.320842e+003	-8.724116e+001	1.281285e-001	0.000000e+000
1.321442e+003	-8.723957e+001	1.280895e-001	0.000000e+000
1.322042e+003	-8.724000e+001	1.280515e-001	0.000000e+000
1.322642e+003	-8.724265e+001	1.280141e-001	0.000000e+000
1.323240e+003	-8.724129e+001	1.279745e-001	0.000000e+000
1.323839e+003	-8.724116e+001	1.279360e-001	0.000000e+000
1.324429e+003	-8.724042e+001	1.278994e-001	0.000000e+000
1.325003e+003	-8.724193e+001	1.278649e-001	0.000000e+000
1.325580e+003	-8.724726e+001	1.278302e-001	0.000000e+000
1.326160e+003	-8.724642e+001	1.277938e-001	0.000000e+000
1.326743e+003	-8.724642e+001	1.277567e-001	0.000000e+000
1.327328e+003	-8.724799e+001	1.277204e-001	0.000000e+000
1.327915e+003	-8.724904e+001	1.276841e-001	0.000000e+000
1.328504e+003	-8.724699e+001	1.276490e-001	0.000000e+000
1.329095e+003	-8.724655e+001	1.276114e-001	0.000000e+000
1.329687e+003	-8.724781e+001	1.275762e-001	0.000000e+000
1.330280e+003	-8.724805e+001	1.275409e-001	0.000000e+000
1.330874e+003	-8.724475e+001	1.275071e-001	0.000000e+000
1.331468e+003	-8.724562e+001	1.274731e-001	0.000000e+000
1.332064e+003	-8.724337e+001	1.274362e-001	0.000000e+000
1.332660e+003	-8.724263e+001	1.274016e-001	0.000000e+000
1.333257e+003	-8.724218e+001	1.273665e-001	0.000000e+000
1.333854e+003	-8.723932e+001	1.273321e-001	0.000000e+000
1.334451e+003	-8.724094e+001	1.273000e-001	0.000000e+000
1.335049e+003	-8.724441e+001	1.272676e-001	0.000000e+000
1.335647e+003	-8.724288e+001	1.272327e-001	0.000000e+000
1.336245e+003	-8.724113e+001	1.271981e-001	0.000000e+000
1.336844e+003	-8.724197e+001	1.271633e-001	0.000000e+000
1.337442e+003	-8.723905e+001	1.271289e-001	0.000000e+000
1.338041e+003	-8.724332e+001	1.270952e-001	0.000000e+000
1.338640e+003	-8.724148e+001	1.270605e-001	0.000000e+000
1.339238e+003	-8.724121e+001	1.270281e-001	0.000000e+000
1.339838e+003	-8.723939e+001	1.269944e-001	0.000000e+000
1.340437e+003	-8.723968e+001	1.269613e-001	0.000000e+000
1.341037e+003	-8.724115e+001	1.269291e-001	0.000000e+000
1.341637e+003	-8.724225e+001	1.268955e-001	0.000000e+000
1.342236e+003	-8.724154e+001	1.268653e-001	0.000000e+000
1.342836e+003	-8.724395e+001	1.268330e-001	0.000000e+000
1.343436e+003	-8.724184e+001	1.268018e-001	0.000000e+000
1.344035e+003	-8.724098e+001	1.267718e-001	0.000000e+000
1.344635e+003	-8.724343e+001	1.267394e-001	0.000000e+000
1.345235e+003	-8.724394e+001	1.267076e-001	0.000000e+000
1.345835e+003	-8.724713e+001	1.266762e-001	0.000000e+000
1.346435e+003	-8.724699e+001	1.266443e-001	0.000000e+000
1.347035e+003	-8.725034e+001	1.266149e-001	0.000000e+000
1.347630e+003	-8.724744e+001	1.265865e-001	0.000000e+000
1.348226e+003	-8.724918e+001	1.265553e-001	0.000000e+000
1.348822e+003	-8.724748e+001	1.265245e-001	0.000000e+000
1.349419e+003	-8.724815e+001	1.264960e-001	0.000000e+000
1.350016e+003	-8.724943e+001	1.264663e-001	0.000000e+000
1.350614e+003	-8.724779e+001	1.264370e-001	0.000000e+000
1.351212e+003	-8.724981e+001	1.264070e-001	0.000000e+000
1.351810e+003	-8.724682e+001	1.263786e-001	0.000000e+000
1.352408e+003	-8.724744e+001	1.263496e-001	0.000000e+000
1.353007e+003	-8.724675e+001	1.263186e-001	0.000000e+000
1.353606e+003	-8.724504e+001	1.262886e-001	0.000000e+000
1.354205e+003	-8.724465e+001	1.262587e-001	0.000000e+000
1.354805e+003	-8.724551e+001	1.262299e-001	0.000000e+000
1.355405e+003	-8.724312e+001	1.262034e-001	0.000000e+000
1.356005e+003	-8.724465e+001	1.261739e-001	0.000000e+000
1.356604e+003	-8.724627e+001	1.261473e-001	0.000000e+000
1.357203e+003	-8.724619e+001	1.261201e-001	0.000000e+000
1.357803e+003	-8.724933e+001	1.260915e-001	0.000000e+000
1.358403e+003	-8.724946e+001	1.260651e-001	0.000000e+000
1.359003e+003	-8.724847e+001	1.260383e-001	0.000000e+000
1.359603e+003	-8.724634e+001	1.260097e-001	0.000000e+000
1.360202e+003	-8.724763e+001	1.259815e-001	0.000000e+000
1.360802e+003	-8.724797e+001	1.259538e-001	0.000000e+000
1.361402e+003	-8.724903e+001	1.259273e-001	0.000000e+000
1.362002e+003	-8.724717e+001	1.259013e-001	0.000000e+000
1.362602e+003	-8.724859e+001	1.258748e-001	0.000000e+000
1.363202e+003	-8.724940e+001	1.258490e-001	0.000000e+000
1.363802e+003	-8.725028e+001	1.258216e-001	0.000000e+000
1.364402e+003	-8.724864e+001	1.257946e-001	0.000000e+000
1.365001e+003	-8.725033e+001	1.257692e-001	0.000000e+000
1.365600e+003	-8.724995e+001	1.257447e-001	0.000000e+000
1.366199e+003	-8.725140e+001	1.257196e-001	0.000000e+000
1.366799e+003	-8.725101e+001	1.256927e-001	0.000000e+000
1.367398e+003	-8.724716e+001	1.256697e-001	0.000000e+000
1.367998e+003	-8.724623e+001	1.256443e-001	0.000000e+000
1.368597e+003	-8.724532e+001	1.256200e-001	0.000000e+000
1.369197e+003	-8.724400e+001	1.255956e-001	0.000000e+000
1.369797e+003	-8.724641e+001	1.255707e-001	0.000000e+000
1.370397e+003	-8.724825e+001	1.255454e-001	0.000000e+000
1.370996e+003	-8.724877e+001	1.255195e-001	0.000000e+000
1.371595e+003	-8.724892e+001	1.254937e-001	0.000000e+000
1.372195e+003	-8.724875e+001	1.254698e-001	0.000000e+000
1.372794e+003	-8.724825e+001	1.254437e-001	0.000000e+000
1.373394e+003	-8.724685e+001	1.254209e-001	0.000000e+000
1.373994e+003	-8.724937e+001	1.253968e-001	0.000000e+000
1.374592e+003	-8.724963e+001	1.253755e-001	0.000000e+000
1.375190e+003	-8.725077e+001	1.253532e-001	0.000000e+000
1.375788e+003	-8.724917e+001	1.253309e-001	0.000000e+000
1.376387e+003	-8.725227e+001	1.253075e-001	0.000000e+000
1.376985e+003	-8.725155e+001	1.252852e-001	0.000000e+000
1.377585e+003	-8.725074e+001	1.252630e-001	0.000000e+000
1.378184e+003	-8.724950e+001	1.252405e-001	0.000000e+000
1.378783e+003	-8.724721e+001	1.252157e-001	0.000000e+000
1.379382e+003	-8.724381e+001	1.251929e-001	0.000000e+000
1.379981e+003	-8.724376e+001	1.251709e-001	0.000000e+000
1.380581e+003	-8.724473e+001	1.251487e-001	0.000000e+000
1.381180e+003	-8.724482e+001	1.251260e-001	0.000000e+000
1.381779e+003	-8.724615e+001	1.251057e-001	0.000000e+000
1.382377e+003	-8.724786e+001	1.250849e-001	0.000000e+000
1.382975e+003	-8.724827e+001	1.250635e-001	0.000000e+000
1.383573e+003	-8.724873e+001	1.250418e-001	0.000000e+000
1.384172e+003	-8.724719e+001	1.250221e-001	0.000000e+000
1.384771e+003	-8.724711e+001	1.250002e-001	0.000000e+000
1.385370e+003	-8.724691e+001	1.249790e-001	0.000000e+000
1.385969e+003	-8.724273e+001	1.249590e-001	0.000000e+000
1.386568e+003	-8.724556e+001	1.249382e-001	0.000000e+000
1.387166e+003	-8.724709e+001	1.249152e-001	0.000000e+000
1.387764e+003	-8.724978e+001	1.248954e-001	0.000000e+000
1.388362e+003	-8.725066e+001	1.248767e-001	0.000000e+000
1.388961e+003	-8.725311e+001	1.248546e-001	0.000000e+000
1.389559e+003	-8.725070e+001	1.248334e-001	0.000000e+000
1.390158e+003	-8.725146e+001	1.248122e-001	0.000000e+000
1.390758e+003	-8.724780e+001	1.247930e-001	0.000000e+000
1.391354e+003	-8.724786e+001	1.247746e-001	0.000000e+000
1.391951e+003	-8.724450e+001	1.247549e-001	0.000000e+000
1.392548e+003	-8.724234e+001	1.247370e-001	0.000000e+000
1.393143e+003	-8.723960e+001	1.247159e-001	0.000000e+000
1.393732e+003	-8.724215e+001	1.246954e-001	0.000000e+000
1.394324e+003	-8.724197e+001	1.246752e-001	0.000000e+000
1.394916e+003	-8.724127e+001	1.246538e-001	0.000000e+000
1.395510e+003	-8.724223e+001	1.246363e-001	0.000000e+000
1.396104e+003	-8.724159e+001	1.246158e-001	-7.353246e-003
1.396699e+003	-8.723932e+001	1.245986e-001	0.000000e+000
1.397295e+003	-8.724110e+001	1.245794e-001	0.000000e+000
1.397891e+003	-8.724106e+001	1.245614e-001	0.000000e+000
1.398488e+003	-8.724406e+001	1.245427e-001	0.000000e+000
1.399085e+003	-8.724267e+001	1.245232e-001	0.000000e+000
1.399683e+003	-8.724454e+001	1.245057e-001	0.000000e+000
1.400281e+003	-8.724707e+001	1.244881e-001	0.000000e+000
1.400879e+003	-8.724718e+001	1.244674e-001	0.000000e+000
1.401478e+003	-8.724507e+001	1.244498e-001	0.000000e+000
1.402076e+003	-8.724504e+001	1.244323e-001	0.000000e+000
1.402674e+003	-8.724506e+001	1.244135e-001	0.000000e+000
1.403272e+003	-8.724437e+001	1.243961e-001	0.000000e+000
1.403871e+003	-8.724568e+001	1.243769e-001	0.000000e+000
1.404469e+003	-8.724737e+001	1.243612e-001	0.000000e+000
1.405066e+003	-8.725078e+001	1.243433e-001	0.000000e+000
1.405660e+003	-8.725304e+001	1.243243e-001	0.000000e+000
1.406255e+003	-8.725163e+001	1.243055e-001	0.000000e+000
1.406850e+003	-8.725163e+001	1.242863e-001	0.000000e+000
1.407446e+003	-8.725283e+001	1.242713e-001	0.000000e+000
1.408043e+003	-8.725339e+001	1.242529e-001	0.000000e+000
1.408640e+003	-8.725215e+001	1.242351e-001	0.000000e+000
1.409238e+003	-8.725369e+001	1.242190e-001	0.000000e+000
1.409836e+003	-8.725691e+001	1.242031e-001	0.000000e+000
1.410433e+003	-8.725515e+001	1.241843e-001	0.000000e+000
1.411031e+003	-8.725783e+001	1.241668e-001	0.000000e+000
1.411629e+003	-8.725360e+001	1.241489e-001	0.000000e+000
1.412228e+003	-8.725408e+001	1.241315e-001	0.000000e+000
1.412826e+003	-8.725437e+001	1.241165e-001	0.000000e+000
1.413425e+003	-8.725342e+001	1.240995e-001	0.000000e+000
1.414024e+003	-8.725247e+001	1.240826e-001	0.000000e+000
1.414619e+003	-8.724968e+001	1.240662e-001	0.000000e+000
1.415215e+003	-8.725120e+001	1.240515e-001	0.000000e+000
1.415812e+003	-8.724942e+001	1.240352e-001	0.000000e+000
1.416409e+003	-8.724927e+001	1.240201e-001	0.000000e+000
1.417006e+003	-8.725032e+001	1.240055e-001	0.000000e+000
1.417604e+003	-8.725131e+001	1.239894e-001	0.000000e+000
1.418202e+003	-8.725261e+001	1.239740e-001	0.000000e+000
1.418800e+003	-8.725467e+001	1.239589e-001	0.000000e+000
1.419399e+003	-8.725283e+001	1.239450e-001	0.000000e+000
1.419998e+003	-8.725237e+001	1.239292e-001	0.000000e+000
1.420597e+003	-8.724920e+001	1.239135e-001	0.000000e+000
1.421195e+003	-8.724858e+001	1.238976e-001	0.000000e+000
1.421790e+003	-8.724787e+001	1.238825e-001	0.000000e+000
1.422385e+003	-8.724715e+001	1.238674e-001	0.000000e+000
1.422982e+003	-8.724705e+001	1.238529e-001	0.000000e+000
1.423578e+003	-8.724630e+001	1.238378e-001	0.000000e+000
1.424176e+003	-8.724863e+001	1.238225e-001	0.000000e+000
1.424773e+003	-8.724852e+001	1.238082e-001	0.000000e+000
1.425371e+003	-8.724717e+001	1.237920e-001	0.000000e+000
1.425970e+003	-8.724750e+001	1.237772e-001	0.000000e+000
1.426568e+003	-8.724559e+001	1.237606e-001	0.000000e+000
1.427167e+003	-8.724444e+001	1.237463e-001	0.000000e+000
1.427766e+003	-8.724435e+001	1.237318e-001	0.000000e+000
1.428365e+003	-8.724361e+001	1.237174e-001	0.000000e+000
1.428965e+003	-8.724462e+001	1.237039e-001	0.000000e+000
1.429564e+003	-8.724637e+001	1.236893e-001	0.000000e+000
1.430164e+003	-8.724626e+001	1.236767e-001	0.000000e+000
1.430764e+003	-8.724593e+001	1.236627e-001	0.000000e+000
1.431363e+003	-8.724974e+001	1.236491e-001	0.000000e+000
1.431961e+003	-8.724935e+001	1.236357e-001	0.000000e+000
1.432560e+003	-8.724859e+001	1.236245e-001	0.000000e+000
1.433159e+003	-8.725032e+001	1.236120e-001	0.000000e+000
1.433758e+003	-8.725043e+001	1.235986e-001	0.000000e+000
1.434358e+003	-8.724791e+001	1.235853e-001	0.000000e+000
1.434957e+003	-8.724574e+001	1.235720e-001	0.000000e+000
1.435557e+003	-8.724812e+001	1.235582e-001	0.000000e+000
1.436157e+003	-8.724749e+001	1.235437e-001	0.000000e+000
1.436757e+003	-8.724720e+001	1.235300e-001	0.000000e+000
1.437357e+003	-8.724586e+001	1.235176e-001	0.000000e+000
1.437956e+003	-8.724624e+001	1.235038e-001	0.000000e+000
1.438556e+003	-8.724706e+001	1.234911e-001	0.000000e+000
1.439156e+003	-8.724926e+001	1.234796e-001	0.000000e+000
1.439756e+003	-8.724753e+001	1.234677e-001	0.000000e+000
1.440356e+003	-8.724865e+001	1.234545e-001	0.000000e+000
1.440955e+003	-8.725036e+001	1.234431e-001	0.000000e+000
1.441555e+003	-8.725253e+001	1.234309e-001	0.000000e+000
1.442155e+003	-8.725138e+001	1.234190e-001	0.000000e+000
1.442755e+003	-8.725216e+001	1.234062e-001	0.000000e+000
1.443353e+003	-8.724905e+001	1.233934e-001	0.000000e+000
1.443950e+003	-8.724716e+001	1.233818e-001	0.000000e+000
1.444548e+003	-8.724545e+001	1.233699e-001	0.000000e+000
1.445145e+003	-8.724504e+001	1.233593e-001	0.000000e+000
1.445742e+003	-8.724399e+001	1.233477e-001	0.000000e+000
1.446339e+003	-8.724405e+001	1.233350e-001	0.000000e+000
1.446936e+003	-8.724738e+001	1.233249e-001	0.000000e+000
1.447534e+003	-8.725224e+001	1.233133e-001	0.000000e+000
1.448132e+003	-8.725007e+001	1.233026e-001	0.000000e+000
1.448730e+003	-8.725177e+001	1.232905e-001	0.000000e+000
1.449325e+003	-8.725095e+001	1.232791e-001	0.000000e+000
1.449921e+003	-8.724975e+001	1.232681e-001	0.000000e+000
1.450518e+003	-8.725028e+001	1.232559e-001	0.000000e+000
1.451115e+003	-8.724796e+001	1.232431e-001	0.000000e+000
1.451712e+003	-8.724794e+001	1.232325e-001	0.000000e+000
1.452310e+003	-8.724864e+001	1.232210e-001	0.000000e+000
1.452908e+003	-8.724869e+001	1.232120e-001	-7.353515e-003
1.453505e+003	-8.725042e+001	1.232024e-001	0.000000e+000
1.454101e+003	-8.725240e+001	1.231910e-001	0.000000e+000
1.454697e+003	-8.724969e+001	1.231810e-001	0.000000e+000
1.455294e+003	-8.725036e+001	1.231713e-001	0.000000e+000
1.455892e+003	-8.724907e+001	1.231596e-001	0.000000e+000
1.456489e+003	-8.725095e+001	1.231480e-001	0.000000e+000
1.457087e+003	-8.725092e+001	1.231379e-001	0.000000e+000
1.457686e+003	-8.725148e+001	1.231268e-001	0.000000e+000
1.458284e+003	-8.724961e+001	1.231163e-001	0.000000e+000
1.458883e+003	-8.724709e+001	1.231048e-001	0.000000e+000
1.459482e+003	-8.724648e+001	1.230944e-001	0.000000e+000
1.460081e+003	-8.724766e+001	1.230825e-001	0.000000e+000
1.460680e+003	-8.724843e+001	1.230738e-001	0.000000e+000
1.461279e+003	-8.724819e+001	1.230627e-001	0.000000e+000
1.461879e+003	-8.724816e+001	1.230529e-001	0.000000e+000
1.462479e+003	-8.724607e+001	1.230430e-001	0.000000e+000
1.463078e+003	-8.724764e+001	1.230341e-001	0.000000e+000
1.463676e+003	-8.724829e+001	1.230253e-001	0.000000e+000
1.464274e+003	-8.724661e+001	1.230138e-001	-7.353373e-003
1.464872e+003	-8.724895e+001	1.230044e-001	0.000000e+000
1.465471e+003	-8.724823e+001	1.229922e-001	0.000000e+000
1.466070e+003	-8.725035e+001	1.229821e-001	0.000000e+000
1.466669e+003	-8.724953e+001	1.229727e-001	-7.353585e-003
1.467268e+003	-8.725191e+001	1.229638e-001	0.000000e+000
1.467867e+003	-8.725262e+001	1.229552e-001	0.000000e+000
1.468467e+003	-8.725308e+001	1.229456e-001	0.000000e+000
1.469067e+003	-8.724997e+001	1.229366e-001	0.000000e+000
1.469667e+003	-8.725054e+001	1.229263e-001	0.000000e+000
1.470267e+003	-8.725119e+001	1.229190e-001	0.000000e+000
1.470866e+003	-8.724868e+001	1.229098e-001	0.000000e+000
1.471465e+003	-8.725086e+001	1.229012e-001	0.000000e+000
1.472063e+003	-8.725220e+001	1.228929e-001	0.000000e+000
1.472662e+003	-8.725216e+001	1.228855e-001	0.000000e+000
1.473262e+003	-8.725203e+001	1.228768e-001	0.000000e+000
1.473861e+003	-8.725226e+001	1.228679e-001	0.000000e+000
1.474461e+003	-8.725214e+001	1.228601e-001	0.000000e+000
1.475061e+003	-8.725099e+001	1.228515e-001	0.000000e+000
1.475660e+003	-8.725209e+001	1.228424e-001	-7.353638e-003
1.476260e+003	-8.725214e+001	1.228363e-001	0.000000e+000
1.476860e+003	-8.725298e+001	1.228264e-001	0.000000e+000
1.477460e+003	-8.725048e+001	1.228193e-001	0.000000e+000
1.478059e+003	-8.724811e+001	1.228115e-001	0.000000e+000
1.478659e+003	-8.725056e+001	1.228034e-001	0.000000e+000
1.479258e+003	-8.725082e+001	1.227955e-001	0.000000e+000
1.479857e+003	-8.724881e+001	1.227891e-001	0.000000e+000
1.480456e+003	-8.725044e+001	1.227806e-001	0.000000e+000
1.481056e+003	-8.725246e+001	1.227745e-001	0.000000e+000
1.481656e+003	-8.725310e+001	1.227667e-001	0.000000e+000
1.482256e+003	-8.725256e+001	1.227592e-001	0.000000e+000
1.482856e+003	-8.725035e+001	1.227514e-001	0.000000e+000
1.483456e+003	-8.724861e+001	1.227431e-001	0.000000e+000
1.484056e+003	-8.724974e+001	1.227350e-001	0.000000e+000
1.484655e+003	-8.725237e+001	1.227276e-001	0.000000e+000
1.485254e+003	-8.725060e+001	1.227222e-001	0.000000e+000
1.485854e+003	-8.724807e+001	1.227156e-001	0.000000e+000
1.486454e+003	-8.724950e+001	1.227075e-001	0.000000e+000
1.487054e+003	-8.725059e+001	1.227003e-001	0.000000e+000
1.487654e+003	-8.724848e+001	1.226927e-001	0.000000e+000
1.488253e+003	-8.724765e+001	1.226856e-001	0.000000e+000
1.488853e+003	-8.724797e+001	1.226790e-001	0.000000e+000
1.489453e+003	-8.724769e+001	1.226706e-001	0.000000e+000
1.490052e+003	-8.724774e+001	1.226624e-001	0.000000e+000
1.490652e+003	-8.724602e+001	1.226567e-001	0.000000e+000
1.491252e+003	-8.724535e+001	1.226507e-001	0.000000e+000
1.491852e+003	-8.724424e+001	1.226430e-001	0.000000e+000
1.492452e+003	-8.724521e+001	1.226386e-001	0.000000e+000
1.493052e+003	-8.724512e+001	1.226329e-001	0.000000e+000
1.493652e+003	-8.724663e+001	1.226260e-001	0.000000e+000
1.494251e+003	-8.724729e+001	1.226204e-001	0.000000e+000
1.494850e+003	-8.724746e+001	1.226135e-001	0.000000e+000
1.495449e+003	-8.724505e+001	1.226088e-001	0.000000e+000
1.496049e+003	-8.724638e+001	1.226021e-001	0.000000e+000
1.496649e+003	-8.724755e+001	1.225959e-001	0.000000e+000
1.497249e+003	-8.724708e+001	1.225888e-001	0.000000e+000
1.497848e+003	-8.724612e+001	1.225815e-001	0.000000e+000
1.498448e+003	-8.724624e+001	1.225759e-001	0.000000e+000
1.499048e+003	-8.724493e+001	1.225694e-001	0.000000e+000
1.499648e+003	-8.724246e+001	1.225638e-001	0.000000e+000
1.500248e+003	-8.724486e+001	1.225572e-001	0.000000e+000
1.500847e+003	-8.724487e+001	1.225497e-001	0.000000e+000
1.501447e+003	-8.724483e+001	1.225425e-001	0.000000e+000
1.502046e+003	-8.724330e+001	1.225355e-001	0.000000e+000
1.502646e+003	-8.724629e+001	1.225313e-001	0.000000e+000
1.503244e+003	-8.724812e+001	1.225259e-001	0.000000e+000
1.503842e+003	-8.724909e+001	1.225205e-001	0.000000e+000
1.504441e+003	-8.724927e+001	1.225128e-001	0.000000e+000
1.505039e+003	-8.724812e+001	1.225063e-001	0.000000e+000
1.505638e+003	-8.724866e+001	1.225005e-001	0.000000e+000
1.506237e+003	-8.724851e+001	1.224941e-001	0.000000e+000
1.506837e+003	-8.724937e+001	1.224884e-001	0.000000e+000
1.507436e+003	-8.724909e+001	1.224827e-001	0.000000e+000
1.508036e+003	-8.724918e+001	1.224770e-001	0.000000e+000
1.508636e+003	-8.724868e+001	1.224712e-001	0.000000e+000
1.509236e+003	-8.724767e+001	1.224648e-001	0.000000e+000
1.509835e+003	-8.724836e+001	1.224588e-001	0.000000e+000
1.510434e+003	-8.725064e+001	1.224520e-001	0.000000e+000
1.511033e+003	-8.725092e+001	1.224464e-001	0.000000e+000
1.511632e+003	-8.724886e+001	1.224406e-001	0.000000e+000
1.512232e+003	-8.724940e+001	1.224344e-001	0.000000e+000
1.512831e+003	-8.724898e+001	1.224272e-001	0.000000e+000
1.513431e+003	-8.724806e+001	1.224224e-001	0.000000e+000
1.514031e+003	-8.724999e+001	1.224169e-001	0.000000e+000
1.514631e+003	-8.725347e+001	1.224102e-001	0.000000e+000
1.515230e+003	-8.725633e+001	1.224033e-001	0.000000e+000
1.515829e+003	-8.725553e+001	1.223994e-001	-7.353737e-003
1.516428e+003	-8.725330e+001	1.223938e-001	0.000000e+000
1.517027e+003	-8.725442e+001	1.223883e-001	0.000000e+000
1.517626e+003	-8.725535e+001	1.223833e-001	0.000000e+000
1.518225e+003	-8.725414e+001	1.223760e-001	0.000000e+000
1.518824e+003	-8.725472e+001	1.223714e-001	0.000000e+000
1.519424e+003	-8.725330e+001	1.223672e-001	0.000000e+000
1.520023e+003	-8.725151e+001	1.223632e-001	0.000000e+000
1.520622e+003	-8.725030e+001	1.223557e-001	0.000000e+000
1.521222e+003	-8.724913e+001	1.223496e-001	0.000000e+000
1.521822e+003	-8.724750e+001	1.223434e-001	0.000000e+000
1.522422e+003	-8.724498e+001	1.223371e-001	0.000000e+000
1.523022e+003	-8.724720e+001	1.223327e-001	0.000000e+000
1.523621e+003	-8.724668e+001	1.223284e-001	0.000000e+000
1.524221e+003	-8.724730e+001	1.223225e-001	0.000000e+000
1.524821e+003	-8.725095e+001	1.223164e-001	0.000000e+000
1.525421e+003	-8.724930e+001	1.223103e-001	0.000000e+000
1.526021e+003	-8.724951e+001	1.223062e-001	0.000000e+000
1.526621e+003	-8.724933e+001	1.223001e-001	0.000000e+000
1.527221e+003	-8.724842e+001	1.222947e-001	0.000000e+000
1.527821e+003	-8.724860e+001	1.222908e-001	0.000000e+000
1.528421e+003	-8.724745e+001	1.222852e-001	0.000000e+000
1.529021e+003	-8.724745e+001	1.222804e-001	0.000000e+000
1.529620e+003	-8.724961e+001	1.222763e-001	0.000000e+000
1.530220e+003	-8.724865e+001	1.222706e-001	0.000000e+000
1.530820e+003	-8.724919e+001	1.222648e-001	0.000000e+000
1.531420e+003	-8.725069e+001	1.222589e-001	0.000000e+000
1.532020e+003	-8.725106e+001	1.222543e-001	0.000000e+000
1.532620e+003	-8.725234e+001	1.222479e-001	0.000000e+000
1.533220e+003	-8.725078e+001	1.222435e-001	0.000000e+000
1.533819e+003	-8.725264e+001	1.222379e-001	0.000000e+000
1.534418e+003	-8.725300e+001	1.222324e-001	0.000000e+000
1.535017e+003	-8.725223e+001	1.222273e-001	0.000000e+000
1.535617e+003	-8.725416e+001	1.222224e-001	0.000000e+000
1.536216e+003	-8.725262e+001	1.222163e-001	0.000000e+000
1.536816e+003	-8.725311e+001	1.222116e-001	0.000000e+000
1.537415e+003	-8.725578e+001	1.222067e-001	0.000000e+000
1.538015e+003	-8.725414e+001	1.222002e-001	0.000000e+000
1.538615e+003	-8.725142e+001	1.221952e-001	0.000000e+000
1.539214e+003	-8.725216e+001	1.221901e-001	0.000000e+000
1.539814e+003	-8.725057e+001	1.221849e-001	-7.353576e-003
1.540414e+003	-8.725040e+001	1.221804e-001	0.000000e+000
1.541014e+003	-8.725041e+001	1.221743e-001	0.000000e+000
1.541614e+003	-8.724893e+001	1.221685e-001	0.000000e+000
1.542214e+003	-8.725053e+001	1.221631e-001	0.000000e+000
1.542813e+003	-8.724916e+001	1.221559e-001	0.000000e+000
1.543411e+003	-8.724964e+001	1.221531e-001	0.000000e+000
1.544010e+003	-8.725121e+001	1.221467e-001	0.000000e+000
1.544609e+003	-8.725253e+001	1.221417e-001	0.000000e+000
1.545208e+003	-8.725376e+001	1.221365e-001	0.000000e+000
1.545808e+003	-8.725444e+001	1.221332e-001	0.000000e+000
1.546408e+003	-8.725324e+001	1.221290e-001	0.000000e+000
1.547007e+003	-8.725097e+001	1.221244e-001	0.000000e+000
1.547607e+003	-8.724887e+001	1.221184e-001	0.000000e+000
[truncated: 51,228 more rows]
