# Supplementary material for: Determinants of Beat-to-Beat Variability of Repolarization Duration in the Canine Ventricular Myocyte: A Computational Analysis
Source: PLoS Comput Biol. 2013 Aug 22;9(8):e1003202. doi: 10.1371/journal.pcbi.1003202 (PMC3749940; doi:10.1371/journal.pcbi.1003202)
Supplement: Software S1 — Implementation of stochastic model in C. (ZIP) [file pcbi.1003202.s003.zip › Source PLOS Comput Biol/Example/Cell_0000_Stoch_800_ms_APD.txt]

1	0.000000e+000	-2.000000e+003	0.000000e+000	0.000000e+000
2	2.439276e+002	2.818177e-001	2.540374e+002	3.617835e-002
3	2.472156e+002	2.803506e-001	2.589350e+002	3.634333e-002
4	2.470861e+002	2.787099e-001	2.593180e+002	3.639142e-002
5	2.505359e+002	2.769777e-001	2.588203e+002	3.640367e-002
6	2.511709e+002	2.753570e-001	2.611760e+002	3.635473e-002
7	2.498411e+002	2.747323e-001	2.597665e+002	3.627411e-002
8	2.481456e+002	2.736099e-001	2.585602e+002	3.616470e-002
9	2.422401e+002	2.722641e-001	2.600209e+002	3.600879e-002
10	2.462211e+002	2.714849e-001	2.586964e+002	3.588393e-002
11	2.506544e+002	2.695097e-001	2.602966e+002	3.574336e-002
12	2.512795e+002	2.699263e-001	2.600834e+002	3.562520e-002
13	2.485719e+002	2.688259e-001	2.596910e+002	3.549919e-002
14	2.456117e+002	2.682070e-001	2.593276e+002	3.534816e-002
15	2.459021e+002	2.676961e-001	2.590346e+002	3.521683e-002
16	2.463259e+002	2.669633e-001	2.601286e+002	3.507454e-002
17	2.553575e+002	2.657548e-001	2.599650e+002	3.501668e-002
18	2.474196e+002	2.666851e-001	2.583486e+002	3.488441e-002
19	2.521265e+002	2.652752e-001	2.610362e+002	3.480335e-002
20	2.478124e+002	2.649002e-001	2.595647e+002	3.473026e-002
21	2.530621e+002	2.643022e-001	2.602373e+002	3.467079e-002
22	2.481686e+002	2.647751e-001	2.601836e+002	3.456538e-002
23	2.500970e+002	2.642624e-001	2.590770e+002	3.450852e-002
24	2.500277e+002	2.637561e-001	2.595709e+002	3.443409e-002
25	2.496731e+002	2.635501e-001	2.603676e+002	3.438350e-002
26	2.463407e+002	2.634611e-001	2.584658e+002	3.429436e-002
27	2.478750e+002	2.637444e-001	2.591257e+002	3.424603e-002
28	2.488489e+002	2.622300e-001	2.603017e+002	3.418066e-002
29	2.486297e+002	2.625323e-001	2.599933e+002	3.411500e-002
30	2.432734e+002	2.626332e-001	2.600620e+002	3.405774e-002
31	2.430186e+002	2.621671e-001	2.601465e+002	3.398577e-002
32	2.441665e+002	2.616441e-001	2.583942e+002	3.391811e-002
33	2.479741e+002	2.610974e-001	2.593159e+002	3.387687e-002
34	2.555812e+002	2.607199e-001	2.608492e+002	3.389064e-002
35	2.473776e+002	2.615918e-001	2.587330e+002	3.384585e-002
36	2.431422e+002	2.614508e-001	2.608978e+002	3.379320e-002
37	2.537491e+002	2.605281e-001	2.589302e+002	3.379667e-002
38	2.437894e+002	2.610662e-001	2.600468e+002	3.375183e-002
39	2.460280e+002	2.607401e-001	2.598614e+002	3.369722e-002
40	2.363303e+002	2.602954e-001	2.600410e+002	3.360108e-002
41	2.381332e+002	2.599710e-001	2.597950e+002	3.351418e-002
42	2.399963e+002	2.591444e-001	2.595324e+002	3.345588e-002
43	2.437904e+002	2.590181e-001	2.597749e+002	3.342840e-002
44	2.459380e+002	2.585892e-001	2.598953e+002	3.341487e-002
45	2.517486e+002	2.585475e-001	2.604145e+002	3.342489e-002
46	2.495124e+002	2.588628e-001	2.596492e+002	3.341397e-002
47	2.462327e+002	2.593694e-001	2.591247e+002	3.337468e-002
48	2.523931e+002	2.587349e-001	2.606702e+002	3.339558e-002
49	2.430152e+002	2.592649e-001	2.590858e+002	3.336116e-002
50	2.484005e+002	2.588778e-001	2.600770e+002	3.336329e-002
51	2.452265e+002	2.592692e-001	2.590892e+002	3.334221e-002
52	2.385238e+002	2.586755e-001	2.583013e+002	3.325973e-002
53	2.416812e+002	2.587481e-001	2.596843e+002	3.321557e-002
54	2.471958e+002	2.583251e-001	2.595674e+002	3.321390e-002
55	2.436058e+002	2.581603e-001	2.586436e+002	3.317986e-002
56	2.524841e+002	2.577702e-001	2.603001e+002	3.320153e-002
57	2.494301e+002	2.581288e-001	2.601499e+002	3.320108e-002
58	2.343016e+002	2.581760e-001	2.606602e+002	3.312133e-002
59	2.558271e+002	2.578761e-001	2.582185e+002	3.321573e-002
60	2.468392e+002	2.582330e-001	2.606623e+002	3.318783e-002
61	2.472005e+002	2.577846e-001	2.594559e+002	3.315853e-002
62	2.395619e+002	2.588657e-001	2.595712e+002	3.314012e-002
63	2.449003e+002	2.578534e-001	2.590607e+002	3.310954e-002
64	2.458149e+002	2.583458e-001	2.585622e+002	3.311654e-002
65	2.452946e+002	2.578469e-001	2.612122e+002	3.307807e-002
66	2.473614e+002	2.570990e-001	2.592258e+002	3.308750e-002
67	2.496235e+002	2.572528e-001	2.595467e+002	3.308979e-002
68	2.484824e+002	2.579712e-001	2.593997e+002	3.310874e-002
69	2.464786e+002	2.576473e-001	2.603251e+002	3.308084e-002
70	2.461515e+002	2.576424e-001	2.608681e+002	3.308647e-002
71	2.566899e+002	2.575200e-001	2.587453e+002	3.316165e-002
72	2.446838e+002	2.586640e-001	2.587219e+002	3.317616e-002
73	2.489122e+002	2.579856e-001	2.602278e+002	3.319835e-002
74	2.479379e+002	2.581203e-001	2.601059e+002	3.319041e-002
75	2.444643e+002	2.579702e-001	2.600357e+002	3.315571e-002
76	2.438407e+002	2.580570e-001	2.606297e+002	3.313828e-002
77	2.457481e+002	2.582463e-001	2.607621e+002	3.313223e-002
78	2.440314e+002	2.578512e-001	2.595244e+002	3.310872e-002
79	2.436151e+002	2.581307e-001	2.592714e+002	3.308096e-002
80	2.428957e+002	2.576870e-001	2.604491e+002	3.305538e-002
81	2.503643e+002	2.577805e-001	2.608331e+002	3.308336e-002
82	2.428284e+002	2.575033e-001	2.605499e+002	3.305973e-002
83	2.473827e+002	2.576971e-001	2.599280e+002	3.304713e-002
84	2.413381e+002	2.575341e-001	2.597387e+002	3.301366e-002
85	2.466313e+002	2.578517e-001	2.598240e+002	3.303913e-002
86	2.517380e+002	2.574629e-001	2.598563e+002	3.307122e-002
87	2.440926e+002	2.574169e-001	2.603738e+002	3.304488e-002
88	2.444541e+002	2.570015e-001	2.592824e+002	3.306162e-002
89	2.434170e+002	2.573957e-001	2.586979e+002	3.305661e-002
90	2.468549e+002	2.574481e-001	2.596848e+002	3.303925e-002
91	2.491303e+002	2.571537e-001	2.609431e+002	3.305449e-002
92	2.405136e+002	2.575650e-001	2.594147e+002	3.301371e-002
93	2.438392e+002	2.572830e-001	2.594220e+002	3.299996e-002
94	2.453878e+002	2.573326e-001	2.593503e+002	3.300590e-002
95	2.423381e+002	2.568350e-001	2.592440e+002	3.297259e-002
96	2.510488e+002	2.568861e-001	2.605713e+002	3.301811e-002
97	2.508300e+002	2.567188e-001	2.603492e+002	3.302951e-002
98	2.474595e+002	2.570870e-001	2.611999e+002	3.303729e-002
99	2.354753e+002	2.572011e-001	2.592178e+002	3.294291e-002
100	2.401675e+002	2.567180e-001	2.614979e+002	3.291604e-002
101	2.434996e+002	2.568211e-001	2.604232e+002	3.291586e-002
102	2.424866e+002	2.563716e-001	2.599553e+002	3.289102e-002
103	2.388590e+002	2.560222e-001	2.607588e+002	3.285118e-002
104	2.484509e+002	2.558393e-001	2.608445e+002	3.286967e-002
105	2.456048e+002	2.563798e-001	2.597130e+002	3.285004e-002
106	2.412859e+002	2.561878e-001	2.603273e+002	3.284514e-002
107	2.542972e+002	2.557892e-001	2.602739e+002	3.288669e-002
108	2.576735e+002	2.561613e-001	2.595472e+002	3.293563e-002
109	2.472117e+002	2.564271e-001	2.612919e+002	3.291257e-002
110	2.486110e+002	2.565078e-001	2.602975e+002	3.293096e-002
111	2.460858e+002	2.565933e-001	2.609785e+002	3.290461e-002
112	2.462336e+002	2.563160e-001	2.604055e+002	3.291772e-002
113	2.464015e+002	2.568869e-001	2.609815e+002	3.291721e-002
114	2.482824e+002	2.565698e-001	2.604928e+002	3.293718e-002
115	2.510093e+002	2.571389e-001	2.620570e+002	3.297168e-002
116	2.568766e+002	2.572771e-001	2.598261e+002	3.302101e-002
117	2.533249e+002	2.575858e-001	2.612566e+002	3.307194e-002
118	2.463316e+002	2.573149e-001	2.594739e+002	3.305632e-002
119	2.422951e+002	2.572409e-001	2.610208e+002	3.302784e-002
120	2.417079e+002	2.575615e-001	2.606394e+002	3.302046e-002
121	2.440142e+002	2.568972e-001	2.597931e+002	3.297614e-002
122	2.423211e+002	2.571930e-001	2.595852e+002	3.295872e-002
123	2.516004e+002	2.564251e-001	2.603755e+002	3.298386e-002
124	2.541131e+002	2.570212e-001	2.597648e+002	3.300793e-002
125	2.449297e+002	2.568726e-001	2.599019e+002	3.300150e-002
126	2.467980e+002	2.570665e-001	2.599087e+002	3.300620e-002
127	2.414055e+002	2.571949e-001	2.597948e+002	3.298719e-002
128	2.396248e+002	2.567399e-001	2.598165e+002	3.295100e-002
129	2.344219e+002	2.569827e-001	2.599572e+002	3.287202e-002
130	2.413488e+002	2.561555e-001	2.617978e+002	3.282989e-002
131	2.411583e+002	2.558692e-001	2.601637e+002	3.282190e-002
132	2.513814e+002	2.558017e-001	2.600960e+002	3.284376e-002
133	2.456585e+002	2.557020e-001	2.587059e+002	3.284011e-002
134	2.398828e+002	2.564369e-001	2.602837e+002	3.280117e-002
135	2.442874e+002	2.557570e-001	2.596013e+002	3.278988e-002
136	2.467893e+002	2.560379e-001	2.602237e+002	3.279170e-002
137	2.417996e+002	2.559772e-001	2.606155e+002	3.278616e-002
138	2.467506e+002	2.558873e-001	2.617240e+002	3.279182e-002
139	2.442468e+002	2.561966e-001	2.594010e+002	3.276261e-002
140	2.553965e+002	2.561296e-001	2.606197e+002	3.283729e-002
141	2.505288e+002	2.557245e-001	2.600874e+002	3.284422e-002
142	2.389235e+002	2.567570e-001	2.613568e+002	3.279367e-002
143	2.531081e+002	2.560681e-001	2.596571e+002	3.287906e-002
144	2.418348e+002	2.564689e-001	2.614088e+002	3.282032e-002
145	2.424130e+002	2.569926e-001	2.598026e+002	3.282831e-002
146	2.437429e+002	2.564235e-001	2.602428e+002	3.283935e-002
147	2.398904e+002	2.565308e-001	2.601881e+002	3.278082e-002
148	2.453189e+002	2.557997e-001	2.589071e+002	3.278135e-002
149	2.475786e+002	2.559062e-001	2.598937e+002	3.279780e-002
150	2.480539e+002	2.562791e-001	2.592316e+002	3.281161e-002
151	2.515487e+002	2.565362e-001	2.592740e+002	3.282294e-002
152	2.506021e+002	2.555172e-001	2.602134e+002	3.284108e-002
153	2.420682e+002	2.563436e-001	2.602099e+002	3.278076e-002
154	2.456794e+002	2.559585e-001	2.608486e+002	3.279005e-002
155	2.477886e+002	2.560810e-001	2.612755e+002	3.279345e-002
156	2.519088e+002	2.563496e-001	2.602544e+002	3.284182e-002
157	2.462537e+002	2.567536e-001	2.600282e+002	3.285543e-002
158	2.467828e+002	2.560234e-001	2.608520e+002	3.285448e-002
159	2.449012e+002	2.563402e-001	2.600782e+002	3.286392e-002
160	2.458250e+002	2.565445e-001	2.609814e+002	3.284734e-002
161	2.436312e+002	2.563660e-001	2.612289e+002	3.284439e-002
162	2.432027e+002	2.565739e-001	2.612149e+002	3.281499e-002
163	2.411071e+002	2.561791e-001	2.597386e+002	3.280981e-002
164	2.400470e+002	2.562581e-001	2.607397e+002	3.278243e-002
165	2.469039e+002	2.557463e-001	2.604618e+002	3.279385e-002
166	2.479085e+002	2.560330e-001	2.597469e+002	3.280665e-002
167	2.546110e+002	2.556152e-001	2.613035e+002	3.284887e-002
168	2.448420e+002	2.563123e-001	2.602660e+002	3.285086e-002
169	2.486740e+002	2.560443e-001	2.605355e+002	3.286444e-002
170	2.486408e+002	2.567142e-001	2.602394e+002	3.288725e-002
171	2.518775e+002	2.561488e-001	2.600924e+002	3.293164e-002
172	2.534740e+002	2.566327e-001	2.604625e+002	3.298200e-002
173	2.559092e+002	2.566888e-001	2.609258e+002	3.301176e-002
174	2.507300e+002	2.575090e-001	2.601875e+002	3.302847e-002
175	2.514366e+002	2.572026e-001	2.604422e+002	3.307081e-002
176	2.407211e+002	2.577797e-001	2.600385e+002	3.302389e-002
177	2.401561e+002	2.571370e-001	2.600436e+002	3.297798e-002
178	2.442014e+002	2.564064e-001	2.603474e+002	3.296324e-002
179	2.574651e+002	2.565775e-001	2.602501e+002	3.303729e-002
180	2.497363e+002	2.572989e-001	2.598334e+002	3.303251e-002
181	2.454269e+002	2.570551e-001	2.586362e+002	3.302678e-002
182	2.421538e+002	2.577329e-001	2.602178e+002	3.296763e-002
183	2.414663e+002	2.564843e-001	2.611698e+002	3.293217e-002
184	2.435438e+002	2.565896e-001	2.589023e+002	3.289571e-002
185	2.430617e+002	2.564492e-001	2.595991e+002	3.286189e-002
186	2.448862e+002	2.557598e-001	2.601693e+002	3.283096e-002
187	2.498879e+002	2.561879e-001	2.600509e+002	3.286083e-002
188	2.442273e+002	2.560320e-001	2.601465e+002	3.283326e-002
189	2.382322e+002	2.556230e-001	2.604282e+002	3.275205e-002
190	2.407026e+002	2.558384e-001	2.600960e+002	3.270353e-002
191	2.488022e+002	2.552137e-001	2.599300e+002	3.269631e-002
192	2.404810e+002	2.551804e-001	2.606933e+002	3.265690e-002
193	2.458905e+002	2.548374e-001	2.611310e+002	3.262354e-002
194	2.401648e+002	2.551596e-001	2.601305e+002	3.257548e-002
195	2.460011e+002	2.549429e-001	2.595725e+002	3.258497e-002
196	2.471654e+002	2.548444e-001	2.603274e+002	3.258732e-002
197	2.407958e+002	2.542556e-001	2.607501e+002	3.254362e-002
198	2.411566e+002	2.548882e-001	2.602732e+002	3.251632e-002
199	2.471551e+002	2.544712e-001	2.601824e+002	3.254139e-002
200	2.494197e+002	2.552878e-001	2.607398e+002	3.259161e-002
201	2.521909e+002	2.553306e-001	2.613206e+002	3.263359e-002
202	2.599260e+002	2.553043e-001	2.612854e+002	3.275269e-002
203	2.541031e+002	2.568027e-001	2.611595e+002	3.280385e-002
204	2.405625e+002	2.563341e-001	2.608242e+002	3.275861e-002
205	2.498400e+002	2.557365e-001	2.611584e+002	3.280025e-002
206	2.492563e+002	2.557602e-001	2.601260e+002	3.281898e-002
207	2.491664e+002	2.565800e-001	2.612827e+002	3.284570e-002
208	2.577659e+002	2.565555e-001	2.617121e+002	3.293463e-002
209	2.532001e+002	2.566919e-001	2.616767e+002	3.295889e-002
210	2.525874e+002	2.568921e-001	2.602919e+002	3.298227e-002
211	2.503486e+002	2.571357e-001	2.600039e+002	3.299903e-002
212	2.462403e+002	2.569338e-001	2.585225e+002	3.298956e-002
213	2.555429e+002	2.570000e-001	2.618695e+002	3.306799e-002
214	2.409455e+002	2.577475e-001	2.607727e+002	3.303450e-002
215	2.490390e+002	2.574624e-001	2.599747e+002	3.304671e-002
216	2.467199e+002	2.570681e-001	2.606772e+002	3.302535e-002
217	2.486791e+002	2.574359e-001	2.607889e+002	3.299915e-002
218	2.546638e+002	2.569162e-001	2.593418e+002	3.301715e-002
219	2.446721e+002	2.569738e-001	2.601379e+002	3.298008e-002
220	2.427744e+002	2.566875e-001	2.595875e+002	3.293648e-002
221	2.496834e+002	2.562168e-001	2.598924e+002	3.293455e-002
222	2.458960e+002	2.566019e-001	2.612566e+002	3.291818e-002
223	2.518065e+002	2.567899e-001	2.603178e+002	3.294668e-002
224	2.505466e+002	2.564603e-001	2.601151e+002	3.294322e-002
225	2.453216e+002	2.568658e-001	2.602963e+002	3.292753e-002
226	2.543239e+002	2.565832e-001	2.607795e+002	3.297581e-002
227	2.406138e+002	2.567724e-001	2.586388e+002	3.292577e-002
228	2.507341e+002	2.566656e-001	2.602560e+002	3.294507e-002
229	2.427583e+002	2.571268e-001	2.603809e+002	3.291846e-002
230	2.398748e+002	2.564976e-001	2.608647e+002	3.286197e-002
231	2.496283e+002	2.559891e-001	2.615126e+002	3.288079e-002
232	2.491082e+002	2.559949e-001	2.618138e+002	3.287552e-002
233	2.476779e+002	2.564344e-001	2.616942e+002	3.286995e-002
234	2.473316e+002	2.565692e-001	2.615155e+002	3.286024e-002
235	2.446906e+002	2.567636e-001	2.593893e+002	3.283849e-002
236	2.557601e+002	2.564115e-001	2.609227e+002	3.290493e-002
237	2.561642e+002	2.565794e-001	2.605300e+002	3.295832e-002
238	2.519121e+002	2.571515e-001	2.601415e+002	3.297907e-002
239	2.531833e+002	2.565131e-001	2.603554e+002	3.301055e-002
240	2.488677e+002	2.572554e-001	2.607095e+002	3.301818e-002
241	2.457880e+002	2.574887e-001	2.608585e+002	3.301328e-002
242	2.467263e+002	2.571395e-001	2.611533e+002	3.302411e-002
243	2.489474e+002	2.567684e-001	2.595177e+002	3.302688e-002
244	2.416408e+002	2.568990e-001	2.608327e+002	3.297042e-002
245	2.530747e+002	2.563886e-001	2.600937e+002	3.301537e-002
246	2.496501e+002	2.570298e-001	2.611476e+002	3.303233e-002
247	2.505310e+002	2.570300e-001	2.597676e+002	3.306628e-002
248	2.422125e+002	2.574939e-001	2.590479e+002	3.301182e-002
249	2.469486e+002	2.573265e-001	2.608968e+002	3.302489e-002
250	2.496469e+002	2.570868e-001	2.604746e+002	3.302994e-002
251	2.439720e+002	2.575788e-001	2.614667e+002	3.299160e-002
252	2.444478e+002	2.576403e-001	2.610809e+002	3.298677e-002
253	2.357822e+002	2.574859e-001	2.610610e+002	3.289588e-002
254	2.461567e+002	2.558843e-001	2.607536e+002	3.291321e-002
255	2.393451e+002	2.559688e-001	2.602075e+002	3.285376e-002
256	2.466535e+002	2.555606e-001	2.607025e+002	3.283517e-002
257	2.440359e+002	2.561167e-001	2.610688e+002	3.281492e-002
258	2.421765e+002	2.556002e-001	2.608167e+002	3.277607e-002
259	2.421225e+002	2.559401e-001	2.613747e+002	3.275217e-002
260	2.360130e+002	2.549325e-001	2.596338e+002	3.267126e-002
261	2.389227e+002	2.549722e-001	2.616639e+002	3.262348e-002
262	2.482819e+002	2.544877e-001	2.601231e+002	3.262434e-002
263	2.474975e+002	2.548041e-001	2.599281e+002	3.261647e-002
264	2.406601e+002	2.550435e-001	2.604347e+002	3.259216e-002
265	2.333956e+002	2.553638e-001	2.603438e+002	3.253484e-002
266	2.403524e+002	2.546741e-001	2.603256e+002	3.251528e-002
267	2.444213e+002	2.541268e-001	2.606502e+002	3.248953e-002
268	2.513168e+002	2.545734e-001	2.609601e+002	3.252120e-002
269	2.470980e+002	2.542683e-001	2.605106e+002	3.253804e-002
270	2.475143e+002	2.541244e-001	2.608678e+002	3.254235e-002
271	2.491696e+002	2.550898e-001	2.589682e+002	3.261543e-002
272	2.421368e+002	2.551995e-001	2.598474e+002	3.258187e-002
273	2.460678e+002	2.547220e-001	2.605949e+002	3.258869e-002
274	2.441757e+002	2.546210e-001	2.611802e+002	3.257870e-002
275	2.337437e+002	2.553159e-001	2.612851e+002	3.250808e-002
276	2.489408e+002	2.545709e-001	2.608501e+002	3.252941e-002
277	2.484456e+002	2.544148e-001	2.618252e+002	3.255454e-002
278	2.459483e+002	2.549894e-001	2.599558e+002	3.256760e-002
279	2.522394e+002	2.546737e-001	2.601170e+002	3.263036e-002
280	2.484918e+002	2.547055e-001	2.620484e+002	3.263767e-002
281	2.496119e+002	2.552745e-001	2.616261e+002	3.268083e-002
282	2.391740e+002	2.557303e-001	2.611071e+002	3.262482e-002
283	2.436594e+002	2.554241e-001	2.607805e+002	3.262101e-002
284	2.467704e+002	2.551698e-001	2.605639e+002	3.263704e-002
285	2.413363e+002	2.549053e-001	2.607051e+002	3.260263e-002
286	2.500584e+002	2.549695e-001	2.605594e+002	3.264813e-002
287	2.539235e+002	2.548673e-001	2.602160e+002	3.268933e-002
288	2.482495e+002	2.555183e-001	2.602302e+002	3.268628e-002
289	2.454590e+002	2.553713e-001	2.612674e+002	3.269428e-002
290	2.396588e+002	2.556273e-001	2.611828e+002	3.265002e-002
291	2.507880e+002	2.552924e-001	2.601196e+002	3.267286e-002
292	2.412551e+002	2.552790e-001	2.607533e+002	3.262715e-002
293	2.490329e+002	2.551184e-001	2.601604e+002	3.263814e-002
294	2.435207e+002	2.550348e-001	2.598635e+002	3.262103e-002
295	2.464329e+002	2.550542e-001	2.620735e+002	3.263036e-002
296	2.485456e+002	2.547108e-001	2.599930e+002	3.264361e-002
297	2.518674e+002	2.553698e-001	2.613111e+002	3.268238e-002
298	2.456128e+002	2.556731e-001	2.603529e+002	3.269440e-002
299	2.475253e+002	2.553270e-001	2.602967e+002	3.267616e-002
300	2.447315e+002	2.554469e-001	2.605092e+002	3.265858e-002
301	2.502567e+002	2.550739e-001	2.602327e+002	3.269034e-002
302	2.481612e+002	2.553530e-001	2.603092e+002	3.270760e-002
303	2.486253e+002	2.550844e-001	2.605037e+002	3.271136e-002
304	2.433962e+002	2.558942e-001	2.606681e+002	3.269038e-002
305	2.607471e+002	2.552450e-001	2.602527e+002	3.278097e-002
306	2.436339e+002	2.562102e-001	2.609701e+002	3.275368e-002
307	2.531283e+002	2.558732e-001	2.612048e+002	3.280770e-002
308	2.436397e+002	2.560506e-001	2.615302e+002	3.279232e-002
309	2.409327e+002	2.557553e-001	2.606858e+002	3.274431e-002
310	2.414839e+002	2.556038e-001	2.604728e+002	3.272499e-002
311	2.422892e+002	2.555395e-001	2.598599e+002	3.270480e-002
312	2.413142e+002	2.553972e-001	2.610439e+002	3.268678e-002
313	2.445918e+002	2.553811e-001	2.588280e+002	3.269079e-002
314	2.474775e+002	2.546654e-001	2.602259e+002	3.268718e-002
315	2.458592e+002	2.553058e-001	2.604097e+002	3.268648e-002
316	2.493160e+002	2.548164e-001	2.596215e+002	3.267272e-002
317	2.429683e+002	2.550760e-001	2.605938e+002	3.265601e-002
318	2.493867e+002	2.550416e-001	2.606110e+002	3.266890e-002
319	2.468998e+002	2.553365e-001	2.590732e+002	3.267150e-002
320	2.438309e+002	2.551176e-001	2.611745e+002	3.263489e-002
321	2.461302e+002	2.549209e-001	2.598881e+002	3.263396e-002
322	2.426880e+002	2.546682e-001	2.614972e+002	3.259288e-002
323	2.426584e+002	2.547461e-001	2.608307e+002	3.257054e-002
324	2.451335e+002	2.554565e-001	2.613816e+002	3.259148e-002
325	2.451139e+002	2.546930e-001	2.613934e+002	3.259535e-002
326	2.475838e+002	2.546700e-001	2.591961e+002	3.261022e-002
327	2.381459e+002	2.548123e-001	2.601460e+002	3.253727e-002
328	2.500143e+002	2.546606e-001	2.599876e+002	3.256811e-002
329	2.425119e+002	2.546986e-001	2.591341e+002	3.254967e-002
330	2.484675e+002	2.545269e-001	2.612476e+002	3.260382e-002
331	2.500210e+002	2.549465e-001	2.611533e+002	3.261256e-002
332	2.446532e+002	2.550326e-001	2.607045e+002	3.260578e-002
333	2.484680e+002	2.547594e-001	2.606598e+002	3.262835e-002
334	2.499963e+002	2.546956e-001	2.608504e+002	3.264916e-002
335	2.546497e+002	2.549610e-001	2.603131e+002	3.269445e-002
336	2.457363e+002	2.550618e-001	2.598410e+002	3.270847e-002
337	2.382345e+002	2.559489e-001	2.600888e+002	3.267843e-002
338	2.517235e+002	2.549252e-001	2.597688e+002	3.270992e-002
339	2.430859e+002	2.548790e-001	2.617003e+002	3.266081e-002
340	2.355980e+002	2.554551e-001	2.606836e+002	3.258827e-002
341	2.432314e+002	2.543772e-001	2.605820e+002	3.258131e-002
342	2.399281e+002	2.547066e-001	2.604185e+002	3.255881e-002
343	2.500332e+002	2.547063e-001	2.615200e+002	3.258932e-002
344	2.528323e+002	2.548293e-001	2.605099e+002	3.262649e-002
345	2.457831e+002	2.546300e-001	2.603037e+002	3.257888e-002
346	2.444767e+002	2.552326e-001	2.604548e+002	3.257916e-002
347	2.482049e+002	2.544326e-001	2.603443e+002	3.258889e-002
348	2.446245e+002	2.547391e-001	2.617356e+002	3.257028e-002
349	2.364372e+002	2.549438e-001	2.599949e+002	3.250143e-002
350	2.454858e+002	2.546745e-001	2.607851e+002	3.249602e-002
351	2.523724e+002	2.545258e-001	2.596084e+002	3.255217e-002
352	2.484578e+002	2.547698e-001	2.609486e+002	3.256155e-002
353	2.472555e+002	2.548605e-001	2.619693e+002	3.257583e-002
354	2.474110e+002	2.546223e-001	2.606998e+002	3.258195e-002
355	2.495496e+002	2.549398e-001	2.606021e+002	3.261542e-002
356	2.523887e+002	2.549967e-001	2.599873e+002	3.263203e-002
357	2.475818e+002	2.550009e-001	2.617311e+002	3.265773e-002
358	2.499241e+002	2.553520e-001	2.603945e+002	3.266779e-002
359	2.435155e+002	2.559156e-001	2.604624e+002	3.266695e-002
360	2.457666e+002	2.552461e-001	2.596794e+002	3.267113e-002
361	2.394017e+002	2.554331e-001	2.609430e+002	3.263110e-002
362	2.522619e+002	2.548412e-001	2.609660e+002	3.268370e-002
363	2.556245e+002	2.552747e-001	2.618266e+002	3.273034e-002
364	2.504859e+002	2.549404e-001	2.603595e+002	3.273704e-002
365	2.343823e+002	2.561353e-001	2.606613e+002	3.266756e-002
366	2.474547e+002	2.552041e-001	2.611155e+002	3.269420e-002
367	2.458436e+002	2.550851e-001	2.616517e+002	3.264897e-002
368	2.447375e+002	2.551454e-001	2.619859e+002	3.264252e-002
369	2.555837e+002	2.552359e-001	2.605831e+002	3.271550e-002
370	2.506119e+002	2.556452e-001	2.610603e+002	3.273012e-002
371	2.454121e+002	2.557901e-001	2.625711e+002	3.273125e-002
372	2.567540e+002	2.560713e-001	2.620518e+002	3.279445e-002
373	2.479885e+002	2.561557e-001	2.611221e+002	3.276501e-002
374	2.510340e+002	2.557895e-001	2.603766e+002	3.279285e-002
375	2.418900e+002	2.564230e-001	2.601630e+002	3.275112e-002
376	2.456032e+002	2.564589e-001	2.606905e+002	3.276675e-002
377	2.410656e+002	2.554638e-001	2.622456e+002	3.272224e-002
378	2.440103e+002	2.552146e-001	2.611589e+002	3.272297e-002
379	2.536445e+002	2.550112e-001	2.599398e+002	3.274944e-002
380	2.395026e+002	2.557810e-001	2.614044e+002	3.268285e-002
381	2.456393e+002	2.553418e-001	2.608117e+002	3.269003e-002
382	2.354190e+002	2.552637e-001	2.609729e+002	3.260851e-002
383	2.524674e+002	2.546146e-001	2.617735e+002	3.265004e-002
384	2.474816e+002	2.550506e-001	2.609143e+002	3.262514e-002
385	2.511265e+002	2.545249e-001	2.611771e+002	3.265276e-002
386	2.428163e+002	2.545796e-001	2.606702e+002	3.261734e-002
387	2.417031e+002	2.549556e-001	2.610879e+002	3.258404e-002
388	2.416300e+002	2.542861e-001	2.617099e+002	3.257138e-002
389	2.415197e+002	2.544482e-001	2.621497e+002	3.254011e-002
390	2.444523e+002	2.543028e-001	2.600233e+002	3.253826e-002
391	2.442888e+002	2.545022e-001	2.605225e+002	3.253037e-002
392	2.591054e+002	2.544303e-001	2.604023e+002	3.261537e-002
393	2.454461e+002	2.554458e-001	2.601946e+002	3.259932e-002
394	2.437414e+002	2.551076e-001	2.604749e+002	3.259704e-002
395	2.487428e+002	2.550251e-001	2.608898e+002	3.261019e-002
396	2.461085e+002	2.549676e-001	2.606712e+002	3.261871e-002
397	2.440940e+002	2.550383e-001	2.604747e+002	3.260522e-002
398	2.447285e+002	2.550444e-001	2.613821e+002	3.259856e-002
399	2.458208e+002	2.542909e-001	2.612452e+002	3.257107e-002
400	2.575533e+002	2.549680e-001	2.605608e+002	3.263320e-002
401	2.471666e+002	2.552431e-001	2.600517e+002	3.261896e-002
402	2.464327e+002	2.553695e-001	2.611083e+002	3.263320e-002
403	2.504330e+002	2.551823e-001	2.624358e+002	3.265130e-002
404	2.448624e+002	2.552251e-001	2.615160e+002	3.264088e-002
405	2.469829e+002	2.551731e-001	2.613061e+002	3.265192e-002
406	2.427139e+002	2.552542e-001	2.608252e+002	3.262403e-002
407	2.379936e+002	2.548764e-001	2.609258e+002	3.254338e-002
408	2.382249e+002	2.549732e-001	2.602008e+002	3.252950e-002
409	2.369066e+002	2.547541e-001	2.608530e+002	3.244607e-002
410	2.472660e+002	2.536266e-001	2.619463e+002	3.246708e-002
411	2.392316e+002	2.541836e-001	2.611867e+002	3.241265e-002
412	2.358663e+002	2.535715e-001	2.600124e+002	3.234666e-002
413	2.531982e+002	2.536106e-001	2.596452e+002	3.242678e-002
414	2.468850e+002	2.536240e-001	2.598077e+002	3.243284e-002
415	2.481464e+002	2.540273e-001	2.616165e+002	3.244566e-002
416	2.461485e+002	2.541299e-001	2.622602e+002	3.245978e-002
417	2.412324e+002	2.543033e-001	2.618376e+002	3.240243e-002
418	2.476721e+002	2.535126e-001	2.608838e+002	3.243770e-002
419	2.498370e+002	2.531901e-001	2.594701e+002	3.243691e-002
420	2.465020e+002	2.539106e-001	2.602450e+002	3.242207e-002
421	2.458921e+002	2.540076e-001	2.614455e+002	3.243168e-002
422	2.413430e+002	2.542758e-001	2.609274e+002	3.239640e-002
423	2.557865e+002	2.537904e-001	2.594478e+002	3.246829e-002
424	2.431216e+002	2.542957e-001	2.608367e+002	3.245384e-002
425	2.447653e+002	2.544623e-001	2.621032e+002	3.244835e-002
426	2.430626e+002	2.534141e-001	2.608890e+002	3.244239e-002
427	2.503063e+002	2.537347e-001	2.610042e+002	3.246941e-002
428	2.465504e+002	2.543138e-001	2.602164e+002	3.246479e-002
429	2.432444e+002	2.542752e-001	2.609797e+002	3.247041e-002
430	2.452331e+002	2.544679e-001	2.604017e+002	3.247972e-002
431	2.448563e+002	2.540937e-001	2.611734e+002	3.247614e-002
432	2.469293e+002	2.545707e-001	2.603854e+002	3.250336e-002
433	2.466506e+002	2.544548e-001	2.616631e+002	3.252124e-002
434	2.520893e+002	2.541192e-001	2.606735e+002	3.255095e-002
435	2.448081e+002	2.550157e-001	2.603045e+002	3.254257e-002
436	2.418916e+002	2.544688e-001	2.606947e+002	3.250884e-002
437	2.410401e+002	2.543317e-001	2.608106e+002	3.247896e-002
438	2.413380e+002	2.544565e-001	2.617077e+002	3.244734e-002
439	2.431904e+002	2.536062e-001	2.611373e+002	3.241822e-002
440	2.308276e+002	2.540666e-001	2.604632e+002	3.233091e-002
441	2.493387e+002	2.528281e-001	2.603229e+002	3.237586e-002
442	2.491290e+002	2.533295e-001	2.594261e+002	3.242317e-002
443	2.397488e+002	2.540710e-001	2.601463e+002	3.235898e-002
444	2.478558e+002	2.534715e-001	2.621706e+002	3.238497e-002
445	2.472233e+002	2.533944e-001	2.608548e+002	3.240769e-002
446	2.439304e+002	2.534960e-001	2.604192e+002	3.238484e-002
447	2.496241e+002	2.535506e-001	2.614257e+002	3.241578e-002
448	2.580992e+002	2.538274e-001	2.613134e+002	3.249349e-002
449	2.470250e+002	2.542224e-001	2.599847e+002	3.249459e-002
450	2.467208e+002	2.540716e-001	2.608266e+002	3.248368e-002
451	2.636560e+002	2.541128e-001	2.611690e+002	3.258867e-002
452	2.435089e+002	2.551080e-001	2.618695e+002	3.255320e-002
453	2.532715e+002	2.545734e-001	2.605100e+002	3.260855e-002
454	2.441942e+002	2.550571e-001	2.615346e+002	3.256746e-002
455	2.503988e+002	2.548210e-001	2.612448e+002	3.260450e-002
456	2.477209e+002	2.548918e-001	2.608450e+002	3.263009e-002
457	2.537626e+002	2.551936e-001	2.622425e+002	3.271300e-002
458	2.464608e+002	2.554535e-001	2.612630e+002	3.270710e-002
459	2.474962e+002	2.555303e-001	2.614773e+002	3.268654e-002
460	2.385009e+002	2.553044e-001	2.608896e+002	3.262852e-002
461	2.412131e+002	2.551366e-001	2.609435e+002	3.261836e-002
462	2.448591e+002	2.542019e-001	2.600586e+002	3.259862e-002
463	2.590618e+002	2.540965e-001	2.604408e+002	3.266618e-002
464	2.447197e+002	2.554792e-001	2.602427e+002	3.264119e-002
465	2.419981e+002	2.550690e-001	2.610318e+002	3.259692e-002
466	2.412939e+002	2.549385e-001	2.609011e+002	3.256422e-002
467	2.531550e+002	2.542787e-001	2.612980e+002	3.259639e-002
468	2.359272e+002	2.549771e-001	2.617584e+002	3.254022e-002
469	2.444981e+002	2.547357e-001	2.605844e+002	3.256015e-002
470	2.614571e+002	2.544648e-001	2.600769e+002	3.267293e-002
471	2.506894e+002	2.554335e-001	2.613123e+002	3.267845e-002
472	2.444564e+002	2.552907e-001	2.606757e+002	3.268143e-002
473	2.459765e+002	2.554578e-001	2.606769e+002	3.267388e-002
474	2.507913e+002	2.553496e-001	2.609127e+002	3.270260e-002
475	2.494267e+002	2.553208e-001	2.608068e+002	3.270435e-002
476	2.448244e+002	2.552110e-001	2.617845e+002	3.271822e-002
477	2.478901e+002	2.556174e-001	2.610145e+002	3.272807e-002
478	2.509372e+002	2.552849e-001	2.607896e+002	3.275444e-002
479	2.403815e+002	2.558306e-001	2.618977e+002	3.270684e-002
480	2.404516e+002	2.557185e-001	2.611247e+002	3.265960e-002
481	2.483739e+002	2.554406e-001	2.615358e+002	3.269034e-002
482	2.459783e+002	2.554630e-001	2.611168e+002	3.266616e-002
483	2.505122e+002	2.551213e-001	2.599694e+002	3.267474e-002
484	2.402497e+002	2.553832e-001	2.616515e+002	3.263069e-002
485	2.472192e+002	2.550627e-001	2.612819e+002	3.263182e-002
486	2.494748e+002	2.552222e-001	2.619309e+002	3.266590e-002
487	2.532538e+002	2.551774e-001	2.614765e+002	3.271072e-002
488	2.582531e+002	2.554707e-001	2.622678e+002	3.274409e-002
489	2.481490e+002	2.554804e-001	2.603920e+002	3.274676e-002
490	2.455032e+002	2.559296e-001	2.613808e+002	3.271509e-002
491	2.554714e+002	2.551966e-001	2.607869e+002	3.279065e-002
492	2.486703e+002	2.561172e-001	2.609228e+002	3.278710e-002
493	2.465494e+002	2.554910e-001	2.610401e+002	3.276436e-002
494	2.417379e+002	2.552620e-001	2.595929e+002	3.272554e-002
495	2.458158e+002	2.554971e-001	2.594048e+002	3.270750e-002
496	2.533971e+002	2.556409e-001	2.608780e+002	3.275125e-002
497	2.488650e+002	2.557587e-001	2.616881e+002	3.275950e-002
498	2.526712e+002	2.556926e-001	2.602689e+002	3.279229e-002
499	2.432245e+002	2.557491e-001	2.608700e+002	3.277205e-002
500	2.460281e+002	2.557771e-001	2.612746e+002	3.275493e-002
501	2.389608e+002	2.556564e-001	2.603826e+002	3.270469e-002
