# Supplementary material for: Determinants of Beat-to-Beat Variability of Repolarization Duration in the Canine Ventricular Myocyte: A Computational Analysis
Source: PLoS Comput Biol. 2013 Aug 22;9(8):e1003202. doi: 10.1371/journal.pcbi.1003202 (PMC3749940; doi:10.1371/journal.pcbi.1003202)
Supplement: Software S1 — Implementation of stochastic model in C. (ZIP) [file pcbi.1003202.s003.zip › Source PLOS Comput Biol/Example/Data_Cell_0000_Rate.txt]

400	204.1470673694779	3.262542122378033	1.837495617957027	0.3649166218309511	2.802564624431723	0.6319430936607408
500	223.7610002512563	4.196303268366166	2.675788737886194	0.4628433494916454	3.424766569215342	0.7429610143400678
800	246.5109544354839	4.976359514565091	3.496258348708744	0.6486503545754299	3.94714029387577	0.7067470427920728
1000	252.2741507575758	5.293296938632017	3.875199423912882	0.5388575101556029	3.966287306157219	0.6093091176942974
2000	263.3739760204082	5.736635465728392	4.299081668115439	0.7484882043121066	4.041169131030931	1.595721769245548
