# Supplementary material for: Determinants of Beat-to-Beat Variability of Repolarization Duration in the Canine Ventricular Myocyte: A Computational Analysis
Source: PLoS Comput Biol. 2013 Aug 22;9(8):e1003202. doi: 10.1371/journal.pcbi.1003202 (PMC3749940; doi:10.1371/journal.pcbi.1003202)
Supplement: Software S1 — Implementation of stochastic model in C. (ZIP) [file pcbi.1003202.s003.zip › Source PLOS Comput Biol/Example/Parameters_Cell_Rate_X0.txt]

// Default parameters for the HRdBARStoch adaptations
//==============================
IKs_NP_Params =  7.3990e-003,3.1196e-002,8.0019e-001,5.6992e-003,4.1520e-002,1.3489e+000,3.8839e-001,-1.5019e-001,6.0693e-001,9.0654e-002,-1.1157e-001,2.8330e-002,3.1124e-003,-5.1660e-002,1.5522e+000,2.7304e-003,4.4198e-004,-1.2022e+000,4.0173e-004,2.0873e-004,1.9561e-001
IKs_P_Params = 9.9415e-003,4.4809e-002,5.8172e-001,3.3201e-003,9.4217e-002,9.5364e-001,5.6356e-001,-1.7986e-001,5.8381e-001,6.5700e-002,-1.1899e-001,1.2406e-002,3.8525e-004,-6.4118e-002,7.7992e-001,4.6171e-003,2.3730e-004,-1.9742e+000,2.2652e-004,2.4689e-004,1.9561e-001
RyR_NP_Params = 0.05,0.0005,300,0.525,0.2,3.5289e-05,0.001196,0.003,8,0.41625,3.0000e-06,3,0.5,0.5
RyR_P_Params = 0.07,0.0005,400,0.6,0.3026,3.5289e-05,0.003,0.006,8,0.424,1.8891e-05,3,1.4257,3
ICaL_NP_Params = 0.59,0.8,0.052,13,0.132,13.56,9.45,70,49.1,10.349,26.553,0.213,10.807,19.0,2.5,0.2474,13.825,6.3836,0.04,14.9186,1E-6,1.5552E-4,1.100E-03,3.3696,1.1200E-2
ICaL_P_Params = 0.59,0.8,0.052,13,0.132,-4.7980,7.5699,70,49.1,10.349,75,0.213,10.807,29.979,3.1775,0.02,32.5,18.0,0.007,6.000,1E-6,2.579E-04,0.002,10,0.01

Adaptive_dt_Alpha = 0.95

//Default simulation settings
//==============================
nums2s = 0
bcl_s2 = 2000
UseSignalingPathway = true
ISO_Times = 0

INa_NP_Params = 4.5170e+000,6.6161e-002,1.8033e+001,2.1276e-001,2.4237e+001,1.7127e-001,1.3038e+001,2.7731e-001,1.6777e+002,1.7687e-001,1.5905e+001,2.2240e-001,6.1967e+000,2.9500e-001,1.0891e+001,6.3736e+000,1.0964e+002,7.1715e-008,5.6779e+000,9.1004e+000,3.5668e-002,1.9413e-005,1.3368e-007,4.6122e-004,2.5697e-007,3.6371e+000,1.0e-002,1.4142e-004,1.1188e+001
INa_P_Params = 8.3241e+000,6.6161e-002,1.8033e+001,2.1276e-001,2.4237e+001,1.7127e-001,1.3038e+001,2.7731e-001,1.6777e+002,1.0336e-001,1.5905e+001,2.2972e-001,6.1967e+000,2.6387e-001,1.0891e+001,5.3095e+000,1.0964e+002,2.9162e-008,5.6779e+000,6.0179e+000,3.1194e-002,7.9063e-006,1.4099e-007,4.6975e-004,2.1616e-007,5.6252e-001,2.6707e-002,1.4827e-004,1.1392e+001,2.00e-07
bcl = #1
ft = #3
startsave = 1992000
Output_APD = true
levelOfElectroDetail = 41
ISO_Concentrations = 0.0
levelOfSignalingDetail = 0
Update_X0 = true 
X0_File = #2
