# Supplementary material for: Determinants of Beat-to-Beat Variability of Repolarization Duration in the Canine Ventricular Myocyte: A Computational Analysis
Source: PLoS Comput Biol. 2013 Aug 22;9(8):e1003202. doi: 10.1371/journal.pcbi.1003202 (PMC3749940; doi:10.1371/journal.pcbi.1003202)
Supplement: Software S1 — Implementation of stochastic model in C. (ZIP) [file pcbi.1003202.s003.zip › Source PLOS Comput Biol/Example/Process_Data.m]

function Process_Data
	CLS = [400,500,800,1000,2000]';
	rate_data = zeros(length(CLS),7);
	for i=1:length(CLS)
		fname = ['Cell_0000_Stoch_', num2str(CLS(i)), '_ms_APD.txt'];
		[curAPD, curSTV, curLTV] = determineAPDBVR(fname);
		rate_data(i,:) = [CLS(i), curAPD, curSTV, curLTV];
	end
	
	rate_data
	
	dlmwrite('Data_Cell_0000_Rate.txt', rate_data, '\t');
end

function [APD, STV, LTV] = determineAPDBVR(filename, skipnr)
	if nargin < 2, skipnr = 5; end
	data = dlmread(filename);
	APDs = data(skipnr:end-1,2);

	STVs = zeros(length(APDs)-29,1);
	LTVs = zeros(length(APDs)-29,1);
	for aaa = 1:length(APDs)-30+1
		STVs(aaa) = sum(abs(APDs(aaa+1:aaa+29) - APDs(aaa:aaa+28))) / (30 * sqrt(2));
		LTVs(aaa) = sum(abs(APDs(aaa+1:aaa+29) + APDs(aaa:aaa+28) - 2 * mean(APDs(aaa:aaa+29)))) / (30 * sqrt(2));
	end
	LTV = [mean(LTVs), std(LTVs)];
	STV = [mean(STVs), std(STVs)];
	APD = [mean(APDs), std(APDs)];
end
