# Supplementary material for: Determinants of Beat-to-Beat Variability of Repolarization Duration in the Canine Ventricular Myocyte: A Computational Analysis
Source: PLoS Comput Biol. 2013 Aug 22;9(8):e1003202. doi: 10.1371/journal.pcbi.1003202 (PMC3749940; doi:10.1371/journal.pcbi.1003202)
Supplement: Software S1 — Implementation of stochastic model in C. (ZIP) [file pcbi.1003202.s003.zip › Source PLOS Comput Biol/Example/X0_Cell_0000_StochMarkovINa.txt]

400	-86.672	0.175989	9.3177	9.31785	143.355	21.6837	21.6837	0.991311	0.00102225	0.997077	0.991311	0.00102225	0.997077	0.991311	0.00102225	0.997077	0.00102225	0.359326	1.98373e-005	0.982518	0.360355	0.997639	0.856522	1.236e-008	0.437193	0.376062	0.437193	0.436982	0.437193	0.437193	0.00019375	2.51835e-006	5.61782e-008	3.62242e-011	0.85976	0.0111751	0.000249288	1.6074e-007	0.000117418	1.53568e-006	3.94358e-008	0.00017141	0.126596	0.00164548	3.67062e-005	5.11441e-005	0.000171203	7.01736e-006	2.79285e-007
500	-86.9873	0.0825667	8.60708	8.60719	144.297	21.6583	21.6583	0.991311	0.00102225	0.997077	0.991311	0.00102225	0.997077	0.991311	0.00102225	0.997077	0.00102225	0.359326	1.898e-005	0.992773	0.460501	0.997771	0.928604	1.236e-008	0.282	0.134085	0.282	0.281742	0.282	0.282	0.000230831	2.89237e-006	6.2513e-008	3.85816e-011	0.87643	0.0109819	0.000237352	1.46487e-007	9.38067e-005	1.18055e-006	2.83141e-008	8.09354e-005	0.110491	0.00138448	2.99226e-005	3.54447e-005	0.000197364	7.79861e-006	3.00716e-007
800	-87.243	0.0242832	7.90665	7.90672	144.704	21.0156	21.0156	0.991311	0.00102225	0.997077	0.991311	0.00102225	0.997077	0.991311	0.00102225	0.997077	0.00102225	0.359326	1.83127e-005	0.995157	0.69378	0.997832	0.985438	1.236e-008	0.125063	0.0207823	0.125063	0.124722	0.125063	0.125063	0.00026053	3.16889e-006	6.67546e-008	3.97617e-011	0.89035	0.0108296	0.000228131	1.35884e-007	5.27012e-005	6.42082e-007	1.41059e-008	1.47459e-005	0.0970299	0.0011802	2.48616e-005	2.53013e-005	0.000225926	8.66572e-006	3.25688e-007
1000	-87.3074	0.0160064	7.7156	7.71565	144.826	20.8194	20.8194	0.991311	0.00102225	0.997077	0.991311	0.00102225	0.997077	0.991311	0.00102225	0.997077	0.00102225	0.359326	1.81481e-005	0.995197	0.788542	0.997847	0.988972	1.236e-008	0.094959	0.0115457	0.094959	0.0945643	0.094959	0.094959	0.00026552	3.20548e-006	6.70903e-008	3.96056e-011	0.893102	0.010782	0.000225665	1.33217e-007	4.14778e-005	5.01196e-007	1.07382e-008	6.14886e-006	0.0943861	0.00113948	2.38491e-005	2.35025e-005	0.00023261	8.85552e-006	3.30676e-007
2000	-87.4174	0.00590992	7.31982	7.31986	145.172	20.5099	20.5099	0.991311	0.00102225	0.997077	0.991311	0.00102225	0.997077	0.991311	0.00102225	0.997077	0.00102225	0.359326	1.78705e-005	0.995255	0.939546	0.997873	0.989705	1.236e-008	0.0522359	0.00337338	0.0522359	0.0516506	0.0522359	0.0522359	0.000264632	3.15417e-006	6.52916e-008	3.79592e-011	0.897192	0.0106937	0.000221361	1.28695e-007	2.7382e-005	3.2638e-007	6.76271e-009	1.63448e-007	0.0904754	0.00107838	2.23226e-005	2.09433e-005	0.000233326	8.76991e-006	3.23885e-007
[truncated: 162 more columns]
