# Supplementary material for: Determinants of Beat-to-Beat Variability of Repolarization Duration in the Canine Ventricular Myocyte: A Computational Analysis
Source: PLoS Comput Biol. 2013 Aug 22;9(8):e1003202. doi: 10.1371/journal.pcbi.1003202 (PMC3749940; doi:10.1371/journal.pcbi.1003202)
Supplement: Software S1 — Implementation of stochastic model in C. (ZIP) [file pcbi.1003202.s003.zip › Source PLOS Comput Biol/HRdBARStoch.cc]

#include "HRdBARStoch.h"

void HRdBARStoch::init(HRdConstants *idata, Settings *isettings, BARsignaling* isignaling)
{		
	IK1 = 0; IKp_NP = 0; IKp_P = 0; INaK_NP = 0; INaK_P = 0; 
	
	Signaling_counter = 0;
	data = idata;
	settings = isettings;	
	signaling = isignaling;

	tmaxdvdt = 0;
	valmaxdvdt = 0;
	vrest = Vm;
	vmax = 0;
	APD = 0;
	CaT_Min = 1;
	CaT_Max = -1;
	fIKsP = 0; fICaLP = 0; fRyRP = 0; fTnIP = 0; fPLBP = 0; fINaP = 0; fINaKP = 0; fIKurP = 0.0;
	fPLBP_CaMKII = 0; fRyRP_CaMKII = 0; fIToP_CaMKII = 0; fIK1P_CaMKII = 0;

	double Ca_i = 0.01340869148018; 
		Ca_i_free = Buff_Ca_i(Ca_i);		
	double Ca_ss = 0.02414815836489;
		Ca_ss_free = Buff_Ca_ss(Ca_ss);
	double Ca_ssCaL = 0.02510283012807;
		Ca_ssCaL_free = Buff_Ca_ss(Ca_ssCaL);
	double Ca_JSR = 6.99469048060168; 
		Ca_JSR_free = Buff_Ca_jsr(Ca_JSR);
	
		Vm = -87.4724138286382;  Ca_NSR = 1.159939751141822; Ca_trap = 0.001886134160513385; Na_i = 6.935574785129178;
		Na_ss = 6.935607113935819; K_i = 145.5682623234052; Cl_i = 20.2684217856671; Cl_ss = 20.26842177086857;
		H_NP = 0.9913109066867154; m_NP = 0.001022252813581797; J_NP = 0.9970771239754529; H_PKAP = H_NP; m_PKAP = m_NP; J_PKAP = J_NP; H_CaMKP = H_NP; m_CaMKP = m_NP; J_CaMKP = J_NP;
		mL = 0.001022252813581797; hL = 0.3593255076983574;  hLB = hL;
		to_a =  1.773318268499115e-05; to_if = 0.9979722824640838; to_is = 0.987443528; xr = 1.235996442041028e-08; 
		to_if_CaMKII = to_if; to_is_CaMKII = to_is;

		IKsState_NP[0] = 1.0; IKsState_P[0] = 1.0;
		if(settings->IKsModelType == 3) 
		{
			IKsState_NP[0] = settings->numIKsChannels;	
			IKsState_P[0] = settings->numIKsChannels;
		}
		for(int i=1; i<17; i++) { IKsState_NP[i] = 0.0; IKsState_P[i] = 0.0; }

		IKur_C1 = 0.0; IKur_C2 = 1.0;

		IKrState[0] = 1.0;
		if(settings->IKrModelType == 3) IKrState[0] = settings->numIKrChannels;	
		for(int i=1; i<10; i++) IKrState[i] = 0.0;
		
		for(int i=0; i<16; i++) {INaState_NP[i] = 0; }
		INaState_NP[0] = 1.0; INaState_NP[4] = 1.0;
		
		for(int i=0; i<16; i++) {INaState_P[i] = INaState_NP[i]; }		
		if(settings->INaModelType == 3)
		{
			int sumchannel = 0;
			for(int i=0; i<15; i++)
			{
				INaState_NP[i] = GenPurpose::round(INaState_NP[i] * settings->numINaChannels); 
				INaState_P[i] = GenPurpose::round(INaState_P[i] * settings->numINaChannels); 
				sumchannel += (int)INaState_NP[i];
			}
			INaState_NP[15] = settings->numINaChannels - sumchannel;
			INaState_P[15] = settings->numINaChannels - sumchannel;
		}				
		
		for(int i=0; i<16; i++) { IToState[i] = 0; }
		IToState[4] = GenPurpose::round(0.7356 * settings->numIToChannels); IToState[12] = settings->numIToChannels - IToState[4];
		
		carus = new CaRU[settings->N_CaRU];
		for(int ii=0; ii<settings->N_CaRU; ii++)
		{
			carus[ii].ICaLState_NP[0] = 1.0; carus[ii].ICaLState_P[0] = 1.0;
			if(settings->ICaLModelType == 3) 
			{
				carus[ii].ICaLState_NP[0] = settings->numICaLChannels / settings->N_CaRU;	
				carus[ii].ICaLState_P[0] = settings->numICaLChannels / settings->N_CaRU;
			}
			for(int i=1; i<8; i++) { carus[ii].ICaLState_NP[i] = 0.0; carus[ii].ICaLState_P[i] = 0.0; }
		
			carus[ii].RyRState_NP[0] = 1.0; carus[ii].RyRState_NP[1] = 0.0; carus[ii].RyRState_NP[2] = 0.0; carus[ii].RyRState_NP[3] = 0.0;
			carus[ii].RyRState_P[0] = 1.0; carus[ii].RyRState_P[1] = 0.0; carus[ii].RyRState_P[2] = 0.0; carus[ii].RyRState_P[3] = 0.0;
			if(settings->RyRModelType == 3)
			{
				carus[ii].RyRState_NP[0] = settings->numRyRs / settings->N_CaRU;
				carus[ii].RyRState_P[0] = settings->numRyRs / settings->N_CaRU;
			}
			carus[ii].IClCaState[0] = settings->numIClCaChannels / settings->N_CaRU; carus[ii].IClCaState[1] = 0; carus[ii].IClCaState[2] = 0; carus[ii].IClCaState[3] = 0;			
			carus[ii].AA = 0.9960352898692144; 
			carus[ii].Irelspon = 0;
			carus[ii].Irel_NP = 0.001073322830982272; carus[ii].Irel_P = 0.001073322830982272;
			
			carus[ii].Ca_ssCaL_free = Buff_Ca_ss(Ca_ssCaL);
			carus[ii].Ca_ss_free = Buff_Ca_ss(Ca_ss);
			carus[ii].Ca_i = Ca_i;
			carus[ii].Ca_i_free = Buff_Ca_i(Ca_i);
			carus[ii].Ca_JSR = Ca_JSR;
			carus[ii].Ca_JSR_free = Buff_Ca_jsr(Ca_JSR);
			carus[ii].Ca_NSR = Ca_NSR;
			carus[ii].ICaL = 0.0;
		}
		CaRU_Ca_i_free = new double[settings->N_CaRU];
		CaRU_Ca_ss_free = new double[settings->N_CaRU];
		CaRU_Ca_NSR = new double[settings->N_CaRU];
}

double HRdBARStoch::check_State_Change(double oldval, double dval, double dt)
{
	if(fabs(dval) > Max_State_Change) 
	{
		Max_State_Change = fabs(dval);
	}
	return oldval + dval * dt;
}

void HRdBARStoch::update(double t, double dt)
{
	update(0, t, dt, Vm, Vm, Vm, Vm);
} 

void HRdBARStoch::update(int cellnumber, double t, double dt, double vleft, double vright)
{
	update(cellnumber, t, dt, vleft, vright, Vm, Vm);
}

void HRdBARStoch::update(int cellnumber, double t, double dt, double vleft, double vright, double vup, double vdown)
{
	cell_index = cellnumber;
		
	Max_State_Change = 0.0000;

	if(t <= dt)	
	{
		settings->VC_index = 0;
		CaT_Min = 1; CaT_Max = -1;
		tmaxdvdt = 0; valmaxdvdt = 0;
		vrest = Vm; vmax = Vm;
		APD = 0;
	}

	if(signaling != NULL)
	{
		if(settings->useSignalingPathway) signaling->update(settings->isoproterenol, t, 1 * dt / 1000.0); //Note that signaling works in seconds not milliseconds!!

		fICaLP = (signaling->fICaLP - 6.737139e-004) / (2.318231e-002 - 6.737139e-004 - signaling->data->ICaL_AKAP_PKA);	
		fIKsP = (signaling->fIKsP - 7.659884e-004) / (1.962481e-002 - 7.659884e-004 - signaling->data->IKs_AKAP_PKA);		
		fPLBP = (signaling->fPLBP - 0.6591) / (0.9945 - 0.6591);
		fTnIP = (signaling->fTnIP - 6.735188e-001) / (9.991797e-001 - 6.735188e-001);
		fINaP = (signaling->fINaP - 2.394795e-001) / (9.501431e-001 - 2.394795e-001);
		fINaKP = (signaling->fINaKP - 1.263453e-001) / (9.980137e-001 - 1.263453e-001);
		fRyRP = (signaling->fRyRP - 4.106938e-003) / (1.198257e-001 - 4.106938e-003 - signaling->data->RyR_AKAP_PKA);
		fIKurP = (signaling->fIKurP - 5.893798e-002) / (3.937470e-001 - 5.893798e-002);

		if(fICaLP < 0) fICaLP = 0;
		if(fIKsP < 0) fIKsP = 0;
		if(fPLBP < 0) fPLBP = 0;
		if(fTnIP < 0) fTnIP = 0;
		if(fINaP < 0) fINaP = 0;
		if(fINaKP < 0) fINaKP = 0;		
		if(fRyRP < 0) fRyRP = 0;
		if(fIKurP < 0) fIKurP = 0;
	}
        
	ENa = log(settings->Na_o/Na_i)/data->frt;       // Nernst potential of Na, mV
	EK = log(settings->K_o/K_i)/data->frt;
	ECl=-log(settings->Cl_o/Cl_i)/data->frt;

	CaMKII_Active = Ca_CaMKII();
	
    // Determine stimulus current
	if(settings->applyVoltageClamp)
	{
		if(t >= settings->VC_Times[settings->VC_index]) 
		{
			settings->VC_index++;
			cout << " Now clamping to " << settings->VC_Values[settings->VC_index-1] << " mV at t = " << t << endl;
		}
		
		Istim = settings->Istim * (t > 0 && t <= 0+settings->stimdur && settings->stimlocation[cellnumber]);
		if(settings->VC_index > 0) Istim = -10 * (settings->VC_Values[settings->VC_index-1] - Vm);
	}
	else
	{
		Istim = settings->Istim * (t > 0 && t <= 0+settings->stimdur && settings->stimlocation[cellnumber]);
		//if(settings->addStimParams == 0)
		//{
			Istim += settings->IaddStim * (t > settings->addStimStart && t <= settings->addStimEnd && settings->stimlocationAddStim[cellnumber]);
		//}
		//else
		//{
		//	Istim += 1.0 / (1 + exp((t - settings->addStimParams[0]) / settings->addStimParams[1])) * (settings->addStimParams[10] * exp(-t / settings->addStimParams[11]) + settings->addStimParams[2] * exp(-t / settings->addStimParams[3]) + 1.0 / (1 + exp(-(t - settings->addStimParams[4])/settings->addStimParams[5])) * (settings->addStimParams[6] * t * t + settings->addStimParams[7] * t + settings->addStimParams[8]) + settings->addStimParams[9]);
		//}
	}
    
	// == Calculate all global currents
	// ===================================================================	
	if(settings->INaModelType == 1)
	{
		Ion_HH_Na(dt); 
		Ion_HH_NaL(dt);
	}
	else
	{
		if(settings->INaModelType == 2 || settings->INaModelType ==4) Ion_Markov_Na_Det(dt);
		if(settings->INaModelType == 3) Ion_Markov_Na_Stoch(dt);
	}
    	
	if(settings->INaKModelType == 1) Ion_HH_NaK(dt);
    if(settings->INaKModelType == 3) Ion_HH_NaK_Stoch(dt);
    Ion_HH_Nab(dt);
	Ion_HH_Cl_Background(dt);
    if(settings->IK1ModelType == 1) Ion_HH_K1(dt);
	if(settings->IK1ModelType == 3) Ion_HH_K1_Stoch(dt);
    if(settings->IKpModelType == 1) Ion_HH_Kp(dt);
	if(settings->IKpModelType == 3) Ion_HH_Kp_Stoch(dt);
	if(settings->IKrModelType == 1) Ion_HH_Kr(dt);
	if(settings->IKrModelType == 2 || settings->IKrModelType ==4) Ion_Markov_Kr_Det(dt);
	if(settings->IKrModelType == 3) Ion_Markov_Kr_Stoch(dt);	
    if(settings->IToModelType == 1) Ion_HH_To1(dt);
	if(settings->IToModelType == 3) Ion_Markov_To1_Stoch(dt);
    if(settings->IKsModelType == 2) Ion_Markov_Ks_Det(dt);
	if(settings->IKsModelType == 3) Ion_Markov_Ks_Stoch(dt);
	
	// == Calculate all local CaRU currents and fluxes
	// ===================================================================	
		// Copy existing concentrations
		Ca_i_free = 0; Ca_ss_free = 0; Ca_ssCaL_free = 0; Ca_NSR = 0; Ca_JSR_free = 0;
		INaCa = 0; INaCass = 0; Ileak = 0; Iup = 0; Itr = 0; ICab = 0; IpCa = 0; ICaL = 0; ITo2 = 0;
	
		if(settings->N_CaRU > 1)
		{
			for(int ii=0; ii<settings->N_CaRU; ii++)
			{
				CaRU_Ca_i_free[ii] = carus[ii].Ca_i_free; 
				CaRU_Ca_ss_free[ii] = carus[ii].Ca_ss_free;
				CaRU_Ca_NSR[ii] = carus[ii].Ca_NSR;
			}
			
			// Loop through all CaRUs and update each
			double Ca_i_L, Ca_i_R, Ca_i_U, Ca_i_D;
			double Ca_ss_L, Ca_ss_R, Ca_ss_U, Ca_ss_D;
			double Ca_NSR_L, Ca_NSR_R, Ca_NSR_U, Ca_NSR_D;
		
			for(int ii=0; ii<settings->N_CaRU_Y; ii++)
			{
				for(int jj=0; jj<settings->N_CaRU_X; jj++)
				{            
					int CaRU_index = CaRU_ij_To_Index(ii, jj);
				
					Ca_i_L = CaRU_Ca_i_free[CaRU_index];
					Ca_ss_L = CaRU_Ca_ss_free[CaRU_index];
					Ca_NSR_L = CaRU_Ca_NSR[CaRU_index];
					if(jj > 0)
					{
						int ni = CaRU_ij_To_Index(ii, jj-1);
						Ca_i_L = CaRU_Ca_i_free[ni];
						Ca_ss_L = CaRU_Ca_ss_free[ni];
						Ca_NSR_L = CaRU_Ca_NSR[ni];
					}
				
					Ca_i_R = CaRU_Ca_i_free[CaRU_index];
					Ca_ss_R = CaRU_Ca_ss_free[CaRU_index];
					Ca_NSR_R = CaRU_Ca_NSR[CaRU_index];
					if(jj < settings->N_CaRU_X - 1)
					{
						int ni = CaRU_ij_To_Index(ii, jj+1);
						Ca_i_R = CaRU_Ca_i_free[ni];
						Ca_ss_R = CaRU_Ca_ss_free[ni];
						Ca_NSR_R = CaRU_Ca_NSR[ni];
					}
				
					Ca_i_U = CaRU_Ca_i_free[CaRU_index];
					Ca_ss_U = CaRU_Ca_ss_free[CaRU_index];
					Ca_NSR_U = CaRU_Ca_NSR[CaRU_index];
					if(ii > 0)
					{
						int ni = CaRU_ij_To_Index(ii-1, jj);
						Ca_i_U = CaRU_Ca_i_free[ni];
						Ca_ss_U = CaRU_Ca_ss_free[ni];
						Ca_NSR_U = CaRU_Ca_NSR[ni];
					}					            

					Ca_i_D = CaRU_Ca_i_free[CaRU_index];
					Ca_ss_D = CaRU_Ca_ss_free[CaRU_index];
					Ca_NSR_D = CaRU_Ca_NSR[CaRU_index];
					if(ii < settings->N_CaRU_Y - 1)
					{
						int ni = CaRU_ij_To_Index(ii+1, jj);
						Ca_i_D = CaRU_Ca_i_free[ni];
						Ca_ss_D = CaRU_Ca_ss_free[ni];
						Ca_NSR_D = CaRU_Ca_NSR[ni];
					}	

					updateCaRU(dt, t, CaRU_index, Ca_i_L, Ca_i_R, Ca_i_U, Ca_i_D, Ca_ss_L, Ca_ss_R, Ca_ss_U, Ca_ss_D, Ca_NSR_L, Ca_NSR_R, Ca_NSR_U, Ca_NSR_D);
					
					// Update whole cell currents
					ICaL += carus[CaRU_index].ICaL;
					INaCa += carus[CaRU_index].INaCa;
					INaCass += carus[CaRU_index].INaCass;
					ITo2 += carus[CaRU_index].ITo2;
					ICab += carus[CaRU_index].ICab;
					IpCa += carus[CaRU_index].IpCa;
					Ca_i_free += carus[CaRU_index].Ca_i_free;
					Ca_ss_free += carus[CaRU_index].Ca_ss_free;
					Ca_ssCaL_free += carus[CaRU_index].Ca_ssCaL_free;
					Ca_JSR_free += carus[CaRU_index].Ca_JSR_free;
					Ca_NSR += carus[CaRU_index].Ca_NSR;				
				}
			}		
		
			ICaL = ICaL / settings->N_CaRU;
			INaCa = INaCa / settings->N_CaRU;
			INaCass = INaCass / settings->N_CaRU;
			ITo2 = ITo2 / settings->N_CaRU;
			ICab = ICab / settings->N_CaRU;
			IpCa = IpCa / settings->N_CaRU;
			Ca_i_free = Ca_i_free / settings->N_CaRU;
			Ca_ss_free = Ca_ss_free / settings->N_CaRU;
			Ca_ssCaL_free = Ca_ssCaL_free / settings->N_CaRU;
			Ca_JSR_free = Ca_JSR_free / settings->N_CaRU;
			Ca_NSR = Ca_NSR / settings->N_CaRU;
		}
		else
		{
			//Only one CaRU, easy update
			updateCaRU(dt, t, 0, carus[0].Ca_i_free, carus[0].Ca_i_free, carus[0].Ca_i_free, carus[0].Ca_i_free, carus[0].Ca_ss_free, carus[0].Ca_ss_free, carus[0].Ca_ss_free, carus[0].Ca_ss_free, carus[0].Ca_NSR, carus[0].Ca_NSR, carus[0].Ca_NSR, carus[0].Ca_NSR);
			ICaL = carus[0].ICaL;
			INaCa = carus[0].INaCa;
			INaCass = carus[0].INaCass;
			ITo2 = carus[0].ITo2;
			ICab = carus[0].ICab;
			IpCa = carus[0].IpCa;
			Ca_i_free = carus[0].Ca_i_free;
			Ca_ss_free = carus[0].Ca_ss_free;
			Ca_ssCaL_free = carus[0].Ca_ssCaL_free;
			Ca_JSR_free = carus[0].Ca_JSR_free;
			Ca_NSR = carus[0].Ca_NSR;	
		}		
		
	// == Update Vm and global ion concentrations
	// ===================================================================	
		caiont = ICaL+ICab+IpCa-2*(INaCa+INaCass);
		naiont = INa+3*(INaCa+INaCass)+3*INaK+INaL+INab;
		kiont = IKr+IKs+IK1+IKp-2*INaK+ITo1+Istim;
		clont = IClb+ITo2;
		
		double Rgap = settings->Rgap;
		double RgapupDown = Rgap * settings->CVAnisotropyFactor;
		double dvdt = 1000 * ((vleft - 2*Vm + vright) / ((data->Rmyo + Rgap / data->l) * 4 * data->l * data->l / data->a) + (vup - 2*Vm + vdown) / ((data->Rmyo + RgapupDown / (2 * data->a)) * 8 * data->a * 1.77245)) - (naiont+kiont+caiont+clont);
		Vm = check_State_Change(Vm, dvdt, dt);

		if(Ca_i_free < CaT_Min) CaT_Min = Ca_i_free;
		if(Ca_i_free > CaT_Max) CaT_Max = Ca_i_free;
	
		if(dvdt > valmaxdvdt)
		{
			valmaxdvdt = dvdt;
			tmaxdvdt = t;
		}
		else
		{
			if(t < tmaxdvdt + 4 && Vm > vmax) vmax = Vm;
		}
		if(vmax > -50 && t > tmaxdvdt + 4 && Vm < (vrest + (1 - settings->APDRepLevel) * (vmax - vrest)) && APD == 0) APD = t - tmaxdvdt;
	
		UpdateConcentrations(dt, t);
}

void HRdBARStoch::updateCaRU(double dt, double t, int caru_index, double Ca_i_L, double Ca_i_R, double Ca_i_U, double Ca_i_D, double Ca_ss_L, double Ca_ss_R, double Ca_ss_U, double Ca_ss_D, double Ca_NSR_L, double Ca_NSR_R, double Ca_NSR_U, double Ca_NSR_D)
{	
	// Determine local ionic currents and fluxes
	// ----------------------------------------------------
		if(settings->INaCaModelType == 1) Ion_HH_NaCa(dt, caru_index);	
		if(settings->INaCaModelType == 3) Ion_HH_NaCa_Stoch(dt, caru_index);	
		if(settings->IClCaModelType == 1) Ion_HH_Cl(dt, caru_index);
		if(settings->IClCaModelType == 3) Ion_Cl_Stoch(dt, caru_index);   
		if(settings->ICaLModelType == 2 || settings->ICaLModelType == 4) Ion_Markov_CaL_Det(dt, caru_index);
		if(settings->ICaLModelType == 3) Ion_Markov_CaL_Stoch(dt, caru_index);    
		Ion_HH_Ca(dt, caru_index);     // Calcium buffers and time-independent calcium currents
		if(settings->RyRModelType == 2) Ca_CICR_Markov(dt, t, caru_index); 
		if(settings->RyRModelType == 3) Ca_CICR_Markov_Stoch(dt, t, caru_index);	
		if(settings->RyRModelType == 1) Ca_CICR(dt, t, caru_index);
	
	// Diffusive fluxes between neighboring CaRU's
	// ----------------------------------------------------
		double J_diff_ss_CARU = (Ca_ss_L - carus[caru_index].Ca_ss_free + Ca_ss_R - carus[caru_index].Ca_ss_free) / data->tau_diff_CaRU_ss_L + (Ca_ss_U - carus[caru_index].Ca_ss_free + Ca_ss_D - carus[caru_index].Ca_ss_free) / data->tau_diff_CaRU_ss_T;
		double J_diff_i_CARU = (Ca_i_L - carus[caru_index].Ca_i_free + Ca_i_R - carus[caru_index].Ca_i_free) / data->tau_diff_CaRU_i_L + (Ca_i_U - carus[caru_index].Ca_i_free + Ca_i_D - carus[caru_index].Ca_i_free) / data->tau_diff_CaRU_i_T;
		double J_diff_NSR_CARU = (Ca_NSR_L - carus[caru_index].Ca_NSR + Ca_NSR_R - carus[caru_index].Ca_NSR) / data->tau_diff_CaRU_NSR_L + (Ca_NSR_U - carus[caru_index].Ca_NSR + Ca_NSR_D - carus[caru_index].Ca_NSR) / data->tau_diff_CaRU_NSR_T;
			
	//Update local ion concentrations
	// ----------------------------------------------------		
		double Irel_adjust = (1 - settings->IrelB) * ((1 - fRyRP) * carus[caru_index].Irel_NP + fRyRP * carus[caru_index].Irel_P + carus[caru_index].Irelspon + carus[caru_index].Ileak_JSR); 
		if(Irel_adjust * dt > carus[caru_index].Ca_JSR) Irel_adjust = carus[caru_index].Ca_JSR / dt;
		
		double buff_ss = 1 / (1 + (data->BSRmax * data->KmBSR / ((data->KmBSR + carus[caru_index].Ca_ss_free)*(data->KmBSR + carus[caru_index].Ca_ss_free))) + (data->BSLmax * data->KmBSL / ((data->KmBSL + carus[caru_index].Ca_ss_free)*(data->KmBSL + carus[caru_index].Ca_ss_free))));
		double buff_ssCaL = 1 / (1 + (data->BSRmax * data->KmBSR / ((data->KmBSR + carus[caru_index].Ca_ssCaL_free)*(data->KmBSR + carus[caru_index].Ca_ssCaL_free))) + (data->BSLmax * data->KmBSL / ((data->KmBSL + carus[caru_index].Ca_ssCaL_free)*(data->KmBSL + carus[caru_index].Ca_ssCaL_free))));
		
		double dCa_i = -((carus[caru_index].ICab+carus[caru_index].IpCa-2*carus[caru_index].INaCa)*data->AF/(data->vmyo*2)  +  (carus[caru_index].Iup - carus[caru_index].Ileak)*data->vnsr/data->vmyo - carus[caru_index].Idiff_Ca*data->vss/data->vmyo - J_diff_i_CARU);
		double dCa_ss = -buff_ss*( -2*carus[caru_index].INaCass*data->AF/(data->vss*2) + carus[caru_index].Idiff_Ca + carus[caru_index].Idiff_ssCaL - J_diff_ss_CARU);
		double dCa_ssCaL = -buff_ssCaL*(carus[caru_index].ICaL*data->AF/(data->vssCaL*2) - Irel_adjust*data->vjsr/data->vssCaL - carus[caru_index].Idiff_ssCaL*data->vss/data->vssCaL);

		carus[caru_index].Ca_ss_free = check_State_Change(carus[caru_index].Ca_ss_free, dCa_ss, dt);
		carus[caru_index].Ca_ssCaL_free = check_State_Change(carus[caru_index].Ca_ssCaL_free, dCa_ssCaL, dt);
		carus[caru_index].Ca_NSR = check_State_Change(carus[caru_index].Ca_NSR, (carus[caru_index].Iup - carus[caru_index].Itr*data->vjsr/data->vnsr-carus[caru_index].Ileak + J_diff_NSR_CARU), dt);
	
		carus[caru_index].Ca_i = check_State_Change(carus[caru_index].Ca_i, dCa_i, dt);
		carus[caru_index].Ca_i_free = Buff_Ca_i(carus[caru_index].Ca_i);
		carus[caru_index].Ca_JSR = check_State_Change(carus[caru_index].Ca_JSR, (carus[caru_index].Itr - Irel_adjust ), dt);
		carus[caru_index].Ca_JSR_free = Buff_Ca_jsr(carus[caru_index].Ca_JSR);
	
		if(carus[caru_index].Ca_JSR < 0)
		{
			carus[caru_index].Irel_NP = 0; carus[caru_index].Irel_P = 0; carus[caru_index].Irelspon = 0; dIRel_NP = 0; dIRel_P = 0; carus[caru_index].Ileak_JSR = 0.0;
			carus[caru_index].Ca_JSR = 1E-20;
		}

		if(settings->RyRModelType == 1)
		{
			carus[caru_index].Irel_NP = check_State_Change(carus[caru_index].Irel_NP, dIRel_NP, dt);
			carus[caru_index].Irel_P = check_State_Change(carus[caru_index].Irel_P, dIRel_P, dt);
			carus[caru_index].Irelspon = 0;
		}
}

void HRdBARStoch::Ion_Markov_Na_Stoch(double dt_orig)
{
	double INa_NP, INa_P;
	INaL = 0.0;
	
	for(int PvsNP = 0; PvsNP < 2; PvsNP++)
	{
		double* params;
		double* state_point;
		if(PvsNP == 0)
		{
			params = settings->INaParamsNP;	
			state_point = INaState_NP;			
			INa_NP = params[28] * (1.0 * INaState_NP[3] + INaState_NP[7]) / settings->numINaChannels * (Vm - ENa);
		}
		else
		{
			params = settings->INaParamsP;
			state_point = INaState_P;
			INa_P = params[28] * (1.0 * INaState_P[3] + INaState_P[7]) / settings->numINaChannels * (Vm - ENa);
		}
		
		double alpha11 = params[0] / (params[1]*exp(-Vm/params[2]) + params[3]*exp(-Vm/params[8]));
		double alpha12 = params[0] / (params[1]*exp(-Vm/params[4]) + params[5]*exp(-Vm/params[8]));
		double alpha13 = params[0] / (params[1]*exp(-Vm/params[6]) + params[7]*exp(-Vm/params[8]));	
		
		double beta11 = params[9] * exp(-Vm/params[10]);
		double beta12 = params[11] * exp(-(Vm-params[12])/params[10]);
		double beta13 =  params[13] * exp(-(Vm-params[14])/params[10]);		

		double alpha2 = params[15] * exp((Vm + fINaP_CaMKII * params[25])/params[16]);
		double alpha3 = params[17] * exp(-(Vm + fINaP_CaMKII * params[25])/params[18]);
		double beta3 = (params[20]+params[21]*(Vm + fINaP_CaMKII * params[25]));
		double gamma = 0; //params[22] + params[24] * fINaP_CaMKII;
		double delta = 0; //params[23];
		
		// Numericaly more stable way to simulate the transition between the two populations of Na channels
		int Exp_Nr_slowinact = GenPurpose::round(settings->numINaChannels * (params[22] + params[24] * fINaP_CaMKII + params[29] / (1 + (4.0 / settings->ATXII) * (4.0 / settings->ATXII))) / (params[23] + params[22] + params[24] * fINaP_CaMKII + params[29] / (1 + (4.0 / settings->ATXII) * (4.0 / settings->ATXII))));
		int Actual_Nr_slowinact = (int)(state_point[0] + state_point[1] + state_point[2] + state_point[3] + state_point[8] + state_point[9] + state_point[10] + state_point[11]);
		if(Exp_Nr_slowinact > Actual_Nr_slowinact) gamma = 0.01;
		if(Exp_Nr_slowinact < Actual_Nr_slowinact) delta = 0.01;
		
		double alpha4 = alpha2 / params[19];
		double alpha5 = alpha2 / params[20];		
		double beta5 = alpha3 / params[23];
		double beta2 = (alpha13*alpha2*alpha3)/(beta13*beta3);

		double alpha3_l = params[26] * alpha3;
		double beta3_l = params[26] * beta3;
		double alpha2_l = params[27] * alpha2;
		double beta2_l = (alpha13*alpha2_l*alpha3_l)/(beta13*beta3_l);
		double alpha4_l = params[26] * alpha4;
		
		int numsteps = (int)ceil(dt_orig / 0.0075); //use more than 1 step if dt is large to ensure numerical stability
		double dt = dt_orig / numsteps;
		
		// Build probability matrix
		const int numstates = 16;
		double INa_Matrix[numstates][numstates];
		for(int i=0; i<numstates; i++)
		{
			for(int j=0; j<numstates; j++)
			{
				INa_Matrix[i][j] = 0;
			}
		}
		
		INa_Matrix[0][0] = 1 - dt * (alpha11+delta+beta3_l); INa_Matrix[0][1] = dt * alpha11; INa_Matrix[0][4] = dt * delta; INa_Matrix[0][8] = dt * beta3_l;
		INa_Matrix[1][0] = dt * beta11; INa_Matrix[1][1] = 1 - dt * (alpha12+beta11+delta+beta3_l); INa_Matrix[1][2] = dt * alpha12; INa_Matrix[1][5] = dt * delta; INa_Matrix[1][9] = dt * beta3_l;
		INa_Matrix[2][1] = dt * beta12; INa_Matrix[2][2] = 1 - dt * (alpha13+beta12+delta+beta3_l); INa_Matrix[2][3] = dt * alpha13; INa_Matrix[2][6] = dt * delta; INa_Matrix[2][10] = dt * beta3_l;
		INa_Matrix[3][2] = dt * beta13; INa_Matrix[3][3] = 1 - dt * (beta13+alpha2_l+delta); INa_Matrix[3][7] = dt * delta; INa_Matrix[3][10] = dt * alpha2_l;
	
		INa_Matrix[4][0] = dt * gamma; INa_Matrix[4][4] = 1 - dt * (alpha11+gamma+beta3); INa_Matrix[4][5] = dt * alpha11; INa_Matrix[4][12] = dt * beta3;
		INa_Matrix[5][1] = dt * gamma; INa_Matrix[5][4] = dt * beta11; INa_Matrix[5][5] = 1 - dt * (alpha12+beta11+gamma+beta3); INa_Matrix[5][6] = dt * alpha12; INa_Matrix[5][13] = dt * beta3;
		INa_Matrix[6][2] = dt * gamma; INa_Matrix[6][5] = dt * beta12; INa_Matrix[6][6] = 1 - dt * (alpha13+beta12+gamma+beta3); INa_Matrix[6][7] = dt * alpha13; INa_Matrix[6][14] = dt * beta3;
		INa_Matrix[7][3] = dt * gamma; INa_Matrix[7][6] = dt * beta13; INa_Matrix[7][7] = 1 - dt * (beta13+alpha2+gamma); INa_Matrix[7][14] = dt * alpha2;
		
		INa_Matrix[8][0] = dt * alpha3_l; INa_Matrix[8][8] = 1 - dt * (alpha11+delta+alpha3_l); INa_Matrix[8][9] = dt * alpha11; INa_Matrix[8][12] = dt * delta;
		INa_Matrix[9][1] = dt * alpha3_l; INa_Matrix[9][8] = dt * beta11; INa_Matrix[9][9] = 1 - dt * (alpha12+beta11+delta+alpha3_l); INa_Matrix[9][10] = dt * alpha12; INa_Matrix[9][13] = dt * delta;
		INa_Matrix[10][2] = dt * alpha3_l; INa_Matrix[10][3] = dt * beta2_l; INa_Matrix[10][9] = dt * beta12; INa_Matrix[10][10] = 1 - dt * (alpha4_l+beta12+delta+alpha3_l+beta2_l); INa_Matrix[10][11] = dt * alpha4_l; INa_Matrix[10][14] = dt * delta;
		INa_Matrix[11][10] = dt * alpha3_l; INa_Matrix[11][11] = 1 - dt * (alpha3_l+delta); INa_Matrix[11][15] = dt * delta;
		
		INa_Matrix[12][4] = dt * alpha3; INa_Matrix[12][8] = dt * gamma; INa_Matrix[12][12] = 1 - dt * (alpha11+gamma+alpha3); INa_Matrix[12][13] = dt * alpha11;
		INa_Matrix[13][5] = dt * alpha3; INa_Matrix[12][9] = dt * gamma; INa_Matrix[13][12] = dt * beta11; INa_Matrix[13][13] = 1 - dt * (alpha12+beta11+gamma+alpha3); INa_Matrix[13][14] = dt * alpha12;
		INa_Matrix[14][6] = dt * alpha3; INa_Matrix[14][7] = dt * beta2; INa_Matrix[14][10] = dt * gamma; INa_Matrix[14][13] = dt * beta12; INa_Matrix[14][14] = 1 - dt * (alpha4+beta12+gamma+alpha3+beta2); INa_Matrix[14][15] = dt * alpha4;
		INa_Matrix[15][11] = dt * gamma; INa_Matrix[15][14] = dt * alpha3; INa_Matrix[15][15] = 1 - dt * (alpha3+gamma);
							
		// Compute state transitions
		for(int steps=0; steps<numsteps; steps++)
		{
			int newINaState[numstates];
			for(int i=0; i<numstates; i++) { newINaState[i] = 0; }
			
			for(int i=0; i<numstates; i++)
			{
				if(state_point[i] >= 1 && state_point[i] <= 10) //Use uniform dist approach
				{
					for(int k=0; k<state_point[i]; k++)
					{
						double cumulprob = 0.0;
						double rv = rvgen.rand();
					
						for(int j=0; j<numstates; j++)
						{
							cumulprob += INa_Matrix[i][j];
							if(cumulprob > rv)
							{
								newINaState[j]++;
								break;
							}
						}
					}
				}
				else
				{
					if(state_point[i] > 10) // Use binomial approach				
					{
						int numchannels = (int)state_point[i];
						for(int dd=0; dd<numstates; dd++)
						{
							if(dd != i && INa_Matrix[i][dd] > 0) //Only take states other than self with nonzero chance
							{
								int numchannelsout = GenPurpose::applyBinomialInverseTransform(&rvgen, (int)state_point[i], INa_Matrix[i][dd]);
								if(numchannelsout > numchannels) numchannelsout = numchannels;
								newINaState[dd] += numchannelsout;
								numchannels -= numchannelsout;
							}
						}
						newINaState[i] += numchannels; // The remaining channels stay where they are
					}
				}		
			}
		
			for(int i=0; i<numstates; i++) { state_point[i] = newINaState[i]; }
		}
	}
	
	INa = (1 - settings->INaB) * ((1 - fINaP) * INa_NP + fINaP * INa_P);	// Note: stochastically not actually correct (only at f = 0 or f = 1)
}

void HRdBARStoch::Ion_Markov_Na_Det(double dt)
{
	double INa_NP, INa_P;
	INaL = 0.0;
		
	for(int PvsNP = 0; PvsNP < 2; PvsNP++)
	{
		double *state_point;
		double* params;
		if(PvsNP == 0)
		{
			params = settings->INaParamsNP;
			state_point = INaState_NP;
			double gamma = params[22] + params[24] * fINaP_CaMKII + params[29] / (1 + (4.0 / settings->ATXII) * (4.0 / settings->ATXII));
			double delta = params[23];
			double frac_slowinact = gamma / (gamma + delta);
			INa_NP = params[28] * (frac_slowinact * INaState_NP[3] + (1 - frac_slowinact) * INaState_NP[7]) * (Vm - ENa);
		}
		else
		{
			params = settings->INaParamsP;
			state_point = INaState_P;
			double gamma = params[22] + params[24] * fINaP_CaMKII + params[29] / (1 + (4.0 / settings->ATXII) * (4.0 / settings->ATXII));
			double delta = params[23];
			double frac_slowinact = gamma / (gamma + delta);
			INa_P = params[28] * (frac_slowinact * INaState_P[3] + (1- frac_slowinact) * INaState_P[7]) * (Vm - ENa);
		}
	
		double alpha11 = params[0] / (params[1]*exp(-Vm/params[2]) + params[3]*exp(-Vm/params[8]));
		double alpha12 = params[0] / (params[1]*exp(-Vm/params[4]) + params[5]*exp(-Vm/params[8]));
		double alpha13 = params[0] / (params[1]*exp(-Vm/params[6]) + params[7]*exp(-Vm/params[8]));	
		
		double beta11 = params[9] * exp(-Vm/params[10]);
		double beta12 = params[11] * exp(-(Vm-params[12])/params[10]);
		double beta13 =  params[13] * exp(-(Vm-params[14])/params[10]);		

		double alpha2 = params[15] * exp((Vm + fINaP_CaMKII * params[25])/params[16]);
		double alpha3 = params[17] * exp(-(Vm + fINaP_CaMKII * params[25])/params[18]);
		double beta3 = (params[20]+params[21]*(Vm + fINaP_CaMKII * params[25]));
		double gamma = 0;
		double delta = 0;

		double alpha4 = alpha2 / params[19];
		double alpha5 = alpha2 / params[20];		
		double beta5 = alpha3 / params[23];
		double beta2 = (alpha13*alpha2*alpha3)/(beta13*beta3);      

		double alpha3_l = params[26] * alpha3;
		double beta3_l = params[26] * beta3;
		double alpha2_l = params[27] * alpha2;
		double beta2_l = (alpha13*alpha2_l*alpha3_l)/(beta13*beta3_l);
		double alpha4_l = params[26] * alpha4;
		
		const int numstates = 16;
		double dINaState[numstates];	   
		
		int numsteps = (int)ceil(dt / 0.0075); //use more than 1 step if dt is large to ensure numerical stability		
		for(int c=0; c<numsteps; c++)
		{				
			dINaState[0] = beta11 * state_point[1] + gamma * state_point[4] + alpha3_l * state_point[8] - (alpha11+delta+beta3_l) * state_point[0];
			dINaState[1] = alpha11 * state_point[0] + beta12 * state_point[2] + gamma * state_point[5] + alpha3_l * state_point[9] - (alpha12+beta11+delta+beta3_l) * state_point[1];
			dINaState[2] = alpha12 * state_point[1] + beta13 * state_point[3] + gamma * state_point[6] + alpha3_l * state_point[10] - (alpha13+beta12+delta+beta3_l) * state_point[2];
			dINaState[3] = alpha13 * state_point[2] + gamma * state_point[7] + beta2_l * state_point[10] - (beta13+alpha2_l+delta) * state_point[3];    
			
			dINaState[4] = beta11 * state_point[5] + delta * state_point[0] + alpha3 * state_point[12] - (alpha11+gamma+beta3) * state_point[4];
			dINaState[5] = alpha11 * state_point[4] + beta12 * state_point[6] + delta * state_point[1] + alpha3 * state_point[13] - (alpha12+beta11+gamma+beta3) * state_point[5];
			dINaState[6] = alpha12 * state_point[5] + beta13 * state_point[7] + delta * state_point[2] + alpha3 * state_point[14] - (alpha13+beta12+gamma+beta3) * state_point[6];
			dINaState[7] = alpha13 * state_point[6] + delta * state_point[3] + beta2 * state_point[14] - (beta13+alpha2+gamma) * state_point[7]; 
			
			dINaState[8] = beta11 * state_point[9] + gamma * state_point[12] + beta3_l * state_point[0] - (alpha11+delta+alpha3_l) * state_point[8];
			dINaState[9] = alpha11 * state_point[8] + beta12 * state_point[10] + gamma * state_point[13] + beta3_l * state_point[1] - (alpha12+beta11+delta+alpha3_l) * state_point[9];
			dINaState[10] = alpha12 * state_point[9] + alpha3_l * state_point[11] + gamma * state_point[14] + beta3_l * state_point[2] + alpha2_l * state_point[3] - (alpha4_l+beta12+delta+alpha3_l+beta2_l) * state_point[10];
			dINaState[11] = alpha4_l * state_point[10] + gamma * state_point[15] - (alpha3_l+delta) * state_point[11];
			
			dINaState[12] = beta11 * state_point[13] + delta * state_point[8] + beta3 * state_point[4] - (alpha11+gamma+alpha3) * state_point[12];
			dINaState[13] = alpha11 * state_point[12] + beta12 * state_point[14] + delta * state_point[9] + beta3 * state_point[5] - (alpha12+beta11+gamma+alpha3) * state_point[13];
			dINaState[14] = alpha12 * state_point[13] + alpha3 * state_point[15] + delta * state_point[10] + beta3 * state_point[6] + alpha2 * state_point[7] - (alpha4+beta12+gamma+alpha3+beta2) * state_point[14];
			dINaState[15] = alpha4 * state_point[14] + delta * state_point[11] - (alpha3+gamma) * state_point[15];

			double sumval = 0;
			for(int kc=0; kc<numstates; kc++)
			{
				state_point[kc] = check_State_Change(state_point[kc], dINaState[kc], dt / numsteps);
				sumval += state_point[kc];
			}
			if(state_point[3] < 0) { state_point[2] += state_point[3]; state_point[3] = 0; }
			if(state_point[7] < 0) { state_point[6] += state_point[7]; state_point[7] = 0; }	
		}
	}
	
	INa = (1 - settings->INaB) * ((1 - fINaP) * INa_NP + fINaP * INa_P);
}

void HRdBARStoch::Ion_HH_Na(double dt)
{
	//Dual phosphorylated (both PKA and CaMK, kinetics are combined)"
	double gNa = data->GNa * m_PKAP * m_PKAP * m_PKAP * H_CaMKP * J_CaMKP;
	double INaBothP = gNa * (Vm - ENa);

	//Non Phosphorylated
	gNa = /*3.0*/ data->GNa*m_NP*m_NP*m_NP*H_NP*J_NP;
	double INaNP = gNa*(Vm-ENa);
	
	double INaParam1 = 10.66, INaParam2 = 80, INaParam3 = 0.079, INaParam4 = 47.13, INaParam5 = 0, INaParam6 = 0;
	if(settings->useBabaINa)
	{
		INaParam1 = 16.7434 + 10.66;
		INaParam2 = 7 + 80;
		INaParam3 = 0.079;
		INaParam4 = 11.3729 + 47.13;
		INaParam5 = -13.7299;
		INaParam6 = -7;
	}
	
	double ah, bh, aj, bj, am, bm;
	double am_CaMKII, bm_CaMKII;
		if(Vm >= -40)
		{
			ah = 0;
			bh = 1 / (0.13*(1+exp((Vm+INaParam1-data->dINaInact)/(-11.1))));
			aj = 0;
			bj = (0.3*exp(-2.535e-7*(Vm-data->dINaInact))/(1+exp(-0.1*(Vm+32-data->dINaInact))));
		}
		else
		{
			ah = 0.135*exp((INaParam2+Vm-data->dINaInact)/(-6.8));
			bh = (3.56*exp(INaParam3*(Vm-data->dINaInact-INaParam6))+3.1E5*exp(0.35*(Vm-data->dINaInact-INaParam6)));
			aj = (-1.2714e5*exp(0.2444*(Vm-data->dINaInact))-6.948E-5*exp(-0.04391*(Vm-data->dINaInact)))*(Vm+37.78-data->dINaInact)/(1+exp(0.311*(Vm+79.23-data->dINaInact)));
			bj = (0.1212*exp(-0.01052*(Vm-data->dINaInact))/(1+exp(-0.1378*(Vm+40.14-data->dINaInact))));
		}    
		
			am = 0.32*(Vm+INaParam4)/(1-exp(-0.1*(Vm+INaParam4)));
			bm = 0.08*exp(-(Vm+INaParam5)/11);
			am_CaMKII = am;
			bm_CaMKII = bm;

	double dm_NP_dt_1 = am*(1-m_NP)-bm*m_NP;
	double dm_NP_dt_2 = am*(1-(m_NP+dt*dm_NP_dt_1))-bm*(m_NP+dt*dm_NP_dt_1);
	double dm_NP_dt_3 = am*(1-(m_NP+dt*dm_NP_dt_1+dt*dm_NP_dt_2))-bm*(m_NP+dt*dm_NP_dt_1+dt*dm_NP_dt_2);

	if((dm_NP_dt_1 < 0 && dm_NP_dt_2 > 0 && dm_NP_dt_3 < 0) || (dm_NP_dt_1 > 0 && dm_NP_dt_2 < 0 && dm_NP_dt_3 > 0))
	{
		m_NP = am / (am + bm);
	}
	else
	{
		m_NP = check_State_Change(m_NP, am*(1-m_NP)-bm*m_NP, dt);
	}

   	H_NP = check_State_Change(H_NP, ah*(1-H_NP)-bh*H_NP, dt);
	J_NP = check_State_Change(J_NP, aj*(1-J_NP)-bj*J_NP, dt);

	//PKA Phosphorylated
	double dVIn = -4.9, dVAc = -3.7;   
    	gNa =/*3.0*/ 1.25*data->GNa*m_PKAP*m_PKAP*m_PKAP*H_PKAP*J_PKAP;
    	double INaPKAP = gNa*(Vm-ENa);

		if(Vm >= -40)
		{
			ah = 0;
			bh = 1 / (0.13*(1+exp((Vm+INaParam1-dVIn-data->dINaInact)/(-11.1))));
			aj = 0;
			bj = (0.3*exp(-2.535e-7*(Vm-dVIn-data->dINaInact))/(1+exp(-0.1*(Vm-dVIn-data->dINaInact+32))));
		}
		else
		{
			ah = 0.135*exp((INaParam2+Vm-dVIn-data->dINaInact)/(-6.8));
			bh = (3.56*exp(INaParam3*(Vm-dVIn-data->dINaInact-INaParam6))+3.1E5*exp(0.35*(Vm-dVIn-data->dINaInact-INaParam6)));
			aj = (-1.2714e5*exp(0.2444*(Vm-dVIn-data->dINaInact))-6.948E-5*exp(-0.04391*(Vm-dVIn-data->dINaInact)))*(Vm-dVIn-data->dINaInact+37.78)/(1+exp(0.311*(Vm-dVIn-data->dINaInact+79.23)));
				bj = (0.1212*exp(-0.01052*(Vm-dVIn-data->dINaInact))/(1+exp(-0.1378*(Vm-dVIn-data->dINaInact+40.14))));
		}    
		
		am = 0.32*((Vm-dVAc)+INaParam4)/(1-exp(-0.1*((Vm-dVAc)+INaParam4)));
		bm = 0.08*exp(-(Vm-dVAc+INaParam5)/11);
		
	double dm_PKAP_dt_1 = am*(1-m_PKAP)-bm*m_PKAP;
	double dm_PKAP_dt_2 = am*(1-(m_PKAP+dt*dm_PKAP_dt_1))-bm*(m_PKAP+dt*dm_PKAP_dt_1);
	double dm_PKAP_dt_3 = am*(1-(m_PKAP+dt*dm_PKAP_dt_1+dt*dm_PKAP_dt_2))-bm*(m_PKAP+dt*dm_PKAP_dt_1+dt*dm_PKAP_dt_2);

	if((dm_PKAP_dt_1 < 0 && dm_PKAP_dt_2 > 0 && dm_PKAP_dt_3 < 0) || (dm_PKAP_dt_1 > 0 && dm_PKAP_dt_2 < 0 && dm_PKAP_dt_3 > 0))
	{
		m_PKAP = am / (am + bm);
	}
	else
	{
		m_PKAP = check_State_Change(m_PKAP, am*(1-m_PKAP)-bm*m_PKAP, dt);
	}

	H_PKAP = check_State_Change(H_PKAP, ah*(1-H_PKAP)-bh*H_PKAP, dt);
	J_PKAP = check_State_Change(J_PKAP, aj*(1-J_PKAP)-bj*J_PKAP, dt);

	//CaMKII Phosphorylated
	dVIn = -3.25; dVAc = 0.0;   
    	gNa =/*3.0*/ 1.25*data->GNa*m_CaMKP*m_CaMKP*m_CaMKP*H_CaMKP*J_CaMKP;
    	double INaCaMKP = gNa*(Vm-ENa);

		if(Vm-dVIn >= -40)
		{
			ah = 0;
			bh = 1 / (0.13*(1+exp((Vm+INaParam1-dVIn-data->dINaInact)/(-11.1))));
			aj = 0;
			bj = (0.3*exp(-2.535e-7*(Vm-dVIn-data->dINaInact))/(1+exp(-0.1*(Vm-dVIn-data->dINaInact+32))));
		}
		else
		{
			ah = 0.135*exp((INaParam2+Vm-dVIn-data->dINaInact)/(-6.8));
			bh = (3.56*exp(INaParam3*(Vm-dVIn-data->dINaInact-INaParam6))+3.1E5*exp(0.35*(Vm-dVIn-data->dINaInact-INaParam6)));
			aj = 0.82 * (-1.2714e5*exp(0.2444*(Vm-dVIn-data->dINaInact))-6.948E-5*exp(-0.04391*(Vm-dVIn-data->dINaInact)))*(Vm-dVIn-data->dINaInact+37.78)/(1+exp(0.311*(Vm-dVIn-data->dINaInact+79.23)));
			bj = (0.1212*exp(-0.01052*(Vm-dVIn-data->dINaInact))/(1+exp(-0.1378*(Vm-dVIn-data->dINaInact+40.14))));
		}

	//am = 0.32*((Vm-dVAc)+INaParam4)/(1-exp(-0.1*((Vm-dVAc)+INaParam4)));
	//bm = 0.08*exp(-(Vm-dVAc+INaParam5)/11);
	am = am_CaMKII; bm = bm_CaMKII;
    
	double dm_CaMKP_dt_1 = am*(1-m_CaMKP)-bm*m_CaMKP;
	double dm_CaMKP_dt_2 = am*(1-(m_CaMKP+dt*dm_CaMKP_dt_1))-bm*(m_CaMKP+dt*dm_CaMKP_dt_1);
	double dm_CaMKP_dt_3 = am*(1-(m_CaMKP+dt*dm_CaMKP_dt_1+dt*dm_CaMKP_dt_2))-bm*(m_CaMKP+dt*dm_CaMKP_dt_1+dt*dm_CaMKP_dt_2);

	if((dm_CaMKP_dt_1 < 0 && dm_CaMKP_dt_2 > 0 && dm_CaMKP_dt_3 < 0) || (dm_CaMKP_dt_1 > 0 && dm_CaMKP_dt_2 < 0 && dm_CaMKP_dt_3 > 0))
	{
		m_CaMKP = am / (am + bm);
	}
	else
	{
		m_CaMKP = check_State_Change(m_CaMKP, am*(1-m_CaMKP)-bm*m_CaMKP, dt);
	}

	H_CaMKP = check_State_Change(H_CaMKP, ah*(1-H_CaMKP)-bh*H_CaMKP, dt);
	J_CaMKP = check_State_Change(J_CaMKP, aj*(1-J_CaMKP)-bj*J_CaMKP, dt);
    
    // Combine
	//double f_INa_CaMKP = 1 / (1 + pow(0.25 / Ca_CaMKII(), 4));		
	double f_INa_BothP = fINaP_CaMKII * fINaP;
	double f_INa_CaMK_Only = fINaP_CaMKII - f_INa_BothP;
	double f_INa_PKA_Only = fINaP - f_INa_BothP;
	double f_INa_NP = 1 - f_INa_CaMK_Only - f_INa_PKA_Only - f_INa_BothP;

    INa = (1 - settings->INaB) * (f_INa_NP * INaNP + f_INa_PKA_Only * INaPKAP + f_INa_CaMK_Only * INaCaMKP + f_INa_BothP * INaBothP);
	if(settings->useBabaINa) INa = 2.15 * INa;
}

void HRdBARStoch::Ion_HH_NaL(double dt)
{
		double dGNaLCaMK = 0.0095 * fINaP_CaMKII;		
		INaL = (1-settings->INaLB)*(data->GNaL + dGNaLCaMK)*mL*mL*mL*hL*(Vm-ENa);

		double amL, bmL, hLss;
		amL =0.32*(Vm+47.13)/(1-exp(-0.1*(Vm+47.13)));
		bmL=0.08*exp(-Vm/11.0);
		hLss=1/(1+exp((Vm+91)/6.1));

		double dmL_dt_1 = amL*(1-mL)-bmL*mL;
		double dmL_dt_2 = amL*(1-(mL+dt*dmL_dt_1))-bmL*(mL+dt*dmL_dt_1);
		double dmL_dt_3 = amL*(1-(mL+dt*dmL_dt_1+dt*dmL_dt_2))-bmL*(mL+dt*dmL_dt_1+dt*dmL_dt_2);
		if((dmL_dt_1 < 0 && dmL_dt_2 > 0 && dmL_dt_3 < 0) || (dmL_dt_1 > 0 && dmL_dt_2 < 0 && dmL_dt_3 > 0))
		{
			mL = amL / (amL + bmL);
		}
		else
		{
			mL = check_State_Change(mL, dmL_dt_1, dt);
		}
    	hL = check_State_Change(hL, ((hLss-hL)/600), dt);
}

void HRdBARStoch::Ion_HH_NaCa_Stoch(double dt, int caru_index)
{
	double params[18]; 
		params[0] = -1.1200e-004; params[1] = 1.5999e+001; params[2] = 8.4839e-002;
		params[3] = 1.7804e-001; params[4] = 4.0059e-001; params[5] = 9.3662e+001;
		params[6] = 2.5404e-001; params[7] = 1.8995e+001; params[8] = 5.5181e+001;
		params[9] = 1.0179e-002; params[10] = 2.1291e+001; params[11] = 4.3388e+001;
		params[12] = 2.9626e-001; params[13] = 7.7643e-002; params[14] = 3.000000;
		params[15] = 3.0043e+000 * (1.0000E7 / settings->numINaCaChannels); params[16] = 3.6350e-001; params[17] = 1.0825e+000;
		
	double fv_denom = params[16] / (exp(data->eta * Vm * data->frt) + data->ksat * exp(Vm * data->frt));
	
	// Cytosolic NCX
	double Ca_act = 1 / (1 + ((data->KmCa / carus[caru_index].Ca_i_free)*(data->KmCa / carus[caru_index].Ca_i_free)));
	
	double a1plus = params[15] * fv_denom * Ca_act * (params[0] + params[1] / (1 + params[2] / carus[caru_index].Ca_i_free)) * (params[3] + params[4] / (1 + pow(params[5] / settings->Na_o, 3)));
    double a2plus = params[15] * fv_denom * Ca_act * (params[6] + params[7] / (1 + params[8] / settings->Ca_o)) * (params[9] + params[10] / (1 + pow(params[11] / Na_i, 3)));
            
    double a1min = params[15] * fv_denom * Ca_act * params[12];
	double a2min = params[15] * fv_denom * Ca_act * params[13] * exp(params[17] * Vm * data->frt);

	double f_int = (a2plus + a1min) / (a1plus + a2plus + a1min + a2min);
	int n_int = GenPurpose::round(f_int * (1-settings->fracNaCaSS) * settings->numINaCaChannels);
	int n_out = GenPurpose::round((1-settings->fracNaCaSS) * settings->numINaCaChannels - n_int);
	
	dt = 0.05;
	if((a2plus+a1min)*dt > 0.9) dt = 0.8 / (a2plus + a1min);
	if((a1plus+a2min)*dt > 0.9) dt = 0.8 / (a1plus + a2min);
	
	double f_fwd = GenPurpose::applyBinomialInverseTransform(&rvgen, n_out, a2plus*dt);
	double f_bwd = GenPurpose::applyBinomialInverseTransform(&rvgen, n_int, a1plus*dt);
	double F_NaCa_i = f_fwd - f_bwd;
	carus[caru_index].INaCa = (1 - settings->INaCaB) * F_NaCa_i / (dt * data->AF * data->nN_A);
		
	// Subspace NCX
	Ca_act = 1 / (1 + pow(data->KmCa / carus[caru_index].Ca_ss_free,2));
	a1plus = params[15] * fv_denom * Ca_act * (params[0] + params[1] / (1 + params[2] / carus[caru_index].Ca_ss_free)) * (params[3] + params[4] / (1 + pow(params[5] / settings->Na_o, 3)));
    a2plus = params[15] * fv_denom * Ca_act * (params[6] + params[7] / (1 + params[8] / settings->Ca_o)) * (params[9] + params[10] / (1 + pow(params[11] / Na_ss, 3)));
            
    a1min = params[15] * fv_denom * Ca_act * params[12];
	a2min = params[15] * fv_denom * Ca_act * params[13] * exp(params[17] * Vm * data->frt);

	f_int = (a2plus + a1min) / (a1plus + a2plus + a1min + a2min);
	n_int = GenPurpose::round(f_int * settings->fracNaCaSS * settings->numINaCaChannels);
	n_out = GenPurpose::round(settings->fracNaCaSS * settings->numINaCaChannels - n_int);
	
	dt = 0.05;
	if((a2plus+a1min)*dt > 0.9) dt = 0.8 / (a2plus + a1min);
	if((a1plus+a2min)*dt > 0.9) dt = 0.8 / (a1plus + a2min);
	
	f_fwd = GenPurpose::applyBinomialInverseTransform(&rvgen, n_out, a2plus*dt);
	f_bwd = GenPurpose::applyBinomialInverseTransform(&rvgen, n_int, a1plus*dt);
	double F_NaCa_ss = f_fwd - f_bwd;
	
	carus[caru_index].INaCass = (1 - settings->INaCaB) * F_NaCa_ss / (dt * data->AF * data->nN_A);
}

void HRdBARStoch::Ion_HH_NaCa(double dt, int caru_index)
{   
	double Na_o_p3 = settings->Na_o*settings->Na_o*settings->Na_o;
	double Na_i_p3 = Na_i * Na_i * Na_i;
	
    double num = (1-settings->fracNaCaSS) * data->NCXmax * (Na_i_p3 * settings->Ca_o * exp(data->eta * Vm * data->frt) - Na_o_p3 * carus[caru_index].Ca_i_free * exp((data->eta-1) * Vm * data->frt));
    double denom1 = 1 + (data->KmCa / carus[caru_index].Ca_i_free)*(data->KmCa / carus[caru_index].Ca_i_free);
    double denom2 = 1 + data->ksat * exp((data->eta - 1) * Vm * data->frt);
    double denom3 = data->KmCao * Na_i_p3 + data->KmNao_p3 * carus[caru_index].Ca_i_free + data->KmNai_p3 * settings->Ca_o * (1 + carus[caru_index].Ca_i_free/data->KmCai);
    double denom4 = data->KmCai * Na_o_p3 * (1 + Na_i_p3 / data->KmNai_p3) + Na_i_p3 * settings->Ca_o + Na_o_p3 * carus[caru_index].Ca_i_free;
    
    carus[caru_index].INaCa = (1 - settings->INaCaB) * ( (num) / (denom1 * denom2 * (denom3 + denom4)) );
    
	double Na_ss_p3 = Na_ss * Na_ss * Na_ss;
    num = settings->fracNaCaSS * data->NCXmax * (Na_ss_p3 * settings->Ca_o * exp(data->eta * Vm * data->frt) - Na_o_p3 * carus[caru_index].Ca_ss_free * exp((data->eta-1) * Vm * data->frt));
    denom1 = 1 + (data->KmCa / carus[caru_index].Ca_ss_free)*(data->KmCa / carus[caru_index].Ca_ss_free);
    denom3 = data->KmCao * Na_ss_p3 + data->KmNao_p3 * carus[caru_index].Ca_ss_free + data->KmNai_p3 * settings->Ca_o * (1 + carus[caru_index].Ca_ss_free/data->KmCai);
    denom4 = data->KmCai * Na_o_p3 * (1 + Na_ss_p3 / data->KmNai_p3) + Na_ss_p3 * settings->Ca_o + Na_o_p3 * carus[caru_index].Ca_ss_free;
    
    carus[caru_index].INaCass = (1 - settings->INaCaB) * ((num) / (denom1 * denom2 * (denom3 + denom4)));
}

void HRdBARStoch::Ion_HH_NaK_Stoch(double dt)
{    
	double fv = 1 / (1 + exp(-1 * (Vm + 92) * data->frt));
	double k1 = 1.1893 * pow(Na_i / (11.5767 + Na_i), 1.5298) * fv * (2.0000E6 / settings->numINaKChannels); 
	double k2 = 1.6425 * pow(settings->K_o / (2.3694 + settings->K_o), 1.5298) * fv * (2.0000E6 / settings->numINaKChannels);
	double a1 = 0; double a2 = 0;

	double f_int = (k2 + a2) / (k1 + k2 + a1 + a2);
	int n_int = GenPurpose::round(f_int * (1 - fINaKP) * settings->numINaKChannels);
	int n_out = GenPurpose::round((1 - fINaKP) * settings->numINaKChannels - n_int);
	double F_NaK_NP = 3 * GenPurpose::applyBinomialInverseTransform(&rvgen, n_int, k1*dt) - 2 * GenPurpose::applyBinomialInverseTransform(&rvgen, n_out, k2*dt);
	
	k1 = 1.1112 * pow(Na_i / (7.6962 + Na_i), 1.5206) * fv * (2.0000E6 / settings->numINaKChannels); 
	k2 = 1.7324 * pow(settings->K_o / (2.3694 + settings->K_o), 1.5206) * fv * (2.0000E6 / settings->numINaKChannels);	

	f_int = (k2 + a2) / (k1 + k2 + a1 + a2);
	n_int = GenPurpose::round(f_int * fINaKP * settings->numINaKChannels);
	n_out = GenPurpose::round(fINaKP * settings->numINaKChannels - n_int);
	double F_NaK_P = 3 * GenPurpose::applyBinomialInverseTransform(&rvgen, n_int, k1*dt) - 2 * GenPurpose::applyBinomialInverseTransform(&rvgen, n_out, k2*dt);
	
	INaK = (1 - settings->INaKB) * (F_NaK_NP + F_NaK_P) / (dt * data->AF * data->nN_A);
}

void HRdBARStoch::Ion_HH_NaK(double dt)
{    
    double phi = 1 * (Vm + 92) * data->frt;
    double fv = 1 / (1 + exp(-phi));    
    double Pk = settings->K_o / (settings->K_o + data->kmko);   

    double Pna_NP = pow(Na_i / (Na_i + data->kmnai_NP),3);    
    double INaK_NP = (1 - settings->INaKB) * data->ibarnak * fv * Pna_NP * Pk;

	double Pna_P = pow(Na_i / (Na_i + data->kmnai_P),3);    
	double INaK_P = (1 - settings->INaKB) * 1.00 * data->ibarnak * fv * Pna_P * Pk;

	INaK = (1 - fINaKP) * INaK_NP + fINaKP * INaK_P;
}

void HRdBARStoch::Ion_HH_Nab(double dt)
{    
    double phi = Vm * data->frt;    
    INab = (1 - settings->INabB) * data->F * data->PNab * phi * ( (Na_i * exp(phi) - settings->Na_o) / (exp(phi) - 1) );
}

void HRdBARStoch::Ion_HH_K1_Stoch(double dt)
{  
    double ak1 = 1.02/(1+exp(0.2385*(Vm-EK-59.215)));
    double bk1 = (0.49124*exp(0.08032*(Vm-EK+5.476))+exp(0.06175*(Vm-EK-594.31)))/(1+exp(-0.5143*(Vm-EK+4.753)));
	double OK1_ss = ak1 / (ak1 + bk1);
	
	double GK1 = (1.0 + 0.2 * fIK1P_CaMKII) * data->GK1max * sqrt(settings->K_o/5.4);   
	int NK1_old = GenPurpose::round(IK1 / ((1 - settings->IK1B) * GK1 * (Vm-EK)) * settings->numIK1Channels);
	int NK1_new = NK1_old + GenPurpose::applyBinomialInverseTransform(&rvgen, settings->numIK1Channels - NK1_old, dt * OK1_ss / settings->tau_Inst_Stoch) - GenPurpose::applyBinomialInverseTransform(&rvgen, NK1_old, dt * (1.0 - OK1_ss) / settings->tau_Inst_Stoch);
	IK1 = (1 - settings->IK1B) * GK1 * (1.0 * NK1_new) / settings->numIK1Channels * (Vm-EK);
}

void HRdBARStoch::Ion_HH_K1(double dt)
{    
    double GK1 = data->GK1max * sqrt(settings->K_o/5.4);   

    double ak1 = 1.02/(1+exp(0.2385*(Vm-EK-59.215)));
    double bk1 = (0.49124*exp(0.08032*(Vm-EK+5.476))+exp(0.06175*(Vm-EK-594.31)))/(1+exp(-0.5143*(Vm-EK+4.753)));
	IK1 = (1 - settings->IK1B) * ((1 - fIK1P_CaMKII) * (GK1*(ak1/(ak1+bk1))*(Vm-EK)) + fIK1P_CaMKII * (1.2 * GK1*(ak1/(ak1+bk1))*(Vm-EK)));
}

void HRdBARStoch::Ion_HH_Kp_Stoch(double dt)
{
	double OKp_ss = 1/(1+exp((15-Vm)/17));
	int NKp_old = GenPurpose::round(IKp_NP / (data->GKpmax*(Vm-EK)) * settings->numIKpChannels);
	int NKp_new = NKp_old + GenPurpose::applyBinomialInverseTransform(&rvgen, GenPurpose::round((1- fIKurP) * settings->numIKpChannels - NKp_old), dt * OKp_ss / settings->tau_Inst_Stoch) - GenPurpose::applyBinomialInverseTransform(&rvgen, NKp_old, dt * (1.0 - OKp_ss) / settings->tau_Inst_Stoch);
	IKp_NP = data->GKpmax * (1.0 * NKp_new) / settings->numIKpChannels * (Vm-EK);

	OKp_ss = 1/(1+exp((36-Vm)/17));
	NKp_old = GenPurpose::round(IKp_P / (3.62*data->GKpmax*(Vm-EK)) * settings->numIKpChannels);
	NKp_new = NKp_old + GenPurpose::applyBinomialInverseTransform(&rvgen, GenPurpose::round(fIKurP * settings->numIKpChannels - NKp_old), dt * OKp_ss / settings->tau_Inst_Stoch) - GenPurpose::applyBinomialInverseTransform(&rvgen, NKp_old, dt * (1.0 - OKp_ss) / settings->tau_Inst_Stoch);
	IKp_P = 3.62 * data->GKpmax * (1.0 * NKp_new) / settings->numIKpChannels * (Vm-EK);	
		
	IKp = (1 - settings->IKpB) * (IKp_NP + IKp_P);
}

void HRdBARStoch::Ion_HH_Kp(double dt)
{
	IKp_NP = data->GKpmax*(Vm-EK)/(1+exp((15.0-Vm)/17));
	//double IKp_P = 2.84 * data->GKpmax*(Vm-EK)/(1+exp((15.0-Vm)/10.7));
	IKp_P = 3.62 * data->GKpmax*(Vm-EK)/(1+exp((36-Vm)/17));
	IKp = (1 - settings->IKpB) * ((1 - fIKurP) * IKp_NP + fIKurP * IKp_P);
}

void HRdBARStoch::Ion_HH_Kr(double dt)
{
    double gkr = data->GKrmax*sqrt(settings->K_o/5.4);
    double r = 1/(1+exp((Vm+10)/15.4));
	
    IKr = (1 - settings->IKrB) *gkr*xr*r*(Vm-EK);
    double xrss = 1/(1+exp(-(Vm+10.085)/4.25));
    double tauxr = 1/(6e-4*(Vm-1.7384)/(1-exp(-0.136*(Vm-1.7384)))+3e-4*(Vm+38.3608)/(exp(0.1522*(Vm+38.3608))-1));
	
	xr = check_State_Change(xr, ((xrss-xr)/tauxr), dt);
}

void HRdBARStoch::Ion_Markov_Kr_Det(double dt)
{
	double params[19]; 
		params[0] = 4.8712e-003; params[1] = 2.5082;
		params[2] = 3.1224;
		params[3] = 1.1070e-002; params[4] = 1.5816;
		params[5] = 3.7892e-003; params[6] = 1.1872;
		params[7] = 2.3685;
		params[8] = 5.0582e-004; params[9] = 8.0355e-001;
		params[10] = 4.8457e-001; params[11] = 7.2960e-001;
		params[12] = 1.2120; params[13] = 5.8162e-001;
		params[14] = 5.2353e-003;
		params[15] = 3.2172e-004;
		params[16] = 2.7898e-002;
		params[17] = 8.7055e-004;
		params[18] = 5.253e-003;

	IKr = (1 - settings->IKrB) * params[18] * pow(settings->K_o,0.59) * IKrState[3] * (Vm - EK);
	
	double alpha2 = params[0]*exp(params[1]*Vm*data->frt);
    double alpha1 = params[2];
    double alpha = params[3]*exp(params[4]*Vm*data->frt);
    double beta = params[5]*exp(-params[6]*Vm*data->frt);
    double beta1 = params[7];
    double beta2 = params[8]*exp(-params[9]*Vm*data->frt);
    double alphai = params[10]*exp(-params[11]*Vm*data->frt)*4.5/settings->K_o;
    double betai = params[12]*exp(params[13]*Vm*data->frt)*pow(4.5/settings->K_o,0.3);
    double mu = (alphai*beta2)/betai;
    double k_block_on = params[14] * settings->Dofetilide;
    double k_block_off = params[15];
    double k_block_on_Inact = params[16] * settings->Dofetilide;
    double k_block_off_Inact = params[17];
    
	double alphai_b = alphai;
	double mu_b = mu;
    if(settings->Dofetilide > 0)
	{
        alphai_b = k_block_off_Inact * alphai * k_block_on / (k_block_off * k_block_on_Inact);
        mu_b = (alphai_b*beta2)/betai;
    }
	
    // c3=x(1); c2=x(2); c1=x(3); o=x(4); i=x(5);
    double dIKr_C3 = beta * IKrState[1] - alpha * IKrState[0];
    double dIKr_C2 = beta1 * IKrState[2] + alpha * IKrState[0] - (alpha1+beta) * IKrState[1];
    double dIKr_C1 = alpha1 * IKrState[1] + beta2 * IKrState[3] + mu*IKrState[4] - (beta1+2*alpha2)*IKrState[2];
    double dIKr_O = alphai * IKrState[4] + alpha2 * IKrState[2] + k_block_off * IKrState[8] - (betai+beta2+k_block_on) * IKrState[3];
    double dIKr_I = alpha2 * IKrState[2] + betai * IKrState[3] + k_block_off_Inact * IKrState[9] - (mu+alphai+k_block_on_Inact) * IKrState[4];
    
    // Blocked states
    double dIKr_C3B = beta * IKrState[6] - alpha * IKrState[5];
    double dIKr_C2B = beta1 * IKrState[7] + alpha * IKrState[5] - (alpha1+beta) * IKrState[6];
    double dIKr_C1B = alpha1 * IKrState[6] + beta2 * IKrState[8] + mu_b*IKrState[9] - (beta1+2*alpha2)*IKrState[7];
    double dIKr_OB = alphai_b * IKrState[9] + alpha2 * IKrState[7] + k_block_on * IKrState[3] - (betai+beta2+k_block_off) * IKrState[8];
    //double dIKr_IB = alpha2 * IKrState[7] + betai * IKrState[8] + k_block_on_Inact * IKrState[4] - (mu_b+alphai_b+k_block_off_Inact) * IKrState[9];
	
	IKrState[0] = check_State_Change(IKrState[0], dIKr_C3, dt);		IKrState[1] = check_State_Change(IKrState[1], dIKr_C2, dt);		IKrState[2] = check_State_Change(IKrState[2], dIKr_C1, dt);
	IKrState[3] = check_State_Change(IKrState[3], dIKr_O, dt);			IKrState[4] = check_State_Change(IKrState[4], dIKr_I, dt);
	IKrState[5] = check_State_Change(IKrState[5], dIKr_C3B, dt);	IKrState[6] = check_State_Change(IKrState[6], dIKr_C2B, dt);	IKrState[7] = check_State_Change(IKrState[7], dIKr_C1B, dt);
	IKrState[8] = check_State_Change(IKrState[8], dIKr_OB, dt);		IKrState[9] = 1.0 - IKrState[0] - IKrState[1] - IKrState[2] - IKrState[3] - IKrState[4] - IKrState[5] - IKrState[6] - IKrState[7] - IKrState[8];
}

void HRdBARStoch::Ion_Markov_Kr_Stoch(double dt)
{
	double params[19]; 
		params[0] = 4.8712e-003; params[1] = 2.5082;
		params[2] = 3.1224;
		params[3] = 1.1070e-002; params[4] = 1.5816;
		params[5] = 3.7892e-003; params[6] = 1.1872;
		params[7] = 2.3685;
		params[8] = 5.0582e-004; params[9] = 8.0355e-001;
		params[10] = 4.8457e-001; params[11] = 7.2960e-001;
		params[12] = 1.2120; params[13] = 5.8162e-001;
		params[14] = 5.2353e-003;
		params[15] = 3.2172e-004;
		params[16] = 2.7898e-002;
		params[17] = 8.7055e-004;
		params[18] = 5.253e-003;
	IKr = (1 - settings->IKrB) * params[18] * pow(settings->K_o,0.59) * IKrState[3] / settings->numIKrChannels * (Vm - EK);

	double alpha2 = params[0]*exp(params[1]*Vm*data->frt);
    double alpha1 = params[2];
    double alpha = params[3]*exp(params[4]*Vm*data->frt);
    double beta = params[5]*exp(-params[6]*Vm*data->frt);
    double beta1 = params[7];
    double beta2 = params[8]*exp(-params[9]*Vm*data->frt);
    double alphai = params[10]*exp(-params[11]*Vm*data->frt)*4.5/settings->K_o;
    double betai = params[12]*exp(params[13]*Vm*data->frt)*pow(4.5/settings->K_o,0.3);
    double mu = (alphai*beta2)/betai;
    double k_block_on = params[14] * settings->Dofetilide;
    double k_block_off = params[15];
    double k_block_on_Inact = params[16] * settings->Dofetilide;
    double k_block_off_Inact = params[17];
    
	double alphai_b = alphai;
	double mu_b = mu;
    if(settings->Dofetilide > 0)
	{
        alphai_b = k_block_off_Inact * alphai * k_block_on / (k_block_off * k_block_on_Inact);
        mu_b = (alphai_b*beta2)/betai;
    }
	
	// Build probability matrix
	double IKr_Matrix[10][10];
	for(int i=0; i<10; i++)
	{
		for(int j=0; j<10; j++)
		{
			IKr_Matrix[i][j] = 0;
		}
	}
	IKr_Matrix[0][0] = 1 - dt * (alpha); IKr_Matrix[0][1] = dt * alpha; 
	IKr_Matrix[1][0] = dt * beta; IKr_Matrix[1][1] = 1 - dt * (beta+alpha1); IKr_Matrix[1][2] = dt * alpha1;
	IKr_Matrix[2][1] = dt * beta1; IKr_Matrix[2][2] = 1 - dt * (beta1+alpha2+alpha2);  IKr_Matrix[2][3] = dt * alpha2; IKr_Matrix[2][4] = dt * alpha2;
	IKr_Matrix[3][2] = dt * beta2; IKr_Matrix[3][3] = 1 - dt * (beta2+betai+k_block_on); IKr_Matrix[3][4] = dt * betai; IKr_Matrix[3][8] = dt * k_block_on;
	IKr_Matrix[4][2] = dt * mu; IKr_Matrix[4][3] = dt * alphai; IKr_Matrix[4][4] = 1 - dt * (mu+alphai+k_block_on_Inact); IKr_Matrix[4][9] = dt * k_block_on_Inact;
	
	IKr_Matrix[5][5] = 1 - dt * (alpha); IKr_Matrix[5][6] = dt * alpha; 
	IKr_Matrix[6][5] = dt * beta; IKr_Matrix[6][6] = 1 - dt * (beta+alpha1); IKr_Matrix[6][7] = dt * alpha1;
	IKr_Matrix[7][6] = dt * beta1; IKr_Matrix[7][7] = 1 - dt * (beta1+alpha2+alpha2);  IKr_Matrix[7][8] = dt * alpha2; IKr_Matrix[7][9] = dt * alpha2;
	IKr_Matrix[8][7] = dt * beta2; IKr_Matrix[8][8] = 1 - dt * (beta2+betai+k_block_off); IKr_Matrix[8][9] = dt * betai; IKr_Matrix[8][3] = dt * k_block_off;
	IKr_Matrix[9][7] = dt * mu_b; IKr_Matrix[9][8] = dt * alphai_b; IKr_Matrix[9][9] = 1 - dt * (mu_b+alphai_b+k_block_off_Inact); IKr_Matrix[9][4] = dt * k_block_off_Inact;
	
    // Compute state transitions			
		int newIKrState[10];
		for(int i=0; i<10; i++) { newIKrState[i] = 0;	}
				
        for(int i=0; i<10; i++)
		{
            if(IKrState[i] >= 1 && IKrState[i] <= 10) //Use uniform dist approach
			{
				for(int k=0; k<IKrState[i]; k++)
				{
					double cumulprob = 0.0;
					double rv = rvgen.rand();
					
					for(int j=0; j<10; j++)
					{
						cumulprob += IKr_Matrix[i][j];
						if(cumulprob > rv)
						{
							newIKrState[j]++;
							break;
						}
					}
				}
			}
			else
			{
				if(IKrState[i] > 10) // Use binomial approach				
				{
					int numchannels = (int)IKrState[i];
					for(int dd=0; dd<10; dd++)
					{
						if(dd != i && IKr_Matrix[i][dd] > 0) //Only take states other than self with nonzero chance
						{
							int numchannelsout = GenPurpose::applyBinomialInverseTransform(&rvgen, (int)IKrState[i], IKr_Matrix[i][dd]);
							if(numchannelsout > numchannels) numchannelsout = numchannels;
							newIKrState[dd] += numchannelsout;
							numchannels -= numchannelsout;
						}
					}
					newIKrState[i] += numchannels; // The remaining channels stay where they are
				}
			}		
        }
		
		for(int i=0; i<10; i++) 
		{
			IKrState[i] = newIKrState[i];
		}
}

void HRdBARStoch::Ion_Markov_To1_Stoch(double dt)
{	
	double Rto1 = exp(Vm / 550);
    ITo1 = (1 - settings->ITo1B) * data->gitodv * (1.0 * IToState[7] + IToState[15]) / settings->numIToChannels * Rto1 * (Vm - EK);
	
    double alpha_a = 1 / (1.2089 * (1 + exp( (Vm - 18.4099) / -29.3814 )));
    double beta_a = 3.5 / (1 + exp( (Vm + 100) / 29.3814 ));    
    double tau_a = 1 / (alpha_a + beta_a);
    double a_ss = 1 / (1 + exp( (Vm + 9.437) / -7.133 ));
	alpha_a = a_ss / tau_a;
	beta_a = (1 - a_ss) / tau_a;

	double alpha_if = ((1 - fIToP_CaMKII) * 0.02144 + fIToP_CaMKII * 0.04796)  / (1 + exp( (Vm + 58.0) / 5.0 ));
	double beta_if = 1.0 / (0.5 * 9.7953 * (1 + exp( (Vm + 19.0) / -9.0 ))); 
    
	double alpha_is = ((1 - fIToP_CaMKII) * 0.56034 + fIToP_CaMKII * 2.4600) / (250.0 * (1 + exp( (Vm + 60.0) / 5.0 )));
	double beta_is = beta_if;

	double alpha_SC = 0.2644 / 15000;
	double beta_SC = (1 - 0.2644) / 15000;
    
	// Build probability matrix
	double ITo_Matrix[16][16];
	for(int i=0; i<16; i++) { for(int j=0; j<16; j++) { ITo_Matrix[i][j] = 0; } }	

	ITo_Matrix[0][0] = 1 - dt * (3*alpha_a+alpha_if); ITo_Matrix[0][1] = dt * 3*alpha_a; ITo_Matrix[0][4] = dt * alpha_if;
	ITo_Matrix[1][0] = dt * beta_a; ITo_Matrix[1][1] = 1 - dt * (beta_a+2*alpha_a+alpha_if); ITo_Matrix[1][2] = dt * 2*alpha_a; ITo_Matrix[1][5] = dt * alpha_if;
	ITo_Matrix[2][1] = dt * 2*beta_a; ITo_Matrix[2][2] = 1 - dt * (2*beta_a+alpha_a+alpha_if); ITo_Matrix[2][3] = dt * alpha_a; ITo_Matrix[2][6] = dt * alpha_if;
	ITo_Matrix[3][2] = dt * 3*beta_a; ITo_Matrix[3][3] = 1 - dt * (3*beta_a+alpha_if); ITo_Matrix[3][7] = dt * alpha_if;
	
	ITo_Matrix[4][0] = dt * beta_if; ITo_Matrix[4][4] = 1 - dt * (3*alpha_a+beta_if+alpha_SC); ITo_Matrix[4][5] = dt * 3*alpha_a; ITo_Matrix[4][12] = dt * alpha_SC;
	ITo_Matrix[5][1] = dt * beta_if; ITo_Matrix[5][4] = dt * beta_a; ITo_Matrix[5][5] = 1 - dt * (2*alpha_a+beta_a+beta_if+alpha_SC); ITo_Matrix[5][6] = dt * 2*alpha_a; ITo_Matrix[5][13] = dt * alpha_SC;
	ITo_Matrix[6][2] = dt * beta_if; ITo_Matrix[6][5] = dt * 2*beta_a; ITo_Matrix[6][6] = 1 - dt * (alpha_a+2*beta_a+beta_if+alpha_SC); ITo_Matrix[6][7] = dt * alpha_a; ITo_Matrix[6][14] = dt * alpha_SC;
	ITo_Matrix[7][3] = dt * beta_if; ITo_Matrix[7][6] = dt * 3*beta_a; ITo_Matrix[7][7] = 1 - dt * (3*beta_a+beta_if+alpha_SC); ITo_Matrix[7][15] = dt * alpha_SC;
	
	ITo_Matrix[8][8] = 1 - dt * (3*alpha_a+alpha_is); ITo_Matrix[8][9] = dt * 3*alpha_a; ITo_Matrix[8][12] = dt * alpha_is;
	ITo_Matrix[9][8] = dt * beta_a; ITo_Matrix[9][9] = 1 - dt * (beta_a+2*alpha_a+alpha_is); ITo_Matrix[9][10] = dt * 2*alpha_a; ITo_Matrix[9][13] = dt * alpha_is;
	ITo_Matrix[10][9] = dt * 2*beta_a; ITo_Matrix[10][10] = 1 - dt * (2*beta_a+alpha_a+alpha_is); ITo_Matrix[10][11] = dt * alpha_a; ITo_Matrix[10][14] = dt * alpha_is;
	ITo_Matrix[11][10] = dt * 3*beta_a; ITo_Matrix[11][11] = 1 - dt * (3*beta_a+alpha_is); ITo_Matrix[11][15] = dt * alpha_is;
	
	ITo_Matrix[12][8] = dt * beta_is; ITo_Matrix[12][12] = 1 - dt * (3*alpha_a+beta_is+beta_SC); ITo_Matrix[12][13] = dt * 3*alpha_a; ITo_Matrix[12][4] = dt * beta_SC;
	ITo_Matrix[13][9] = dt * beta_is; ITo_Matrix[13][12] = dt * beta_a; ITo_Matrix[13][13] = 1 - dt * (2*alpha_a+beta_a+beta_is+beta_SC); ITo_Matrix[13][14] = dt * 2*alpha_a; ITo_Matrix[13][5] = dt * beta_SC;
	ITo_Matrix[14][10] = dt * beta_is; ITo_Matrix[14][13] = dt * 2*beta_a; ITo_Matrix[14][14] = 1 - dt * (alpha_a+2*beta_a+beta_is+beta_SC); ITo_Matrix[14][15] = dt * alpha_a; ITo_Matrix[14][6] = dt * beta_SC;
	ITo_Matrix[15][11] = dt * beta_is; ITo_Matrix[15][14] = dt * 3*beta_a; ITo_Matrix[15][15] = 1 - dt * (3*beta_a+beta_is+beta_SC); ITo_Matrix[15][7] = dt * beta_SC;
	
    // Compute state transitions			
	int newIToState[16];
	for(int i=0; i<16; i++) { newIToState[i] = 0;	}
				
	for(int i=0; i<16; i++)
	{
		if(IToState[i] >= 1 && IToState[i] <= 10) //Use uniform dist approach
		{
			for(int k=0; k<IToState[i]; k++)
			{
				double cumulprob = 0.0;
				double rv = rvgen.rand();
					
				for(int j=0; j<16; j++)
				{
					cumulprob += ITo_Matrix[i][j];
					if(cumulprob > rv)
					{
						newIToState[j]++;
						break;
					}
				}
			}
		}
		else
		{
			if(IToState[i] > 10) // Use binomial approach				
			{
				int numchannels = IToState[i];
				for(int dd=0; dd<16; dd++)
				{
					if(dd != i && ITo_Matrix[i][dd] > 0) //Only take states other than self with nonzero chance
					{
						int numchannelsout = GenPurpose::applyBinomialInverseTransform(&rvgen, (int)IToState[i], ITo_Matrix[i][dd]);
						if(numchannelsout > numchannels) numchannelsout = numchannels;
						newIToState[dd] += numchannelsout;
						numchannels -= numchannelsout;
					}
				}
				newIToState[i] += numchannels; // The remaining channels stay where they are
			}
		}		
	}

	for(int i=0; i<16; i++) { IToState[i] = newIToState[i];	}
}

void HRdBARStoch::Ion_HH_To1(double dt)
{
    double Rto1 = exp(Vm / 550);
    
    double alpha_a = 1 / (1.2089 * (1 + exp( (Vm - 18.4099) / -29.3814 )));
    double beta_a = 3.5 / (1 + exp( (Vm + 100) / 29.3814 ));    
    double tau_a = 1 / (alpha_a + beta_a);
    double a_ss = 1 / (1 + exp( (Vm + 9.437) / -7.133 ));
    
	double alpha_if_Vm_part = (1 + exp( (Vm + 58.0) / 5.0 ));
	double beta_if_Vm_part = 9.7953 * (1 + exp( (Vm + 19.0) / -9.0 ));
	double alpha_is_Vm_part = (250.0 * (1 + exp( (Vm + 60.0) / 5.0 )));
    double alpha_if, alpha_is, beta_if, beta_is;

	alpha_if = 0.02144 / alpha_if_Vm_part;
	beta_if = 1.0 / (0.5 * beta_if_Vm_part); 

	alpha_is = 0.56034 / alpha_is_Vm_part;
	beta_is = beta_if;

	double ITo1_NP = (1 - settings->ITo1B) * data->gitodv * to_a * to_a * to_a * (0.7356 * to_if + 0.2644 * to_is) * Rto1 * (Vm - EK);
	to_if = check_State_Change(to_if, (alpha_if * (1 - to_if) - beta_if * to_if), dt);
	to_is = check_State_Change(to_is, (alpha_is * (1 - to_is) - beta_is * to_is), dt);

	alpha_if = 0.04796 / alpha_if_Vm_part;
	alpha_is = 2.4600 / alpha_is_Vm_part;
	beta_is = beta_if;

	double ITo1_CaMKII = (1 - settings->ITo1B) * data->gitodv * to_a * to_a * to_a * (0.7356 * to_if_CaMKII + 0.2644 * to_is_CaMKII) * Rto1 * (Vm - EK);

	ITo1 = (1 - fIToP_CaMKII) * ITo1_NP + fIToP_CaMKII * ITo1_CaMKII;
	to_if_CaMKII = check_State_Change(to_if_CaMKII, (alpha_if * (1 - to_if_CaMKII) - beta_if * to_if_CaMKII), dt);
	to_is_CaMKII = check_State_Change(to_is_CaMKII, (alpha_is * (1 - to_is_CaMKII) - beta_is * to_is_CaMKII), dt);

    to_a = check_State_Change(to_a, ((a_ss - to_a) / tau_a), dt);
}

void HRdBARStoch::Ion_HH_Cl_Background(double dt)
{
    CTKCl = (1 - settings->CTKClB) * data->CTKClmax*(EK-ECl)/((EK-ECl)+87.8251);
	double p_ENa_ECl = pow(ENa-ECl,4);
    CTNaCl = (1 - settings->CTNaClB) * data->CTNaClmax * (p_ENa_ECl) / (p_ENa_ECl + 5.94942E07); // pow(87.8251,4)
    IClb = (1 - settings->IClB) * data->GClb*(Vm-ECl);
}

void HRdBARStoch::Ion_Cl_Stoch(double dt, int caru_index)
{
	double ITo2_max=data->PCl * Vm*data->F*data->frt*(Cl_i-settings->Cl_o*exp(Vm*data->frt))/(1-exp(Vm*data->frt));
    carus[caru_index].ITo2 = (1 - settings->ITo2B) * ITo2_max * (1.0 * carus[caru_index].IClCaState[1]) / (1.0 * settings->numIClCaChannels / settings->N_CaRU);   
	
	double Irel_adjust = (1 - settings->IrelB) * ((1 - fRyRP) * carus[caru_index].Irel_NP + fRyRP * carus[caru_index].Irel_P + carus[caru_index].Irelspon + carus[caru_index].Ileak_JSR);            
	double KCaIto2 = 1 - (1 / (1 + Irel_adjust * Irel_adjust / 0.16));
        
    double alpha_AA = 0.025 / (1 + exp( (Vm + 58) / 5 ));
    double beta_AA = 1 / (5 * (1 + exp( (Vm + 19) / -9 )));
    double AA_ss = alpha_AA / (alpha_AA + beta_AA);
    
	double kActf = KCaIto2 / settings->tau_Inst_Stoch;
	double kActb = (1.0 - KCaIto2) / settings->tau_Inst_Stoch;
	double kIb = AA_ss / data->tauITo2;
	double kIf = (1.0 - AA_ss) / data->tauITo2;
    	
	// Build probability matrix
	double IClCa_Matrix[4][4];
	IClCa_Matrix[0][0] = 1 - dt * (kActf+kIf); IClCa_Matrix[0][1] = dt * kActf; IClCa_Matrix[0][2] = 0.0; IClCa_Matrix[0][3] = dt * kIf;
	IClCa_Matrix[1][0] = dt * kActb; IClCa_Matrix[1][1] = 1 - dt * (kActb+kIf); IClCa_Matrix[1][2] = dt * kIf; IClCa_Matrix[1][3] = 0.0;
	IClCa_Matrix[2][0] = 0.0; IClCa_Matrix[2][1] = dt * kIb; IClCa_Matrix[2][2] = 1 - dt * (kActb+kIb); IClCa_Matrix[2][3] = dt * kActb;
	IClCa_Matrix[3][0] = dt * kIb; IClCa_Matrix[3][1] = 0.0; IClCa_Matrix[3][2] = dt * kActf; IClCa_Matrix[3][3] = 1 - dt * (kActf+kIb);

    // Compute state transitions			
	int newIClCaState[4];
	for(int i=0; i<4; i++) { newIClCaState[i] = 0;	}
				
	for(int i=0; i<4; i++)
	{
		if(carus[caru_index].IClCaState[i] >= 1 && carus[caru_index].IClCaState[i] <= 10) //Use uniform dist approach
		{
			for(int k=0; k<carus[caru_index].IClCaState[i]; k++)
			{
				double cumulprob = 0.0;
				double rv = rvgen.rand();
					
				for(int j=0; j<4; j++)
				{
					cumulprob += IClCa_Matrix[i][j];
					if(cumulprob > rv)
					{
						newIClCaState[j]++;
						break;
					}
				}
			}
		}
		else
		{
			if(carus[caru_index].IClCaState[i] > 10) // Use binomial approach				
			{
				int numchannels = carus[caru_index].IClCaState[i];
				for(int dd=0; dd<4; dd++)
				{
					if(dd != i && IClCa_Matrix[i][dd] > 0) //Only take states other than self with nonzero chance
					{
						int numchannelsout = GenPurpose::applyBinomialInverseTransform(&rvgen, (int)carus[caru_index].IClCaState[i], IClCa_Matrix[i][dd]);
						if(numchannelsout > numchannels) numchannelsout = numchannels;
						newIClCaState[dd] += numchannelsout;
						numchannels -= numchannelsout;
					}
				}
				newIClCaState[i] += numchannels; // The remaining channels stay where they are
			}
		}		
	}

	for(int i=0; i<4; i++) { carus[caru_index].IClCaState[i] = newIClCaState[i];	}
}

void HRdBARStoch::Ion_HH_Cl(double dt, int caru_index)
{
	double Irel_adjust = (1 - settings->IrelB) * ((1 - fRyRP) * carus[caru_index].Irel_NP + fRyRP * carus[caru_index].Irel_P + carus[caru_index].Irelspon + carus[caru_index].Ileak_JSR);
    double KCaIto2 = 1 - (1 / (1 + Irel_adjust * Irel_adjust / 0.16));
	
    double tau_AA = data->tauITo2;
    double alpha_AA = 0.025 / (1 + exp( (Vm + 58) / 5 ));
    double beta_AA = 1 / (5 * (1 + exp( (Vm + 19) / -9 )));
    double AA_ss = alpha_AA / (alpha_AA + beta_AA);
        
    double ITo2_max=data->PCl*Vm*data->F*data->frt*(Cl_i-settings->Cl_o*exp(Vm*data->frt))/(1-exp(Vm*data->frt));
    carus[caru_index].ITo2 = (1 - settings->ITo2B) * ITo2_max * carus[caru_index].AA * KCaIto2;   
    carus[caru_index].AA = check_State_Change(carus[caru_index].AA, ((AA_ss-carus[caru_index].AA) / tau_AA), dt);
}

void HRdBARStoch::Ion_Markov_Ks_Stoch(double dt)
{
	double IKsNP = 0;
	double IKsP = 0;
	
    double EKs = log((settings->K_o+data->prnak*settings->Na_o)/(K_i+data->prnak*Na_i))/data->frt;
       
	//Non phosphorylated Channel rates
		double alphaNP, betaNP, gammaNP, deltaNP, etaNP, thetaNP, omegaNP, psiNP, muNP; 
		double* params = settings->IKsParamsNP;
		double vshift = 0;
		int startindex = 0;

		alphaNP = params[0] / (1 + exp((-(Vm - params[1])/params[2]) * data->F/(data->R*data->T)));
		betaNP = params[3] / (1 + exp(((Vm - params[4])/params[5]) * data->F/(data->R*data->T)));
		gammaNP = params[6] / (1 + exp((-(Vm - params[7])/params[8]) * data->F/(data->R*data->T)));
		deltaNP = params[9] * exp((Vm * data->F/(data->R*data->T)) * params[10]);
		etaNP = (params[11] - params[12]) / (1+exp((Vm-params[13])/params[14] * data->F/(data->R*data->T))) + params[12];
		thetaNP = params[15];
		omegaNP = params[16]*exp((Vm*data->F/(data->R*data->T))*params[17]);
		psiNP = params[18]*exp((Vm*data->F/(data->R*data->T))*params[19]);
		muNP = params[20];
		
		IKsNP = data->IKsCellTypeMult * muNP*(1+0.6/(1+(pow(3.8E-05/Ca_i_free,1.4))))*(1.0 * IKsState_NP[15]+IKsState_NP[16])/settings->numIKsChannels*(Vm-EKs);

		// Build probability matrix
		double IKs_Matrix[17][17];
		for(int i=0; i<17; i++)
		{
			for(int j=0; j<17; j++)
			{
				IKs_Matrix[i][j] = 0;
			}
		}			
		
		IKs_Matrix[0][0] = 1 - dt * (4*alphaNP); IKs_Matrix[0][1] = dt * 4*alphaNP; 
		IKs_Matrix[1][0] = dt * betaNP; IKs_Matrix[1][1] = 1 - dt * (betaNP+3*alphaNP+gammaNP); IKs_Matrix[1][2] = dt * 3*alphaNP; IKs_Matrix[1][5] = dt * gammaNP;
		IKs_Matrix[2][1] = dt * 2*betaNP; IKs_Matrix[2][2] = 1 - dt * (2*betaNP+2*alphaNP+2*gammaNP); IKs_Matrix[2][3] = dt * 2*alphaNP; IKs_Matrix[2][6] = dt * 2*gammaNP;
		IKs_Matrix[3][2] = dt * 3*betaNP; IKs_Matrix[3][3] = 1 - dt * (3*betaNP+alphaNP+3*gammaNP); IKs_Matrix[3][4] = dt * alphaNP; IKs_Matrix[3][7] = dt * 3*gammaNP;
		IKs_Matrix[4][3] = dt * 4*betaNP; IKs_Matrix[4][4] = 1 - dt * (4*betaNP+4*gammaNP); IKs_Matrix[4][8] = dt * 4*gammaNP;
		IKs_Matrix[5][1] = dt * deltaNP; IKs_Matrix[5][5] = 1 - dt * (3*alphaNP+deltaNP); IKs_Matrix[5][6] = dt * 3*alphaNP;
		IKs_Matrix[6][2] = dt * deltaNP; IKs_Matrix[6][5] = dt * betaNP; IKs_Matrix[6][6] = 1 - dt * (betaNP+2*alphaNP+deltaNP+gammaNP); IKs_Matrix[6][7] = dt * 2*alphaNP; IKs_Matrix[6][9] = dt * gammaNP;
		IKs_Matrix[7][3] = dt * deltaNP; IKs_Matrix[7][6] = dt * 2*betaNP; IKs_Matrix[7][7] = 1 - dt * (2*betaNP+alphaNP+2*gammaNP+deltaNP); IKs_Matrix[7][8] = dt * alphaNP; IKs_Matrix[7][10] = dt * 2*gammaNP;
		IKs_Matrix[8][4] = dt * deltaNP; IKs_Matrix[8][7] = dt * 3*betaNP; IKs_Matrix[8][8] = 1 - dt * (3*betaNP+deltaNP+3*gammaNP); IKs_Matrix[8][11] = dt * 3*gammaNP;
		IKs_Matrix[9][6] = dt * 2*deltaNP; IKs_Matrix[9][9] = 1 - dt * (2*alphaNP+2*deltaNP); IKs_Matrix[9][10] = dt * 2*alphaNP;
		IKs_Matrix[10][7] = dt * 2*deltaNP; IKs_Matrix[10][9] = dt * betaNP; IKs_Matrix[10][10] = 1 - dt * (betaNP+alphaNP+gammaNP+2*deltaNP); IKs_Matrix[10][11] = dt * alphaNP; IKs_Matrix[10][12] = dt * gammaNP;
		IKs_Matrix[11][8] = dt * 2*deltaNP; IKs_Matrix[11][10] = dt * 2*betaNP; IKs_Matrix[11][11] = 1 - dt * (2*betaNP+2*deltaNP+2*gammaNP); IKs_Matrix[11][13] = dt * 2*gammaNP;
		IKs_Matrix[12][10] = dt * 3*deltaNP; IKs_Matrix[12][12] = 1 - dt * (alphaNP+3*deltaNP); IKs_Matrix[12][13] = dt * alphaNP;
		IKs_Matrix[13][11] = dt * 3*deltaNP; IKs_Matrix[13][12] = dt * betaNP; IKs_Matrix[13][13] = 1 - dt * (betaNP+3*deltaNP+gammaNP); IKs_Matrix[13][14] = dt * gammaNP;
		IKs_Matrix[14][13] = dt * 4*deltaNP; IKs_Matrix[14][14] = 1 - dt * (4*deltaNP+thetaNP); IKs_Matrix[14][15] = dt * thetaNP;
		
		IKs_Matrix[15][14] = dt * etaNP; IKs_Matrix[15][15] = 1 - dt * (etaNP+psiNP); IKs_Matrix[15][16] = dt * psiNP;
		IKs_Matrix[16][15] = dt * omegaNP; IKs_Matrix[16][16] = 1 - dt * (omegaNP);
		
		// Compute state transitions			
		int newIKsState[17];
		for(int i=0; i<17; i++) { newIKsState[i] = 0;	}
				
        for(int i=0; i<17; i++)
		{
            if(IKsState_NP[i] >= 1 && IKsState_NP[i] <= 10) //Use uniform dist approach
			{
				for(int k=0; k<IKsState_NP[i]; k++)
				{
					double cumulprob = 0.0;
					double rv = rvgen.rand();
					
					for(int j=0; j<17; j++)
					{
						cumulprob += IKs_Matrix[i][j];
						if(cumulprob > rv)
						{
							newIKsState[j]++;
							break;
						}
					}
				}
			}
			else
			{
				if(IKsState_NP[i] > 10) // Use binomial approach				
				{
					int numchannels = (int)IKsState_NP[i];
					for(int dd=0; dd<17; dd++)
					{
						if(dd != i && IKs_Matrix[i][dd] > 0) //Only take states other than self with nonzero chance
						{
							int numchannelsout = GenPurpose::applyBinomialInverseTransform(&rvgen, (int)IKsState_NP[i], IKs_Matrix[i][dd]);
							if(numchannelsout > numchannels) numchannelsout = numchannels;
							newIKsState[dd] += numchannelsout;
							numchannels -= numchannelsout;
						}
					}
					newIKsState[i] += numchannels; // The remaining channels stay where they are
				}
			}		
        }
		
		for(int i=0; i<17; i++) { IKsState_NP[i] = newIKsState[i];	}		

	//Phosphorylated Channel rates    	
		params = settings->IKsParamsP;
		vshift = 0;
		double alphaP, betaP, gammaP, deltaP, etaP, thetaP, omegaP, psiP, muP; 

		alphaP = params[0] / (1 + exp((-(Vm - params[1])/params[2]) * data->F/(data->R*data->T)));
		betaP = params[3] / (1 + exp(((Vm - params[4])/params[5]) * data->F/(data->R*data->T)));
		gammaP = params[6] / (1 + exp((-(Vm - params[7])/params[8]) * data->F/(data->R*data->T)));
		deltaP = params[9] * exp((Vm * data->F/(data->R*data->T)) * params[10]);
		etaP = (params[11] - params[12]) / (1+exp((Vm-params[13])/params[14] * data->F/(data->R*data->T))) + params[12];
		thetaP = params[15];
		omegaP = params[16]*exp((Vm*data->F/(data->R*data->T))*params[17]);
		psiP = params[18]*exp((Vm*data->F/(data->R*data->T))*params[19]);
		muP = params[20];	

		IKsP = data->IKsCellTypeMult * muP*(1+0.6/(1+(pow(3.8E-05/Ca_i_free,1.4))))*(1.0 * IKsState_P[15]+IKsState_P[16])/settings->numIKsChannels*(Vm-EKs);
		
		IKs_Matrix[0][0] = 1 - dt * (4*alphaP); IKs_Matrix[0][1] = dt * 4*alphaP; 
		IKs_Matrix[1][0] = dt * betaP; IKs_Matrix[1][1] = 1 - dt * (betaP+3*alphaP+gammaP); IKs_Matrix[1][2] = dt * 3*alphaP; IKs_Matrix[1][5] = dt * gammaP;
		IKs_Matrix[2][1] = dt * 2*betaP; IKs_Matrix[2][2] = 1 - dt * (2*betaP+2*alphaP+2*gammaP); IKs_Matrix[2][3] = dt * 2*alphaP; IKs_Matrix[2][6] = dt * 2*gammaP;
		IKs_Matrix[3][2] = dt * 3*betaP; IKs_Matrix[3][3] = 1 - dt * (3*betaP+alphaP+3*gammaP); IKs_Matrix[3][4] = dt * alphaP; IKs_Matrix[3][7] = dt * 3*gammaP;
		IKs_Matrix[4][3] = dt * 4*betaP; IKs_Matrix[4][4] = 1 - dt * (4*betaP+4*gammaP); IKs_Matrix[4][8] = dt * 4*gammaP;
		IKs_Matrix[5][1] = dt * deltaP; IKs_Matrix[5][5] = 1 - dt * (3*alphaP+deltaP); IKs_Matrix[5][6] = dt * 3*alphaP;
		IKs_Matrix[6][2] = dt * deltaP; IKs_Matrix[6][5] = dt * betaP; IKs_Matrix[6][6] = 1 - dt * (betaP+2*alphaP+deltaP+gammaP); IKs_Matrix[6][7] = dt * 2*alphaP; IKs_Matrix[6][9] = dt * gammaP;
		IKs_Matrix[7][3] = dt * deltaP; IKs_Matrix[7][6] = dt * 2*betaP; IKs_Matrix[7][7] = 1 - dt * (2*betaP+alphaP+2*gammaP+deltaP); IKs_Matrix[7][8] = dt * alphaP; IKs_Matrix[7][10] = dt * 2*gammaP;
		IKs_Matrix[8][4] = dt * deltaP; IKs_Matrix[8][7] = dt * 3*betaP; IKs_Matrix[8][8] = 1 - dt * (3*betaP+deltaP+3*gammaP); IKs_Matrix[8][11] = dt * 3*gammaP;
		IKs_Matrix[9][6] = dt * 2*deltaP; IKs_Matrix[9][9] = 1 - dt * (2*alphaP+2*deltaP); IKs_Matrix[9][10] = dt * 2*alphaP;
		IKs_Matrix[10][7] = dt * 2*deltaP; IKs_Matrix[10][9] = dt * betaP; IKs_Matrix[10][10] = 1 - dt * (betaP+alphaP+gammaP+2*deltaP); IKs_Matrix[10][11] = dt * alphaP; IKs_Matrix[10][12] = dt * gammaP;
		IKs_Matrix[11][8] = dt * 2*deltaP; IKs_Matrix[11][10] = dt * 2*betaP; IKs_Matrix[11][11] = 1 - dt * (2*betaP+2*deltaP+2*gammaP); IKs_Matrix[11][13] = dt * 2*gammaP;
		IKs_Matrix[12][10] = dt * 3*deltaP; IKs_Matrix[12][12] = 1 - dt * (alphaP+3*deltaP); IKs_Matrix[12][13] = dt * alphaP;
		IKs_Matrix[13][11] = dt * 3*deltaP; IKs_Matrix[13][12] = dt * betaP; IKs_Matrix[13][13] = 1 - dt * (betaP+3*deltaP+gammaP); IKs_Matrix[13][14] = dt * gammaP;
		IKs_Matrix[14][13] = dt * 4*deltaP; IKs_Matrix[14][14] = 1 - dt * (4*deltaP+thetaP); IKs_Matrix[14][15] = dt * thetaP;
		
		IKs_Matrix[15][14] = dt * etaP; IKs_Matrix[15][15] = 1 - dt * (etaP+psiP); IKs_Matrix[15][16] = dt * psiP;
		IKs_Matrix[16][15] = dt * omegaP; IKs_Matrix[16][16] = 1 - dt * (omegaP);
		
		// Compute state transitions
		for(int i=0; i<17; i++) { newIKsState[i] = 0;	}
				
        for(int i=0; i<17; i++)
		{
            if(IKsState_P[i] >= 1 && IKsState_P[i] <= 10) //Use uniform dist approach
			{
				for(int k=0; k<IKsState_P[i]; k++)
				{
					double cumulprob = 0.0;
					double rv = rvgen.rand();
					
					for(int j=0; j<17; j++)
					{
						cumulprob += IKs_Matrix[i][j];
						if(cumulprob > rv)
						{
							newIKsState[j]++;
							break;
						}
					}
				}
			}
			else
			{
				if(IKsState_P[i] > 10) // Use binomial approach				
				{
					int numchannels = (int)IKsState_P[i];
					for(int dd=0; dd<17; dd++)
					{
						if(dd != i && IKs_Matrix[i][dd] > 0) //Only take states other than self with nonzero chance
						{
							int numchannelsout = GenPurpose::applyBinomialInverseTransform(&rvgen, (int)IKsState_P[i], IKs_Matrix[i][dd]);
							if(numchannelsout > numchannels) numchannelsout = numchannels;
							newIKsState[dd] += numchannelsout;
							numchannels -= numchannelsout;
						}
					}
					newIKsState[i] += numchannels; // The remaining channels stay where they are
				}
			}		
        }
		
		for(int i=0; i<17; i++) { IKsState_P[i] = newIKsState[i];	}

	IKs = (1 - settings->IKsB) * ((1 - fIKsP) * IKsNP + fIKsP * IKsP);
}

void HRdBARStoch::Ion_Markov_Ks_Det(double dt)
{
	double IKsNP = 0;
	double IKsP = 0;
	
    double EKs = log((settings->K_o+data->prnak*settings->Na_o)/(K_i+data->prnak*Na_i))/data->frt;
       
		//Non phosphorylated Channel rates
		double alphaNP, betaNP, gammaNP, deltaNP, etaNP, thetaNP, omegaNP, psiNP, muNP; 
		double* params = settings->IKsParamsNP;
		double vshift = 0;
		int startindex = 0;
		
		alphaNP = params[0] / (1 + exp((-(Vm - params[1])/params[2]) * data->frt));
		betaNP = params[3] / (1 + exp(((Vm - params[4])/params[5]) * data->frt));
		gammaNP = params[6] / (1 + exp((-(Vm - params[7])/params[8]) * data->frt));
		deltaNP = params[9] * exp((Vm * data->frt) * params[10]);
		etaNP = (params[11] - params[12]) / (1+exp((Vm-params[13])/params[14] * data->frt)) + params[12];
		omegaNP = params[16]*exp((Vm*data->frt)*params[17]);
		psiNP = params[18]*exp((Vm*data->frt)*params[19]);
		thetaNP = params[15];
		muNP = params[20];
		
		double IKs_Ca_fact = (1+0.6/(1+(pow(3.8E-05/Ca_i_free,1.4))));
		IKsNP = data->IKsCellTypeMult * muNP*IKs_Ca_fact*(IKsState_NP[15]+IKsState_NP[16])*(Vm-EKs);

		//Calculate all state derivatives
		double dIKsState[17];		
		dIKsState[16] = ( psiNP*IKsState_NP[15]															-omegaNP*IKsState_NP[16]									);
		dIKsState[15] = ( thetaNP*IKsState_NP[14]+omegaNP*IKsState_NP[16]										-(etaNP+psiNP)*IKsState_NP[15]								);
		
		dIKsState[14] = (									   gammaNP*IKsState_NP[13]+etaNP*IKsState_NP[15]		-(4*deltaNP+thetaNP)*IKsState_NP[14]					);
		dIKsState[13] = (   alphaNP*IKsState_NP[12] +				 2*gammaNP*IKsState_NP[11]+4*deltaNP*IKsState_NP[14]-(betaNP+3*deltaNP+gammaNP)*IKsState_NP[13]				);
		dIKsState[12] = (					  betaNP*IKsState_NP[13]+  gammaNP*IKsState_NP[10]					-(alphaNP+3*deltaNP)*IKsState_NP[12]					);
		dIKsState[11] = (   alphaNP*IKsState_NP[10]+				 3*gammaNP*IKsState_NP[8]+ 3*deltaNP*IKsState_NP[13]-(2*betaNP+2*deltaNP+2*gammaNP)*IKsState_NP[11]			);
		dIKsState[10] =( 2*alphaNP*IKsState_NP[9]+2*betaNP*IKsState_NP[11]+2*gammaNP*IKsState_NP[7]+ 3*deltaNP*IKsState_NP[12]-(betaNP+alphaNP+gammaNP+2*deltaNP)*IKsState_NP[10]		);
		dIKsState[9] = (					  betaNP*IKsState_NP[10]+  gammaNP*IKsState_NP[6]					-(2*alphaNP+2*deltaNP)*IKsState_NP[9]					);
		dIKsState[8] = (   alphaNP*IKsState_NP[7]+					 4*gammaNP*IKsState_NP[4]+ 2*deltaNP*IKsState_NP[11]-(3*betaNP+deltaNP+3*gammaNP)*IKsState_NP[8]			);
		dIKsState[7] = ( 2*alphaNP*IKsState_NP[6]+	3*betaNP*IKsState_NP[8]+ 3*gammaNP*IKsState_NP[3]+ 2*deltaNP*IKsState_NP[10]- (2*betaNP+alphaNP+2*gammaNP+deltaNP)*IKsState_NP[7]	);
		dIKsState[6] = ( 3*alphaNP*IKsState_NP[5]+	2*betaNP*IKsState_NP[7]+ 2*gammaNP*IKsState_NP[2]+ 2*deltaNP*IKsState_NP[9]- (betaNP+2*alphaNP+deltaNP+gammaNP)*IKsState_NP[6]		);
		dIKsState[5] = (					  betaNP*IKsState_NP[6]+   gammaNP*IKsState_NP[1]					- (3*alphaNP+deltaNP)*IKsState_NP[5]					);
		dIKsState[4] = (   alphaNP*IKsState_NP[3]+										 deltaNP*IKsState_NP[8]	- (4*betaNP+4*gammaNP)*IKsState_NP[4]					);
		dIKsState[3] = ( 2*alphaNP*IKsState_NP[2]+	4*betaNP*IKsState_NP[4]+					 deltaNP*IKsState_NP[7]	- (3*betaNP+alphaNP+3*gammaNP)*IKsState_NP[3]			);
		dIKsState[2] = ( 3*alphaNP*IKsState_NP[1]+	3*betaNP*IKsState_NP[3]+					 deltaNP*IKsState_NP[6]	- (2*betaNP+2*alphaNP+2*gammaNP)*IKsState_NP[2]			);
		dIKsState[1] = ( 4*alphaNP*IKsState_NP[0]+	2*betaNP*IKsState_NP[2]+					 deltaNP*IKsState_NP[5] - (betaNP+3*alphaNP+gammaNP)*IKsState_NP[1]				);
		dIKsState[0] = (					  betaNP*IKsState_NP[1]										- 4*alphaNP*IKsState_NP[0]								); 

		double sumval = 0;
		for(int kc=0; kc<16; kc++) //Note do not apply update to final state
		{
			IKsState_NP[kc] = check_State_Change(IKsState_NP[kc], dIKsState[kc], dt);
			sumval += IKsState_NP[kc];
		}
		IKsState_NP[16] = 1.0 - sumval;

		//Phosphorylated Channel rates    	
		params = settings->IKsParamsP;
		vshift = 0;
		double alphaP, betaP, gammaP, deltaP, etaP, thetaP, omegaP, psiP, muP; 
		
		alphaP = params[0] / (1 + exp((-(Vm - params[1])/params[2]) * data->frt));
		betaP = params[3] / (1 + exp(((Vm - params[4])/params[5]) * data->frt));
		gammaP = params[6] / (1 + exp((-(Vm - params[7])/params[8]) * data->frt));
		deltaP = params[9] * exp((Vm * data->frt) * params[10]);
		etaP = (params[11] - params[12]) / (1+exp((Vm-params[13])/params[14] * data->frt)) + params[12];
		thetaP = params[15];
		omegaP = params[16]*exp((Vm*data->frt)*params[17]);
		psiP = params[18]*exp((Vm*data->frt)*params[19]);
		thetaP = params[15];
		muP = params[20];
		
		IKsP = data->IKsCellTypeMult * muP*IKs_Ca_fact*(IKsState_P[15]+IKsState_P[16])*(Vm-EKs);
		
		//Calculate all state derivatives    	
		dIKsState[16] = ( psiP*IKsState_P[15]															-omegaP*IKsState_P[16]									);
		dIKsState[15] = ( thetaP*IKsState_P[14]+omegaP*IKsState_P[16]										-(etaP+psiP)*IKsState_P[15]								);
		
		dIKsState[14] = (									   gammaP*IKsState_P[13]+etaP*IKsState_P[15]		-(4*deltaP+thetaP)*IKsState_P[14]					);
		dIKsState[13] = (   alphaP*IKsState_P[12] +				 2*gammaP*IKsState_P[11]+4*deltaP*IKsState_P[14]-(betaP+3*deltaP+gammaP)*IKsState_P[13]				);
		dIKsState[12] = (					  betaP*IKsState_P[13]+  gammaP*IKsState_P[10]					-(alphaP+3*deltaP)*IKsState_P[12]					);
		dIKsState[11] = (   alphaP*IKsState_P[10]+				 3*gammaP*IKsState_P[8]+ 3*deltaP*IKsState_P[13]-(2*betaP+2*deltaP+2*gammaP)*IKsState_P[11]			);
		dIKsState[10] =( 2*alphaP*IKsState_P[9]+2*betaP*IKsState_P[11]+2*gammaP*IKsState_P[7]+ 3*deltaP*IKsState_P[12]-(betaP+alphaP+gammaP+2*deltaP)*IKsState_P[10]		);
		dIKsState[9] = (					  betaP*IKsState_P[10]+  gammaP*IKsState_P[6]					-(2*alphaP+2*deltaP)*IKsState_P[9]					);
		dIKsState[8] = (   alphaP*IKsState_P[7]+					 4*gammaP*IKsState_P[4]+ 2*deltaP*IKsState_P[11]-(3*betaP+deltaP+3*gammaP)*IKsState_P[8]			);
		dIKsState[7] = ( 2*alphaP*IKsState_P[6]+	3*betaP*IKsState_P[8]+ 3*gammaP*IKsState_P[3]+ 2*deltaP*IKsState_P[10]- (2*betaP+alphaP+2*gammaP+deltaP)*IKsState_P[7]	);
		dIKsState[6] = ( 3*alphaP*IKsState_P[5]+	2*betaP*IKsState_P[7]+ 2*gammaP*IKsState_P[2]+ 2*deltaP*IKsState_P[9]- (betaP+2*alphaP+deltaP+gammaP)*IKsState_P[6]		);
		dIKsState[5] = (					  betaP*IKsState_P[6]+   gammaP*IKsState_P[1]					- (3*alphaP+deltaP)*IKsState_P[5]					);
		dIKsState[4] = (   alphaP*IKsState_P[3]+										 deltaP*IKsState_P[8]	- (4*betaP+4*gammaP)*IKsState_P[4]					);
		dIKsState[3] = ( 2*alphaP*IKsState_P[2]+	4*betaP*IKsState_P[4]+					 deltaP*IKsState_P[7]	- (3*betaP+alphaP+3*gammaP)*IKsState_P[3]			);
		dIKsState[2] = ( 3*alphaP*IKsState_P[1]+	3*betaP*IKsState_P[3]+					 deltaP*IKsState_P[6]	- (2*betaP+2*alphaP+2*gammaP)*IKsState_P[2]			);
		dIKsState[1] = ( 4*alphaP*IKsState_P[0]+	2*betaP*IKsState_P[2]+					 deltaP*IKsState_P[5] - (betaP+3*alphaP+gammaP)*IKsState_P[1]				);
		dIKsState[0] = (					  betaP*IKsState_P[1]										- 4*alphaP*IKsState_P[0]								); 

		sumval = 0;
		for(int kc=0; kc<16; kc++) //Note do not apply update to final state
		{
			IKsState_P[kc] = check_State_Change(IKsState_P[kc], dIKsState[kc], dt);
			sumval += IKsState_P[kc];
		}
		IKsState_P[16] = 1.0 - sumval;

	IKs = (1 - settings->IKsB) * ((1 - fIKsP) * IKsNP + fIKsP * IKsP);
}

void HRdBARStoch::Ion_Markov_CaL_Det(double dt, int caru_index)
{
	double ICaLNP = 0;
	double ICaLP = 0;
	double ICaL_State_Sum;

	double Ca_observed = carus[caru_index].Ca_ss_free;

	//Determine NP rates
	double* params = settings->LCCParamsNP;	    
	double ACT_tau, ACT_ss, I_Vbeta_expfunc, Boltz_inact, ACT_ss_steepness;
	
	ACT_tau = data->ICaL_Activation_Fact * (params[0] + (params[1] * exp(params[2] * (Vm + params[3]))) / (1 + exp(params[4] * (Vm + params[3]))));
	ACT_ss_steepness = (1 + exp( - (Vm + 25) / 5));
	ACT_ss = 1 / ((1 + exp( - (Vm - params[5]) / (params[6]))) * ACT_ss_steepness);
		
	I_Vbeta_expfunc = (1 + exp( -(Vm + params[11]) / (data->ICaL_Recovery_Steepness * params[12]) ));
	Boltz_inact = (1 / (1 + exp( (Vm + params[13]) / params[14] )));
	
	double I_Valpha = 1 / (data->ICaL_Recovery_Fact * ((1 - fICaLP_CaMKII) * params[7] + fICaLP_CaMKII * 0.5 * params[7]) * (1 + exp( ( Vm + params[8] ) / (data->ICaL_Recovery_Steepness * params[9]) )));
	double I_Vbeta = 1 / (params[10] * I_Vbeta_expfunc);
	double I_Vss = (1 / (1 + params[15])) * (params[15] + Boltz_inact);
	double I_Vtau = (1 / (I_Valpha + I_Vbeta));
	    
	double Is_Valpha = I_Valpha;
		
		double dtau_CaMKII = 5.0 * fICaLP_CaMKII;
		double dExtraAdjTauInact = 0, KmExtraAdjTauInact = 10.0;
		if(params[23] > 0 && params[23] < params[16]) dExtraAdjTauInact = params[23];
		if(params[24] > 0 && params[24] < 0.1) KmExtraAdjTauInact = params[24];
		double p_Ca_Aff_4 = (params[22] / Ca_observed) * (params[22] / Ca_observed) * (params[22] / Ca_observed) * (params[22] / Ca_observed); //pow(params[22] / Ca_observed,4)
		double Is_Vbeta_ss = params[16] - ( (params[17] - dtau_CaMKII) / (1 + p_Ca_Aff_4) + dExtraAdjTauInact / (1 + GenPurpose::intpow(KmExtraAdjTauInact / Ca_observed, 10)) );
		double Is_Vbeta = 1 / (Is_Vbeta_ss * I_Vbeta_expfunc);
		double Is_Vss = (1 / ((1 + params[18]) * (1 + (Ca_observed / KmExtraAdjTauInact)*(Ca_observed / KmExtraAdjTauInact)))) * (params[18] + Boltz_inact);
		double Is_Vtau = (1 / (Is_Valpha + Is_Vbeta));
	    
		double alpha = ACT_ss / ACT_tau;
		double beta = (1 - ACT_ss) / ACT_tau;
		double x = I_Vss / I_Vtau;
		double y = (1 - I_Vss) / I_Vtau;
		double xs = Is_Vss / Is_Vtau;
		double ys = (1 - Is_Vss) / Is_Vtau;
		double delta = (params[19] / (1 + p_Ca_Aff_4));
		double theta = 1;
		double theta_I = params[20];		
		double delta_I = theta_I;
		if(fabs(y) > 1E-20) delta_I = theta_I * ( (x * ys * delta) / (y * xs * theta) );

		double PCa = params[21] * (1 + 0.4*fICaLP_CaMKII);

		double gamma_cai = 1;
		double gamma_cao = 0.341;
		double exp_2_Vm_frt = exp(2*Vm*data->frt);
		double ICaLBar = PCa * 4 * Vm * data->F * data->frt * ((gamma_cai * Ca_observed * exp_2_Vm_frt - gamma_cao * settings->Ca_o) / (exp_2_Vm_frt - 1));
	    
		ICaLNP = ICaLBar * (carus[caru_index].ICaLState_NP[1] + carus[caru_index].ICaLState_NP[3]);  
		
		double dt_ICaL_C = ( beta * carus[caru_index].ICaLState_NP[1] + theta * carus[caru_index].ICaLState_NP[2] + x * carus[caru_index].ICaLState_NP[4] - (alpha + delta + y) * carus[caru_index].ICaLState_NP[0] ); 
		double dt_ICaL_O = ( alpha * carus[caru_index].ICaLState_NP[0] + theta * carus[caru_index].ICaLState_NP[3] + x * carus[caru_index].ICaLState_NP[5] - (beta + delta + y) * carus[caru_index].ICaLState_NP[1] ); 
		double dt_ICaL_Cs = ( delta * carus[caru_index].ICaLState_NP[0] + beta * carus[caru_index].ICaLState_NP[3] + xs * carus[caru_index].ICaLState_NP[6] - (theta + alpha + ys) * carus[caru_index].ICaLState_NP[2] ); 
		double dt_ICaL_Os = ( delta * carus[caru_index].ICaLState_NP[1] + alpha * carus[caru_index].ICaLState_NP[2] + xs * carus[caru_index].ICaLState_NP[7] - (theta + beta + ys) * carus[caru_index].ICaLState_NP[3] ); 
		double dt_ICaL_CI = ( y * carus[caru_index].ICaLState_NP[0] + beta * carus[caru_index].ICaLState_NP[5] + theta_I * carus[caru_index].ICaLState_NP[6] - (x + alpha + delta_I) * carus[caru_index].ICaLState_NP[4] ); 
		double dt_ICaL_OI = ( y * carus[caru_index].ICaLState_NP[1] + alpha * carus[caru_index].ICaLState_NP[4] + theta_I * carus[caru_index].ICaLState_NP[7] - (x + beta + delta_I) * carus[caru_index].ICaLState_NP[5] ); 
		double dt_ICaL_CIs = ( ys * carus[caru_index].ICaLState_NP[2] + delta_I * carus[caru_index].ICaLState_NP[4] + beta * carus[caru_index].ICaLState_NP[7] - (xs + theta_I + alpha) * carus[caru_index].ICaLState_NP[6] ); 

		carus[caru_index].ICaLState_NP[0] = check_State_Change(carus[caru_index].ICaLState_NP[0], dt_ICaL_C, dt);	carus[caru_index].ICaLState_NP[1] = check_State_Change(carus[caru_index].ICaLState_NP[1], dt_ICaL_O, dt);	carus[caru_index].ICaLState_NP[2] = check_State_Change(carus[caru_index].ICaLState_NP[2], dt_ICaL_Cs, dt);	carus[caru_index].ICaLState_NP[3] = check_State_Change(carus[caru_index].ICaLState_NP[3], dt_ICaL_Os, dt);
		carus[caru_index].ICaLState_NP[4] = check_State_Change(carus[caru_index].ICaLState_NP[4], dt_ICaL_CI, dt);	carus[caru_index].ICaLState_NP[5] = check_State_Change(carus[caru_index].ICaLState_NP[5], dt_ICaL_OI, dt);	carus[caru_index].ICaLState_NP[6] = check_State_Change(carus[caru_index].ICaLState_NP[6], dt_ICaL_CIs, dt);	
		carus[caru_index].ICaLState_NP[7] = 1.0 - carus[caru_index].ICaLState_NP[0] - carus[caru_index].ICaLState_NP[1] - carus[caru_index].ICaLState_NP[2] - carus[caru_index].ICaLState_NP[3] - carus[caru_index].ICaLState_NP[4] - carus[caru_index].ICaLState_NP[5] - carus[caru_index].ICaLState_NP[6];
		
		if(carus[caru_index].ICaLState_NP[4] < 0) {carus[caru_index].ICaLState_NP[6] += carus[caru_index].ICaLState_NP[4]; carus[caru_index].ICaLState_NP[4] = 0; }
		if(carus[caru_index].ICaLState_NP[5] < 0) {carus[caru_index].ICaLState_NP[7] += carus[caru_index].ICaLState_NP[5]; carus[caru_index].ICaLState_NP[5] = 0; }		

		
	//Determine P rates
	params = settings->LCCParamsP;
	    
	ACT_tau = params[0] + (params[1] * exp(params[2] * (Vm + params[3]))) / (1 + exp(params[4] * (Vm + params[3])));
	ACT_ss = 1 / ((1 + exp( - (Vm - params[5]) / (params[6]))) * ACT_ss_steepness);
		
	I_Vbeta_expfunc = (1 + exp( -(Vm + params[11]) / (data->ICaL_Recovery_Steepness * params[12]) ));
	Boltz_inact = (1 / (1 + exp( (Vm + params[13]) / params[14] )));
		
	I_Valpha = 1 / (data->ICaL_Recovery_Fact * ((1 - fICaLP_CaMKII) * params[7] + fICaLP_CaMKII * 0.5 * params[7]) * (1 + exp( ( Vm + params[8] ) / (data->ICaL_Recovery_Steepness * params[9]) )));
	I_Vbeta = 1 / (params[10] * I_Vbeta_expfunc);
	I_Vss = (1 / (1 + params[15])) * (params[15] + Boltz_inact);
	I_Vtau = 1 / (I_Valpha + I_Vbeta);
	    
		Is_Valpha = I_Valpha;
		dExtraAdjTauInact = 0; KmExtraAdjTauInact = 10;
		dtau_CaMKII = 0.1 * fICaLP_CaMKII;
		if(params[23] > 0 && params[23] < params[16]) dExtraAdjTauInact = params[23];
		if(params[24] > 0 && params[24] < 0.1) KmExtraAdjTauInact = params[24];
		p_Ca_Aff_4 = (params[22] / Ca_observed) * (params[22] / Ca_observed) * (params[22] / Ca_observed) * (params[22] / Ca_observed); //pow(params[22] / Ca_observed,4)
		Is_Vbeta_ss = params[16] - ( (params[17] - dtau_CaMKII) / (1 + p_Ca_Aff_4) + dExtraAdjTauInact / (1 + GenPurpose::intpow(KmExtraAdjTauInact / Ca_observed, 10)) );
		Is_Vbeta = 1 / (Is_Vbeta_ss * I_Vbeta_expfunc);

		double Is_Vss_NonInact = params[18];
		Is_Vss = (1 / ((1 + Is_Vss_NonInact) * (1 + (Ca_observed / KmExtraAdjTauInact)*(Ca_observed / KmExtraAdjTauInact)))) * (Is_Vss_NonInact + Boltz_inact);
		Is_Vtau = 1 / (Is_Valpha + Is_Vbeta);
	    
		alpha = ACT_ss / ACT_tau;
		beta = (1 - ACT_ss) / ACT_tau;
		x = I_Vss / I_Vtau;
		y = (1 - I_Vss) / I_Vtau;
		xs = Is_Vss / Is_Vtau;
		ys = (1 - Is_Vss) / Is_Vtau;
		delta = params[19] / (1 + p_Ca_Aff_4);
		theta = 1;
		if(settings->useSeparateCaSensitivities)
		{
			double theta_min = params[25];
			delta = (params[19] / (1 + GenPurpose::intpow(params[24] / Ca_observed,4)));
			theta = theta_min + (1.0 - theta_min) / (1 + p_Ca_Aff_4);
		}
		theta_I = params[20];
		delta_I = theta_I;
		if(fabs(y) > 1E-20) delta_I = theta_I * ( (x * ys * delta) / (y * xs * theta) );

		PCa = params[21] * (1 + 0.1*fICaLP_CaMKII);

		ICaLBar = PCa * 4 * Vm * data->F * data->frt * ((gamma_cai * Ca_observed * exp_2_Vm_frt - gamma_cao * settings->Ca_o) / (exp_2_Vm_frt - 1));
	    
		ICaLP = ICaLBar * (carus[caru_index].ICaLState_P[1] + carus[caru_index].ICaLState_P[3]);  

		dt_ICaL_C = ( beta * carus[caru_index].ICaLState_P[1] + theta * carus[caru_index].ICaLState_P[2] + x * carus[caru_index].ICaLState_P[4] - (alpha + delta + y) * carus[caru_index].ICaLState_P[0] ); 
		dt_ICaL_O = ( alpha * carus[caru_index].ICaLState_P[0] + theta * carus[caru_index].ICaLState_P[3] + x * carus[caru_index].ICaLState_P[5] - (beta + delta + y) * carus[caru_index].ICaLState_P[1] ); 
		dt_ICaL_Cs = ( delta * carus[caru_index].ICaLState_P[0] + beta * carus[caru_index].ICaLState_P[3] + xs * carus[caru_index].ICaLState_P[6] - (theta + alpha + ys) * carus[caru_index].ICaLState_P[2] ); 
		dt_ICaL_Os = ( delta * carus[caru_index].ICaLState_P[1] + alpha * carus[caru_index].ICaLState_P[2] + xs * carus[caru_index].ICaLState_P[7] - (theta + beta + ys) * carus[caru_index].ICaLState_P[3] ); 
		dt_ICaL_CI = ( y * carus[caru_index].ICaLState_P[0] + beta * carus[caru_index].ICaLState_P[5] + theta_I * carus[caru_index].ICaLState_P[6] - (x + alpha + delta_I) * carus[caru_index].ICaLState_P[4] ); 
		dt_ICaL_OI = ( y * carus[caru_index].ICaLState_P[1] + alpha * carus[caru_index].ICaLState_P[4] + theta_I * carus[caru_index].ICaLState_P[7] - (x + beta + delta_I) * carus[caru_index].ICaLState_P[5] ); 
		dt_ICaL_CIs = ( ys * carus[caru_index].ICaLState_P[2] + delta_I * carus[caru_index].ICaLState_P[4] + beta * carus[caru_index].ICaLState_P[7] - (xs + theta_I + alpha) * carus[caru_index].ICaLState_P[6] ); 
		
		carus[caru_index].ICaLState_P[0] = check_State_Change(carus[caru_index].ICaLState_P[0], dt_ICaL_C, dt);	carus[caru_index].ICaLState_P[1] = check_State_Change(carus[caru_index].ICaLState_P[1], dt_ICaL_O, dt);	carus[caru_index].ICaLState_P[2] = check_State_Change(carus[caru_index].ICaLState_P[2], dt_ICaL_Cs, dt);	carus[caru_index].ICaLState_P[3] = check_State_Change(carus[caru_index].ICaLState_P[3], dt_ICaL_Os, dt);
		carus[caru_index].ICaLState_P[4] = check_State_Change(carus[caru_index].ICaLState_P[4], dt_ICaL_CI, dt);	carus[caru_index].ICaLState_P[5] = check_State_Change(carus[caru_index].ICaLState_P[5], dt_ICaL_OI, dt);	carus[caru_index].ICaLState_P[6] = check_State_Change(carus[caru_index].ICaLState_P[6], dt_ICaL_CIs, dt);	
		carus[caru_index].ICaLState_P[7] = 1.0 - carus[caru_index].ICaLState_P[0] - carus[caru_index].ICaLState_P[1] - carus[caru_index].ICaLState_P[2] - carus[caru_index].ICaLState_P[3] - carus[caru_index].ICaLState_P[4] - carus[caru_index].ICaLState_P[5] - carus[caru_index].ICaLState_P[6];
		
		if(carus[caru_index].ICaLState_P[4] < 0) {carus[caru_index].ICaLState_P[6] += carus[caru_index].ICaLState_P[4]; carus[caru_index].ICaLState_P[4] = 0; }
		if(carus[caru_index].ICaLState_P[5] < 0) {carus[caru_index].ICaLState_P[7] += carus[caru_index].ICaLState_P[5]; carus[caru_index].ICaLState_P[5] = 0; }	
		if(carus[caru_index].ICaLState_P[7] < 0) {carus[caru_index].ICaLState_P[5] += carus[caru_index].ICaLState_P[7]; carus[caru_index].ICaLState_P[7] = 0; }	

	carus[caru_index].ICaL = (1 - settings->ICaLB) * ((1 - fICaLP) * ICaLNP + fICaLP * ICaLP);
}

void HRdBARStoch::Ion_Markov_CaL_Stoch(double dt, int caru_index)
{
	double ICaLNP = 0;
	double ICaLP = 0;
	double ICaL_State_Sum;

	double Ca_observed = carus[caru_index].Ca_ss_free;

		//Determine NP rates
		double* params = settings->LCCParamsNP;	    

		double ACT_tau = data->ICaL_Activation_Fact * (params[0] + (params[1] * exp(params[2] * (Vm + params[3]))) / (1 + exp(params[4] * (Vm + params[3]))));
		double ACT_ss = 1 / ((1 + exp( - (Vm - params[5]) / (params[6]))) * (1 + exp( - (Vm + 25) / 5)));
	    
		double I_Valpha = 1 / (data->ICaL_Recovery_Fact * ((1 - fICaLP_CaMKII) * params[7] + fICaLP_CaMKII * 0.5 * params[7]) * (1 + exp( ( Vm + params[8] ) / (data->ICaL_Recovery_Steepness * params[9]) )));
		double I_Vbeta_Vm_Exp = (1 + exp( -(Vm + params[11]) / (data->ICaL_Recovery_Steepness * params[12]) ));
		double I_Vbeta = 1 / (params[10] * I_Vbeta_Vm_Exp);
		double I_Vss = (1 / (1 + params[15])) * (params[15] + (1 / (1 + exp( (Vm + params[13]) / params[14] ))));
		double I_Vtau = (1 / (I_Valpha + I_Vbeta));
		double Is_Valpha = I_Valpha;
		
		double dtau_CaMKII = 5.0 * fICaLP_CaMKII;
		double dExtraAdjTauInact = 0, KmExtraAdjTauInact = 10.0;
		if(params[23] > 0 && params[23] < params[16]) dExtraAdjTauInact = params[23];
		if(params[24] > 0 && params[24] < 0.1) KmExtraAdjTauInact = params[24];
		double Is_Vbeta_ss = params[16] - ( (params[17] - dtau_CaMKII) / (1 + pow(params[22] / Ca_observed,4)) + dExtraAdjTauInact / (1 + pow(KmExtraAdjTauInact / Ca_observed, 10)) );
		double Is_Vbeta = 1 / (Is_Vbeta_ss * I_Vbeta_Vm_Exp);
		double Is_Vss = (1 / ((1 + params[18]) * (1 + pow(Ca_observed / KmExtraAdjTauInact, 2)))) * (params[18] + (1 / (1 + exp( (Vm + params[13]) / params[14] ))));
		double Is_Vtau = (1 / (Is_Valpha + Is_Vbeta));
	    
		double alpha = ACT_ss / ACT_tau;
		double beta = (1 - ACT_ss) / ACT_tau;
		double x = I_Vss / I_Vtau;
		double y = (1 - I_Vss) / I_Vtau;
		double xs = Is_Vss / Is_Vtau;
		double ys = (1 - Is_Vss) / Is_Vtau;
		double delta = (params[19] / (1 + pow(params[22] / Ca_observed,4)));
		double theta = 1;
		double theta_I = params[20];		
		double delta_I = theta_I;
		if(fabs(y) > 1E-20) delta_I = theta_I * ( (x * ys * delta) / (y * xs * theta) );

		double PCa = params[21]  * (1 + 0.4*fICaLP_CaMKII);

		double gamma_cai = 1;
		double gamma_cao = 0.341;
		double ICaLBar = PCa * 4 * Vm * data->F * data->frt * ((gamma_cai * Ca_observed * exp(2*Vm*data->frt) - gamma_cao * settings->Ca_o) / (exp(2*Vm*data->frt) - 1));
	    
		ICaLNP = ICaLBar * (carus[caru_index].ICaLState_NP[1] + carus[caru_index].ICaLState_NP[3]) / (1.0 * settings->numICaLChannels / settings->N_CaRU);  

		// Build probability matrix
	double ICaL_Matrix[8][8];
	for(int i=0; i<8; i++)
	{
		for(int j=0; j<8; j++)
		{
			ICaL_Matrix[i][j] = 0;
		}
	}
	ICaL_Matrix[0][0] = 1 - dt * (alpha + y + delta); ICaL_Matrix[0][1] = dt * alpha; ICaL_Matrix[0][2] = dt * delta; ICaL_Matrix[0][4] = dt * y;
	ICaL_Matrix[1][0] = dt * beta; ICaL_Matrix[1][1] = 1 - dt * (beta+y+delta); ICaL_Matrix[1][3] = dt * delta; ICaL_Matrix[1][5] = dt * y;
	ICaL_Matrix[2][0] = dt * theta; ICaL_Matrix[2][2] = 1 - dt * (alpha+theta+ys);  ICaL_Matrix[2][3] = dt * alpha; ICaL_Matrix[2][6] = dt * ys;
	ICaL_Matrix[3][1] = dt * theta; ICaL_Matrix[3][2] = dt * beta; ICaL_Matrix[3][3] = 1 - dt * (beta+theta+ys); ICaL_Matrix[3][7] = dt * ys;
	ICaL_Matrix[4][0] = dt * x; ICaL_Matrix[4][4] = 1 - dt * (x+alpha+delta_I); ICaL_Matrix[4][5] = dt * alpha; ICaL_Matrix[4][6] = dt * delta_I;
	ICaL_Matrix[5][1] = dt * x; ICaL_Matrix[5][4] = dt * beta; ICaL_Matrix[5][5] = 1 - dt * (x+beta+delta_I); ICaL_Matrix[5][7] = dt * delta_I;
	ICaL_Matrix[6][2] = dt * xs; ICaL_Matrix[6][4] = dt * theta_I; ICaL_Matrix[6][6] = 1 - dt * (xs+alpha+theta_I); ICaL_Matrix[6][7] = dt * alpha;
	ICaL_Matrix[7][3] = dt * xs; ICaL_Matrix[7][5] = dt * theta_I; ICaL_Matrix[7][6] = dt * beta; ICaL_Matrix[7][7] = 1 - dt*(xs+theta_I+beta);	
	
	// Compute state transitions
		int newICaLState[8];
		for(int i=0; i<8; i++) { newICaLState[i] = 0;	}
				
		for(int i=0; i<8; i++)
		{
            if(carus[caru_index].ICaLState_NP[i] >= 1 && carus[caru_index].ICaLState_NP[i] <= 10) //Use uniform dist approach
			{
				for(int k=0; k<carus[caru_index].ICaLState_NP[i]; k++)
				{
					double cumulprob = 0.0;
					double rv = rvgen.rand();
					
					for(int j=0; j<8; j++)
					{
						cumulprob += ICaL_Matrix[i][j];
						if(cumulprob > rv)
						{
							newICaLState[j]++;
							break;
						}
					}
				}
			}
			else
			{
				if(carus[caru_index].ICaLState_NP[i] > 10) // Use binomial approach				
				{
					int numchannels = (int)carus[caru_index].ICaLState_NP[i];
					for(int dd=0; dd<8; dd++)
					{
						if(dd != i && ICaL_Matrix[i][dd] > 0) //Only take states other than self with nonzero chance
						{
							int numchannelsout = GenPurpose::applyBinomialInverseTransform(&rvgen, (int)carus[caru_index].ICaLState_NP[i], ICaL_Matrix[i][dd]);
							if(numchannelsout > numchannels) numchannelsout = numchannels;
							newICaLState[dd] += numchannelsout;
							numchannels -= numchannelsout;
						}
					}
					newICaLState[i] += numchannels; // The remaining channels stay where they are
				}
			}		
        }	
		for(int i=0; i<8; i++) { carus[caru_index].ICaLState_NP[i] = newICaLState[i];	}
		
		//Determine P rates
		params = settings->LCCParamsP;
	    
		ACT_tau = params[0] + (params[1] * exp(params[2] * (Vm + params[3]))) / (1 + exp(params[4] * (Vm + params[3])));
		ACT_ss = 1 / ((1 + exp( - (Vm - params[5]) / (params[6]))) * (1 + exp( - (Vm + 25 + 0) / 5)));
	    
		I_Valpha = 1 / (data->ICaL_Recovery_Fact * ((1 - fICaLP_CaMKII) * params[7] + fICaLP_CaMKII * 0.5 * params[7]) * (1 + exp( ( Vm + params[8] ) / (data->ICaL_Recovery_Steepness * params[9]) )));
		I_Vbeta_Vm_Exp = (1 + exp( -(Vm + params[11]) / (data->ICaL_Recovery_Steepness * params[12]) ));
		I_Vbeta = 1 / (params[10] * I_Vbeta_Vm_Exp);
		I_Vss = (1 / (1 + params[15])) * (params[15] + (1 / (1 + exp( (Vm + params[13]) / params[14] ))));
		I_Vtau = 1 / (I_Valpha + I_Vbeta);
	    
		Is_Valpha = I_Valpha;
		dExtraAdjTauInact = 0; KmExtraAdjTauInact = 10;
		dtau_CaMKII = 0.1 * fICaLP_CaMKII;
		if(params[23] > 0 && params[23] < params[16]) dExtraAdjTauInact = params[23];
		if(params[24] > 0 && params[24] < 0.1) KmExtraAdjTauInact = params[24];
		Is_Vbeta_ss = params[16] - ( (params[17] - dtau_CaMKII) / (1 + pow(params[22] / Ca_observed,4)) + dExtraAdjTauInact / (1 + pow(KmExtraAdjTauInact / Ca_observed, 10)) );
		Is_Vbeta = 1 / (Is_Vbeta_ss * I_Vbeta_Vm_Exp);

		double Is_Vss_NonInact = params[18];
		Is_Vss = (1 / ((1 + Is_Vss_NonInact) * (1 + pow(Ca_observed / KmExtraAdjTauInact, 2)))) * (Is_Vss_NonInact + (1 / (1 + exp( (Vm + params[13]) / params[14] ))));
		Is_Vtau = 1 / (Is_Valpha + Is_Vbeta);
	    
		alpha = ACT_ss / ACT_tau;
		beta = (1 - ACT_ss) / ACT_tau;
		x = I_Vss / I_Vtau;
		y = (1 - I_Vss) / I_Vtau;
		xs = Is_Vss / Is_Vtau;
		ys = (1 - Is_Vss) / Is_Vtau;
		delta = params[19] / (1 + pow(params[22] / Ca_observed,4));
		theta = 1;
		if(settings->useSeparateCaSensitivities)
		{
			double theta_min = params[25];
			delta = (params[19] / (1 + pow(params[24] / Ca_observed,4)));
			theta = theta_min + (1.0 - theta_min) / (1 + pow(Ca_observed / params[22], 4));
		}
		theta_I = params[20];
		delta_I = theta_I;
		if(fabs(y) > 1E-20) delta_I = theta_I * ( (x * ys * delta) / (y * xs * theta) );

		PCa = params[21]  * (1 + 0.1*fICaLP_CaMKII);

		ICaLBar = PCa * 4 * Vm * data->F * data->frt * ((gamma_cai * Ca_observed * exp(2*Vm*data->frt) - gamma_cao * settings->Ca_o) / (exp(2*Vm*data->frt) - 1));
	    
		ICaLP = ICaLBar * (carus[caru_index].ICaLState_P[1] + carus[caru_index].ICaLState_P[3]) / (1.0 * settings->numICaLChannels / settings->N_CaRU);  

	// Build probability matrix
	ICaL_Matrix[0][0] = 1 - dt * (alpha + y + delta); ICaL_Matrix[0][1] = dt * alpha; ICaL_Matrix[0][2] = dt * delta; ICaL_Matrix[0][4] = dt * y;
	ICaL_Matrix[1][0] = dt * beta; ICaL_Matrix[1][1] = 1 - dt * (beta+y+delta); ICaL_Matrix[1][3] = dt * delta; ICaL_Matrix[1][5] = dt * y;
	ICaL_Matrix[2][0] = dt * theta; ICaL_Matrix[2][2] = 1 - dt * (alpha+theta+ys);  ICaL_Matrix[2][3] = dt * alpha; ICaL_Matrix[2][6] = dt * ys;
	ICaL_Matrix[3][1] = dt * theta; ICaL_Matrix[3][2] = dt * beta; ICaL_Matrix[3][3] = 1 - dt * (beta+theta+ys); ICaL_Matrix[3][7] = dt * ys;
	ICaL_Matrix[4][0] = dt * x; ICaL_Matrix[4][4] = 1 - dt * (x+alpha+delta_I); ICaL_Matrix[4][5] = dt * alpha; ICaL_Matrix[4][6] = dt * delta_I;
	ICaL_Matrix[5][1] = dt * x; ICaL_Matrix[5][4] = dt * beta; ICaL_Matrix[5][5] = 1 - dt * (x+beta+delta_I); ICaL_Matrix[5][7] = dt * delta_I;
	ICaL_Matrix[6][2] = dt * xs; ICaL_Matrix[6][4] = dt * theta_I; ICaL_Matrix[6][6] = 1 - dt * (xs+alpha+theta_I); ICaL_Matrix[6][7] = dt * alpha;
	ICaL_Matrix[7][3] = dt * xs; ICaL_Matrix[7][5] = dt * theta_I; ICaL_Matrix[7][6] = dt * beta; ICaL_Matrix[7][7] = 1 - dt*(xs+theta_I+beta);	
	
    // Compute state transitions					
		for(int i=0; i<8; i++) { newICaLState[i] = 0;	}				
        for(int i=0; i<8; i++)
		{
            if(carus[caru_index].ICaLState_P[i] >= 1 && carus[caru_index].ICaLState_P[i] <= 10) //Use uniform dist approach
			{
				for(int k=0; k<carus[caru_index].ICaLState_P[i]; k++)
				{
					double cumulprob = 0.0;
					double rv = rvgen.rand();
					
					for(int j=0; j<8; j++)
					{
						cumulprob += ICaL_Matrix[i][j];
						if(cumulprob > rv)
						{
							newICaLState[j]++;
							break;
						}
					}
				}
			}
			else
			{
				if(carus[caru_index].ICaLState_P[i] > 10) // Use binomial approach				
				{
					int numchannels = (int)carus[caru_index].ICaLState_P[i];
					for(int dd=0; dd<8; dd++)
					{
						if(dd != i && ICaL_Matrix[i][dd] > 0) //Only take states other than self with nonzero chance
						{
							int numchannelsout = GenPurpose::applyBinomialInverseTransform(&rvgen, (int)carus[caru_index].ICaLState_P[i], ICaL_Matrix[i][dd]);
							if(numchannelsout > numchannels) numchannelsout = numchannels;							
							newICaLState[dd] += numchannelsout;
							numchannels -= numchannelsout;
						}
					}
					newICaLState[i] += numchannels; // The remaining channels stay where they are
				}
			}		
        }		
		for(int i=0; i<8; i++) { carus[caru_index].ICaLState_P[i] = newICaLState[i];	}

	carus[caru_index].ICaL = (1 - settings->ICaLB) * ((1 - fICaLP) * ICaLNP + fICaLP * ICaLP);
}

void HRdBARStoch::Ion_HH_Ca(double dt, int caru_index)
{
	if(settings->IpCaModelType == 1)
	{
		carus[caru_index].IpCa = (1 - settings->IpCaB)*data->ibarpca*carus[caru_index].Ca_i_free/(data->kmpca+carus[caru_index].Ca_i_free);	 // sarcolema pump
	}
	else
	{
		if(settings->IpCaModelType == 3)
		{
			double k1 = 5.2272E3 * carus[caru_index].Ca_i_free * (1.0000E5 / settings->numIpCaChannels); 
			double a1 = 1.7362 * (1.0000E5 / settings->numIpCaChannels); 
			double a2 = 0.2503 * (1.0000E5 / settings->numIpCaChannels);
			double f_int = a2 / (k1 + a1 + a2);
			int n_cyt = GenPurpose::round(f_int * settings->numIpCaChannels);
			carus[caru_index].IpCa = (1 - settings->IpCaB) * GenPurpose::applyBinomialInverseTransform(&rvgen, n_cyt, k1*settings->PARAM_dTmax) * 2.0 / (settings->PARAM_dTmax * data->AF * data->nN_A);
		}
	}
	
	carus[caru_index].ICab = (1 - settings->ICabB) * data->ibarcab *4*Vm*data->F*data->frt*(carus[caru_index].Ca_i_free*exp(2*Vm*data->frt)-0.341*settings->Ca_o)/(exp(2*Vm*data->frt)-1);
    carus[caru_index].Itr = (1 - settings->ItrB) * (carus[caru_index].Ca_NSR-carus[caru_index].Ca_JSR_free)/ data->Tau_Tr; //CHANGED FROM 25

    double fPLBNP = 1 - fPLBP - fPLBP_CaMKII + fPLBP * fPLBP_CaMKII;
    double fPLBCAMK = fPLBP_CaMKII - fPLBP * fPLBP_CaMKII;
    double fPLBPKA = fPLBP - fPLBP * fPLBP_CaMKII;
    double fPLBBoth = fPLBP * fPLBP_CaMKII;    
    
	double frac_SERCA2a_P = 1 / (1 + (data->Km_SERCA_CaMKII / CaMKII_Active)*(data->Km_SERCA_CaMKII / CaMKII_Active));
	
	if(settings->SERCAModelType == 1)
	{
		double iupmaxCAMK = settings->fact_IupMax_CAMK * data->iupmax;		
		double vmax_Iup = (1 - frac_SERCA2a_P) * data->iupmax + frac_SERCA2a_P * iupmaxCAMK;
			if(!settings->useHeterogeneousCaHandling)
			{
				carus[caru_index].Iup = (1 - settings->IupB) * vmax_Iup * (carus[caru_index].Ca_i_free / (carus[caru_index].Ca_i_free + (fPLBNP * data->Kmup + fPLBCAMK * (data->Kmup - data->dKmPLBCAMK) + fPLBPKA * (data->Kmup - data->dKmPLBPKA) + fPLBBoth * (data->Kmup - data->dKmPLBPKA))));
				carus[caru_index].Ileak = (1 - settings->IleakB) * data->ibarleak * carus[caru_index].Ca_NSR/data->nsrmax;    
			}
			else
			{
				carus[caru_index].Iup = (1.0 - heteroSERCAFacts[caru_index]) * (1 - settings->IupB) * vmax_Iup * (carus[caru_index].Ca_i_free / (carus[caru_index].Ca_i_free + (fPLBNP * data->Kmup + fPLBCAMK * (data->Kmup - data->dKmPLBCAMK) + fPLBPKA * (data->Kmup - data->dKmPLBPKA) + fPLBBoth * (data->Kmup - data->dKmPLBPKA))));
				carus[caru_index].Ileak = (1 - settings->IleakB) * data->ibarleak * carus[caru_index].Ca_NSR/data->nsrmax;
			}
		
		carus[caru_index].Ileak = (1 - settings->IleakB) * ((data->ibarleak * (1 - frac_SERCA2a_P) + settings->fact_IupMax_CAMK * data->ibarleak * frac_SERCA2a_P) * carus[caru_index].Ca_NSR/data->nsrmax);    
	}
	else
	{
		if(settings->SERCAModelType == 3)
		{
			dt = dt / (2.0000E6 / (settings->numSERCA / settings->N_CaRU));
			double a1, a2, k1, k2;
			double f_int;
			int n_cyt, n_sr;
			
			// NP
			k1 = 4.6571E3 * carus[caru_index].Ca_i_free * (2.0000E6 / (settings->numSERCA / settings->N_CaRU)); k2 = 0.7514 * carus[caru_index].Ca_NSR * (2.0000E6 / (settings->numSERCA / settings->N_CaRU)); a1 = 1.1618 * (2.0000E6 / (settings->numSERCA / settings->N_CaRU)); a2 = 2.5205 * (2.0000E6 / (settings->numSERCA / settings->N_CaRU));
			f_int = (k2 + a2) / (k1 + k2 + a1 + a2);
			n_cyt = GenPurpose::round(f_int * fPLBNP * (settings->numSERCA / settings->N_CaRU));
			n_sr = GenPurpose::round(fPLBNP * (settings->numSERCA / settings->N_CaRU) - n_cyt);
			double SERCA_NP = GenPurpose::applyBinomialInverseTransform(&rvgen, n_cyt, k1*dt) - GenPurpose::applyBinomialInverseTransform(&rvgen, n_sr, k2*dt);
			
			// PKA P (+ Both P; because same parameters)
			k1 = 7.5269E3 * carus[caru_index].Ca_i_free * (2.0000E6 / (settings->numSERCA / settings->N_CaRU)); k2 = 0.8456 * carus[caru_index].Ca_NSR * (2.0000E6 / (settings->numSERCA / settings->N_CaRU)); a1 = 0.7188 * (2.0000E6 / (settings->numSERCA / settings->N_CaRU)); a2 = 2.6131 * (2.0000E6 / (settings->numSERCA / settings->N_CaRU));
			f_int = (k2 + a2) / (k1 + k2 + a1 + a2);
			n_cyt = GenPurpose::round(f_int * (fPLBPKA + fPLBBoth) * (settings->numSERCA / settings->N_CaRU));
			n_sr = GenPurpose::round((fPLBPKA + fPLBBoth) * (settings->numSERCA / settings->N_CaRU) - n_cyt);
			double SERCA_PKA_BOTH = GenPurpose::applyBinomialInverseTransform(&rvgen, n_cyt, k1*dt) - GenPurpose::applyBinomialInverseTransform(&rvgen, n_sr, k2*dt);    
			
			// CaMKII P
			k1 = 5.6542E3 * carus[caru_index].Ca_i_free * (2.0000E6 / (settings->numSERCA / settings->N_CaRU)); k2 = 1.1779 * carus[caru_index].Ca_NSR * (2.0000E6 / (settings->numSERCA / settings->N_CaRU)); a1 = 0.7009 * (2.0000E6 / (settings->numSERCA / settings->N_CaRU)); a2 = 2.6034 * (2.0000E6 / (settings->numSERCA / settings->N_CaRU));
			f_int = (k2 + a2) / (k1 + k2 + a1 + a2);
			n_cyt = GenPurpose::round(f_int * fPLBCAMK * (settings->numSERCA / settings->N_CaRU));
			n_sr = GenPurpose::round(fPLBCAMK * (settings->numSERCA / settings->N_CaRU) - n_cyt);
			double SERCA_CAMK = GenPurpose::applyBinomialInverseTransform(&rvgen, n_cyt, k1*dt) - GenPurpose::applyBinomialInverseTransform(&rvgen, n_sr, k2*dt);    
			
			double F_up = (1 + (settings->fact_IupMax_CAMK - 1.0) * frac_SERCA2a_P) * (SERCA_NP + SERCA_PKA_BOTH + SERCA_CAMK);
			if(!settings->useHeterogeneousCaHandling)
			{
				carus[caru_index].Iup = (1 - settings->IupB) * F_up / (dt * data->nN_A * data->vnsr);	
				carus[caru_index].Ileak = 0;
			}
			else
			{
				carus[caru_index].Iup = (1.0 - heteroSERCAFacts[caru_index]) * (1 - settings->IupB) * F_up / (dt * data->nN_A * data->vnsr);	
				carus[caru_index].Ileak = 0;
			}
		}
	}
	
    double tau_diff_ss = settings->tau_Diff;
    double tau_diff_ssCaL = 0.2;
    
    carus[caru_index].Idiff_ssCaL = (carus[caru_index].Ca_ss_free - carus[caru_index].Ca_ssCaL_free) / tau_diff_ssCaL;
    carus[caru_index].Idiff_Ca = (1 - settings->IdiffB) * (carus[caru_index].Ca_ss_free - carus[caru_index].Ca_i_free) / tau_diff_ss;
}

void HRdBARStoch::UpdateConcentrations(double dt, double t)
{
	double tau_diff_ss = settings->tau_Diff;
    Idiff_Na = (1 - settings->IdiffB) * (Na_ss - Na_i) / tau_diff_ss;
    Idiff_Cl = (1 - settings->IdiffB) * (Cl_ss - Cl_i) / tau_diff_ss;
	
    double dNa_i = -((3*INaCa + 3*INaK + INa + INaL + INab)*data->AF/data->vmyo - CTNaCl - Idiff_Na*data->vss/data->vmyo);
    double dNa_ss = -(3*INaCass*data->AF/data->vss + Idiff_Na);
    
    double dCl_i = -(IClb*data->AF/(-1*data->vmyo) - CTNaCl - CTKCl - Idiff_Cl*data->vss/data->vmyo);
    double dCl_ss = -(ITo2*data->AF/(-1*data->vss) + Idiff_Cl);
    
    double dK_i = -((IKr+IKs+IK1+IKp-2*INaK+ITo1+Istim)*data->AF/data->vmyo - CTKCl);
    
    //Derrivatives of the state variables:	
    Na_i = check_State_Change(Na_i, dNa_i, dt);
    Na_ss = check_State_Change(Na_ss, dNa_ss, dt);
    K_i = check_State_Change(K_i, dK_i, dt);
    Cl_i = check_State_Change(Cl_i, dCl_i, dt);
    Cl_ss = check_State_Change(Cl_ss, dCl_ss, dt);

	//double Cactive = Ca_CaMKII();
    fPLBP_CaMKII = check_State_Change(fPLBP_CaMKII, (CaMKII_Active / (CaMKII_Active + data->KmCaMK) - fPLBP_CaMKII) / data->tau_PLB_CaMKII, dt);
    fRyRP_CaMKII = check_State_Change(fRyRP_CaMKII, (1.0 / (1.0 + pow(data->KmCaMK/CaMKII_Active,2)) - fRyRP_CaMKII) / data->tau_RyR_CaMKII, dt);
    fIToP_CaMKII = check_State_Change(fIToP_CaMKII, (CaMKII_Active / (CaMKII_Active + data->KmCaMK) - fIToP_CaMKII) / data->tau_PLB_CaMKII, dt);
    fINaP_CaMKII = check_State_Change(fINaP_CaMKII, (CaMKII_Active / (CaMKII_Active + data->KmCaMK) - fINaP_CaMKII) / data->tau_PLB_CaMKII, dt);
    fIK1P_CaMKII = check_State_Change(fIK1P_CaMKII, (CaMKII_Active / (CaMKII_Active + data->KmCaMK) - fIK1P_CaMKII) / data->tau_PLB_CaMKII, dt);
    fICaLP_CaMKII = check_State_Change(fICaLP_CaMKII, (CaMKII_Active / (CaMKII_Active + data->KmCaMK) - fICaLP_CaMKII) / data->tau_RyR_CaMKII, dt); //double f_ICaL_P_CaMK = 1 / (1 + pow(0.7 / Cactive, 4));
	
    double betaCamK = data->betaCamK;
	if(signaling != NULL) betaCamK = 0.1 * betaCamK + (0.9 * betaCamK / 0.1371) * (signaling->data->V_CAV / signaling->data->vcell * signaling->data->PP_CAV + signaling->data->V_ECAV / signaling->data->vcell * signaling->data->PP1_ECAV + signaling->data->V_CYT / signaling->data->vcell * signaling->PP1_CYT);

    Ca_trap = check_State_Change(Ca_trap, ( data->alphaCamK*CaMKII_Active*(CaMKII_Active - Ca_trap) - betaCamK*Ca_trap ), dt);
}

void HRdBARStoch::Ca_CICR_Markov_Stoch(double dt, double t, int caru_index)
{
	carus[caru_index].Ileak_JSR = 0;
	double Ca_observed = carus[caru_index].Ca_ssCaL_free;	
	
	// Non Phosphorylated
	// ===========================
		double* params = settings->RyRMarkovParams_NP;	
		carus[caru_index].Irel_NP = params[5] * (carus[caru_index].RyRState_NP[1] + carus[caru_index].RyRState_NP[2]) / (1.0 * settings->numRyRs / settings->N_CaRU) * (carus[caru_index].Ca_JSR_free - Ca_observed) / data->vss;	
		
		double h_dimer = 15.24;       
		double M_hat = 1 / (1 + pow(carus[caru_index].Ca_JSR_free / params[9], h_dimer));        
		
		double Act_JSR_comp = params[10] * (exp(carus[caru_index].Ca_JSR_free / params[12]) - 1);
		double Act_ss = Act_JSR_comp + params[0] / (1 + pow((params[6] * (1 + params[11] * fRyRP_CaMKII)) / Ca_observed, params[8]));
		double Act_ss_l = Act_JSR_comp + params[1] / (1 + pow((params[7] * (1 + params[11] * fRyRP_CaMKII)) / Ca_observed, params[8]));
		double tau_act = params[4] + params[13] * M_hat;
		
		double k_12 = Act_ss / tau_act;
		double k_21 = (1 - Act_ss) / tau_act;
		double k_43 = Act_ss_l / tau_act;
		double k_34 = (1 - Act_ss_l) / tau_act;		
		double k_14_23 = M_hat / params[3];
		double k_41 = 1 / params[2];
			k_41 = 1 / (params[2] + (1500 - params[2]) / (1 + pow(carus[caru_index].Ca_JSR_free / 0.8, 4)));
		double k_32 = k_41 * k_12 * k_34 / (k_43 * k_21);

		// Build probability matrix
		double RyR_Matrix[4][4];
		RyR_Matrix[0][0] = 1 - dt * (k_12 + k_14_23); RyR_Matrix[0][1] = dt * k_12; RyR_Matrix[0][2] = 0; RyR_Matrix[0][3] = dt * k_14_23;
		RyR_Matrix[1][0] = dt * k_21; RyR_Matrix[1][1] = 1 - dt * (k_21+k_14_23); RyR_Matrix[1][2] = dt * k_14_23; RyR_Matrix[1][3] = 0;
		RyR_Matrix[2][0] = 0; RyR_Matrix[2][1] = dt * k_32;  RyR_Matrix[2][2] = 1 - dt * (k_32 + k_34); RyR_Matrix[2][3] = dt * k_34;
		RyR_Matrix[3][0] = dt * k_41; RyR_Matrix[3][1] = 0; RyR_Matrix[3][2] = dt * k_43; RyR_Matrix[3][3] = 1 - dt * (k_41 + k_43);
		
		// Compute state transitions		
		const int nrOfStatesInModel = 4;
		int newRyRState[nrOfStatesInModel];		
		for(int i=0; i<nrOfStatesInModel; i++) { newRyRState[i] = 0;	}
				
		for(int i=0; i<nrOfStatesInModel; i++)
		{
            if(carus[caru_index].RyRState_NP[i] >= 1 && carus[caru_index].RyRState_NP[i] <= 10) //Use uniform dist approach
			{
				for(int k=0; k<carus[caru_index].RyRState_NP[i]; k++)
				{
					double cumulprob = 0.0;
					double rv = rvgen.rand();
					
					for(int j=0; j<nrOfStatesInModel; j++)
					{
						cumulprob += RyR_Matrix[i][j];
						if(cumulprob > rv)
						{
							newRyRState[j]++;
							break;
						}
					}
				}
			}
			else
			{
				if(carus[caru_index].RyRState_NP[i] > 10) // Use binomial approach				
				{
					int numchannels = (int)carus[caru_index].RyRState_NP[i];
					//cout << "  numchannels = " << numchannels << ", i = " << i << endl;
					for(int dd=0; dd<nrOfStatesInModel; dd++)
					{
						if(dd != i && RyR_Matrix[i][dd] > 0) //Only take states other than self with nonzero chance
						{
							int numchannelsout = GenPurpose::applyBinomialInverseTransform(&rvgen, (int)carus[caru_index].RyRState_NP[i], RyR_Matrix[i][dd]);
							if(numchannelsout > numchannels) numchannelsout = numchannels;
							newRyRState[dd] += numchannelsout;
							numchannels -= numchannelsout;
						}
					}
					newRyRState[i] += numchannels; // The remaining channels stay where they are
				}
			}		
        }	
		for(int i=0; i<nrOfStatesInModel; i++) { carus[caru_index].RyRState_NP[i] = newRyRState[i];	}
			
	// Phosphorylated
	// ===========================
		params = settings->RyRMarkovParams_P;	
		carus[caru_index].Irel_P = params[5] * (carus[caru_index].RyRState_P[1] + carus[caru_index].RyRState_P[2]) / (1.0 * settings->numRyRs / settings->N_CaRU) * (carus[caru_index].Ca_JSR_free - Ca_observed) / data->vss;	

		M_hat = 1 / (1 + pow(carus[caru_index].Ca_JSR_free / params[9], h_dimer));        
		
		Act_JSR_comp = params[10] * (exp(carus[caru_index].Ca_JSR_free / params[12]) - 1);
		Act_ss = Act_JSR_comp + params[0] / (1 + pow((params[6] * (1 + params[11] * fRyRP_CaMKII)) / Ca_observed, params[8]));
		Act_ss_l = Act_JSR_comp + params[1] / (1 + pow((params[7] * (1 + params[11] * fRyRP_CaMKII)) / Ca_observed, params[8]));
		tau_act = params[4] + params[13] * M_hat;
		
		k_12 = Act_ss / tau_act;
		k_21 = (1 - Act_ss) / tau_act;
		k_43 = Act_ss_l / tau_act;
		k_34 = (1 - Act_ss_l) / tau_act;
		k_14_23 = M_hat / params[3];
		k_41 = 1 / params[2];
			k_41 = 1 / (params[2] + (1500 - params[2]) / (1 + pow(carus[caru_index].Ca_JSR_free / 0.8, 4)));
		k_32 = k_41 * k_12 * k_34 / (k_43 * k_21);
	
		// Build probability matrix		
		RyR_Matrix[0][0] = 1 - dt * (k_12 + k_14_23); RyR_Matrix[0][1] = dt * k_12; RyR_Matrix[0][2] = 0; RyR_Matrix[0][3] = dt * k_14_23;
		RyR_Matrix[1][0] = dt * k_21; RyR_Matrix[1][1] = 1 - dt * (k_21+k_14_23); RyR_Matrix[1][2] = dt * k_14_23; RyR_Matrix[1][3] = 0;
		RyR_Matrix[2][0] = 0; RyR_Matrix[2][1] = dt * k_32;  RyR_Matrix[2][2] = 1 - dt * (k_32 + k_34); RyR_Matrix[2][3] = dt * k_34;
		RyR_Matrix[3][0] = dt * k_41; RyR_Matrix[3][1] = 0; RyR_Matrix[3][2] = dt * k_43; RyR_Matrix[3][3] = 1 - dt * (k_41 + k_43);
		
		// Compute state transitions						
		for(int i=0; i<nrOfStatesInModel; i++) { newRyRState[i] = 0;	}
				
		for(int i=0; i<nrOfStatesInModel; i++)
		{
            if(carus[caru_index].RyRState_P[i] >= 1 && carus[caru_index].RyRState_P[i] <= 10) //Use uniform dist approach
			{
				for(int k=0; k<carus[caru_index].RyRState_P[i]; k++)
				{
					double cumulprob = 0.0;
					double rv = rvgen.rand();
					
					for(int j=0; j<nrOfStatesInModel; j++)
					{
						cumulprob += RyR_Matrix[i][j];
						if(cumulprob > rv)
						{
							newRyRState[j]++;
							break;
						}
					}
				}
			}
			else
			{
				if(carus[caru_index].RyRState_P[i] > 10) // Use binomial approach				
				{
					int numchannels = (int)carus[caru_index].RyRState_P[i];
					for(int dd=0; dd<nrOfStatesInModel; dd++)
					{
						if(dd != i && RyR_Matrix[i][dd] > 0) //Only take states other than self with nonzero chance
						{
							int numchannelsout = GenPurpose::applyBinomialInverseTransform(&rvgen, (int)carus[caru_index].RyRState_P[i], RyR_Matrix[i][dd]);
							if(numchannelsout > numchannels) numchannelsout = numchannels;
							newRyRState[dd] += numchannelsout;
							numchannels -= numchannelsout;
						}
					}
					newRyRState[i] += numchannels; // The remaining channels stay where they are
				}
			}		
        }	
		for(int i=0; i<nrOfStatesInModel; i++) { carus[caru_index].RyRState_P[i] = newRyRState[i];	}
}

void HRdBARStoch::Ca_CICR_Markov(double dt, double t, int caru_index)
{
	carus[caru_index].Ileak_JSR = 0;
	double Ca_observed = carus[caru_index].Ca_ssCaL_free;
	
	// Non Phosphorylated
	// ===========================
	double* params = settings->RyRMarkovParams_NP;	
	double h_dimer = 15.24;       
	double M_hat = 1 / (1 + pow(carus[caru_index].Ca_JSR_free / params[9], h_dimer));        
	
	double Act_JSR_comp = params[10] * (exp(carus[caru_index].Ca_JSR_free / params[12]) - 1);
	double Act_ss = Act_JSR_comp + params[0] / (1 + pow((params[6] * (1 + params[11] * fRyRP_CaMKII)) / Ca_observed, params[8]));
	double Act_ss_l = Act_JSR_comp + params[1] / (1 + pow((params[7] * (1 + params[11] * fRyRP_CaMKII)) / Ca_observed, params[8]));
	double tau_act = params[4] + params[13] * M_hat;
	
	double k_12 = Act_ss / tau_act;
	double k_21 = (1 - Act_ss) / tau_act;
	double k_43 = Act_ss_l / tau_act;
	double k_34 = (1 - Act_ss_l) / tau_act;
	
	double k_14_23 = M_hat / params[3];
	double k_41 = 1 / params[2];
	k_41 = 1 / (params[2] + (1500 - params[2]) / (1 + pow(carus[caru_index].Ca_JSR_free / 0.8, 4)));
	double k_32 = k_41 * k_12 * k_34 / (k_43 * k_21);
	
	double dCB = k_21 * carus[caru_index].RyRState_NP[1] + k_41 * carus[caru_index].RyRState_NP[3] - (k_12+k_14_23) * carus[caru_index].RyRState_NP[0];
	double dOB = k_12 * carus[caru_index].RyRState_NP[0] + k_32 * carus[caru_index].RyRState_NP[2] - (k_21+k_14_23) * carus[caru_index].RyRState_NP[1];
	double dOU = k_14_23 * carus[caru_index].RyRState_NP[1] + k_43 * carus[caru_index].RyRState_NP[3] - (k_32+k_34) * carus[caru_index].RyRState_NP[2];
			
	carus[caru_index].Irel_NP = params[5] * (carus[caru_index].RyRState_NP[1] + carus[caru_index].RyRState_NP[2]) * (carus[caru_index].Ca_JSR_free - Ca_observed) / data->vss;	
	
	carus[caru_index].RyRState_NP[0] = check_State_Change(carus[caru_index].RyRState_NP[0], dCB, dt); 
	carus[caru_index].RyRState_NP[1] = check_State_Change(carus[caru_index].RyRState_NP[1], dOB, dt); 
	carus[caru_index].RyRState_NP[2] = check_State_Change(carus[caru_index].RyRState_NP[2], dOU, dt);	
	if(carus[caru_index].RyRState_NP[1] < 0) { carus[caru_index].RyRState_NP[2] += carus[caru_index].RyRState_NP[1]; carus[caru_index].RyRState_NP[1] =0; }
	if(carus[caru_index].RyRState_NP[2] < 0) { carus[caru_index].RyRState_NP[1] += carus[caru_index].RyRState_NP[2]; carus[caru_index].RyRState_NP[2] =0; }	
	carus[caru_index].RyRState_NP[3] = 1 - carus[caru_index].RyRState_NP[0] - carus[caru_index].RyRState_NP[1] - carus[caru_index].RyRState_NP[2];
	
	// Phosphorylated
	// ===========================
	params = settings->RyRMarkovParams_P;	
	M_hat = 1 / (1 + pow(carus[caru_index].Ca_JSR_free / params[9], h_dimer));        
	
	Act_JSR_comp = params[10] * (exp(carus[caru_index].Ca_JSR_free / params[12]) - 1);
	Act_ss = Act_JSR_comp + params[0] / (1 + pow((params[6] * (1 + params[11] * fRyRP_CaMKII)) / Ca_observed, params[8]));
	Act_ss_l = Act_JSR_comp + params[1] / (1 + pow((params[7] * (1 + params[11] * fRyRP_CaMKII)) / Ca_observed, params[8]));
	tau_act = params[4] + params[13] * M_hat;
	
	k_12 = Act_ss / tau_act;
	k_21 = (1 - Act_ss) / tau_act;
	k_43 = Act_ss_l / tau_act;
	k_34 = (1 - Act_ss_l) / tau_act;
	
	k_14_23 = M_hat / params[3];
	k_41 = 1 / params[2];
	k_41 = 1 / (params[2] + (1500 - params[2]) / (1 + pow(carus[caru_index].Ca_JSR_free / 0.8, 4)));
	k_32 = k_41 * k_12 * k_34 / (k_43 * k_21);
	
	dCB = k_21 * carus[caru_index].RyRState_P[1] + k_41 * carus[caru_index].RyRState_P[3] - (k_12+k_14_23) * carus[caru_index].RyRState_P[0];
	dOB = k_12 * carus[caru_index].RyRState_P[0] + k_32 * carus[caru_index].RyRState_P[2] - (k_21+k_14_23) * carus[caru_index].RyRState_P[1];
	dOU = k_14_23 * carus[caru_index].RyRState_P[1] + k_43 * carus[caru_index].RyRState_P[3] - (k_32+k_34) * carus[caru_index].RyRState_P[2];
			
	carus[caru_index].Irel_P = params[5] * (carus[caru_index].RyRState_P[1] + carus[caru_index].RyRState_P[2]) * (carus[caru_index].Ca_JSR_free - Ca_observed) / data->vss;	
	
	carus[caru_index].RyRState_P[0] = check_State_Change(carus[caru_index].RyRState_P[0], dCB, dt); 
	carus[caru_index].RyRState_P[1] = check_State_Change(carus[caru_index].RyRState_P[1], dOB, dt); 
	carus[caru_index].RyRState_P[2] = check_State_Change(carus[caru_index].RyRState_P[2], dOU, dt);	
	if(carus[caru_index].RyRState_P[1] < 0) { carus[caru_index].RyRState_P[2] += carus[caru_index].RyRState_P[1]; carus[caru_index].RyRState_P[1] =0; }
	if(carus[caru_index].RyRState_P[2] < 0) { carus[caru_index].RyRState_P[1] += carus[caru_index].RyRState_P[2]; carus[caru_index].RyRState_P[2] =0; }	
	carus[caru_index].RyRState_P[3] = 1 - carus[caru_index].RyRState_P[0] - carus[caru_index].RyRState_P[1] - carus[caru_index].RyRState_P[2];
}

void HRdBARStoch::Ca_CICR(double dt, double t, int caru_index)
{
	// Original leak formulation
	double fLeakP = settings->isoproterenol / (0.05 + settings->isoproterenol);
	carus[caru_index].Ileak_JSR = (1 - fLeakP) * data->k_JSR_Leak * (carus[caru_index].Ca_JSR_free - carus[caru_index].Ca_ss_free) + fLeakP * data->k_JSR_Leak_P * (carus[caru_index].Ca_JSR_free - carus[caru_index].Ca_ss_free);

	// Increase in steepness exponential, conform Curran et al. Circ. res. 2007
	if(data->Km_JSR_Leak_P > 0.01)
	{
		double Ileak_JSR_NP = data->k_JSR_Leak * exp(carus[caru_index].Ca_JSR_free / 20.0) * (carus[caru_index].Ca_JSR_free - carus[caru_index].Ca_ss_free);
		double Ileak_JSR_P = 0;
		if(data->Km_JSR_Leak_P < 0.2) 
		{
			Ileak_JSR_P = data->k_JSR_Leak_P * exp((carus[caru_index].Ca_JSR_free - 1.0) / data->Km_JSR_Leak_P) * (carus[caru_index].Ca_JSR_free - carus[caru_index].Ca_ss_free);
		}
		else
		{
			Ileak_JSR_P = data->k_JSR_Leak_P * exp(carus[caru_index].Ca_JSR_free / data->Km_JSR_Leak_P) * (carus[caru_index].Ca_JSR_free - carus[caru_index].Ca_ss_free);
		}
		//carus[caru_index].Ileak_JSR = (1 - fRyRP) * Ileak_JSR_NP + fRyRP * Ileak_JSR_P;
		carus[caru_index].Ileak_JSR = (1 - fRyRP_CaMKII) * Ileak_JSR_NP + fRyRP_CaMKII * Ileak_JSR_P;
	}

	//ORIGINAL FORMULATION
	//--------------------------------------------------------------------------	
		//Non Phosphorylated Channels
		double deltaBetaCAMK = 2.00 * fRyRP_CaMKII;
		double betatau = 0.6667 * 4.75 * (1 + deltaBetaCAMK);
		double alpha_Rel = settings->NewReleaseAmp * betatau * data->k_alpha_Rel;
		
		double Irelss_NP = 0;
		if(settings->cafeineLocation[cell_index]) Irelss_NP = - settings->Cafeine_Rel_Level[caru_index];
		double Irelss_JSR_fact = 1;
		if(-carus[caru_index].ICaL > settings->ICaLThreshForRel)
		{
			Irelss_JSR_fact = 1.0 + 1.0 / (carus[caru_index].Ca_JSR_free * carus[caru_index].Ca_JSR_free * carus[caru_index].Ca_JSR_free * carus[caru_index].Ca_JSR_free * carus[caru_index].Ca_JSR_free * carus[caru_index].Ca_JSR_free * carus[caru_index].Ca_JSR_free * carus[caru_index].Ca_JSR_free);
			Irelss_NP += carus[caru_index].ICaL * (alpha_Rel) / (Irelss_JSR_fact);
		}
		double tau_Irel_NP = data->dCellType_Rel_Tau * betatau / (1 + (0.0123 / carus[caru_index].Ca_JSR_free));
		
		dIRel_NP = -(Irelss_NP + carus[caru_index].Irel_NP) / tau_Irel_NP;
		
		if(isnan(dIRel_NP))
		{
			carus[caru_index].Irel_NP = Irelss_NP;
			if(isnan(carus[caru_index].Irel_NP)) carus[caru_index].Irel_NP = 0.0;
			dIRel_NP = 0.0;
		}
		
		//Phosphorylated Channels	
		deltaBetaCAMK = 0.00 * fRyRP_CaMKII;
		betatau = 0.6667 * 4.75 * (1 + deltaBetaCAMK);
		alpha_Rel = settings->NewReleaseAmp * betatau * data->k_alpha_Rel;
		double Irelss_P = 0;
		if(settings->cafeineLocation[cell_index]) Irelss_P = - settings->Cafeine_Rel_Level[caru_index];
		if(-carus[caru_index].ICaL > settings->ICaLThreshForRel)
		{
			Irelss_P += 1.9925 * carus[caru_index].ICaL * (alpha_Rel) / (Irelss_JSR_fact);
		}
		double tau_Irel_P = data->dCellType_Rel_Tau * 0.5357 * betatau / (1 + (0.0123 / carus[caru_index].Ca_JSR_free));
		dIRel_P = -(Irelss_P + carus[caru_index].Irel_P) / tau_Irel_P;	

		if(isnan(dIRel_P))
		{
			carus[caru_index].Irel_P = Irelss_P;
			if(isnan(carus[caru_index].Irel_P)) carus[caru_index].Irel_P = 0.0;
			dIRel_P = 0.0;
		}
		
		carus[caru_index].Irelspon = 0.0;
		
	double Irel_adjust = (1 - settings->IrelB) * ((1 - fRyRP) * carus[caru_index].Irel_NP + fRyRP * carus[caru_index].Irel_P + carus[caru_index].Irelspon + carus[caru_index].Ileak_JSR);	
}

double HRdBARStoch::Ca_CaMKII()
{
	return (1 - settings->CaMKIIB) * (data->CaMK0 * (1 - Ca_trap) / (1 + data->Km / Ca_ss_free) + Ca_trap);
}

double HRdBARStoch::Buff_Ca_i(double ca_t)
{
	double kmtrpn = (1 - fTnIP) * data->kmtrpn + fTnIP * 1.5 * data->kmtrpn;

 	double bmyo = data->cmdnbar+data->trpnbar-ca_t+kmtrpn+data->kmcmdn;
	double cmyo = data->kmcmdn * kmtrpn - ca_t * (kmtrpn+data->kmcmdn)+data->trpnbar*data->kmcmdn+data->cmdnbar*kmtrpn;
	double dmyo = -kmtrpn*data->kmcmdn*ca_t;

	double sqr_b2_m3c = 2 * sqrt(bmyo*bmyo-3*cmyo);
    return ( sqr_b2_m3c/3.0)*cos(acos((9*bmyo*cmyo-2*bmyo*bmyo*bmyo-27*dmyo)/(sqr_b2_m3c*(bmyo*bmyo-3*cmyo)))/3)-(bmyo/3);	
}

double HRdBARStoch::Buff_Ca_jsr(double ca_t)
{
    double b=data->csqnbar+data->kmcsqn-ca_t;
    double c=ca_t*data->kmcsqn;
    
	return -b/2.0+sqrt(b*b+4*c)/2.0;
}

double HRdBARStoch::Buff_Ca_ss(double ca_t)
{
	double bmyo = data->BSLmax+data->BSRmax-ca_t+data->KmBSR+data->KmBSL;
	double cmyo = data->KmBSL*data->KmBSR -ca_t*(data->KmBSR+data->KmBSL)+data->BSRmax*data->KmBSL+data->BSLmax*data->KmBSR;
	double dmyo = -data->KmBSR*data->KmBSL*ca_t;      
    
    double sqr_b2_m3c = 2 * sqrt(bmyo*bmyo-3*cmyo);
    return ( sqr_b2_m3c/3.0)*cos(acos((9*bmyo*cmyo-2*bmyo*bmyo*bmyo-27*dmyo)/(sqr_b2_m3c*(bmyo*bmyo-3*cmyo)))/3)-(bmyo/3);
}

int HRdBARStoch::CaRU_ij_To_Index(int y_val, int x_val)
{
	// Zero based system, i_val (= y_val) ranges from 0 ... N_CaRU_y - 1, j_val from 0 ... N_CaRU_x
	return y_val * settings->N_CaRU_X + x_val;
}

HRdBARStoch* HRdBARStoch::clone()
{
	HRdBARStoch* cl = new HRdBARStoch();
		cl->init(data, settings, signaling);

		cl->Vm = Vm; cl->Ca_NSR = Ca_NSR; cl->Ca_trap = Ca_trap; cl->Na_i = Na_i;
		cl->Na_ss = Na_ss; cl->K_i = K_i; cl->Cl_i = Cl_i; cl->Cl_ss = Cl_ss;
		cl->H_NP = H_NP; cl->m_NP = m_NP; cl->J_NP = J_NP; cl->H_PKAP = H_PKAP; cl->m_PKAP = m_PKAP; cl->J_PKAP = J_PKAP;
		cl->H_CaMKP = H_CaMKP; cl->m_CaMKP = m_CaMKP; cl->J_CaMKP = J_CaMKP;
		cl->mL = mL; cl->hL = hL; 
		cl->to_a = to_a; cl->to_if = to_if; cl->to_is = to_is; cl->xr = xr; 

		for(int iii=0; iii<settings->N_CaRU; iii++)
		{
			cl->carus[iii].AA = carus[iii].AA;
			cl->carus[iii].Irel_NP = carus[iii].Irel_NP; 
			cl->carus[iii].Irel_P = carus[iii].Irel_P;
			cl->carus[iii].Irelspon = carus[iii].Irelspon;
			
			for(int i=0; i<8; i++)
			{	
				cl->carus[iii].ICaLState_NP[i] = carus[iii].ICaLState_NP[i];
				cl->carus[iii].ICaLState_P[i] = carus[iii].ICaLState_P[i];
			}
			
			for(int i=0; i<4; i++)
			{
				cl->carus[iii].RyRState_NP[i] = carus[iii].RyRState_NP[i];
				cl->carus[iii].RyRState_P[i] = carus[iii].RyRState_P[i];
			}
		
			for(int i=0; i<4; i++)
			{
				cl->carus[iii].IClCaState[i] = carus[iii].IClCaState[i];
			}
		
			cl->carus[iii].Ca_ssCaL_free = carus[iii].Ca_ssCaL_free;
			cl->carus[iii].Ca_ss_free = carus[iii].Ca_ss_free;
			cl->carus[iii].Ca_JSR_free = carus[iii].Ca_JSR_free;
			cl->carus[iii].Ca_i_free = carus[iii].Ca_i_free;
			cl->carus[iii].Ca_NSR = carus[iii].Ca_NSR;			
		}
				
		for(int i=0; i<10; i++)
		{
			cl->IKrState[i] = IKrState[i];
		}
		for(int i=0; i<16; i++)
		{
			cl->INaState_NP[i] = INaState_NP[i];
			cl->INaState_P[i] = INaState_P[i];
			
			cl->IToState[i] = IToState[i];
		}	
		
		for(int i=0; i<17; i++)
		{
			cl->IKsState_NP[i] = IKsState_NP[i];
			cl->IKsState_P[i] = IKsState_P[i];
		}
		
		cl->fTnIP = fTnIP; cl->fINaP = fINaP; cl->fINaKP = fINaKP; cl->fIKsP = fIKsP; cl->fICaLP = fICaLP; cl->fRyRP = fRyRP; cl->fPLBP = fPLBP;
		cl->fPLBP_CaMKII = fPLBP_CaMKII; cl->fRyRP_CaMKII = fRyRP_CaMKII; cl->fIToP_CaMKII = fIToP_CaMKII; cl->fICaLP_CaMKII = fICaLP_CaMKII;
		cl->fINaP_CaMKII = fINaP_CaMKII; cl->fIK1P_CaMKII = fIK1P_CaMKII;
	
		cl->IKur_C1 = IKur_C1; cl->IKur_C2 = IKur_C2;
	return cl;
}

void HRdBARStoch::outputData(FILE* outputfile, int levelOfElectroDetail, int levelOfSignalingDetail)
{     
	// Minimum Level of Detail:
	//   Vm 
	if(levelOfElectroDetail == 1)
	{
		fprintf(outputfile, "%-08e\t", Vm);		
	}

	// Average Level of Detail (1):
	if(levelOfElectroDetail == 2)
	{		
		double Irel_adjust = (1 - settings->IrelB) * ((1 - fRyRP) * carus[0].Irel_NP + fRyRP * carus[0].Irel_P + carus[0].Irelspon + carus[0].Ileak_JSR);   
		fprintf(outputfile,"%-08e\t%-08e\t%-08e\t%-08e\t%-08e\t%-08e\t%-08e\t%-08e\t%-08e\t%-08e\t%-08e\t%-08e\t%-08e\t%-08e\t%-08e\t%-08e\t%-08e\t",Vm,Ca_i_free,Ca_JSR_free,ICaL,Irel_adjust,IKs,(INaCa+INaCass),(carus[0].Iup - carus[0].Ileak),Ca_ss_free,CaMKII_Active,Na_i,Ca_ssCaL_free, INaK, IKp, IKr, ITo1, IpCa);
	}
	
	if(levelOfElectroDetail == 21)
	{		
		double Irel_adjust = (1 - settings->IrelB) * ((1 - fRyRP) * carus[0].Irel_NP + fRyRP * carus[0].Irel_P + carus[0].Irelspon + carus[0].Ileak_JSR);   
		fprintf(outputfile,"%-08e\t%-08e\t%-08e\t%-08e\t%-08e\t%-08e\t%-08e\t%-08e\t%-08e\t%-08e\t%-08e\t%-08e\t%-08e\t%-08e\t%-08e\t%-08e\t%-08e\t",Vm,Ca_i_free,Ca_JSR_free,ICaL,Irel_adjust,Ca_ss_free,INaCa,INaCass,Na_i,Na_ss,IKs,Ca_ssCaL_free, INaK, IKp, IKr, ITo1, IpCa);
	}

	if(levelOfElectroDetail == 3)
	{
		double Irel_adjust = (1 - settings->IrelB) * ((1 - fRyRP) * carus[0].Irel_NP + fRyRP * carus[0].Irel_P + carus[0].Irelspon + carus[0].Ileak_JSR);   
		fprintf(outputfile,"%-08e\t%-08e\t%-08e\t%-08e\t%-08e\t%-08e\t%-08e\t%-08e\t",Vm,Ca_i_free,Ca_JSR_free,ICaL,Irel_adjust,INa, INaState_NP[3] + INaState_NP[7], INaState_NP[0]+INaState_NP[1]+INaState_NP[2]+INaState_NP[3]+INaState_NP[8]+INaState_NP[9]+INaState_NP[10]+INaState_NP[11]);
		for(int i=0; i<16; i++) fprintf(outputfile, "%-08e\t", INaState_NP[i]);
	}
	
	if(levelOfElectroDetail == 31)
	{
		double Irel_adjust = (1 - settings->IrelB) * ((1 - fRyRP) * carus[0].Irel_NP + fRyRP * carus[0].Irel_P + carus[0].Irelspon + carus[0].Ileak_JSR);   
		fprintf(outputfile,"%-08e\t%-08e\t%-08e\t%-08e\t%-08e\t%-08e\t%-08e\t%-08e\t%-08e\t%-08e\t%-08e\t%-08e\t%-08e\t%-08e\t",Vm,Ca_i_free,Ca_JSR_free,ICaL,Irel_adjust,Ca_ss_free,ITo1,to_a,(1 - fIToP_CaMKII) * to_if + fIToP_CaMKII * to_if_CaMKII,(1-fIToP_CaMKII)*to_is + fIToP_CaMKII*to_is_CaMKII,1.0*IToState[7]+1.0*IToState[15],1.0*(IToState[3]+IToState[7]+IToState[11]+IToState[15]), (1.0*(IToState[0]+IToState[1]+IToState[2]+IToState[3]))/(IToState[0]+IToState[1]+IToState[2]+IToState[3]+IToState[4]+IToState[5]+IToState[6]+IToState[7]), (1.0*(IToState[8]+IToState[9]+IToState[10]+IToState[11]))/(IToState[8]+IToState[9]+IToState[10]+IToState[11]+IToState[12]+IToState[13]+IToState[14]+IToState[15]));
	}
	
	if(levelOfElectroDetail == 33)
	{
		double Irel_adjust = (1 - settings->IrelB) * ((1 - fRyRP) * carus[0].Irel_NP + fRyRP * carus[0].Irel_P + carus[0].Irelspon + carus[0].Ileak_JSR);   
		fprintf(outputfile,"%-08e\t%-08e\t%-08e\t%-08e\t%-08e\t%-08e\t%-08e\t%-08e\t%-08e\t%-08e\t%-08e\t%-08e\t",Vm,Ca_i_free,Ca_JSR_free,ICaL,Irel_adjust,Ca_ss_free,ITo2,carus[0].AA,1.0*carus[0].IClCaState[0],1.0*carus[0].IClCaState[1],1.0*carus[0].IClCaState[2],1.0*carus[0].IClCaState[3]);
	}

	if(levelOfElectroDetail == 4)
	{
		fprintf(outputfile, "%-06e\t%-06e\t", Vm, 1000*Ca_i_free);
	}

	if(levelOfElectroDetail == 41)
	{
		fprintf(outputfile, "%-04e\t%-04e\t%-04e\t", Vm, 1000*Ca_i_free,INa+INaL);
	}
	
	if(levelOfElectroDetail == 42)
	{
		double caiont = ICaL+ICab+IpCa-2*(INaCa+INaCass);
		double naiont = INa+3*(INaCa+INaCass)+3*INaK+INaL+INab;
		double kiont = IKr+IKs+IK1+IKp-2*INaK+ITo1+Istim;
		double clont = IClb+ITo2;
		fprintf(outputfile, "%-04e\t%-04e\t", Vm, caiont + naiont + kiont + clont);
	}
	
	if(levelOfElectroDetail == 43)
	{
		fprintf(outputfile, "%-04e\t%-04e\t%-04e\t", Vm, 1000*Ca_i_free,Istim);
	}

	if(levelOfElectroDetail == 45)
	{
		double Irel_adjust = (1 - settings->IrelB) * ((1 - fRyRP) * carus[0].Irel_NP + fRyRP * carus[0].Irel_P + carus[0].Irelspon + carus[0].Ileak_JSR);   
		fprintf(outputfile, "%-04e\t%-04e\t%-04e\t%-04e\t%-04e\t%-04e\t%-04e\t", Vm, Ca_i_free, Ca_JSR_free, Ca_ss_free, Ca_NSR, Irel_adjust, ICaL);
		for(int i=0; i<settings->N_CaRU; i++) fprintf(outputfile, "%-04e\t", carus[i].Ca_i_free);
		for(int i=0; i<settings->N_CaRU; i++) fprintf(outputfile, "%-04e\t", carus[i].Ca_JSR_free);
		for(int i=0; i<settings->N_CaRU; i++) fprintf(outputfile, "%-04e\t", carus[i].ICaL	);
	}
	
	if(levelOfElectroDetail == 46)
	{
		double Irel_adjust = (1 - settings->IrelB) * ((1 - fRyRP) * carus[0].Irel_NP + fRyRP * carus[0].Irel_P + carus[0].Irelspon + carus[0].Ileak_JSR);   
		fprintf(outputfile, "%-04e\t%-04e\t%-04e\t%-04e\t%-04e\t%-04e\t%-04e\t%-04e\t%-04e\t%-04e\t", Vm, Ca_i_free, Ca_JSR_free, Ca_ss_free, Ca_NSR, Irel_adjust, ICaL, (INaCa+INaCass),(carus[0].Iup - carus[0].Ileak), CaMKII_Active);
	}
	
	if(levelOfElectroDetail == 5)
	{
		double GK1 = (1.0 + 0.2 * fIK1P_CaMKII) * data->GK1max * sqrt(settings->K_o/5.4);   
		int NK1_old = GenPurpose::round(IK1 / (GK1 * (Vm-EK)) * settings->numIK1Channels);
		int NKp_old = GenPurpose::round(IKp_NP / (data->GKpmax*(Vm-EK)) * settings->numIKpChannels) + GenPurpose::round(IKp_P / (3.62*data->GKpmax*(Vm-EK)) * settings->numIKpChannels);
		fprintf(outputfile,"%-04e\t%-04e\t%-04e\t%-04e\t%-04e\t%-04e\t%-04e\t%-04e\t%-04e\t", Vm, 1000 * Ca_i_free, IKr, IKrState[3], IKp, 1.0 * NKp_old, INaK, IK1, 1.0 * NK1_old);
	}
	
	if(levelOfElectroDetail == 51)
	{		
		double Exp_Nr_slowinact = settings->numINaChannels * (1.3053E-07 + 2.4015e-007 * fINaP_CaMKII) / (4.8365E-04 + 1.3053E-07 + 2.4015e-007 * fINaP_CaMKII);
		double Actual_Nr_slowinact = (INaState_P[0] + INaState_P[1] + INaState_P[2] + INaState_P[3] + INaState_P[8] + INaState_P[9] + INaState_P[10] + INaState_P[11]);
		double fact_fi = 1.0;
		if(settings->INaModelType == 3) fact_fi = settings->numINaChannels - Actual_Nr_slowinact;

		fprintf(outputfile,"%-04e\t%-04e\t%-04e\t%-04e\t%-04e\t%-04e\t%-04e\t%-04e\t%-04e\t%-04e\t%-04e\t%-04e\t", Vm, 1000 * Ca_i_free, IKr, IKp, INaK, IK1, IKs, ICaL, INa, fINaP_CaMKII, Exp_Nr_slowinact, Actual_Nr_slowinact);
		fprintf(outputfile, "%-08e\t%-08e\t%-08e\t%-08e\t%-08e\t%-08e\t%-08e\t%-08e\t", INaState_NP[0] / Actual_Nr_slowinact, INaState_NP[1] / Actual_Nr_slowinact, INaState_NP[2] / Actual_Nr_slowinact, INaState_NP[3] / Actual_Nr_slowinact, INaState_NP[4] / fact_fi, INaState_NP[5] / fact_fi, INaState_NP[6] / fact_fi, INaState_NP[7] / fact_fi);
		fprintf(outputfile, "%-08e\t%-08e\t%-08e\t%-08e\t%-08e\t%-08e\t%-08e\t%-08e\t", INaState_NP[8] / Actual_Nr_slowinact, INaState_NP[9] / Actual_Nr_slowinact, INaState_NP[10] / Actual_Nr_slowinact, INaState_NP[11] / Actual_Nr_slowinact, INaState_NP[12] / fact_fi, INaState_NP[13] / fact_fi, INaState_NP[14] / fact_fi, INaState_NP[15] / fact_fi);	
		fprintf(outputfile, "%-08e\t%-08e\t%-08e\t%-08e\t%-08e\t%-08e\t%-08e\t%-08e\t", INaState_P[0] / Actual_Nr_slowinact, INaState_P[1] / Actual_Nr_slowinact, INaState_P[2] / Actual_Nr_slowinact, INaState_P[3] / Actual_Nr_slowinact, INaState_P[4] / fact_fi, INaState_P[5] / fact_fi, INaState_P[6] / fact_fi, INaState_P[7] / fact_fi);
		fprintf(outputfile, "%-08e\t%-08e\t%-08e\t%-08e\t%-08e\t%-08e\t%-08e\t%-08e\t", INaState_P[8] / Actual_Nr_slowinact, INaState_P[9] / Actual_Nr_slowinact, INaState_P[10] / Actual_Nr_slowinact, INaState_P[11] / Actual_Nr_slowinact, INaState_P[12] / fact_fi, INaState_P[13] / fact_fi, INaState_P[14] / fact_fi, INaState_P[15] / fact_fi);	
	}

	if(levelOfElectroDetail == 6)
	{
		double Irel_adjust = (1 - settings->IrelB) * ((1 - fRyRP) * carus[0].Irel_NP + fRyRP * carus[0].Irel_P + carus[0].Irelspon + carus[0].Ileak_JSR);   		
		fprintf(outputfile,"%-08e\t%-08e\t%-08e\t%-08e\t%-08e\t%-08e\t%-08e\t%-08e\t%-08e\t%-08e\t%-08e\t%-08e\t%-08e\t%-08e\t%-08e\t%-08e\t%-08e\t",Vm,Ca_i_free,Ca_JSR_free,ICaL,Irel_adjust,IKs,(INaCa+INaCass),(Iup - Ileak),Ca_ss_free,CaMKII_Active,Na_i,Ca_ssCaL_free,Ca_NSR,INaK,IKr);
		for(int i=0; i<8; i++) fprintf(outputfile, "%-08e\t", (1 - fICaLP) * carus[0].ICaLState_NP[i] + fICaLP * carus[0].ICaLState_P[i]);
		fprintf(outputfile,"%-08e\t%-08e\t", ITo2, fICaLP_CaMKII);
	}

	if(levelOfElectroDetail == 7)
	{		
		double Irel_adjust = (1 - settings->IrelB) * ((1 - fRyRP) * carus[0].Irel_NP + fRyRP * carus[0].Irel_P + carus[0].Irelspon + carus[0].Ileak_JSR);   
		double TotCellCa = 0; //data->vmyo * Ca_i + data->vss * Ca_ss + data->vssCaL * Ca_ssCaL + data->vjsr * Ca_JSR + data->vnsr * Ca_NSR;
		fprintf(outputfile, "%-08e\t%-08e\t%-08e\t%-08e\t%-08e\t%-08e\t%-08e\t%-08e\t%-08e\t%-08e\t%-08e\t%-08e\t%-08e\t", Vm, Ca_i_free, Ca_JSR_free, Ca_ss_free, Ca_NSR, Irel_adjust, CaMKII_Active, Ca_ssCaL_free, INaCa, INaCass, ITo2, ICaL, carus[0].Itr);
		fprintf(outputfile, "%-08e\t%-08e\t%-08e\t%-08e\t", carus[0].RyRState_NP[0], carus[0].RyRState_NP[1], carus[0].RyRState_NP[2], carus[0].RyRState_NP[3]);
		fprintf(outputfile, "%-08e\t%-08e\t%-08e\t%-08e\t", carus[0].RyRState_P[0], carus[0].RyRState_P[1], carus[0].RyRState_P[2], carus[0].RyRState_P[3]);
		fprintf(outputfile, "%-08e\t%-08e\t%", carus[0].Iup, carus[0].Ileak);
	}

	if(levelOfElectroDetail == 9)
	{
		double Irel_adjust = (1 - settings->IrelB) * ((1 - fRyRP) * carus[0].Irel_NP + fRyRP * carus[0].Irel_P + carus[0].Irelspon + carus[0].Ileak_JSR);   
		fprintf(outputfile, "%-08e\t%-08e\t%-08e\t%-08e\t%-08e\t%-08e\t%-08e\t%-08e\t", Vm, Ca_i_free, Ca_ss_free, Ca_ssCaL_free, Ca_JSR_free, Ca_NSR, Ca_trap, Na_i);
		fprintf(outputfile, "%-08e\t%-08e\t%-08e\t%-08e\t%-08e\t%-08e\t%-08e\t%-08e\t", Na_ss, K_i, Cl_i, Cl_ss, Irel_adjust, INa, INaCa, INaCass);
		fprintf(outputfile, "%-08e\t%-08e\t%-08e\t%-08e\t%-08e\t%-08e\t%-08e\t%-08e\t", INaK, INaL, INab, IK1, IKp, IKs, IKr, ITo1);
		fprintf(outputfile, "%-08e\t%-08e\t%-08e\t%-08e\t", IpCa, ICaL, Istim,Ca_i_free);
	}

	// Full detail
	//    Everything!
	if(levelOfElectroDetail == 10)
	{				
		//First output all global variables
		fprintf(outputfile, "%-08e\t%-08e\t%-08e\t%-08e\t%-08e\t%-08e\t%-08e\t%-08e\t", Vm, Ca_trap, Na_i, Na_ss, K_i, Cl_i, Cl_ss, H_NP);
		fprintf(outputfile, "%-08e\t%-08e\t%-08e\t%-08e\t%-08e\t%-08e\t%-08e\t%-08e\t", m_NP, J_NP, H_PKAP, m_PKAP, J_PKAP, H_CaMKP, m_CaMKP, J_CaMKP);
		fprintf(outputfile, "%-08e\t%-08e\t%-08e\t%-08e\t%-08e\t%-08e\t%-08e\t%-08e\t", mL, hL, to_a, to_if, to_is, to_if_CaMKII, to_is_CaMKII, xr);
		fprintf(outputfile, "%-08e\t%-08e\t%-08e\t%-08e\t%-08e\t%-08e\t", fPLBP_CaMKII, fRyRP_CaMKII, fIToP_CaMKII, fICaLP_CaMKII, fINaP_CaMKII, fIK1P_CaMKII);
		for(int i=0; i<16; i++) fprintf(outputfile, "%-08e\t", INaState_NP[i]);
		for(int i=0; i<16; i++) fprintf(outputfile, "%-08e\t", INaState_P[i]);
		for(int i=0; i<17; i++) fprintf(outputfile, "%-08e\t", IKsState_NP[i]);
		for(int i=0; i<17; i++) fprintf(outputfile, "%-08e\t", IKsState_P[i]);
		for(int i=0; i<10; i++) fprintf(outputfile, "%-08e\t", IKrState[i]);
		for(int i=0; i<16; i++) fprintf(outputfile, "%-08e\t", 1.0*IToState[i]);
		
		//Now output data for each CaRU
		for(int iii=0; iii<settings->N_CaRU; iii++)
		{
			fprintf(outputfile, "%-08e\t%-08e\t%-08e\t%-08e\t%-08e\t%-08e\t%-08e\t%-08e\t", carus[iii].Ca_i, carus[iii].Ca_ss_free, carus[iii].Ca_ssCaL_free, carus[iii].Ca_JSR, carus[iii].Ca_NSR, carus[iii].Irel_NP, carus[iii].Irel_P, carus[iii].AA);
			for(int i=0; i<8; i++) fprintf(outputfile, "%-08e\t", carus[iii].ICaLState_NP[i]);
			for(int i=0; i<8; i++) fprintf(outputfile, "%-08e\t", carus[iii].ICaLState_P[i]);
			for(int i=0; i<4; i++) fprintf(outputfile, "%-08e\t", carus[iii].RyRState_NP[i]);
			for(int i=0; i<4; i++) fprintf(outputfile, "%-08e\t", carus[iii].RyRState_P[i]);
		}
	}

	if(signaling != NULL)
	{
		if(levelOfSignalingDetail == 1)
		{
			fprintf(outputfile, "%-08e\t%-08e\t%-08e\t%-08e\t%-08e\t%-08e\t%-08e\t%-08e\t", fICaLP, fIKsP, fPLBP, fTnIP, fINaP, fINaKP, fRyRP, fIKurP);
		}

		if(levelOfSignalingDetail == 2)
		{
			fprintf(outputfile, "%-08e\t%-08e\t%-08e\t%-08e\t%-08e\t%-08e\t%-08e\t%-08e\t%-08e\t%-08e\t%-08e\t", signaling->cAMP_CAV, signaling->cAMP_ECAV, signaling->cAMP_CYT, fICaLP, fIKsP, fPLBP, fTnIP, fINaP, fINaKP, fRyRP, fIKurP);
		}

		if(levelOfSignalingDetail == 3)
		{
			//fprintf(outputfile, "%-08e\t%-08e\t%-08e\t%-08e\t%-08e\t%-08e\t%-08e\t%-08e\t%-08e\t%-08e\t%-08e\t%-08e\t%-08e\t%-08e\t%-08e\t%-08e\t", signaling->cAMP_CAV, signaling->cAMP_ECAV, signaling->cAMP_CYT, fICaLP, fIKsP, fPLBP, fTnIP, fINaP, fINaKP, fRyRP, fIKurP, fICaLP_CaMKII, fPLBP_CaMKII, fINaP_CaMKII, fRyRP_CaMKII, fIToP_CaMKII);		
			fprintf(outputfile, "%-08e\t%-08e\t%-08e\t%-08e\t%-08e\t%-08e\t%-08e\t%-08e\t%-08e\t%-08e\t%-08e\t%-08e\t%-08e\t%-08e\t%-08e\t%-08e\t%-08e\t%-08e\t", signaling->cAMP_CAV, signaling->cAMP_ECAV, signaling->cAMP_CYT, fICaLP, fIKsP, fPLBP, fTnIP, fINaP, fINaKP, fRyRP, fIKurP, fICaLP_CaMKII, fPLBP_CaMKII, fINaP_CaMKII, fRyRP_CaMKII, fIToP_CaMKII, signaling->Inhib1_P_CYT, signaling->PP1_CYT);		
		}

		if(levelOfSignalingDetail == 10)
		{
			fprintf(outputfile, "%-08e\t%-08e\t%-08e\t%-08e\t%-08e\t%-08e\t", signaling->Gs_aGTP_CAV, signaling->Gs_aGTP_ECAV, signaling->Gs_aGTP_CYT, signaling->Gs_bg_CAV, signaling->Gs_bg_ECAV, signaling->Gs_bg_CYT);
			fprintf(outputfile, "%-08e\t%-08e\t%-08e\t%-08e\t%-08e\t%-08e\t", signaling->Gs_aGDP_CAV, signaling->Gs_aGDP_ECAV, signaling->Gs_aGDP_CYT, signaling->cAMP_CAV, signaling->cAMP_ECAV, signaling->cAMP_CYT);
			fprintf(outputfile, "%-08e\t%-08e\t%-08e\t%-08e\t%-08e\t%-08e\t", signaling->R_b1_pkap_tot_CAV, signaling->R_b1_pkap_tot_ECAV, signaling->R_pkap_tot_CYT, signaling->R_b1_grkp_tot_CAV, signaling->R_b1_grkp_tot_ECAV, signaling->R_grkp_tot_CYT);

			fprintf(outputfile, "%-08e\t%-08e\t%-08e\t%-08e\t%-08e\t", signaling->RLC_CAV, signaling->L2RC_CAV, signaling->L2R_CAV, signaling->C_CAV, signaling->PKIC_CAV);
			fprintf(outputfile, "%-08e\t%-08e\t%-08e\t%-08e\t%-08e\t", signaling->RLC_ECAV, signaling->L2RC_ECAV, signaling->L2R_ECAV, signaling->C_ECAV, signaling->PKIC_ECAV);
			fprintf(outputfile, "%-08e\t%-08e\t%-08e\t%-08e\t%-08e\t", signaling->RLC_CYT, signaling->L2RC_CYT, signaling->L2R_CYT, signaling->C_CYT, signaling->PKIC_CYT);
	
			fprintf(outputfile, "%-08e\t%-08e\t%-08e\t%-08e\t%-08e\t%-08e\t", signaling->PDE3_P_CAV, signaling->PDE3_P_CYT, signaling->PDE4_P_CAV, signaling->PDE4_P_ECAV, signaling->PDE4_P_CYT, signaling->Inhib1_P_CYT);
			fprintf(outputfile, "%-08e\t%-08e\t%-08e\t%-08e\t%-08e\t%-08e\t%-08e\t", signaling->fICaLP, signaling->fIKsP, signaling->fPLBP, signaling->fTnIP, signaling->fINaP, signaling->fINaKP, signaling->fRyRP);
			fprintf(outputfile, "%-08e\t%-08e\t%-08e\t%-08e\t%-08e\t%-08e\t", signaling->fIKurP, signaling->R_b2_pkap_tot_CAV, signaling->R_b2_grkp_tot_CAV, signaling->Gi_aGTP_CAV, signaling->Gi_bg_CAV, signaling->Gi_aGDP_CAV);
			fprintf(outputfile, "%-08e\t%-08e\t%-08e\t%-08e\t%-08e\t", signaling->R_b2_pkap_tot_ECAV, signaling->R_b2_grkp_tot_ECAV, signaling->Gi_aGTP_ECAV, signaling->Gi_bg_ECAV, signaling->Gi_aGDP_ECAV);
		}
	}
}

void HRdBARStoch::processX0DataForMarkovModel(double* pX0Data, int sindex, double* MM, int num_states, int model_type, int num_channels)
{
	double statesum = 0;	
	for(int sk=0; sk<num_states; sk++) { MM[sk] = pX0Data[sindex+sk]; statesum += MM[sk]; }
	if(model_type == 3 && statesum < 1.1) 
	{
		cout << "Input is deterministic, target stochastic. Adapting to " << num_channels << " channels." << endl;
		statesum = 0; 
		for(int sk=0; sk<num_states-1; sk++) 
		{ 
			MM[sk] = max((int)floor(num_channels * MM[sk]),0); 
			statesum += MM[sk]; 
		}
		MM[num_states-1] = num_channels - statesum;
	}
	else
	{
		if(model_type < 3 && statesum > 2.1) // Deterministic model but stochastic input.
		{
			cout << "Input is stochastic, target deterministic. Scaling by " << statesum << "." << endl;
			for(int sk=0; sk<num_states; sk++)
			{
				MM[sk] = 1.0 * MM[sk] / statesum;
			}
		}
	}
}

void HRdBARStoch::processX0DataForMarkovModel(double* pX0Data, int sindex, int* MM, int num_states, int model_type, int num_channels)
{
	double statesum = 0;	
	for(int sk=0; sk<num_states; sk++) { MM[sk] = (int)(pX0Data[sindex+sk]); statesum += MM[sk]; }
	
	if(statesum != num_channels)
	{			
		double fact = (1.0 * num_channels) / statesum;
		int newsum = 0;
		
		cout << "WARNING: Num channels (" << num_channels << ") does not match state sum (" << statesum << "), scaling by " << fact << endl;
		GenPurpose::wait(5.0);
		
		for(int sk=0; sk<num_states-1; sk++)
		{
			MM[sk] = (int)(MM[sk] * fact);
			newsum += MM[sk];
		}
		MM[num_states-1] = num_channels - newsum;
	}
}

int HRdBARStoch::lengthMinimumStateVector()
{
	// Total number of variables:
	//		Global electro variables:   122
	//		Local CaRU variables:        32 x N_CARU
	//		Global signaling variables:  57
	//									-------------
	//									179 + 32 x N_CARU
	
	return 179 + 32;
}

void HRdBARStoch::loadX0Data(double* x0data, int x0length)
{
	int startat = -1;
	
	//First load all global variables
	Vm = x0data[startat+1]; Ca_trap = x0data[startat+2]; Na_i = x0data[startat+3]; Na_ss = x0data[startat+4]; K_i = x0data[startat+5]; Cl_i = x0data[startat+6];
	Cl_ss = x0data[startat+7]; H_NP = x0data[startat+8]; m_NP = x0data[startat+9]; J_NP = x0data[startat+10]; H_PKAP = x0data[startat+11]; m_PKAP = x0data[startat+12];
	J_PKAP = x0data[startat+13]; H_CaMKP = x0data[startat+14]; m_CaMKP = x0data[startat+15]; J_CaMKP = x0data[startat+16]; mL = x0data[startat+17]; hL = x0data[startat+18];
	to_a = x0data[startat+19]; to_if = x0data[startat+20]; to_is = x0data[startat+21]; to_if_CaMKII = x0data[startat+22]; to_is_CaMKII = x0data[startat+23]; 
	to_is_CaMKII = x0data[startat+24]; 
	
	fPLBP_CaMKII = x0data[startat+25]; fRyRP_CaMKII = x0data[startat+26]; fIToP_CaMKII = x0data[startat+27];  fICaLP_CaMKII = x0data[startat+28]; 
	fINaP_CaMKII = x0data[startat+29]; fIK1P_CaMKII = x0data[startat+30];

	EK = log(settings->K_o/K_i)/data->frt;
	double ak1 = 1.02/(1+exp(0.2385*(Vm-EK-59.215)));
	double bk1 = (0.49124*exp(0.08032*(Vm-EK+5.476))+exp(0.06175*(Vm-EK-594.31)))/(1+exp(-0.5143*(Vm-EK+4.753)));
	double OK1_ss = ak1 / (ak1 + bk1);
	double GK1 = (1.0 + 0.2 * fIK1P_CaMKII) * data->GK1max * sqrt(settings->K_o/5.4);   
	IK1 = (1 - settings->IK1B) * GK1 * OK1_ss * (Vm-EK);

	processX0DataForMarkovModel(x0data, startat+31, INaState_NP, 16, settings->INaModelType, settings->numINaChannels);
	processX0DataForMarkovModel(x0data, startat+47, INaState_P, 16, settings->INaModelType, settings->numINaChannels);
	processX0DataForMarkovModel(x0data, startat+63, IKsState_NP, 17, settings->IKsModelType, settings->numIKsChannels);
	processX0DataForMarkovModel(x0data, startat+80, IKsState_P, 17, settings->IKsModelType, settings->numIKsChannels);
	processX0DataForMarkovModel(x0data, startat+97, IKrState, 10, settings->IKrModelType, settings->numIKrChannels);
	processX0DataForMarkovModel(x0data, startat+107, IToState, 16, settings->IToModelType, settings->numIToChannels);
							
	//Now load data for each CaRU
	int numVarsPerCaRU = 32;
	if(x0length == (179 + numVarsPerCaRU * settings->N_CaRU))
	{
		for(int iii=0; iii<settings->N_CaRU; iii++)
		{
			carus[iii].Ca_i = x0data[startat+123+(iii)*numVarsPerCaRU+0]; carus[iii].Ca_i_free = Buff_Ca_i(carus[iii].Ca_i);
			carus[iii].Ca_ss_free = x0data[startat+123+(iii)*numVarsPerCaRU+1];
			carus[iii].Ca_ssCaL_free = x0data[startat+123+(iii)*numVarsPerCaRU+2];
			carus[iii].Ca_JSR = x0data[startat+123+(iii)*numVarsPerCaRU+3]; carus[iii].Ca_JSR_free = Buff_Ca_jsr(carus[iii].Ca_JSR);
			carus[iii].Ca_NSR = x0data[startat+123+(iii)*numVarsPerCaRU+4];
			carus[iii].Irel_NP = x0data[startat+123+(iii)*numVarsPerCaRU+5];
			carus[iii].Irel_P = x0data[startat+123+(iii)*numVarsPerCaRU+6];
			carus[iii].AA = x0data[startat+123+(iii)*numVarsPerCaRU+7];
			
			processX0DataForMarkovModel(x0data, startat+123+(iii)*numVarsPerCaRU+8, carus[iii].ICaLState_NP, 8, settings->ICaLModelType, GenPurpose::round(settings->numICaLChannels * 1.0 / settings->N_CaRU));	
			processX0DataForMarkovModel(x0data, startat+123+(iii)*numVarsPerCaRU+16, carus[iii].ICaLState_P, 8, settings->ICaLModelType, GenPurpose::round(settings->numICaLChannels * 1.0 / settings->N_CaRU));
			processX0DataForMarkovModel(x0data, startat+123+(iii)*numVarsPerCaRU+24, carus[iii].RyRState_NP, 4, settings->RyRModelType, GenPurpose::round(settings->numRyRs * 1.0 / settings->N_CaRU));
			processX0DataForMarkovModel(x0data, startat+123+(iii)*numVarsPerCaRU+28, carus[iii].RyRState_P, 4, settings->RyRModelType, GenPurpose::round(settings->numRyRs * 1.0 / settings->N_CaRU));
		}
	}
	else
	{
		if(x0length >= (179 + 1 * numVarsPerCaRU))
		{
			cout << "Using data from first CaRU to populate all " << settings->N_CaRU << " CaRUs" << endl;
			// Copy data from first CaRU to all CaRUs
			for(int iii=0; iii<settings->N_CaRU; iii++)
			{
				carus[iii].Ca_i = x0data[startat+123+0]; carus[iii].Ca_i_free = Buff_Ca_i(carus[iii].Ca_i);
				carus[iii].Ca_ss_free = x0data[startat+123+1];
				carus[iii].Ca_ssCaL_free = x0data[startat+123+2];
				carus[iii].Ca_JSR = x0data[startat+123+3]; carus[iii].Ca_JSR_free = Buff_Ca_jsr(carus[iii].Ca_JSR);
				carus[iii].Ca_NSR = x0data[startat+123+4];
				carus[iii].Irel_NP = x0data[startat+123+5];
				carus[iii].Irel_P = x0data[startat+123+6];
				carus[iii].AA = x0data[startat+123+7];
				
				processX0DataForMarkovModel(x0data, startat+123+8, carus[iii].ICaLState_NP, 8, settings->ICaLModelType, GenPurpose::round(settings->numICaLChannels * 1.0 / settings->N_CaRU));	
				processX0DataForMarkovModel(x0data, startat+123+16, carus[iii].ICaLState_P, 8, settings->ICaLModelType, GenPurpose::round(settings->numICaLChannels * 1.0 / settings->N_CaRU));
				processX0DataForMarkovModel(x0data, startat+123+24, carus[iii].RyRState_NP, 4, settings->RyRModelType, GenPurpose::round(settings->numRyRs * 1.0 / settings->N_CaRU));
				processX0DataForMarkovModel(x0data, startat+123+28, carus[iii].RyRState_P, 4, settings->RyRModelType, GenPurpose::round(settings->numRyRs * 1.0 / settings->N_CaRU));
			}
		}
		else
		{
			cout << "ERROR: X0 is of unsufficient length (" << x0length << "), minimum = " << (179 + 1 * numVarsPerCaRU) << endl;
		}
	}
	
	//Now load signaling data (counting from the end of the x0 input)
	signaling->Gs_aGTP_CAV = x0data[x0length-57]; signaling->Gs_aGTP_ECAV = x0data[x0length-56]; signaling->Gs_aGTP_CYT = x0data[x0length-55]; signaling->Gs_bg_CAV = x0data[x0length-54]; signaling->Gs_bg_ECAV = x0data[x0length-53]; signaling->Gs_bg_CYT = x0data[x0length-52];
	signaling->Gs_aGDP_CAV = x0data[x0length-51]; signaling->Gs_aGDP_ECAV = x0data[x0length-50]; signaling->Gs_aGDP_CYT = x0data[x0length-49]; signaling->cAMP_CAV = x0data[x0length-48]; signaling->cAMP_ECAV = x0data[x0length-47]; signaling->cAMP_CYT = x0data[x0length-46];
	signaling->R_b1_pkap_tot_CAV = x0data[x0length-45]; signaling->R_b1_pkap_tot_ECAV = x0data[x0length-44]; signaling->R_pkap_tot_CYT = x0data[x0length-43]; signaling->R_b1_grkp_tot_CAV = x0data[x0length-42]; signaling->R_b1_grkp_tot_ECAV = x0data[x0length-41]; signaling->R_grkp_tot_CYT = x0data[x0length-40];

	signaling->RLC_CAV = x0data[x0length-39]; signaling->L2RC_CAV = x0data[x0length-38]; signaling->L2R_CAV = x0data[x0length-37]; signaling->C_CAV = x0data[x0length-36]; signaling->PKIC_CAV = x0data[x0length-35];
	signaling->RLC_ECAV = x0data[x0length-34]; signaling->L2RC_ECAV = x0data[x0length-33]; signaling->L2R_ECAV = x0data[x0length-32]; signaling->C_ECAV = x0data[x0length-31]; signaling->PKIC_ECAV = x0data[x0length-30];
	signaling->RLC_CYT = x0data[x0length-29]; signaling->L2RC_CYT = x0data[x0length-28]; signaling->L2R_CYT = x0data[x0length-27]; signaling->C_CYT = x0data[x0length-26]; signaling->PKIC_CYT = x0data[x0length-25];

	signaling->PDE3_P_CAV = x0data[x0length-24]; signaling->PDE3_P_CYT = x0data[x0length-23]; signaling->PDE4_P_CAV = x0data[x0length-22]; signaling->PDE4_P_ECAV = x0data[x0length-21]; signaling->PDE4_P_CYT = x0data[x0length-20]; signaling->Inhib1_P_CYT = x0data[x0length-19];
	signaling->fICaLP = x0data[x0length-18]; signaling->fIKsP = x0data[x0length-17]; signaling->fPLBP = x0data[x0length-16]; signaling->fTnIP = x0data[x0length-15]; signaling->fINaP = x0data[x0length-14]; signaling->fINaKP = x0data[x0length-13]; signaling->fRyRP = x0data[x0length-12];
	signaling->fIKurP = x0data[x0length-11]; signaling->R_b2_pkap_tot_CAV = x0data[x0length-10]; signaling->R_b2_grkp_tot_CAV = x0data[x0length-9]; signaling->Gi_aGTP_CAV = x0data[x0length-8]; signaling->Gi_bg_CAV = x0data[x0length-7]; signaling->Gi_aGDP_CAV = x0data[x0length-6];
	signaling->R_b2_pkap_tot_ECAV = x0data[x0length-5]; signaling->R_b2_grkp_tot_ECAV = x0data[x0length-4]; signaling->Gi_aGTP_ECAV = x0data[x0length-3]; signaling->Gi_bg_ECAV = x0data[x0length-2]; signaling->Gi_aGDP_ECAV = x0data[x0length-1];	
}
