# Supplementary material for: Determinants of Beat-to-Beat Variability of Repolarization Duration in the Canine Ventricular Myocyte: A Computational Analysis
Source: PLoS Comput Biol. 2013 Aug 22;9(8):e1003202. doi: 10.1371/journal.pcbi.1003202 (PMC3749940; doi:10.1371/journal.pcbi.1003202)
Supplement: Software S1 — Implementation of stochastic model in C. (ZIP) [file pcbi.1003202.s003.zip › Source PLOS Comput Biol/HRdBARStoch.h]

#include <math.h>
#include <stdio.h>
#include <iostream>
#include "genpurpose.h"
#include "MersenneTwister.h"
#include "constants.h"
#include "settings.h"
#include "BARsignaling.h"

class HRdBARStoch
{
	public:
		int cell_index;
		int Vm_index, Signaling_counter;

		double IKrState[10];		
		double INaState_NP[16], INaState_P[16];
		double IKsState_NP[17], IKsState_P[17];
		int IToState[16]; //Only used in stoch comps
		
		double fTnIP, fINaP, fINaKP, fIKsP, fICaLP, fRyRP, fPLBP, fIKurP;
		double fPLBP_CaMKII, fRyRP_CaMKII, fIToP_CaMKII, fICaLP_CaMKII, fINaP_CaMKII, fIK1P_CaMKII;

		double Vm, Ca_NSR, Ca_trap, Na_i, Na_ss, K_i, Cl_i, Cl_ss, H_NP, m_NP, J_NP, H_PKAP, m_PKAP, J_PKAP, H_CaMKP, m_CaMKP, J_CaMKP, mL, hL, to_a, to_if, to_is, to_if_CaMKII, to_is_CaMKII, xr;		
		double hLB, IKur_C1, IKur_C2;

		double Ca_i_free, Ca_ss_free, Ca_ssCaL_free, Ca_JSR_free, CaMKII_Active;

		double INa, INaCa, INaCass, INaK_NP, INaK_P, INaK, INaL, INab, IK1, IKp_NP, IKp_P, IKp, IKs, IKr, ITo1, ITo2, IClb, CTNaCl, CTKCl;
		double Ileak, Iup, Itr, ICab, IpCa, ICaL, Idiff_Na, Idiff_Cl, Istim;

		double ENa, EK, ECl;

		double caiont, kiont, naiont, clont;
		
		BARsignaling *signaling;
		HRdConstants* data;
		Settings* settings;

		struct CaRU {
			double ICaLState_NP[8], ICaLState_P[8];
			double RyRState_NP[4], RyRState_P[4];
			int IClCaState[4];
			double Irel_NP, Irel_P, AA, Irelspon;
			double Ca_ssCaL_free;
			double Ca_ss_free;
			double Ca_i, Ca_i_free;
			double Ca_JSR, Ca_JSR_free;
			double Ca_NSR;
			double ICaL, INaCa, INaCass, Ileak, Iup, Itr, ICab, IpCa, Idiff_ssCaL, Idiff_Ca, Ileak_JSR, ITo2;			
		};
		
		CaRU* carus;
		double* CaRU_Ca_i_free; // Copy so that we can update individual CaRU
		double* CaRU_Ca_NSR;
		double* CaRU_Ca_ss_free;
		double *heteroRyRFacts, *heteroSERCAFacts;
			
		double vrest, vmax;
		double tmaxdvdt, valmaxdvdt, Max_State_Change;
		double APD, CaT_Min, CaT_Max;

		void init(HRdConstants *idata, Settings *isettings, BARsignaling* isignaling);
		void update(double t, double dt);
		void update(int cellnumber, double t, double dt, double vleft, double vright);
		void update(int cellnumber, double t, double dt, double vleft, double vright, double vup, double vdown);
		void outputData(FILE* outputfile, int levelOfElectroDetail, int levelOfSignalingDetail);
		
		HRdBARStoch* clone();

		double Ca_CaMKII();
		double Buff_Ca_jsr(double ca_t);		
		
		void loadX0Data(double* x0data, int x0length);
		int lengthMinimumStateVector();
		
	private:
		double dIRel_NP, dIRel_P;
		MTRand rvgen;

		int CaRU_ij_To_Index(int i_val, int j_val);
		int Val_To_Index(double val, double low, double high, double delta);
		
		void processX0DataForMarkovModel(double* pX0Data, int sindex, double* MM, int num_states, int model_type, int num_channels);
		void processX0DataForMarkovModel(double* pX0Data, int sindex, int* MM, int num_states, int model_type, int num_channels);
		
		void updateCaRU(double dt, double t, int caru_index, double Ca_i_L, double Ca_i_R, double Ca_i_U, double Ca_i_D, double Ca_ss_L, double Ca_ss_R, double Ca_ss_U, double Ca_ss_D, double Ca_NSR_L, double Ca_NSR_R, double Ca_NSR_U, double Ca_NSR_D);
		
		void Ion_HH_Na(double dt);		
		void Ion_HH_NaL(double dt);
		void Ion_Markov_Na_Det(double dt);
		void Ion_Markov_Na_Stoch(double dt);
		void Ion_HH_NaCa_Stoch(double dt, int caru_index);
		void Ion_HH_NaCa(double dt, int caru_index);
		void Ion_HH_NaK_Stoch(double dt);
		void Ion_HH_NaK(double dt);
		void Ion_HH_Nab(double dt);
		void Ion_HH_K1_Stoch(double dt);
		void Ion_HH_K1(double dt);
		void Ion_HH_Kp(double dt);
		void Ion_HH_Kp_Stoch(double dt);
		void Ion_HH_Kr(double dt);
		void Ion_Markov_Kr_Det(double dt);
		void Ion_Markov_Kr_Stoch(double dt);
		void Ion_HH_To1(double dt);
		void Ion_Markov_To1_Stoch(double dt);		
		void Ion_HH_Cl_Background(double dt);
		void Ion_HH_Cl(double dt, int caru_index);
		void Ion_Cl_Stoch(double dt, int caru_index);
		void Ion_Markov_Ks_Det(double dt);
		void Ion_Markov_Ks_Stoch(double dt);
		void Ion_Markov_CaL_Det(double dt, int caru_index);
		void Ion_Markov_CaL_Stoch(double dt, int caru_index);
		void Ion_HH_Ca(double dt, int caru_index);
		void UpdateConcentrations(double dt, double t);

		void Ca_CICR(double dt, double t, int caru_index);
		void Ca_CICR_Markov(double dt, double t, int caru_index);	
		void Ca_CICR_Markov_Stoch(double dt, double t, int caru_index);	
		double Buff_Ca_ss(double ca_t);
		double Buff_Ca_i(double ca_t);		
		
		double check_State_Change(double oldval, double dval, double dt);
};
