# Supplementary material for: Determinants of Beat-to-Beat Variability of Repolarization Duration in the Canine Ventricular Myocyte: A Computational Analysis
Source: PLoS Comput Biol. 2013 Aug 22;9(8):e1003202. doi: 10.1371/journal.pcbi.1003202 (PMC3749940; doi:10.1371/journal.pcbi.1003202)
Supplement: Software S1 — Implementation of stochastic model in C. (ZIP) [file pcbi.1003202.s003.zip › Source PLOS Comput Biol/main.cc]

// ==================================================
// ==       HRdBAR Stochastic Implementation       ==
// ==     Heijman et al. PLOS Comput Biol 2013     ==
// ==================================================
// ==       Version June 2013 - Jordi Heijman      ==
// ==            heijman.jordi@gmail.com           ==
// ==================================================

#include <math.h>
#include <iostream>
#include <stdio.h>
#include <fstream>
#include <string>
#include "HRdBARStoch.h"

using namespace std;

//General Protocol Parameters (both single cell and strand)
double IaddStimS2, addStimStartS2, addStimEndS2;
double IaddStim, addStimStart, addStimEnd;
double dt, ft, startsave, skip;
double* bcls;
int update, nrOfBCLs;
string bclsString;
bool useBCLsAsSequence;
double *bcl_s2s;
int numS2s, nrOfS2BCLs;	
string bcl2sString;
int levelOfElectroDetail;

Settings *settings;
HRdConstants *dataEpi;
BARConstants* dataSignaling;

double *iso_times, *iso_concentrations, *f_Beta1_Block, *f_Beta2_Block;
string s_iso_times, s_iso_concentrations, s_Beta1_Block, s_Beta2_Block;
double *cafeine_times, *cafeine_concentrations;
int *cafeine_CARUs;
string s_cafeine_times, s_cafeine_concentrations, s_cafeine_CaRUs;
double *RyRB_times, *RyRB_levels;
string s_RyRB_times, s_RyRB_levels;
double OAFactor;

int nrOfISOTimes, nrOfCafTimes, levelOfSignalingDetail, nrOfCaffeineCaRUs, nrOfRyRBTimes;
int iso_index, RyRB_index;

//Strand Output
bool runStrandSims;
bool outputCai, outputIKs, outputICaL, outputIKr, outputEndoMidEpi;
bool outputAPD, outputBinaryVm;
bool loadX0, updateX0;
string x0filename;
int tissueSizeX, tissueSizeY, tissueOutputResolution;

int Cell_ij_To_Index(int x_val, int y_val)
{
	// Zero based system, i_val (= y_val) ranges from 0 ... N_CaRU_y - 1, j_val from 0 ... N_CaRU_x
	return y_val * tissueSizeX + x_val;
}

void parseKeyValuePair(string key, string value)
{
	if(GenPurpose::sCompI(key,"BCL")) 
	{
		nrOfBCLs = GenPurpose::countOccurences(value, ",") + 1;
		bcls = GenPurpose::parseArray(value);
		bclsString = value;
	}
	if(GenPurpose::sCompI(key,"useFixedDiastolePacing") || GenPurpose::sCompI(key,"FixedDiastolePacing")) settings->useFixedDiastolePacing = GenPurpose::parseBoolVal(value);
	if(GenPurpose::sCompI(key,"useBCLsAsSequence")) 
	{
		useBCLsAsSequence = GenPurpose::parseBoolVal(value);
		if(useBCLsAsSequence)
		{
			ft = GenPurpose::sum(bcls, nrOfBCLs);
			nrOfBCLs = 1;
		}
	}
	if(GenPurpose::sCompI(key,"FREQ")) settings->freq = atof(value.c_str());
	if(GenPurpose::sCompI(key,"ISTIM")) settings->Istim = atof(value.c_str());
	if(GenPurpose::sCompI(key,"stimdur")) settings->stimdur = atof(value.c_str());
	if(GenPurpose::sCompI(key,"SKIP")) skip = atof(value.c_str());
	if(GenPurpose::sCompI(key,"NUMS2S") || GenPurpose::sCompI(key,"NUM_S2S")) numS2s = (int)atof(value.c_str());
	if(GenPurpose::sCompI(key,"DT_MAX")) settings->PARAM_dTmax = atof(value.c_str());
	if(GenPurpose::sCompI(key,"DT_MIN")) settings->PARAM_dTmin = atof(value.c_str());
	if(GenPurpose::sCompI(key,"FT")) ft = atof(value.c_str());
	if(GenPurpose::sCompI(key,"UPDATE")) update = (int)atof(value.c_str());
	if(GenPurpose::sCompI(key,"StartSave")) startsave = atof(value.c_str());
	if(GenPurpose::sCompI(key,"Ca_o")) settings->Ca_o = atof(value.c_str());
	if(GenPurpose::sCompI(key,"K_o")) settings->K_o = atof(value.c_str());
	if(GenPurpose::sCompI(key,"ICaLB")) settings->ICaLB = atof(value.c_str());
	if(GenPurpose::sCompI(key,"IK1B")) settings->IK1B = atof(value.c_str());
	if(GenPurpose::sCompI(key,"IKsB")) settings->IKsB = atof(value.c_str());
	if(GenPurpose::sCompI(key,"IKrB")) settings->IKrB = atof(value.c_str());
	if(GenPurpose::sCompI(key,"IupB")) settings->IupB = atof(value.c_str());
	if(GenPurpose::sCompI(key,"INaB")) settings->INaB = atof(value.c_str());
	if(GenPurpose::sCompI(key,"INaKB")) settings->INaKB = atof(value.c_str());
	if(GenPurpose::sCompI(key,"INaCaB")) settings->INaCaB = atof(value.c_str());
	if(GenPurpose::sCompI(key,"INaLB")) settings->INaLB = atof(value.c_str());
	if(GenPurpose::sCompI(key,"ITo1B")) settings->ITo1B = atof(value.c_str());
	if(GenPurpose::sCompI(key,"ITo2B")) settings->ITo2B = atof(value.c_str());
	if(GenPurpose::sCompI(key,"IleakB")) settings->IleakB = atof(value.c_str());
	if(GenPurpose::sCompI(key,"IrelB")) settings->IrelB = atof(value.c_str());
	if(GenPurpose::sCompI(key,"IpCaB")) settings->IpCaB = atof(value.c_str());
	if(GenPurpose::sCompI(key,"ICabB")) settings->ICabB = atof(value.c_str());
	if(GenPurpose::sCompI(key,"INabB")) settings->INabB = atof(value.c_str());
	if(GenPurpose::sCompI(key,"IKpB") || GenPurpose::sCompI(key,"IKurB")) settings->IKpB = atof(value.c_str());
	if(GenPurpose::sCompI(key,"CaMKIIB")) settings->CaMKIIB = atof(value.c_str());
	if(GenPurpose::sCompI(key,"DREL_TAU")) dataEpi->dCellType_Rel_Tau = atof(value.c_str());
	if(GenPurpose::sCompI(key,"BCL_S2"))
	{
		nrOfS2BCLs = GenPurpose::countOccurences(value, ",") + 1;
		bcl_s2s = GenPurpose::parseArray(value);
		bcl2sString = value;
	}
	if(GenPurpose::sCompI(key,"Output_Binary_Vm") || GenPurpose::sCompI(key,"OutputBinaryVm") || GenPurpose::sCompI(key,"OutputVmBinary")) outputBinaryVm = GenPurpose::parseBoolVal(value);
	if(GenPurpose::sCompI(key,"Output_Cai")) outputCai = GenPurpose::parseBoolVal(value);
	if(GenPurpose::sCompI(key,"Output_IKs")) outputIKs = GenPurpose::parseBoolVal(value);
	if(GenPurpose::sCompI(key,"Output_ICaL")) outputICaL = GenPurpose::parseBoolVal(value);
	if(GenPurpose::sCompI(key,"Output_IKr")) outputIKr = GenPurpose::parseBoolVal(value);
	if(GenPurpose::sCompI(key,"Output_EndoMidEpi")) outputEndoMidEpi = GenPurpose::parseBoolVal(value);
	if(GenPurpose::sCompI(key,"Output_APD")) outputAPD = GenPurpose::parseBoolVal(value);
	if(GenPurpose::sCompI(key,"levelOfElectroDetail")) levelOfElectroDetail = (int)atof(value.c_str());
	if(GenPurpose::sCompI(key,"X0_File")) x0filename = value;
	if(GenPurpose::sCompI(key,"Load_X0")) loadX0 = GenPurpose::parseBoolVal(value);
	if(GenPurpose::sCompI(key,"Update_X0")) updateX0 = GenPurpose::parseBoolVal(value);
	if(GenPurpose::sCompI(key,"LowConductionFactor")) settings->strandLowConductionFactor = atof(value.c_str());
	if(GenPurpose::sCompI(key,"StimLocation")) 
	{
		value = GenPurpose::expandArrayRanges(value);
		int nrOflocs = GenPurpose::countOccurences(value, ",") + 1;
		double* locs = GenPurpose::parseArray(value);
		for(int ab=0; ab<settings->strandLength; ab++)
		{
			settings->stimlocation[ab] = false;
		}
		for(int ab=0; ab<nrOflocs; ab++)
		{
			settings->stimlocation[(int)locs[ab]] = true;
		}
		delete[] locs;
	}
	if(GenPurpose::sCompI(key,"StimLocationAddStim")) 
	{
		value = GenPurpose::expandArrayRanges(value);
		int nrOflocs = GenPurpose::countOccurences(value, ",") + 1;
		double* locs = GenPurpose::parseArray(value);
		for(int ab=0; ab<settings->strandLength; ab++)
		{
			settings->stimlocationAddStim[ab] = false;
		}
		for(int ab=0; ab<nrOflocs; ab++)
		{
			settings->stimlocationAddStim[(int)locs[ab]] = true;
		}
		delete[] locs;
	}
	if(GenPurpose::sCompI(key,"AddStimStart")) addStimStart = atof(value.c_str());
	if(GenPurpose::sCompI(key,"AddStimEnd")) addStimEnd = atof(value.c_str());
	if(GenPurpose::sCompI(key,"IAddStim")) IaddStim = atof(value.c_str());
	if(GenPurpose::sCompI(key,"AddStimStartS2")) addStimStartS2 = atof(value.c_str());
	if(GenPurpose::sCompI(key,"AddStimEndS2")) addStimEndS2 = atof(value.c_str());
	if(GenPurpose::sCompI(key,"IAddStimS2")) IaddStimS2 = atof(value.c_str());
	if(GenPurpose::sCompI(key,"GapJunction")) settings->Rgap = atof(value.c_str());
	if(GenPurpose::sCompI(key,"StrandLength")) 
	{
		settings->strandLength = (int)atof(value.c_str());
		tissueSizeX = settings->strandLength;
		tissueSizeY = 1;
		delete[] settings->stimlocation;
		delete[] settings->stimlocationAddStim;
		delete[] settings->cafeineLocation;
		settings->stimlocation = new bool[settings->strandLength];
		settings->stimlocationAddStim = new bool[settings->strandLength];
		settings->cafeineLocation = new bool[settings->strandLength];
		for(int ab=0; ab<settings->strandLength; ab++)
		{
			settings->stimlocation[ab] = false;
			settings->stimlocationAddStim[ab] = false;
			settings->cafeineLocation[ab] = false;
		}
		settings->stimlocation[0] = true;
		settings->stimlocationAddStim[0] = true;
		settings->cafeineLocation[0] = true;
	}
	if(GenPurpose::sCompI(key,"TissueSize") || GenPurpose::sCompI(key,"Tissue_Size"))
	{
		double* vals = GenPurpose::parseArray(value);
		tissueSizeX = vals[0]; tissueSizeY = vals[1];
		settings->strandLength = tissueSizeX * tissueSizeY;
		delete[] vals;
		delete[] settings->stimlocation;
		delete[] settings->stimlocationAddStim;
		delete[] settings->cafeineLocation;
		settings->stimlocation = new bool[settings->strandLength];
		settings->stimlocationAddStim = new bool[settings->strandLength];
		settings->cafeineLocation = new bool[settings->strandLength];
		for(int ab=0; ab<settings->strandLength; ab++)
		{
			settings->stimlocation[ab] = false;
			settings->stimlocationAddStim[ab] = false;
			settings->cafeineLocation[ab] = false;
		}
		for(int ab=0; ab<tissueSizeY; ab++)
		{
			settings->stimlocation[Cell_ij_To_Index(0,ab)] = true;
			settings->stimlocationAddStim[Cell_ij_To_Index(0,ab)] = true;
			settings->cafeineLocation[0] = true;
		}
	}
	if(GenPurpose::sCompI(key,"tissue_Output_Resolution") || GenPurpose::sCompI(key,"tissueOutputResolution")) tissueOutputResolution = (int)atof(value.c_str());
	if(GenPurpose::sCompI(key,"UseSignalingPathway")) settings->useSignalingPathway = GenPurpose::parseBoolVal(value);
	if(GenPurpose::sCompI(key,"ISO_Times"))
	{
		nrOfISOTimes = GenPurpose::countOccurences(value, ",") + 1;
		iso_times = GenPurpose::parseArray(value);
		s_iso_times = value;
	}
	if(GenPurpose::sCompI(key,"ISO_Concentrations"))
	{
		iso_concentrations = GenPurpose::parseArray(value);
		s_iso_concentrations = value;
	}
	if(GenPurpose::sCompI(key,"CafeineLocation") || GenPurpose::sCompI(key,"Cafeine_Location")) 
	{
		value = GenPurpose::expandArrayRanges(value);
		int nrOflocs = GenPurpose::countOccurences(value, ",") + 1;
		double* locs = GenPurpose::parseArray(value);
		for(int ab=0; ab<settings->strandLength; ab++)
		{
			settings->cafeineLocation[ab] = false;
		}
		for(int ab=0; ab<nrOflocs; ab++)
		{
			settings->cafeineLocation[(int)locs[ab]] = true;
		}
		delete[] locs;
	}
	if(GenPurpose::sCompI(key,"CafeineTimes") || GenPurpose::sCompI(key,"Cafeine_Times"))
	{
		nrOfCafTimes = GenPurpose::countOccurences(value, ",") + 1;
		cafeine_times = GenPurpose::parseArray(value);
		s_cafeine_times = value;
	}
	if(GenPurpose::sCompI(key,"CafeineConcentrations") || GenPurpose::sCompI(key,"Cafeine_Concentrations"))
	{
		cafeine_concentrations = GenPurpose::parseArray(value);
		s_cafeine_concentrations = value;
	}
	if(GenPurpose::sCompI(key,"Cafeine_CaRUs") || GenPurpose::sCompI(key,"Cafeine_CaRU_Indices"))
	{
		nrOfCaffeineCaRUs = GenPurpose::countOccurences(value, ",") + 1;
		cafeine_CARUs = GenPurpose::parseIntArray(value);
		s_cafeine_CaRUs = value;
	}
	if(GenPurpose::sCompI(key,"ICaLThreshForRel")) settings->ICaLThreshForRel = atof(value.c_str());
	if(GenPurpose::sCompI(key,"UseSeparateCaSensitivities")) settings->useSeparateCaSensitivities = GenPurpose::parseBoolVal(value);
	if(GenPurpose::sCompI(key,"RyRB_Times") || GenPurpose::sCompI(key,"RyRBTimes"))
	{
		nrOfRyRBTimes = GenPurpose::countOccurences(value, ",") + 1;
		RyRB_times = GenPurpose::parseArray(value);
		s_RyRB_times = value;
	}
	if(GenPurpose::sCompI(key,"RyRB_levels") || GenPurpose::sCompI(key,"RyRBlevels"))
	{
		RyRB_levels = GenPurpose::parseArray(value);
		s_RyRB_levels = value;
	}
	if(GenPurpose::sCompI(key,"f_Beta1_Block"))
	{
		f_Beta1_Block = GenPurpose::parseArray(value);
		s_Beta1_Block = value;
	}
	if(GenPurpose::sCompI(key,"f_Beta2_Block"))
	{
		f_Beta2_Block = GenPurpose::parseArray(value);
		s_Beta2_Block = value;
	}
	if(GenPurpose::sCompI(key,"levelOfSignalingDetail")) levelOfSignalingDetail = (int)atof(value.c_str());	
	if(GenPurpose::sCompI(key,"NewReleaseAmp")) settings->NewReleaseAmp = atof(value.c_str());
	if(GenPurpose::sCompI(key,"NewReleaseTau")) settings->NewReleaseTau = atof(value.c_str());
	if(GenPurpose::sCompI(key,"TauTr")) dataEpi->Tau_Tr = atof(value.c_str());
	if(GenPurpose::sCompI(key,"IKs_NP_Params")) settings->IKsParamsNP = GenPurpose::parseArray(value);
	if(GenPurpose::sCompI(key,"IKs_P_Params")) settings->IKsParamsP = GenPurpose::parseArray(value);
	if(GenPurpose::sCompI(key,"ICaL_NP_Params")) { delete[] settings->LCCParamsNP; settings->LCCParamsNP = GenPurpose::parseArray(value); }
	if(GenPurpose::sCompI(key,"ICaL_P_Params")) { delete[] settings->LCCParamsP; settings->LCCParamsP = GenPurpose::parseArray(value); }
	if(GenPurpose::sCompI(key,"RyR_NP_Params")) { delete[] settings->RyRMarkovParams_NP; settings->RyRMarkovParams_NP = GenPurpose::parseArray(value); }
	if(GenPurpose::sCompI(key,"RyR_P_Params")) { delete[] settings->RyRMarkovParams_P; settings->RyRMarkovParams_P = GenPurpose::parseArray(value); }
	if(GenPurpose::sCompI(key,"INa_NP_Params")) { delete[] settings->INaParamsNP; settings->INaParamsNP = GenPurpose::parseArray(value); }
	if(GenPurpose::sCompI(key,"INa_P_Params")) { delete[] settings->INaParamsP; settings->INaParamsP = GenPurpose::parseArray(value); }
	if(GenPurpose::sCompI(key,"Adaptive_dt_Alpha")) settings->PARAM_Alpha = atof(value.c_str());
	if(GenPurpose::sCompI(key,"k_JSR_Leak")) dataEpi->k_JSR_Leak = atof(value.c_str());
	if(GenPurpose::sCompI(key,"k_JSR_Leak_P")) dataEpi->k_JSR_Leak_P = atof(value.c_str());
	if(GenPurpose::sCompI(key,"Km_JSR_Leak_P")) dataEpi->Km_JSR_Leak_P = atof(value.c_str());
	if(GenPurpose::sCompI(key,"useBabaINa")) settings->useBabaINa = GenPurpose::parseBoolVal(value);
	if(GenPurpose::sCompI(key,"fracNaCaSS")) settings->fracNaCaSS = atof(value.c_str()); 
	if(GenPurpose::sCompI(key,"fact_Iup_CaMKII")) settings->fact_IupMax_CAMK = atof(value.c_str());
	if(GenPurpose::sCompI(key,"Km_SERCA_CaMKII")) dataEpi->Km_SERCA_CaMKII = atof(value.c_str());	
	if(GenPurpose::sCompI(key,"IBMX")) dataSignaling->IBMX = atof(value.c_str());
	if(GenPurpose::sCompI(key,"fact_L_CAV")) dataSignaling->Mult_L_CAV = atof(value.c_str());
	if(GenPurpose::sCompI(key,"fact_L_ECAV")) dataSignaling->Mult_L_ECAV = atof(value.c_str());
	if(GenPurpose::sCompI(key,"fact_L_CYT")) dataSignaling->Mult_L_CYT = atof(value.c_str());
	if(GenPurpose::sCompI(key,"TauDiff") || GenPurpose::sCompI(key,"Tau_Diff")) settings->tau_Diff = atof(value.c_str());
	if(GenPurpose::sCompI(key,"fact_cAMP_Diff")) dataSignaling->fact_cAMP_Diff = atof(value.c_str());
	if(GenPurpose::sCompI(key,"applyVoltageClamp")) settings->applyVoltageClamp = GenPurpose::parseBoolVal(value);
	if(GenPurpose::sCompI(key,"VC_Values")) settings->VC_Values = GenPurpose::parseArray(value);
	if(GenPurpose::sCompI(key,"VC_Times")) settings->VC_Times = GenPurpose::parseArray(value);
	if(GenPurpose::sCompI(key,"OkadaicAcidFactor") || GenPurpose::sCompI(key,"OAFactor"))
	{
		OAFactor = atof(value.c_str());
		dataSignaling->PP_CAV = OAFactor * dataSignaling->PP_CAV;
		dataSignaling->PP1_ECAV = OAFactor * dataSignaling->PP1_ECAV;
		dataSignaling->PP1_tot_CYT = OAFactor * dataSignaling->PP1_tot_CYT;
		dataSignaling->PP2A_CYT = OAFactor * dataSignaling->PP2A_CYT;		
	}
	if(GenPurpose::sCompI(key,"f_PP1_Inh1")) dataSignaling->f_PP1_Inh1 = atof(value.c_str());
	if(GenPurpose::sCompI(key,"simulateI1c")) dataSignaling->simulateI1c = GenPurpose::parseBoolVal(value);
	if(GenPurpose::sCompI(key,"Dofetilide")) settings->Dofetilide = atof(value.c_str());
	if(GenPurpose::sCompI(key,"numIKrChannels")) settings->numIKrChannels = (int)atof(value.c_str());
	if(GenPurpose::sCompI(key,"IKrModelType"))
	{
		if(value == "1" || value == "HH") settings->IKrModelType = 1;
		if(value == "2" || value == "Markov_Det" || value == "MARKOV_DET" || value == "markov_det") settings->IKrModelType = 2;
		if(value == "3" || value == "Markov_Stoch" || value == "MARKOV_STOCH" || value == "markov_stoch") settings->IKrModelType = 3;
		if(value == "4" || GenPurpose::sCompI(value,"Markov_Langevin") || GenPurpose::sCompI(value,"Langevin")) settings->IKrModelType = 4;
	}
	if(GenPurpose::sCompI(key,"numICaLChannels")) settings->numICaLChannels = (int)atof(value.c_str());
	if(GenPurpose::sCompI(key,"ICaLModelType"))
	{	
		if(value == "2" || value == "Markov_Det" || value == "MARKOV_DET" || value == "markov_det") settings->ICaLModelType = 2;
		if(value == "3" || value == "Markov_Stoch" || value == "MARKOV_STOCH" || value == "markov_stoch") settings->ICaLModelType = 3;
		if(value == "4" || GenPurpose::sCompI(value,"Markov_Langevin") || GenPurpose::sCompI(value,"Langevin")) settings->ICaLModelType = 4;
	}	
	if(GenPurpose::sCompI(key,"numINaChannels")) settings->numINaChannels = (int)atof(value.c_str());
	if(GenPurpose::sCompI(key,"ATXII")) settings->ATXII = atof(value.c_str());
	if(GenPurpose::sCompI(key,"INaModelType"))
	{	
		if(value == "1" || value == "HH") settings->INaModelType = 1;
		if(value == "2" || value == "Markov_Det" || value == "MARKOV_DET" || value == "markov_det") settings->INaModelType = 2;
		if(value == "3" || value == "Markov_Stoch" || value == "MARKOV_STOCH" || value == "markov_stoch") settings->INaModelType = 3;
		if(value == "4" || GenPurpose::sCompI(value,"Markov_Langevin") || GenPurpose::sCompI(value,"Langevin")) settings->INaModelType = 4;
	}
	if(GenPurpose::sCompI(key,"numIKpChannels") || GenPurpose::sCompI(key,"NumIKurChannels")) settings->numIKpChannels = (int)atof(value.c_str());
	if(GenPurpose::sCompI(key,"IKpModelType") || GenPurpose::sCompI(key,"IKurModelType"))
	{			
		if(value == "1" || value == "HH") settings->IKpModelType = 1;		
		if(value == "3" || value == "Stoch" || value == "Markov_Stoch" || value == "MARKOV_STOCH" || value == "markov_stoch") settings->IKpModelType = 3;
	}
	if(GenPurpose::sCompI(key,"numIK1Channels")) settings->numIK1Channels = (int)atof(value.c_str());
	if(GenPurpose::sCompI(key,"IK1ModelType"))
	{			
		if(value == "1" || value == "HH") settings->IK1ModelType = 1;		
		if(value == "3" || value == "Stoch" || value == "Markov_Stoch" || value == "MARKOV_STOCH" || value == "markov_stoch") settings->IK1ModelType = 3;
	}
	if(GenPurpose::sCompI(key,"numINaKChannels")) settings->numINaKChannels = (int)atof(value.c_str());
	if(GenPurpose::sCompI(key,"INaKModelType"))
	{			
		if(value == "1" || value == "HH") settings->INaKModelType = 1;		
		if(value == "3" || value == "Stoch" || value == "Markov_Stoch" || value == "MARKOV_STOCH" || value == "markov_stoch") settings->INaKModelType = 3;
	}
	if(GenPurpose::sCompI(key,"numINaCaChannels")) settings->numINaCaChannels = (int)atof(value.c_str());
	if(GenPurpose::sCompI(key,"INaCaModelType"))
	{			
		if(value == "1" || value == "HH") settings->INaCaModelType = 1;		
		if(value == "3" || value == "Stoch" || value == "Markov_Stoch" || value == "MARKOV_STOCH" || value == "markov_stoch") settings->INaCaModelType = 3;
	}
	if(GenPurpose::sCompI(key,"numIKsChannels")) settings->numIKsChannels = (int)atof(value.c_str());
	if(GenPurpose::sCompI(key,"IKsModelType"))
	{			
		if(value == "2" || value == "Markov" || value == "Markov_Det" || value == "MARKOV_DET" || value == "markov_det") settings->IKsModelType = 2;		
		if(value == "3" || value == "Stoch" || value == "Markov_Stoch" || value == "MARKOV_STOCH" || value == "markov_stoch") settings->IKsModelType = 3;
	}
	if(GenPurpose::sCompI(key,"numIClCaChannels") || GenPurpose::sCompI(key,"numITo2Channels")) settings->numIClCaChannels = (int)atof(value.c_str());
	if(GenPurpose::sCompI(key,"IClCaModelType") || GenPurpose::sCompI(key,"ITo2ModelType"))
	{			
		if(value == "1" || value == "HH") settings->IClCaModelType = 1;		
		if(value == "3" || value == "Stoch" || value == "Markov_Stoch" || value == "MARKOV_STOCH" || value == "markov_stoch") settings->IClCaModelType = 3;
	}
	if(GenPurpose::sCompI(key,"numIToChannels") || GenPurpose::sCompI(key,"numITo1Channels")) settings->numIToChannels = (int)atof(value.c_str());
	if(GenPurpose::sCompI(key,"IToModelType") || GenPurpose::sCompI(key,"ITo1ModelType"))
	{			
		if(value == "1" || value == "HH") settings->IToModelType = 1;		
		if(value == "3" || value == "Stoch" || value == "Markov_Stoch" || value == "MARKOV_STOCH" || value == "markov_stoch") settings->IToModelType = 3;
	}
	if(GenPurpose::sCompI(key,"numRyRs") || GenPurpose::sCompI(key,"numIRelChannels")) settings->numRyRs = (int)atof(value.c_str());
	if(GenPurpose::sCompI(key,"RyRModelType") || GenPurpose::sCompI(key,"IRelModelType"))
	{			
		if(value == "1" || value == "HH") settings->RyRModelType = 1;
		if(value == "2" || value == "Markov" || GenPurpose::sCompI(value,"Markov_Det")) settings->RyRModelType = 2;				
		if(value == "3" || value == "Stoch" || GenPurpose::sCompI(value,"Markov_Stoch")) settings->RyRModelType = 3;
	}
	if(GenPurpose::sCompI(key,"numSERCA") || GenPurpose::sCompI(key,"numIupChannels") || GenPurpose::sCompI(key,"numSERCAs")) settings->numSERCA = (int)atof(value.c_str());
	if(GenPurpose::sCompI(key,"SERCAModelType") || GenPurpose::sCompI(key,"IupModelType"))
	{			
		if(value == "1" || GenPurpose::sCompI(value,"HH")) settings->SERCAModelType = 1;
		if(value == "3" || GenPurpose::sCompI(value,"Stoch") || GenPurpose::sCompI(value,"Markov_Stoch")) settings->SERCAModelType = 3;
	}
	if(GenPurpose::sCompI(key,"numIpCaChannels") || GenPurpose::sCompI(key,"numCaPumps")) settings->numIpCaChannels = (int)atof(value.c_str());
	if(GenPurpose::sCompI(key,"IpCaModelType") || GenPurpose::sCompI(key,"CaPumpModelType"))
	{			
		if(value == "1" || GenPurpose::sCompI(value,"HH")) settings->IpCaModelType = 1;
		if(value == "3" || GenPurpose::sCompI(value,"Stoch") || GenPurpose::sCompI(value,"Markov_Stoch")) settings->IpCaModelType = 3;
	}
	if(GenPurpose::sCompI(key,"N_CaRU") || GenPurpose::sCompI(key,"NCaRU"))
	{
		double* vals = GenPurpose::parseArray(value);
		settings->N_CaRU_X = vals[0]; settings->N_CaRU_Y = vals[1];
		settings->N_CaRU = settings->N_CaRU_X * settings->N_CaRU_Y;
		delete[] vals;
		delete[] settings->Cafeine_Rel_Level;
		settings->Cafeine_Rel_Level = new double[settings->N_CaRU];
		for(int abc = 0; abc < settings->N_CaRU; abc++) settings->Cafeine_Rel_Level[abc] = 0;

	}
	if(GenPurpose::sCompI(key,"N_CaRU_X") || GenPurpose::sCompI(key,"NCaRUX"))
	{
		settings->N_CaRU_X = atof(value.c_str());
		settings->N_CaRU = settings->N_CaRU_X * settings->N_CaRU_Y;
		delete[] settings->Cafeine_Rel_Level;
		settings->Cafeine_Rel_Level = new double[settings->N_CaRU];
		for(int abc = 0; abc < settings->N_CaRU; abc++) settings->Cafeine_Rel_Level[abc] = 0;
	}
	if(GenPurpose::sCompI(key,"N_CaRU_Y") || GenPurpose::sCompI(key,"NCaRUY"))
	{
		settings->N_CaRU_Y = atof(value.c_str());
		settings->N_CaRU = settings->N_CaRU_X * settings->N_CaRU_Y;
		delete[] settings->Cafeine_Rel_Level;
		settings->Cafeine_Rel_Level = new double[settings->N_CaRU];
		for(int abc = 0; abc < settings->N_CaRU; abc++) settings->Cafeine_Rel_Level[abc] = 0;

	}
	if(GenPurpose::sCompI(key,"useHeterogeneousCaHandling") || GenPurpose::sCompI(key,"useHeteroCaHandling")) 
	{
		settings->useHeterogeneousCaHandling = GenPurpose::parseBoolVal(value);
	}
	if(GenPurpose::sCompI(key,"tau_diff_CaRU_ss"))
	{
		dataEpi->tau_diff_CaRU_ss_L = atof(value.c_str());
		dataEpi->tau_diff_CaRU_ss_T = atof(value.c_str());
	}
	if(GenPurpose::sCompI(key,"tau_diff_CaRU_i"))
	{
		dataEpi->tau_diff_CaRU_i_L = atof(value.c_str());
		dataEpi->tau_diff_CaRU_i_T = atof(value.c_str());
	}
	if(GenPurpose::sCompI(key,"tau_diff_CaRU_NSR"))
	{
		dataEpi->tau_diff_CaRU_NSR_L = atof(value.c_str());
		dataEpi->tau_diff_CaRU_NSR_T = atof(value.c_str());
	}
}

void parseSettingsFile(int argc, char *argv[], string fname)
{
	string::size_type posBeginIdx, posEndIdx;    	
	string            sLine, sValue;    
	string            sKeyWord;    
	const string      sDelim( "=" );    
	int numcommands = 0;

	ifstream myInputFile(fname.c_str(), ios::in);    
	
	if( !myInputFile )    
	{       
		cout << "File " << fname << " could not be opened\n";       
		return; 
	}
	else
	{
		cout << "File " << fname << " successfully opened\n";       
	}    
	
	while( getline(myInputFile,sLine) )    
	{       
		if( sLine.empty() );   // Ignore empty lines       
		else       
		{	
			//cout << "Line = [" << sLine << "]" << endl;
			string scomment = sLine.substr(0, 2);
			GenPurpose::trim(scomment);

			if(scomment != "//")
			{
				if(sLine.substr(0,8) == "#include")
				{
					parseSettingsFile(argc, argv, sLine.substr(9, sLine.length() - 9));
				}
				else
				{
					posEndIdx = sLine.find_first_of( sDelim );          
					sKeyWord  = sLine.substr( 0, posEndIdx ); // Extract word
					GenPurpose::trim(sKeyWord);
					posBeginIdx = posEndIdx + 1;  // Beginning of next word (after ':')       
					sValue    = sLine.substr( posBeginIdx, sLine.length() - posBeginIdx );						
					GenPurpose::trim(sValue);			

					if(sValue == "#ASK")
					{
						cout << "User input value for key [" << sKeyWord << "] = ";
						cin >> sValue;
					}
					else if(sValue.substr(0,1) == "#")
					{				
						string temp = sValue.substr(1,sValue.length()-1);				
						int nr = (int)atof(temp.c_str());
						//cout << " nr = " << nr << endl;
						sValue = argv[nr+3];
					}

					parseKeyValuePair(sKeyWord, sValue);
					numcommands++;
				}
			}
			else
			{
				cout << "Ignoring: [" << sLine << "]" << endl;
			}
		}    
	}

	cout << "Processed " << numcommands << " commands" << endl;    	
}

void checkForTimeDependentSettingChanges(double t)
{
	if(iso_index < nrOfISOTimes && t >= iso_times[iso_index])
	{				
		settings->isoproterenol = iso_concentrations[iso_index];
		if(f_Beta1_Block != NULL) dataSignaling->f_Beta1_Block = f_Beta1_Block[iso_index];
		if(f_Beta2_Block != NULL) dataSignaling->f_Beta2_Block = f_Beta2_Block[iso_index];
		cout << "ISO concentration is now " << settings->isoproterenol << endl;
		cout << " Beta 1 block is now " << 100*dataSignaling->f_Beta1_Block << "%, Beta 2 block is now " << 100*dataSignaling->f_Beta2_Block << "%" << endl;
		iso_index++;
	}
	
	if(RyRB_index < nrOfRyRBTimes && t >= RyRB_times[RyRB_index])
	{				
		settings->IrelB = RyRB_levels[RyRB_index];
		cout << "RyRB now equals" << settings->IrelB << endl;
		RyRB_index++;
	}
}

int singlecellsims(int argc, char *argv[])
{
	//Default initial settings for single cell simulations
	tissueSizeX = 1; tissueSizeY = 1; tissueOutputResolution = 1;
	IaddStimS2 = 0; addStimStartS2 = 0; addStimEndS2 = 0;
	IaddStim = 0; addStimStart = 0; addStimEnd = 0;
	OAFactor = 1.0; useBCLsAsSequence = false;
	bool S1S2flag = false;	
	levelOfSignalingDetail = 1; levelOfElectroDetail = 2;
	nrOfCaffeineCaRUs = 0;	
	numS2s= 0;
	bcl2sString = "";
	update = 7500000;
	double t = 0;
	skip = 0.5; dt = 0.005;	ft = 750000; startsave = 740000;	
	
	f_Beta1_Block = NULL; 
	outputAPD = false; updateX0 = false;

	settings = new Settings();
		settings->bcl = 1000;
		settings->freq = 15;
	
	dataEpi = new HRdConstants(3, 0);

	dataSignaling = new BARConstants();	

	parseSettingsFile(argc, argv, argv[1]);
	dataSignaling->init();

	if(bcl2sString == "")
	{
		numS2s = 0;
		bcl_s2s = new double[nrOfBCLs];
		for(int i=0; i<nrOfBCLs; i++) bcl_s2s[i] = 0;
	}

	HRdBARStoch *cells = new HRdBARStoch[settings->strandLength];		
	BARsignaling *pathways = new BARsignaling[settings->strandLength];

	BARsignaling *signaling = &pathways[0];	
	HRdBARStoch *cell = &cells[0];
	long i=0;

	cout << "==================================================" << endl;
	cout << "==       HRdBAR Stochastic Implementation      ==" << endl;
	cout << "=================================================="<< endl;
	cout << "==       Version June 2013 - Jordi Heijman      ==" << endl;
	cout << "==            heijman.jordi@gmail.com           ==" << endl;
	cout << "=================================================="<< endl;
	cout << "== General Parameters:                         ==" << endl;
	cout << "==   dt (adap. a / b)      = " << dt << " (" << settings->PARAM_Alpha << ", " << settings->PARAM_Beta << ")" << endl;
	cout << "==   skip                  = " << skip << endl;
	cout << "==   ft                    = " << ft << endl;
	cout << "==   startsave             = " << startsave << endl;
	if(settings->useFixedDiastolePacing)  cout << "==   diastolic interval    = " << bclsString << endl;
	if(!settings->useFixedDiastolePacing && !useBCLsAsSequence) cout << "==   bcl                   = " << bclsString << endl;
	if(!settings->useFixedDiastolePacing && useBCLsAsSequence) cout << "==   bcl sequence          = " << bclsString << endl;
	cout << "==   S2 cycle length       = " << bcl2sString << endl;
	cout << "==   Number of S2s         = " << numS2s << endl;
	cout << "==   K_o                   = " << settings->K_o << endl;
	cout << "==   Ca_o                  = " << settings->Ca_o << endl;
	cout << "==   Output Electr / Sign  = " << levelOfElectroDetail << " / " << levelOfSignalingDetail << endl;
	if(fabs(settings->IaddStim) > 1E-8) cout << "==   Additional Stimulus   = " << settings->IaddStim << " pA/pF (" << settings->addStimStart << " - " << settings->addStimEnd << ")" << endl;
	cout << "==   Voltage Clamp         = " << settings->applyVoltageClamp << endl;
	cout << "==   Load / Update X0      = " << loadX0 << " / " << updateX0 << endl;
	
	if(runStrandSims)
	{
		cout << "==================================================" << endl;
		cout << "== Strand Parameters:                           ==" << endl;
		cout << "==   Tissue Size           = " << tissueSizeX << " x " << tissueSizeY << endl;
		cout << "==   Tissue Output Res     = " << tissueOutputResolution << endl;
		cout << "==   Res. Gap Junction     = " << settings->Rgap << endl;
		cout << "==   Pacing location       = " << "[";
			for(int ab=0; ab<settings->strandLength; ab++) cout << settings->stimlocation[ab] << ",";
			cout << "]" << endl;
		cout << "==   2nd Pacing location   = " << "[";
			for(int ab=0; ab<settings->strandLength; ab++) cout << settings->stimlocationAddStim[ab] << ",";
			cout << "]" << endl;
		cout << "==   Caffeine location     = " << "[";
			for(int ab=0; ab<settings->strandLength; ab++) cout << settings->cafeineLocation[ab] << ",";
			cout << "]" << endl;			
	}
	
	cout << "==================================================" << endl;
	cout << "== Cell Parameters:                             ==" << endl;
	cout << "==   Use Signaling Path    = " << settings->useSignalingPathway << endl;
	cout << "==   ISO Times             = " << s_iso_times << endl;
	cout << "==   [ISO] / Comp. Fracs.  = " << s_iso_concentrations << " / (" << dataSignaling->Mult_L_CAV << "," << dataSignaling->Mult_L_ECAV << "," << dataSignaling->Mult_L_CYT << ")" << endl;
	cout << "==   IBMX Concentration    = " << dataSignaling->IBMX << endl;
	cout << "==   Fact cAMP Diffusion   = " << dataSignaling->fact_cAMP_Diff << endl;
	cout << "==   Fact Beta 1 / 2 Block = " << s_Beta1_Block << " / " << s_Beta2_Block << endl;
	cout << "==   Factor OA / Inh1      = " << OAFactor << " / " << dataSignaling->f_PP1_Inh1 << endl;
	cout << "==   Use Baba INa          = " << settings->useBabaINa << endl;
	cout << "==   Tau Transfer / Diff   = " << dataEpi->Tau_Tr << " / " << settings->tau_Diff << endl;
	cout << "==   JSR Ca Leak (k | Km)  = " << dataEpi->k_JSR_Leak << " / " << dataEpi->k_JSR_Leak_P << " | " << dataEpi->Km_JSR_Leak_P << endl;
	cout << "==   Iup CAMK Factor (Km)  = " << settings->fact_IupMax_CAMK << " (" << dataEpi->Km_SERCA_CaMKII << ")" << endl;
	cout << "==   Frac Na/Ca subspace   = " << settings->fracNaCaSS << endl;
	cout << "==   Number of CaRUs (x,y) = " << settings->N_CaRU << " (" << settings->N_CaRU_X << " x " << settings->N_CaRU_Y << ")" << endl;
	cout << "==   Tau diff (ss, i, NSR) = " << dataEpi->tau_diff_CaRU_ss_L << ", " << dataEpi->tau_diff_CaRU_i_L << ", " << dataEpi->tau_diff_CaRU_NSR_L << endl;
	cout << "==================================================" << endl;
	cout << "== Stochastics Parameters:                      ==" << endl;
	cout << "==   IKr Model Type (#)    = " << settings->IKrModelType << " (" << settings->numIKrChannels << ")" << endl;	
	cout << "==   ICaL Model Type (#)   = " << settings->ICaLModelType << " (" << settings->numICaLChannels << ")" << endl;	
	cout << "==   INa Model Type (#)    = " << settings->INaModelType << " (" << settings->numINaChannels << ")" << endl;
	cout << "==   IKp Model Type (#)    = " << settings->IKpModelType << " (" << settings->numIKpChannels << ")" << endl;	
	cout << "==   IK1 Model Type (#)    = " << settings->IK1ModelType << " (" << settings->numIK1Channels << ")" << endl;	
	cout << "==   INaK Model Type (#)   = " << settings->INaKModelType << " (" << settings->numINaKChannels << ")" << endl;	
	cout << "==   IKs Model Type (#)    = " << settings->IKsModelType << " (" << settings->numIKsChannels << ")" << endl;	
	cout << "==   IClCa Model Type (#)  = " << settings->IClCaModelType << " (" << settings->numIClCaChannels << ")" << endl;	
	cout << "==   ITo Model Type (#)    = " << settings->IToModelType << " (" << settings->numIToChannels << ")" << endl;
	cout << "==   RyR Model Type (#)    = " << settings->RyRModelType << " (" << settings->numRyRs << ")" << endl;
	cout << "==   SERCA Model Type (#)  = " << settings->SERCAModelType << " (" << settings->numSERCA << ")" << endl;
	cout << "==   IpCa Model Type (#)   = " << settings->IpCaModelType << " (" << settings->numIpCaChannels << ")" << endl;
	cout << "==   INaCa Model Type (#)  = " << settings->INaCaModelType << " (" << settings->numINaCaChannels << ")" << endl;
	cout << "==================================================" << endl;
	cout << "== Spontaneous Release / Afterdepolarization:   ==" << endl;
	cout << "==   Caffeine Times/Concs  = " << s_cafeine_times << " / " << s_cafeine_concentrations << endl;
	cout << "==   CaRUs for Caffeine    = " << s_cafeine_CaRUs << endl;
	cout << "==   RyRB Block Time / Lvls = " << s_RyRB_times << " / " << s_RyRB_levels << endl;
	cout << "==   ICaL Thresh for Rel   = " << settings->ICaLThreshForRel << endl;
	cout << "==================================================" << endl;
	cout << "== Current block: " << endl;
	if(settings->CaMKIIB != 0) 	cout << "==   CaMKII :  " << settings->CaMKIIB << endl;
	if(settings->ICaLB != 0) 	cout << "==   ICaL   :  " << settings->ICaLB << endl;
	if(settings->IKsB != 0)	cout << "==   IKs    :  " << settings->IKsB << endl;
	if(settings->IKrB != 0) 	cout << "==   IKr    :  " << settings->IKrB << endl;
	if(settings->IK1B != 0)		cout << "==   IK1    :  " << settings->IK1B << endl;
	if(settings->INaKB != 0) 	cout << "==   INaK   :  " << settings->INaKB << endl;
	if(settings->IKpB != 0)     cout << "==   IKur   :  " << settings->IKpB << endl;
	if(settings->IupB != 0)     cout << "==   Iup    :  " << settings->IupB << endl;
	if(settings->INaB != 0)     cout << "==   INa    :  " << settings->INaB << endl;
	if(settings->INaLB != 0)    cout << "==   INaL   :  " << settings->INaLB << endl;
	if(settings->INaCaB != 0) 	cout << "==   INaCa  :  " << settings->INaCaB << endl;
	if(settings->ITo1B != 0) cout << "==   ITo1   :  " << settings->ITo1B << endl;
	if(settings->ITo2B != 0) cout << "==   ITo2   :  " << settings->ITo2B << endl;
	if(settings->IleakB != 0) cout << "==   IleakB :  " << settings->IleakB << endl;
	cout << "==   IrelB  :  " << settings->IrelB << " (tau: " << dataEpi->dCellType_Rel_Tau << ")" << endl;
	if(settings->INabB != 0) cout << "==   Bckgrnd:  " << settings->INabB << " (INabB), " << settings->ICabB << " (ICabB)" << endl;
	cout << "==   [Dof]  :  " << settings->Dofetilide << " (uM)" << endl;
	cout << "==   [ATXII]:  " << settings->ATXII << " (nM)" << endl;
	cout << "==================================================" << endl;
	
	char vmfilename[200], caifilename[200], iksfilename[200], icalfilename[200], ikrfilename[200], endofilename[200], midfilename[200], epifilename[200];
	char newx0filename[200];
	
	clock_t t_start = clock() / CLOCKS_PER_SEC;
	
	FILE *x0file;
	if(updateX0) 
	{
		if(loadX0) 
		{ 
			sprintf(newx0filename, "%s_new", x0filename.c_str());
			x0file = fopen(newx0filename, "w"); 
		}
		else { x0file = fopen(x0filename.c_str(), "w"); }
	}
	
	double original_ft = ft;
	
	for(int bclindex=0; bclindex<nrOfBCLs; bclindex++)
	{
		double* VmList = new double[settings->strandLength];
		
		if(runStrandSims)
		{			
			for(int cc=0; cc<settings->strandLength; cc++)
			{
				pathways[cc].init(dataSignaling);
				cells[cc].init(dataEpi, settings, &pathways[cc]);
				VmList[cc] = cells[cc].Vm;				
			}
		}
		else
		{
			signaling->init(dataSignaling);
			cell->init(dataEpi, settings, signaling);
		}
	
		if(loadX0)
		{
			string sLine;
			ifstream myInputFile(x0filename.c_str(), ios::in);    
		
			if(!myInputFile )    
			{       
				cout << "File " << x0filename << " could not be opened\n";       				
			}    
			else
			{
				bool stopreading = false;
				while(!stopreading)
				{
					stopreading = !(getline(myInputFile,sLine));
					int nrOfVars = GenPurpose::countOccurences(sLine, "\t");
					double* linedata = GenPurpose::parseArray(sLine, "\t");
					//cout << "sLine: " << sLine << endl;
					cout << "X0 CL Data = " << linedata[0] << ", tot vars = " << nrOfVars << endl; 

					if(fabs(linedata[0] - (int)bcls[bclindex]) < 1E-6)
					{					
						stopreading = true;						
						int varspercell = (nrOfVars-1)/settings->strandLength;
						if(varspercell >= cells[0].lengthMinimumStateVector())
						{
							double* x0datapercell = new double[varspercell];
							for(int cc=0; cc<settings->strandLength; cc++)
							{
								for(int ii=0; ii<varspercell; ii++)	{ x0datapercell[ii] = linedata[cc*varspercell+ii+1]; }								
								cells[cc].loadX0Data(x0datapercell, varspercell);
								VmList[cc] = cells[cc].Vm;
							}
							delete[] x0datapercell;
						}
						else
						{
							cout << "Not enough x0 variables for all cells. Using first cell to initialize strand." << endl;
							//cout << "StrandLength = " << settings->strandLength << endl;
							double* x0datapercell = new double[nrOfVars-1];
							for(int ii=0; ii<nrOfVars-1; ii++)	{ x0datapercell[ii] = linedata[ii+1]; }
							
							for(int cc=0; cc<settings->strandLength; cc++)
							{
								//cout << " c = " << cc << ", strandLength = " << settings->strandLength << endl;
								cells[cc].loadX0Data(x0datapercell, nrOfVars-1);
								VmList[cc] = cells[cc].Vm;
							}
							delete[] x0datapercell;
						}
						
						if(!runStrandSims)
						{
							cout << "Start conditions successfully loaded from file (cAMP_CAV = " << cell->signaling->cAMP_CAV << ")" << endl;
						}
						else
						{
							int midindex = (int)(0.5 * settings->strandLength);

							cout << "Start conditions successfully loaded from file" << endl;
							cout << "  Endo: Vm = " << cells[2].Vm << ", Cai = " << cells[2].carus[0].Ca_i << ", cAMP (CAV) = " << cells[2].signaling->cAMP_CAV << endl;
							cout << "  Mid : Vm = " << cells[midindex].Vm << ", Cai = " << cells[midindex].carus[0].Ca_i << ", cAMP (CAV) = " << cells[midindex].signaling->cAMP_CAV << endl;
							cout << "  Epi : Vm = " << cells[settings->strandLength-3].Vm << ", Cai = " << cells[settings->strandLength-3].carus[0].Ca_i << ", cAMP (CAV) = " << cells[settings->strandLength-3].signaling->cAMP_CAV << endl;
						}
					}

					delete[] linedata;
				}
				myInputFile.close();											
			}
		}

		settings->IaddStim = IaddStim;
		settings->addStimStart = addStimStart;
		settings->addStimEnd = addStimEnd;
		
		ft = original_ft;
		int caf_index = 0, beat = 0;
		iso_index = 0; RyRB_index = 0;
		i = 0; t = 0;	S1S2flag = false;	
		double lastsavetime = -1, timeOfNextPacing = 0, lastPaceTime = 0;
		settings->bcl = bcls[bclindex];
		double reducval = floor(startsave / bcls[bclindex]) * bcls[bclindex];

		if(!settings->useFixedDiastolePacing) cout << "Current cycle length = " << settings->bcl << endl;
		if(settings->useFixedDiastolePacing) cout << "Current diastolic interval = " << settings->bcl << ", ft = " << ft << endl;
		
		char vmfilename[200], caifilename[200], iksfilename[200], icalfilename[200], ikrfilename[200], endofilename[200], midfilename[200], epifilename[200];
		char outputfilename[200], APDfilename[200], vmfilename_bin[200];
		sprintf(outputfilename,"%s_%d_ms.txt", argv[2], (int)settings->bcl);
		sprintf(APDfilename,"%s_%d_ms_APD.txt", argv[2], (int)settings->bcl);
		sprintf(vmfilename,"%s_%d_Vm.txt", argv[2], (int)(bcls[bclindex]));
		sprintf(vmfilename_bin,"%s_%d_Vm.dat", argv[2], (int)(bcls[bclindex]));
		if(!outputBinaryVm) sprintf(caifilename, "%s_%d_Cai.txt", argv[2], (int)(bcls[bclindex]));
		if(outputBinaryVm) sprintf(caifilename, "%s_%d_Cai.dat", argv[2], (int)(bcls[bclindex]));
		sprintf(iksfilename, "%s_%d_IKs.txt", argv[2], (int)(bcls[bclindex]));
		sprintf(ikrfilename, "%s_%d_IKr.txt", argv[2], (int)(bcls[bclindex]));
		sprintf(icalfilename, "%s_%d_ICaL.txt", argv[2], (int)(bcls[bclindex]));
		sprintf(endofilename, "%s_%d_Endo.txt", argv[2], (int)(bcls[bclindex]));
		sprintf(midfilename, "%s_%d_Mid.txt", argv[2], (int)(bcls[bclindex]));
		sprintf(epifilename, "%s_%d_Epi.txt", argv[2], (int)(bcls[bclindex]));

		FILE *vmfile; FILE* vmfile_bin;
		FILE* caifile; FILE* iksfile; FILE* icalfile; FILE* ikrfile; 
		FILE* endofile; FILE* midfile; FILE* epifile;
		FILE *apdfile; FILE *outputfile;
		if(runStrandSims)
		{
			if(!outputBinaryVm)
			{ 	vmfile = fopen(vmfilename,"w"); 
				if(outputCai) caifile = fopen(caifilename, "w");
				if(outputICaL) icalfile = fopen(icalfilename, "w");
				if(outputIKs) iksfile = fopen(iksfilename, "w");
				if(outputIKr) ikrfile = fopen(ikrfilename, "w");
			}
			else
			{ 	vmfile_bin = fopen(vmfilename_bin, "wb"); 
				if(outputCai) caifile = fopen(caifilename, "wb");
				if(outputICaL) icalfile = fopen(icalfilename, "wb");
				if(outputIKs) iksfile = fopen(iksfilename, "wb");
				if(outputIKr) ikrfile = fopen(ikrfilename, "wb");
			}
			if(outputEndoMidEpi)
			{
				endofile = fopen(endofilename, "w");
				midfile = fopen(midfilename, "w");
				epifile = fopen(epifilename, "w");
			}
		}
		else
		{
			outputfile = fopen(outputfilename,"w");
		}
		
		if(outputAPD) apdfile = fopen(APDfilename, "w");

		double CaMKII_Int = 0;
		while(t<ft + (nrOfS2BCLs <= nrOfBCLs) * (numS2s >= 0) * numS2s * bcl_s2s[bclindex])			
		{		
			checkForTimeDependentSettingChanges(t);

			if(caf_index < nrOfCafTimes && t >= cafeine_times[caf_index])
			{
				double Cafeine_Rel_Level;
				if(cafeine_concentrations[caf_index] < 0)
				{									
					//Still to be fixed (doesn't work with Markov Rel)!!
					double Cell_Ca_JSR = (cell->Ca_JSR_free * cell->Ca_JSR_free + (dataEpi->csqnbar + dataEpi->kmcsqn) * cell->Ca_JSR_free) / (cell->Ca_JSR_free + dataEpi->kmcsqn);
					double tau_rel = 4.75;
					double PHI = -cafeine_concentrations[caf_index];
					double DT = cafeine_times[caf_index+1] - cafeine_times[caf_index];
					double psi = cell->Ca_NSR / dataEpi->Tau_Tr + dataEpi->k_JSR_Leak * cell->Ca_ss_free;
					double phi = 1 / dataEpi->Tau_Tr + dataEpi->k_JSR_Leak;
					double MU = cell->Ca_JSR_free - cell->Buff_Ca_jsr(Cell_Ca_JSR - PHI);
					Cafeine_Rel_Level = (PHI + psi * DT + cell->carus[0].Irel_NP * (1 - cell->fRyRP) * tau_rel * (exp(-DT / tau_rel) - 1) + cell->carus[0].Irel_P * cell->fRyRP * 0.5357 * tau_rel * (exp(-DT / (0.5357 * tau_rel)) - 1) + phi * MU * 0.5 * DT - phi * DT * cell->Ca_JSR_free) / (DT + (1 - cell->fRyRP) * tau_rel * (exp(-DT / tau_rel) - 1) + cell->fRyRP * 0.5357 * tau_rel * (exp(-DT / (0.5357 * tau_rel)) -1));									
				}
				else
				{
					Cafeine_Rel_Level = cafeine_concentrations[caf_index];
					
				}
				
				//delete[] settings->Cafeine_Rel_Level;
				//settings->Cafeine_Rel_Level = new double[settings->N_CaRU];				
				for(int carc = 0; carc<settings->N_CaRU; carc++)
				{
					settings->Cafeine_Rel_Level[carc] = 0.0;
					if(GenPurpose::occursInList(cafeine_CARUs, nrOfCaffeineCaRUs, carc)) settings->Cafeine_Rel_Level[carc] = Cafeine_Rel_Level;
				}
				
				for(int cind=0; cind<settings->strandLength; cind++)
				{
					if(settings->cafeineLocation[cind])
					{
						cout << "Cell " << cind << ": Caffeine level is now " << Cafeine_Rel_Level << ", JSR Ca2+ level is " << cells[cind].carus[0].Ca_JSR << " (free: " << cells[cind].carus[0].Ca_JSR_free << ")" << endl;
					}
				}
				dt = settings->PARAM_dTmin;
				caf_index++;
			}

			if(t >= ft && !S1S2flag)
			{
				cout << "Starting S2 cycle length: " << bcl_s2s[bclindex] << endl;
				S1S2flag = true;
				beat = 0;
				settings->bcl = bcl_s2s[bclindex];
				if(IaddStimS2 != 0)
				{
					settings->IaddStim = IaddStimS2;
					settings->addStimStart = addStimStartS2;
					settings->addStimEnd = addStimEndS2;
					cout << "Add Stim now equals " << settings->IaddStim << " (" << settings->addStimStart << " - " << settings->addStimEnd << " ms)" << endl;
				}
			}
			
			//if((!S1S2flag && t >= beat * settings->bcl) || (S1S2flag && t - ft >= beat * settings->bcl))
			if((!settings->useFixedDiastolePacing && t >= timeOfNextPacing) || (settings->useFixedDiastolePacing && cell->APD > 0 && t >= lastPaceTime + cell->APD + settings->bcl))
			{
				//cout << "t = " << t << ", dt = " << dt << ", lastPaceTime = " << lastPaceTime << endl;
				lastPaceTime = t;
				beat++;
				dt = settings->PARAM_dTmin;
				if(outputAPD)
				{
					if(!runStrandSims)
					{
						double CaMKII_Avg = CaMKII_Int / settings->bcl;
						if(outputAPD) 
						{
							if(!useBCLsAsSequence) { cout << "APD: " << cell->APD << ", dVdt: " << cell->valmaxdvdt << ", CaT: " << 1E3 * (cell->CaT_Max - cell->CaT_Min) << ", JSR: " << cell->Ca_JSR_free << ", CaMKII: " << CaMKII_Avg << endl; }
							else { cout << "CL: " << settings->bcl << ", APD: " << cell->APD << ", dVdt: " << cell->valmaxdvdt << ", CaT: " << 1E3 * (cell->CaT_Max - cell->CaT_Min) << ", JSR: " << cell->Ca_JSR_free << ", CaMKII: " << CaMKII_Avg << endl; }
						}
						
						double RR = 0;
						if(bclindex > 1) RR = bcls[bclindex-2];
						
						if(levelOfSignalingDetail <= 1)
						{
							if(!useBCLsAsSequence) { fprintf(apdfile, "%d\t%-04e\t%-06e\t%-06e\t%06e\n", beat, cell->APD, 1E3 * (cell->CaT_Max - cell->CaT_Min), cell->valmaxdvdt, CaMKII_Avg); }
							else { fprintf(apdfile, "%d\t%-04e\t%-04e\t%-06e\t%-06e\t%06e\n", beat, RR, cell->APD, 1E3 * (cell->CaT_Max - cell->CaT_Min), cell->valmaxdvdt, CaMKII_Avg); }
						}
						else
						{
							if(!useBCLsAsSequence) { fprintf(apdfile, "%d\t%-04e\t%-06e\t%-06e\t%-06e\t%-06e\t%-06e\t%-06e\t%-06e\t%-06e\t%-06e\t%-06e\t%-06e\t%-06e\t%-06e\t%-06e\t%-06e\t%-06e\n", beat, cell->APD, 1E3 * (cell->CaT_Max - cell->CaT_Min), cell->valmaxdvdt, CaMKII_Avg, cell->signaling->cAMP_CAV, cell->signaling->cAMP_ECAV, cell->signaling->cAMP_CYT, cell->fICaLP, cell->fIKsP, cell->fPLBP, cell->fTnIP, cell->fINaP, cell->fINaKP, cell->fRyRP, cell->fIKurP, cell->fPLBP_CaMKII, cell->fRyRP_CaMKII); }
							else { fprintf(apdfile, "%d\t%-04e\t%-04e\t%-06e\t%-06e\t%-06e\t%-06e\t%-06e\t%-06e\t%-06e\t%-06e\t%-06e\t%-06e\t%-06e\t%-06e\t%-06e\t%-06e\n", beat, RR, cell->APD, 1E3 * (cell->CaT_Max - cell->CaT_Min), cell->valmaxdvdt, CaMKII_Avg, cell->signaling->cAMP_CAV, cell->signaling->cAMP_ECAV, cell->signaling->cAMP_CYT, cell->fICaLP, cell->fIKsP, cell->fPLBP, cell->fTnIP, cell->fINaP, cell->fINaKP, cell->fRyRP, cell->fIKurP); }
						}
					}
					else
					{
						double CT = cells[settings->strandLength-1].tmaxdvdt - cells[0].tmaxdvdt;
						double CV = 1000*(settings->strandLength-1)*(dataEpi->l / 1.0E4) / CT;
						int midindex = (int)(0.5 * settings->strandLength);
						
						fprintf(apdfile, "%d\t", beat);
						double minRT = 1E8, maxRT = -1E8;
						for(int x=0; x<settings->strandLength; x++)
						{
							fprintf(apdfile, "%-03e\t", cells[x].APD);
							double reptime = cells[x].tmaxdvdt + cells[x].APD;
							if(reptime < minRT) minRT = reptime;
							if(reptime > maxRT) maxRT = reptime;
						}
						fprintf(apdfile, "%-03e\t%-03e\t%-03e\n", CV, CT, maxRT - minRT);
						if(outputAPD) cout << "APDs & dVdt: ENDO = " << cells[2].APD << " & " << cells[2].valmaxdvdt <<  ", MID = " << cells[midindex].APD << " & " << cells[midindex].valmaxdvdt << ", EPI = " << cells[settings->strandLength-3].APD << " & " << cells[settings->strandLength-3].valmaxdvdt << ", CV = " << CV << ", CT = " << CT << ", TDR = " << (maxRT - minRT) << endl;
					}
				}								
				
				if(useBCLsAsSequence)
				{
					settings->bcl = bcls[bclindex];
					bclindex++;
				}
				cell->APD = 0;
				CaMKII_Int = 0;
			}

			//Update Pacing instant
			if(settings->useFixedDiastolePacing)
			{
				// When pacing with diastolic interval fixed, update timeOfNextPacing when APD is known
				if(t >= timeOfNextPacing && cell->APD > 0)
				{
					timeOfNextPacing = lastPaceTime + cell->APD + settings->bcl;
					//cout << "t = " << t << ", dt = " << dt << ", Time of next pacing = " << timeOfNextPacing << endl;
					//GenPurpose::wait(1.0);
					if(timeOfNextPacing > ft) 
					{
						cout << "Setting ft to " << timeOfNextPacing << endl;
						ft = timeOfNextPacing;
					}
				}
			}
			else
			{
				if(t >= timeOfNextPacing) timeOfNextPacing += settings->bcl;
			}
						
			double teffective = t - lastPaceTime;
			double dt_adj = dt;
			CaMKII_Int += cell->Ca_CaMKII() * dt_adj;
			
			//Output time
			if(runStrandSims && t - lastsavetime >= skip && t >= startsave)
			{
				double toutput = t-reducval;
				if(!outputBinaryVm) 
				{	fprintf(vmfile,"%-05e\t",t-reducval); 
					if(outputCai) fprintf(caifile,"%-05e\t",t-reducval);
					if(outputIKs) fprintf(iksfile,"%-05e\t",t-reducval);
					if(outputIKr) fprintf(ikrfile,"%-05e\t",t-reducval);
					if(outputICaL) fprintf(icalfile,"%-05e\t",t-reducval);
				}
				else 
				{	fwrite(&toutput, sizeof(double), 1, vmfile_bin); 
					fwrite(&toutput, sizeof(double), 1, caifile);
					fwrite(&toutput, sizeof(double), 1, iksfile);
					fwrite(&toutput, sizeof(double), 1, ikrfile);
					fwrite(&toutput, sizeof(double), 1, icalfile);
				}

				if(outputEndoMidEpi)
				{
					fprintf(endofile, "%-05e\t",t-reducval);
					fprintf(midfile, "%-05e\t",t-reducval);
					fprintf(epifile, "%-05e\t",t-reducval);
				}
			}
			
			//Loop through individual cells
			double Max_State_Change = 0;		
			for(int x=0; x<settings->strandLength; x++)
			{
				VmList[x] = cells[x].Vm; // Synchronization
			}

			//Output time
			if(t - lastsavetime >= skip && t >= startsave)
			{
				if(runStrandSims)
				{
					for(int xj=0; xj<tissueSizeY; xj+=tissueOutputResolution)
					{
						for(int xi=0; xi<tissueSizeX; xi+=tissueOutputResolution)
						{
							int x = xj * tissueSizeX + xi;
							if(!outputBinaryVm) 
							{	fprintf(vmfile,"%-05e\t",cells[x].Vm); 
								if(outputCai) fprintf(caifile,"%-08e\t",cells[x].Ca_i_free);
								if(outputIKs) fprintf(iksfile,"%-08e\t",cells[x].IKs);
								if(outputIKr) fprintf(ikrfile,"%-08e\t",cells[x].IKr);
								if(outputICaL) fprintf(icalfile,"%-08e\t",(cells[x].ICaL));
							}
							else 
							{	fwrite(&(cells[x].Vm), sizeof(double), 1, vmfile_bin); 
								fwrite(&(cells[x].Ca_i_free), sizeof(double), 1, caifile); 
								fwrite(&(cells[x].IKs), sizeof(double), 1, iksfile); 
								fwrite(&(cells[x].IKr), sizeof(double), 1, ikrfile); 
								fwrite(&(cells[x].ICaL), sizeof(double), 1, icalfile); 
							}
						}
					}
				}
				else
				{
					fprintf(outputfile, "%-12e\t", (t - reducval));
					cell->outputData(outputfile, levelOfElectroDetail, levelOfSignalingDetail);
					fprintf(outputfile, "\n");										
				}
			}
			
			for(int x=0; x<settings->strandLength; x++)
			{
				int y_index_2d = (int)(x / tissueSizeX);
				int x_index_2d = x - y_index_2d * tissueSizeX;
								
				double vleft = cells[x].Vm;
				double vright = cells[x].Vm;
				double vup = cells[x].Vm;
				double vdown = cells[x].Vm;
				
				if(x_index_2d>0) vleft = VmList[Cell_ij_To_Index(x_index_2d-1,y_index_2d)];
				if(x_index_2d<tissueSizeX-1) vright = VmList[Cell_ij_To_Index(x_index_2d+1,y_index_2d)];
				if(y_index_2d>0) vup = VmList[Cell_ij_To_Index(x_index_2d,y_index_2d-1)];
				if(y_index_2d<tissueSizeY-1) vdown = VmList[Cell_ij_To_Index(x_index_2d,y_index_2d+1)];

				cells[x].update(x, teffective, dt_adj, vleft, vright, vup, vdown);
				if(cells[x].Max_State_Change > Max_State_Change) Max_State_Change = cells[x].Max_State_Change;
				
				//Something went wrong!
				if (isnan(cells[x].Vm) || cells[x].Vm < -150 || cells[x].Vm>80)
				{
					cout << "t = " << teffective << " x = " << x << "(" << x_index_2d << "," << y_index_2d << "), dt_adj = " << dt_adj << ", vleft = " << vleft << ", vright = " << vright << ", vup = " << vup << ", vdown = " << vdown << endl;
					cout << "caiont = " << cells[x].caiont << ", kiont = " << cells[x].kiont << ", naiont = " << cells[x].naiont << ", clont = " << cells[x].clont << endl;
					if(isnan(cells[x].Vm))	perror("V is nan");
					if(cells[x].Vm < -150)	perror("V is below -150 mV");
					GenPurpose::wait(1.0);
					
					//Try closing files
					if(runStrandSims)
					{
						if(!outputBinaryVm) { fclose(vmfile); }
						else { fclose(vmfile_bin); }
						if(outputCai) fclose(caifile);
						if(outputIKs) fclose(iksfile);
						if(outputIKr) fclose(ikrfile);
						if(outputICaL) fclose(icalfile);
						if(outputEndoMidEpi)
						{
							fclose(endofile); fclose(midfile); fclose(epifile);
						}
					}
					else
					{
						fclose(outputfile);
					}
					if(outputAPD) fclose(apdfile);
					return 1;
				}
			} // End of Looping through individual cells
			
			if (t - lastsavetime >= skip && t >= startsave)
			{
				if(runStrandSims)
				{
					if(!outputBinaryVm) 
					{ 	fprintf(vmfile, "\n");
						if(outputCai) fprintf(caifile,"\n");
						if(outputIKs) fprintf(iksfile,"\n");
						if(outputIKr) fprintf(ikrfile,"\n");
						if(outputICaL) fprintf(icalfile,"\n");
					}
					if(outputEndoMidEpi)
					{
						int cc = 2;
						cells[cc].outputData(endofile, levelOfElectroDetail, 0); fprintf(endofile, "\n");						

						cc = (int)(0.5 * settings->strandLength);
						cells[cc].outputData(midfile, levelOfElectroDetail, 0); fprintf(midfile, "\n");

						cc = settings->strandLength - 3;
						cells[cc].outputData(epifile, levelOfElectroDetail, 0); fprintf(epifile, "\n");
					}
				}
				lastsavetime = t;
			}

			t+=dt_adj;
			i++;
		
			double dt_bar = settings->PARAM_dTmax - (settings->PARAM_dTmax - settings->PARAM_dTmin) / (1 + pow(settings->PARAM_Km / Max_State_Change, settings->PARAM_h));
			double g_dtalt = settings->PARAM_Alpha + (settings->PARAM_Beta - settings->PARAM_Alpha) / (1 + exp((dt_bar - dt) / 0.0001));			
			dt = g_dtalt * dt + (1 - g_dtalt) * dt_bar;
			if((!settings->useFixedDiastolePacing && t+dt >= timeOfNextPacing))
			{
				dt = timeOfNextPacing - t;
			}
			else
			{
				if(settings->useFixedDiastolePacing && cell->APD > 0 && t+dt >= lastPaceTime + cell->APD + settings->bcl)
				{
					dt = lastPaceTime + cell->APD + settings->bcl - t + 1E-10;
				}
			}
			
			if (i%update==0) cout << 100*t / ft << "% complete" << endl;
				
		} //End While t < ft
		
		dt = settings->PARAM_dTmin;
		delete[] VmList;

		if(updateX0)
		{			
			fprintf(x0file, "%d\t", (int)settings->bcl);
			for(int x=0; x<settings->strandLength; x++)
			{
				cells[x].outputData(x0file, 10, 10);
			}	
			fprintf(x0file, "\n");			
		}		

		if(runStrandSims)
		{
			if(!outputBinaryVm) { fclose(vmfile); }
			else { fclose(vmfile_bin); }
			if(outputCai) fclose(caifile);
			if(outputIKs) fclose(iksfile);
			if(outputIKr) fclose(ikrfile);
			if(outputICaL) fclose(icalfile);
			if(outputEndoMidEpi)
			{
				fclose(endofile);
				fclose(midfile);
				fclose(epifile);
			}
			fclose(apdfile);
		}

		if(!runStrandSims && outputAPD)
		{
			if(outputAPD)
			{
				double CaMKII_Avg = CaMKII_Int / settings->bcl;
				cout << "APD: " << cell->APD << ", dVdt: " << cell->valmaxdvdt << ", CaT: " << 1E3 * (cell->CaT_Max - cell->CaT_Min) << ", JSR: " << cell->Ca_JSR_free << ", CaMKII: " << CaMKII_Avg << endl;
				if(levelOfSignalingDetail <= 1)
				{
					fprintf(apdfile, "%d\t%-04e\t%-06e\t%-06e\t%06e\n", beat+1, cell->APD, 1E3 * (cell->CaT_Max - cell->CaT_Min), cell->valmaxdvdt, CaMKII_Avg);
				}
				else
				{
					fprintf(apdfile, "%d\t%-04e\t%-06e\t%-06e\t%-06e\t%-06e\t%-06e\t%-06e\t%-06e\t%-06e\t%-06e\t%-06e\t%-06e\t%-06e\t%-06e\t%-06e\n", beat+1, cell->APD, 1E3 * (cell->CaT_Max - cell->CaT_Min), cell->valmaxdvdt, CaMKII_Avg, cell->signaling->cAMP_CAV, cell->signaling->cAMP_ECAV, cell->signaling->cAMP_CYT, cell->fICaLP, cell->fIKsP, cell->fPLBP, cell->fTnIP, cell->fINaP, cell->fINaKP, cell->fRyRP, cell->fIKurP);
				}
			}
			fclose(apdfile);
			
			GenPurpose::wait(0.1);

			ifstream myInputFile(APDfilename, ios::in);    
	
			if(myInputFile && beat > 30)    
			{
				string sLine;  
				int countBeats = 0;
				double prevAPD = 0, curAPD = 0;
				double* dAPD = new double[beat-4];
				double totAPD = 0;
				
				
				// Skip first 5 beats
				for(int abc = 0; abc < 4; abc++) getline(myInputFile,sLine);

				while( getline(myInputFile,sLine) )    
				{
					//cout << "  counter = " << countBeats << ", line = [" << sLine << "] ";
					//Determine curAPD
					double* vals = GenPurpose::parseArray(sLine, "\t");
					curAPD = vals[1];
					//cout << "curAPD = " << curAPD << endl;
					totAPD += curAPD;					
					
					if(countBeats >= 1) dAPD[countBeats-1] = abs(curAPD - prevAPD);
					prevAPD = curAPD;
					delete[] vals;
					countBeats++;
				}
				myInputFile.close();
				
				int offset = 30;
				double* STV = new double[countBeats - offset];
				for(int abc = 0; abc < countBeats-offset; abc++) STV[abc] = GenPurpose::sum(&(dAPD[abc]), 29) / (30 * sqrt(2));
				
				cout << "APD = " << totAPD / countBeats <<" STV = " << GenPurpose::average(STV, countBeats-offset) << "+/-" << GenPurpose::std(STV, countBeats-offset) << " (ms)" << endl;
				delete[] STV;
				delete[] dAPD;
				
			}	

			fclose(outputfile);			
		}

		//Run restitution protocol, currently only for single cell sims
		if(!runStrandSims && nrOfS2BCLs > nrOfBCLs)
		{
			bool oldOutputAPD = outputAPD;
			outputAPD = true;
			//Run restitution protocol, currently only for single cell sims
			sprintf(APDfilename,"%s_%d_ms_S2_APD.txt", argv[2], (int)settings->bcl);
			if(outputAPD) apdfile = fopen(APDfilename, "w");

			for(int restbclindex = 0; restbclindex < nrOfS2BCLs; restbclindex++)
			{
				if(bcl_s2s[restbclindex] > cell->APD)
				{
					HRdBARStoch* newcell = cell->clone();

					i = 0; beat = 0; t = 0; lastsavetime = -1;
					settings->bcl = bcl_s2s[restbclindex];
					cout << "Current S2 cycle length = " << settings->bcl << endl;
					fprintf(apdfile, "%d\t", (int)settings->bcl);
					sprintf(outputfilename,"%s_%d_ms_S2_%d.txt", argv[2], (int)bcls[bclindex], (int)settings->bcl);				
					FILE *outputfile = fopen(outputfilename,"w");
					
					while(t < numS2s * bcl_s2s[restbclindex])			
					{					
						if(t >= beat * settings->bcl)
						{
							beat++;
							if(outputAPD)
							{
								double CaT = 1E3 * (newcell->CaT_Max - newcell->CaT_Min);
								cout << "APD: " << newcell->APD << ", dVdt Max: " << newcell->valmaxdvdt << ", CaT: " << CaT << endl;
								fprintf(apdfile, "%-04e\t%-08e\t", newcell->APD, CaT);
							}
						}

						double teffective = t - (beat - 1) * settings->bcl;					
						newcell->update(teffective, dt);						

						if (isnan(newcell->Vm) || newcell->Vm < -150)
						{
							if(isnan(newcell->Vm)) { cout << "V is nan" << endl; }
							else { cout << "V below -150 mV" << endl; }

							fclose(outputfile);
							if(outputAPD) fclose(apdfile);
							return 1;
						}

						//Output time
						if (t - lastsavetime >= skip)
						{
							fprintf(outputfile, "%-12e\t", t);
							newcell->outputData(outputfile, levelOfElectroDetail, levelOfSignalingDetail);
							fprintf(outputfile, "\n");
							lastsavetime = t;
						}						

						t+=dt; i++;
					
						if (i%update==0)
						{
							cout << 100*t / ft << "% complete" << endl;
						}
					} //End While t < ft
								
					if(outputAPD) fprintf(apdfile, "\n");
					fclose(outputfile);
					delete newcell;
				}
			} // End Rest S2 BCL loop

			if(outputAPD) fclose(apdfile);
			outputAPD = oldOutputAPD;
		} // End If numBCLS2s > numBCLs
	} //End for int bclindex < nrOfBCLs
	
	if(updateX0) fclose(x0file);
	clock_t t_end = clock() / CLOCKS_PER_SEC;

	cout << "Computations took " << (int)(t_end - t_start) << " seconds" << endl;
	return 0;
}

int main(int argc,char *argv[])
{
	// 3 Inputs required:
	// - SettingsFile				= argv[1]
	// - Outputname					= argv[2]
	// - Single cell vs Strand		= argv[3]
	// Note: argv[0] = process name

	if(argc < 4)
	{
		cout << "Error: 3 input arguments required\nUsage: " << argv[0] << " Settingsfile Outputname cell/strand\n";
	}

	string sType = argv[3];
	if(sType == "CELL" || sType == "cell" || sType == "1")
	{
		cout << "Starting single cell simulations...\n";
		runStrandSims = false;
		return singlecellsims(argc, argv);
	}

	if(sType == "STRAND" || sType == "strand" || sType == "2")
	{
		cout << "Starting strand simulations...\n";
		runStrandSims = true;
		return singlecellsims(argc, argv);
		//return strandsims(argc, argv);
	}

	return(0);
}
