# Supplementary material for: Determinants of Beat-to-Beat Variability of Repolarization Duration in the Canine Ventricular Myocyte: A Computational Analysis
Source: PLoS Comput Biol. 2013 Aug 22;9(8):e1003202. doi: 10.1371/journal.pcbi.1003202 (PMC3749940; doi:10.1371/journal.pcbi.1003202)
Supplement: Software S1 — Implementation of stochastic model in C. (ZIP) [file pcbi.1003202.s003.zip › Source PLOS Comput Biol/Run_Example.bat]

@echo.
@echo Running deterministic simulations to store steady-state X0.
HRdBARStoch.exe Example\Parameters_Cell_Rate_X0.txt Example\Cell_0000_Det CELL 400,500,800,1000,2000 Example\X0_Cell_0000_Det.txt 1999999
@echo.
@echo Please create new X0 file before continuing by executing the Matlab function: 
@echo adjustINaX0('X0_Cell_0000_Det.txt', 'X0_Cell_0000_StochMarkovINa.txt')
@echo.
@echo Press any key when new X0 file has been created.
@pause
@echo.
@echo Now running stochastic part.
HRdBARStoch.exe Example\Parameters_Cell_Rate_FromX0_FullStoch.txt Example\Cell_0000_Stoch CELL 400,500,800,1000,2000 Example\X0_Cell_0000_StochMarkovINa.txt 400000 370000
@echo.
@echo Done with simulations.
@echo Rate-dependent data can be obtained through the Matlab function Process_Data
@echo.
