# Supplementary material for: Determinants of Beat-to-Beat Variability of Repolarization Duration in the Canine Ventricular Myocyte: A Computational Analysis
Source: PLoS Comput Biol. 2013 Aug 22;9(8):e1003202. doi: 10.1371/journal.pcbi.1003202 (PMC3749940; doi:10.1371/journal.pcbi.1003202)
Supplement: Software S1 — Implementation of stochastic model in C. (ZIP) [file pcbi.1003202.s003.zip › Source PLOS Comput Biol/settings.h]

#define Num_Na_Rate_Params 19
#define Num_Ks_Rate_Params 15
#define Num_CaL_Rate_Params 8

class Settings
{
	public:
		int N_CaRU_X, N_CaRU_Y, N_CaRU;
		double PARAM_dTmin, PARAM_dTmax, PARAM_h, PARAM_Km, PARAM_Alpha, PARAM_Beta;
		
		double bcl, LastBCL;
		int freq, storeLast;
		double K_o, Ca_o, Na_o, Cl_o;
		double Istim, stimdur;
		double IaddStim, addStimEnd, addStimStart;
		bool* stimlocation; bool* stimlocationAddStim;
		bool* cafeineLocation;

		double NewReleaseTau, NewReleaseAmp;
		double fracNaCaSS, fact_IupMax_CAMK, tau_Diff;
		double ICaLThreshForRel;
		bool useSeparateCaSensitivities;
		bool useFixedDiastolePacing; // When used, bcl defines the fixed diastolic period

		double* IKsParamsNP; double* IKsParamsP;
		double* RyRMarkovParams_NP; double* RyRMarkovParams_P;
		double* INaParamsNP; double* INaParamsP;
		bool useBabaINa;
		bool useHeterogeneousCaHandling;

		double* LCCParamsNP;
		double* LCCParamsP;
		
		double ICaLB, IKsB, IKrB, INaKB, INaCaB, IKpB, IK1B, INabB, ITo1B, ITo2B, INaB, INaLB, IClB, IpCaB, CTKClB, CTNaClB, ICabB, IrelB, IupB, ItrB, IleakB, IdiffB;
		double CaMKIIB;

		int strandLength, varsPerCell;		
		double strandLowConductionFactor, Rgap, CVAnisotropyFactor;
		double ECGDistance;

		double APDRepLevel;
		
		bool useSignalingPathway;
		double isoproterenol;
		double* Cafeine_Rel_Level;

		bool applyVoltageClamp;
		double* VC_Values;
		double* VC_Times;
		int VC_index;
		
		double Dofetilide, ATXII;
		int numIKrChannels, IKrModelType, numICaLChannels, ICaLModelType, numINaChannels, INaModelType, IKpModelType, numIKpChannels, IK1ModelType, numIK1Channels, INaKModelType, numINaKChannels, IKsModelType, numIKsChannels, IClCaModelType, numIClCaChannels;
		int numIToChannels, IToModelType, numRyRs, RyRModelType, numSERCA, SERCAModelType, numIpCaChannels, IpCaModelType, numINaCaChannels, INaCaModelType;
		double tau_Inst_Stoch;
		
		Settings()
		{
			N_CaRU_X = 1; N_CaRU_Y = 1; N_CaRU = 1;
			PARAM_dTmin = 0.005; PARAM_dTmax = 0.2; PARAM_h = 4; PARAM_Km = 0.05; PARAM_Alpha = 1.0; PARAM_Beta = 0.1;
			
			applyVoltageClamp = false;
			VC_index = 0;

			Cafeine_Rel_Level = new double[1];
				Cafeine_Rel_Level[0] = 0.0;
				
			useSignalingPathway = true;
			NewReleaseTau = 0.62645; 
			NewReleaseAmp = 1.0;
			useBabaINa = true;
			fracNaCaSS = 0.2;
			fact_IupMax_CAMK = 3.25;
			tau_Diff = 0.2;
			ICaLThreshForRel = 0.0;
			useSeparateCaSensitivities = false;
			useFixedDiastolePacing = false;
			
			bcl = 1000;
			LastBCL = bcl;
			freq = 10;
			storeLast = 10;
			K_o = 5.4;
			Ca_o = 1.8;
			Na_o = 140;
			Cl_o = 100;
			Istim = -80;
			IaddStim = 0;
			addStimStart = 0;
			addStimEnd = 0;
			stimdur = 0.5;

			stimlocation = new bool[1];
				stimlocation[0] = true;
				
			stimlocationAddStim = new bool[1];
				stimlocationAddStim[0] = true;
			
			cafeineLocation = new bool[1];
				cafeineLocation[0] = true;
		
			applyVoltageClamp = false;

			ICaLB = 0.0; IKsB = 0.0; IKrB = 0.0; INaKB = 0.0; INaCaB = 0; IKpB = 0.0; IK1B = 0.0;
			INabB= 0.0; ITo1B = 0.0; ITo2B = 0.0; INaB = 0.0; INaLB = 0.0; IClB = 0.0; IpCaB = 0.0;
			CTKClB = 0.0; CTNaClB = 0.0; ICabB = 0.0; IrelB = 0.0; IupB = 0.0; ItrB = 0.0; IleakB = 0.0;
			IdiffB = 0.0; CaMKIIB = 0.0;

			strandLength = 1; //160;
			varsPerCell = 77;
			strandLowConductionFactor = 5.0;
			Rgap = 2.6;
			CVAnisotropyFactor = 5.0;
			ECGDistance = 1.5;
			APDRepLevel = 0.95;	

			IKsParamsNP = new double[16];
			IKsParamsNP[0] = 0.01486459798086; IKsParamsNP[1] = 0.02987730123588; IKsParamsNP[2] = 0.08398631219983; IKsParamsNP[3] = -0.05546105712664; IKsParamsNP[4] = 0.01460066118316; 
			IKsParamsNP[5] = 0.24464953099645; IKsParamsNP[6] = 0.00311732688740; IKsParamsNP[7] = -0.42625451944376; IKsParamsNP[8] = 0.07731990097331; IKsParamsNP[9] = -0.05503280544124; IKsParamsNP[10] = 0.08953830641102; 
			IKsParamsNP[11] = 0.79405459958640; IKsParamsNP[12] = -0.08017378192977; IKsParamsNP[13] = 0.58638228663014; IKsParamsNP[14] = 0.28205554331496; IKsParamsNP[15] = 0.0826; 

			IKsParamsP = new double[17];
			IKsParamsP[0] = 0.004666973101406; IKsParamsP[1] = 0.007743134236653; IKsParamsP[2] = 0.015616131972217; IKsParamsP[3] = -0.698239049358628; IKsParamsP[4] = 0.051687110908866; 
			IKsParamsP[5] = 0.484145534062296; IKsParamsP[6] = 0.011540029985329; IKsParamsP[7] = -0.216043102159615; IKsParamsP[8] = 0.031578886709538; IKsParamsP[9] = -0.06472612248871; IKsParamsP[10] = 0.040940452192957; 
			IKsParamsP[11] = 0.028012236622644; IKsParamsP[12] = 0.528431451573206; IKsParamsP[13] = -0.003076685292326; IKsParamsP[14] = 0.53948698472549; IKsParamsP[15] = 0.110427840077782; IKsParamsP[16] = 1.5 * 0.2517;
			
			LCCParamsNP = new double[23];
			LCCParamsNP[0] = 0.59; LCCParamsNP[1] = 0.8; /*0.8;*/ LCCParamsNP[2] = 0.052; LCCParamsNP[3] = 13; LCCParamsNP[4] = 0.132; LCCParamsNP[5] = 13.56; LCCParamsNP[6] = 9.45; LCCParamsNP[7] = 24.828; LCCParamsNP[8] = 49.1; LCCParamsNP[9] = 10.349; LCCParamsNP[10] = 30.553; /* 35 */
			LCCParamsNP[11] = 0.213; LCCParamsNP[12] = 10.807; LCCParamsNP[13] = 17.5; LCCParamsNP[14] = 3; LCCParamsNP[15] = 0.25; LCCParamsNP[16] = 25; /* 30 */ LCCParamsNP[17] = 17.5; LCCParamsNP[18] = 0.0001; /*0.0001;*/ LCCParamsNP[19] = 3; LCCParamsNP[20] = 1E-6; LCCParamsNP[21] = 1.5552E-4;
			LCCParamsNP[22] = 0.003;	

			LCCParamsP = new double[23];
			LCCParamsP[0] = 0.59; LCCParamsP[1] = 0.8; LCCParamsP[2] = 0.052; LCCParamsP[3] = 13; LCCParamsP[4] = 0.132; LCCParamsP[5] = 13.56-10; LCCParamsP[6] = 9.45*0.865; LCCParamsP[7] = 24.828; LCCParamsP[8] = 49.1; LCCParamsP[9] = 10.349; LCCParamsP[10] = 30.553;
			LCCParamsP[11] = 0.213; LCCParamsP[12] = 10.807; LCCParamsP[13] = 17.5+10; LCCParamsP[14] = 3; LCCParamsP[15] = 0.25; LCCParamsP[16] = 25; LCCParamsP[17] = 7.5; LCCParamsP[18] = 0.0001; LCCParamsP[19] = 6; LCCParamsP[20] = 1E-6; LCCParamsP[21] = 2.15 * 1.5552E-4;
			LCCParamsP[22] = 0.003;

			RyRMarkovParams_NP = new double[13];
			RyRMarkovParams_NP[0] =	2.4770e+000; RyRMarkovParams_NP[1] = 1.0366e-002; RyRMarkovParams_NP[2] = 1.6220e+002; RyRMarkovParams_NP[3] = 2.2366e-001;
			RyRMarkovParams_NP[4] =	1.9509e-001; RyRMarkovParams_NP[5] = 3.5319e-005; RyRMarkovParams_NP[6] = 2.8275e-003; RyRMarkovParams_NP[7] = 2.4865e-002;
			RyRMarkovParams_NP[8] =	4;
			RyRMarkovParams_NP[9] = 8.5063e-001; RyRMarkovParams_NP[10] = 2.0754e-005; RyRMarkovParams_NP[11] = 0.0; RyRMarkovParams_NP[12] = 20;

			RyRMarkovParams_P = new double[13];
			RyRMarkovParams_P[0] = 3.1067e-001; RyRMarkovParams_P[1] = 8.4697e-003; RyRMarkovParams_P[2] = 4.3140e+002; RyRMarkovParams_P[3] = 4.8065e-001;
			RyRMarkovParams_P[4] = 3.1770e-001; RyRMarkovParams_P[5] = 3.5289e-005; RyRMarkovParams_P[6] = 1.3974e-003; RyRMarkovParams_P[7] = 3.0000e-003;
			RyRMarkovParams_P[8] = 6;
			RyRMarkovParams_P[9] = 3.5963e-001; RyRMarkovParams_P[10] = 7.2458e-005; RyRMarkovParams_P[11] = 1.0322e+000; RyRMarkovParams_P[12] = 1.1;
		  
			INaParamsNP = new double[30];
			INaParamsNP[0] = 4.5170e+000; INaParamsNP[1] =  6.6161e-002; INaParamsNP[2] = 1.8033e+001; INaParamsNP[3] = 2.1276e-001;
			INaParamsNP[4] = 2.4237e+001; INaParamsNP[5] = 1.7127e-001; INaParamsNP[6] = 1.3038e+001; INaParamsNP[7] = 2.7731e-001;
			INaParamsNP[8] = 1.6777e+002; INaParamsNP[9] = 1.7687e-001; INaParamsNP[10] = 1.5905e+001; INaParamsNP[11] = 2.2240e-001;
			INaParamsNP[12] = 6.1967e+000; INaParamsNP[13] = 2.9500e-001; INaParamsNP[14] = 1.0891e+001; INaParamsNP[15] = 6.3736e+000;
			INaParamsNP[16] = 1.0964e+002; INaParamsNP[17] = 7.1715e-008; INaParamsNP[18] = 5.6779e+000; INaParamsNP[19] = 9.1004e+000;
			INaParamsNP[20] = 3.5668e-002; INaParamsNP[21] = 1.9413e-005; INaParamsNP[22] = 1.0283e-007; INaParamsNP[23] = 4.6122e-004; 
			INaParamsNP[24] = 1.9767e-007; INaParamsNP[25] = 3.6371e+000; INaParamsNP[26] = 2.3493e-002; INaParamsNP[27] = 1.4142e-004; 
			INaParamsNP[28] = 1.1188e+001; INaParamsNP[29] = 2E-07;
			
			INaParamsP = new double[30];
			INaParamsP[0] = 8.3241e+000; INaParamsP[1] =  6.6161e-002; INaParamsP[2] = 1.8033e+001; INaParamsP[3] = 2.1276e-001;
			INaParamsP[4] = 2.4237e+001; INaParamsP[5] = 1.7127e-001; INaParamsP[6] = 1.3038e+001; INaParamsP[7] = 2.7731e-001;
			INaParamsP[8] = 1.6777e+002; INaParamsP[9] = 1.0336e-001; INaParamsP[10] = 1.5905e+001; INaParamsP[11] = 2.2972e-001;
			INaParamsP[12] = 6.1967e+000; INaParamsP[13] = 2.6387e-001; INaParamsP[14] = 1.0891e+001; INaParamsP[15] = 5.3095e+000;
			INaParamsP[16] = 1.0964e+002; INaParamsP[17] = 2.9162e-008; INaParamsP[18] = 5.6779e+000; INaParamsP[19] = 6.0179e+000;
			INaParamsP[20] = 3.1194e-002; INaParamsP[21] = 7.9063e-006; INaParamsP[22] = 1.0845e-007; INaParamsP[23] = 4.6975e-004; 
			INaParamsP[24] = 1.6628e-007; INaParamsP[25] = 5.6252e-001; INaParamsP[26] = 6.2734e-002; INaParamsP[27] = 1.4827e-004; 
			INaParamsP[28] = 1.1392e+001; INaParamsP[29] = 2E-07;
			
			isoproterenol = 0.0;
			
			Dofetilide = 0; ATXII = 0;
			numIKrChannels = 2200; IKrModelType = 2;
			numICaLChannels = 110000; ICaLModelType = 2;
			numINaChannels = 160000; INaModelType = 2;
			numIKpChannels = 100; IKpModelType = 1;
			numIK1Channels = 15500; IK1ModelType = 1;
			numINaKChannels = 10000000; INaKModelType = 1;
			numIKsChannels = 10500; IKsModelType = 2;
			numIClCaChannels = 47500; IClCaModelType = 1;
			numIToChannels = 5900; IToModelType = 1;
			numINaCaChannels = 2000000; INaCaModelType = 1;
			numRyRs = 1100000; RyRModelType = 2;
			numSERCA = 2200000; SERCAModelType = 1;
			numIpCaChannels = 2000000; IpCaModelType = 1;
			tau_Inst_Stoch = 0.1;
			
			useHeterogeneousCaHandling = false;
		}
		
		~Settings()
		{

		}
};
